# Supplementary material for: Recurrent introgression and geographical stratification shape Saccharomyces cerevisiae in the Neotropics
Source: Nat Commun. 2026 Feb 21;17:3024. doi: 10.1038/s41467-026-69138-0 (PMC13035892; doi:10.1038/s41467-026-69138-0)
Supplement: Supplementary file 5 — Supplementary Dataset 1 [file 41467_2026_69138_MOESM5_ESM.xlsx]

## Sheet: Supplementary_Data_1
Sample_Name	Sequenced_Library	SRA	Website	Source	Source_Specific	Isolation_Source	Latitude	Longitude	Geographic_Location	Region	Collection_Date	Phylogenetic_Clade	Reference	Mean_of_CoverageDepth	Median_of_CoverageDepth	Percentage_CoveredAbove10X_inScerevisiae	Percentage_CoveredAbove10X_inSparadoxus	Ploidy_by_FlowCytometry
DL5	DK001c27	SRR30037213	https://www.ncbi.nlm.nih.gov/sra/?term=SRR30037213	Agave fermentation	Mezcal	Spontaneous agave fermentation	16.8636	-96.3828	Mexico: Oaxaca	SouthCentral	2009	Mexican_Agave_2	Kirchmayr et al., LWT- Food Science and Technology, 2017	161.097	159	93.087	3.66	3n
1602a	DK003c56	SRR30037212	https://www.ncbi.nlm.nih.gov/sra/?term=SRR30037212	Agave fermentation	Mezcal	Spontaneous agave fermentation	23.2956	-100.93	Mexico: San Luis Potosi	CentralHighlands	2008	Mexican_Agave_2	Verdugo-Valdez et al., Antonie Van Leeuwenhoek, 2011	167.489	167	92.2432	2.8	2n
MGL11	DK016c5	SRR30037012	https://www.ncbi.nlm.nih.gov/sra/?term=SRR30037012	Agave fermentation	Mezcal	Spontaneous agave fermentation	17.4392	-99.5451	Mexico: Guerrero	BalsasBasin	2013	Mexican_Agave_2	Kirchmayr et al, CIATEJ, 2014	162.008	160	92.5621	2.78	2n
MGL21	DK017c4	SRR30037169	https://www.ncbi.nlm.nih.gov/sra/?term=SRR30037169	Agave fermentation	Mezcal	Spontaneous agave fermentation	17.598	-99.1758	Mexico: Guerrero	BalsasBasin	2013	Mexican_Agave_2	Kirchmayr et al, CIATEJ, 2014	170.826	168	92.5282	2.97	4n
MGL27	DK018c4	SRR30037158	https://www.ncbi.nlm.nih.gov/sra/?term=SRR30037158	Agave fermentation	Mezcal	Spontaneous agave fermentation	18.3031	-99.3339	Mexico: Guerrero	BalsasBasin	2013	Mexican_Agave_2	Kirchmayr et al, CIATEJ, 2014	160.478	156	92.1948	2.63	2n
M4T3	DK019c1	SRR30037090	https://www.ncbi.nlm.nih.gov/sra/?term=SRR30037090	Agave fermentation	Mezcal	Spontaneous agave fermentation	19.7458	-101.046	Mexico: Michoacan	BalsasBasin	2014	Mexican_Agave_2	This study, provided by Manuel Kirchmayr and Anne Gschaedler	171.234	173	92.159	2.65	2n
1103	DS002c10	SRR30037079	https://www.ncbi.nlm.nih.gov/sra/?term=SRR30037079	Agave fermentation	Mezcal	Mezcal	29.538	-110.119	Mexico: Sonora	Northwest	2013	Tequila_Distillery	Alvarez-Ainza ML et al., App Biochem and Biotech, 2015	171.017	163	94.8474	1.14	2n
1178	DS002c4	SRR30037068	https://www.ncbi.nlm.nih.gov/sra/?term=SRR30037068	Agave fermentation	Mezcal	Mezcal	29.538	-110.119	Mexico: Sonora	Northwest	2013	Tequila_Distillery	Alvarez-Ainza ML et al., App Biochem and Biotech, 2015	172.788	175	91.5834	2.82	2n
1147	DS002c5	SRR30037146	https://www.ncbi.nlm.nih.gov/sra/?term=SRR30037146	Agave fermentation	Mezcal	Mezcal	29.538	-110.119	Mexico: Sonora	Northwest	2013	Mexican_Agave_2	Alvarez-Ainza ML et al., App Biochem and Biotech, 2015	162.906	161	91.5512	2.91	2n
1168	DS002c6	SRR30037135	https://www.ncbi.nlm.nih.gov/sra/?term=SRR30037135	Agave fermentation	Mezcal	Mezcal	29.538	-110.119	Mexico: Sonora	Northwest	2013	Mexican_Agave_2	Alvarez-Ainza ML et al., App Biochem and Biotech, 2015	175.42	171	91.5605	2.93	2n
YMX003697	XA017c1	SRR30037211	https://www.ncbi.nlm.nih.gov/sra/?term=SRR30037211	Agave fermentation	Agave criollo	Agave must from a fermentation tank of an agave spirit distillery	18.905	-99.5347	Mexico: Estado de Mexico	BalsasBasin	20190424	Mexican_Agave_2	Gallegos-Casillas et al., Yeast, 2024	167.683	168	92.2408	2.8	2n
YMX003553	XA023c1	SRR30037200	https://www.ncbi.nlm.nih.gov/sra/?term=SRR30037200	Agave fermentation	Agave criollo	Agave must from a fermentation tank of an agave spirit distillery	18.905	-99.5347	Mexico: Estado de Mexico	BalsasBasin	20190424	Mexican_Agave_2	Gallegos-Casillas et al., Yeast, 2024	139.531	137	92.0658	2.75	2n
YMX003625	XA030c1	SRR30037189	https://www.ncbi.nlm.nih.gov/sra/?term=SRR30037189	Agave fermentation	Agave criollo	Agave must from a fermentation tank of an agave spirit distillery	18.8692	-99.5557	Mexico: Estado de Mexico	BalsasBasin	20190424	Mexican_Agave_2	Gallegos-Casillas et al., Yeast, 2024	160.584	159	92.0829	2.61	2n
YMX003673	XA031c2	SRR30037121	https://www.ncbi.nlm.nih.gov/sra/?term=SRR30037121	Agave fermentation	Agave criollo	Agave must from a fermentation tank of an agave spirit distillery	18.8692	-99.5557	Mexico: Estado de Mexico	BalsasBasin	20190424	Mexican_Agave_2	Gallegos-Casillas et al., Yeast, 2024	162.735	161	92.9886	2.88	2n
YMX001298	XA055c2	SRR30037110	https://www.ncbi.nlm.nih.gov/sra/?term=SRR30037110	Agave fermentation	Agave espadin_Agave Cuishe	Agave must from a fermentation tank of an agave spirit distillery	16.3318	-96.5944	Mexico: Oaxaca	SouthCentral	20180515	Mexican_Agave_2	Gallegos-Casillas et al., Yeast, 2024	173.259	170	91.7618	3.07	2n
YMX001684	XA057c4	SRR30037099	https://www.ncbi.nlm.nih.gov/sra/?term=SRR30037099	Agave fermentation	MadreAgave Cuishe	Agave must from a fermentation tank of an agave spirit distillery	16.3656	-96.5288	Mexico: Oaxaca	SouthCentral	20180515	Mexican_Agave_2	Gallegos-Casillas et al., Yeast, 2024	165.507	158	92.4843	3.25	2n
YMX000673	XA070c1	SRR30037056	https://www.ncbi.nlm.nih.gov/sra/?term=SRR30037056	Agave fermentation	Agave tobala	Agave must from a fermentation tank of an agave spirit distillery	17.4269	-96.8198	Mexico: Oaxaca	SouthCentral	20180516	Mexican_Agave_2	Gallegos-Casillas et al., Yeast, 2024	158.922	151	92.4168	2.99	2n
YMX001756	XA072c4	SRR30037045	https://www.ncbi.nlm.nih.gov/sra/?term=SRR30037045	Agave fermentation	Agave espadin	Agave must from a fermentation tank of an agave spirit distillery	17.4269	-96.8198	Mexico: Oaxaca	SouthCentral	20180516	Mexican_Agave_2	Gallegos-Casillas et al., Yeast, 2024	173.057	164	92.1145	2.91	2n
YMX001922	XA074c2	SRR30037034	https://www.ncbi.nlm.nih.gov/sra/?term=SRR30037034	Agave fermentation	Agave tobala	Agave must from a fermentation tank of an agave spirit distillery	17.8524	-97.1924	Mexico: Oaxaca	SouthCentral	20180517	Mexican_Agave_2	Gallegos-Casillas et al., Yeast, 2024	172.587	167	92.7622	3.12	2n
YMX001566	XA081c6	SRR30037023	https://www.ncbi.nlm.nih.gov/sra/?term=SRR30037023	Agave fermentation	Agave espadin	Agave must from a fermentation tank of an agave spirit distillery	21.4789	-101.216	Mexico: Guanajuato	CentralHighlands	20181207	Mexican_Agave_2	Gallegos-Casillas et al., Yeast, 2024	177.638	177	92.554	2.89	2n
YMX002185	XA083c1	SRR30037011	https://www.ncbi.nlm.nih.gov/sra/?term=SRR30037011	Agave fermentation	Agave salmiana	Agave must from a fermentation tank of an agave spirit distillery	21.4789	-101.216	Mexico: Guanajuato	CentralHighlands	20181207	Mexican_Agave_2	Gallegos-Casillas et al., Yeast, 2024	174.377	165	92.6266	2.92	2n
YMX002190	XA083c6	SRR30037000	https://www.ncbi.nlm.nih.gov/sra/?term=SRR30037000	Agave fermentation	Agave salmiana	Agave must from a fermentation tank of an agave spirit distillery	21.4789	-101.216	Mexico: Guanajuato	CentralHighlands	20181207	Mexican_Agave_2	Gallegos-Casillas et al., Yeast, 2024	156.975	149	93.0436	3.54	3n
YMX002116	XA097c4	SRR30037177	https://www.ncbi.nlm.nih.gov/sra/?term=SRR30037177	Tuna fermentation (opuntia spp)	Tuna fermentation (Opuntia spp.)	Opuntia spp. pear fermentation	21.2934	-100.524	Mexico: Guanajuato	CentralHighlands	20181206	Mexican_Agave_2	Gallegos-Casillas et al., Yeast, 2024	171.208	160	92.9482	3.05	2n
YMX002090	XA098c2	SRR30037176	https://www.ncbi.nlm.nih.gov/sra/?term=SRR30037176	Apple cider fermentation	Apple cider	Apple cider fermentation	21.4789	-101.216	Mexico: Guanajuato	CentralHighlands	20181207	Mexican_Agave_2	Gallegos-Casillas et al., Yeast, 2024	159.093	155	92.7857	3.19	2n
YMX002521	XA107c1	SRR30037175	https://www.ncbi.nlm.nih.gov/sra/?term=SRR30037175	Agave fermentation	Agave chico Aguiar	Agave must from a fermentation tank of an agave spirit distillery	20.3677	-105.378	Mexico: Jalisco	West-II	20190310	Mexican_Agave_2	Gallegos-Casillas et al., Yeast, 2024	166.934	155	92.1916	2.78	2n
YMX002665	XA108c1	SRR30037174	https://www.ncbi.nlm.nih.gov/sra/?term=SRR30037174	Agave fermentation	Agave chico Aguiar	Agave must from a fermentation tank of an agave spirit distillery	20.3677	-105.378	Mexico: Jalisco	West-II	20190310	Mexican_Agave_2	Gallegos-Casillas et al., Yeast, 2024	168.871	168	91.7521	3.14	2n
YMX003402	XA121c18	SRR30037173	https://www.ncbi.nlm.nih.gov/sra/?term=SRR30037173	Agave fermentation	Americana_Lophanta	Agave must from a fermentation tank of an agave spirit distillery	24.5836	-98.9411	Mexico: Tamaulipas	Northeast	20181214	Mexican_Agave_1	Gallegos-Casillas et al., Yeast, 2024	165.349	163	92.213	3.55	2n
YMX003404	XA121c20	SRR30037172	https://www.ncbi.nlm.nih.gov/sra/?term=SRR30037172	Agave fermentation	Americana_Lophanta	Agave must from a fermentation tank of an agave spirit distillery	24.5836	-98.9411	Mexico: Tamaulipas	Northeast	20181214	Mexican_Agave_1	Gallegos-Casillas et al., Yeast, 2024	167.266	169	93.0002	2.55	2n
YMX003390	XA121c6	SRR30037171	https://www.ncbi.nlm.nih.gov/sra/?term=SRR30037171	Agave fermentation	Americana_Lophanta	Agave must from a fermentation tank of an agave spirit distillery	24.5836	-98.9411	Mexico: Tamaulipas	Northeast	20181214	Mexican_Agave_1	Gallegos-Casillas et al., Yeast, 2024	171.787	176	93.4071	3.09	2n
YMX003337	XA124c1	SRR30037170	https://www.ncbi.nlm.nih.gov/sra/?term=SRR30037170	Agave fermentation	Americana_Lophanta_Asrerima	Agave must from a fermentation tank of an agave spirit distillery	24.5836	-98.9411	Mexico: Tamaulipas	Northeast	20181214	North American Oak	Gallegos-Casillas et al., Yeast, 2024	183.162	175	94.5742	0.85	2n
YMX001901	XA125c5	SRR30037168	https://www.ncbi.nlm.nih.gov/sra/?term=SRR30037168	Agave fermentation	Americana_Lophanta	Agave must from a fermentation tank of an agave spirit distillery	24.5836	-98.9411	Mexico: Tamaulipas	Northeast	20181214	North American Oak	Gallegos-Casillas et al., Yeast, 2024	169.76	164	93.9961	1.49	2n
YMX001945	XA126c1	SRR30037167	https://www.ncbi.nlm.nih.gov/sra/?term=SRR30037167	Agave fermentation	Americana_Lophanta	Agave must from a fermentation tank of an agave spirit distillery	24.5836	-98.9411	Mexico: Tamaulipas	Northeast	20181214	North American Oak	Gallegos-Casillas et al., Yeast, 2024	177.923	172	94.294	1.21	4n
YMX001949	XA126c5	SRR30037166	https://www.ncbi.nlm.nih.gov/sra/?term=SRR30037166	Agave fermentation	Americana_Lophanta	Agave must from a fermentation tank of an agave spirit distillery	24.5836	-98.9411	Mexico: Tamaulipas	Northeast	20181214	North American Oak	Gallegos-Casillas et al., Yeast, 2024	168.316	169	94.4689	0.7	2n
YMX001951	XA126c7	SRR30037165	https://www.ncbi.nlm.nih.gov/sra/?term=SRR30037165	Agave fermentation	Americana_Lophanta	Agave must from a fermentation tank of an agave spirit distillery	24.5836	-98.9411	Mexico: Tamaulipas	Northeast	20181214	Mexican_Agave_1	Gallegos-Casillas et al., Yeast, 2024	168.349	172	93.1182	3.07	2n
YMX002458	XA131c10	SRR30037164	https://www.ncbi.nlm.nih.gov/sra/?term=SRR30037164	Agave fermentation	Agave espadin	Agave must from a fermentation tank of an agave spirit distillery	18.7547	-98.3903	Mexico: Puebla	SouthCentral	20190313	Mexican_Agave_2	Gallegos-Casillas et al., Yeast, 2024	177.389	180	92.019	2.92	2n
YMX002461	XA131c13	SRR30037163	https://www.ncbi.nlm.nih.gov/sra/?term=SRR30037163	Agave fermentation	Agave espadin	Agave must from a fermentation tank of an agave spirit distillery	18.7547	-98.3903	Mexico: Puebla	SouthCentral	20190313	Mexican_Agave_2	Gallegos-Casillas et al., Yeast, 2024	170.407	170	92.0123	2.84	2n
YMX002466	XA131c18	SRR30037162	https://www.ncbi.nlm.nih.gov/sra/?term=SRR30037162	Agave fermentation	Agave espadin	Agave must from a fermentation tank of an agave spirit distillery	18.7547	-98.3903	Mexico: Puebla	SouthCentral	20190313	Mexican_Agave_2	Gallegos-Casillas et al., Yeast, 2024	175.577	173	92.1358	2.75	2n
YMX002449	XA131c1	SRR30037161	https://www.ncbi.nlm.nih.gov/sra/?term=SRR30037161	Agave fermentation	Agave espadin	Agave must from a fermentation tank of an agave spirit distillery	18.7547	-98.3903	Mexico: Puebla	SouthCentral	20190313	Mexican_Agave_2	Gallegos-Casillas et al., Yeast, 2024	166.661	159	92.0847	2.93	2n
YMX002468	XA131c20	SRR30037160	https://www.ncbi.nlm.nih.gov/sra/?term=SRR30037160	Agave fermentation	Agave espadin	Agave must from a fermentation tank of an agave spirit distillery	18.7547	-98.3903	Mexico: Puebla	SouthCentral	20190313	Mexican_Agave_2	Gallegos-Casillas et al., Yeast, 2024	163.858	152	92	2.89	2n
YMX002450	XA131c2	SRR30037159	https://www.ncbi.nlm.nih.gov/sra/?term=SRR30037159	Agave fermentation	Agave espadin	Agave must from a fermentation tank of an agave spirit distillery	18.7547	-98.3903	Mexico: Puebla	SouthCentral	20190313	Mexican_Agave_2	Gallegos-Casillas et al., Yeast, 2024	172.046	172	92.0169	2.91	2n
YMX002452	XA131c4	SRR30037157	https://www.ncbi.nlm.nih.gov/sra/?term=SRR30037157	Agave fermentation	Agave espadin	Agave must from a fermentation tank of an agave spirit distillery	18.7547	-98.3903	Mexico: Puebla	SouthCentral	20190313	Mexican_Agave_2	Gallegos-Casillas et al., Yeast, 2024	170.794	171	92.0011	2.9	2n
YMX002642	XA132c2	SRR30037156	https://www.ncbi.nlm.nih.gov/sra/?term=SRR30037156	Agave fermentation	Agave cenizo	Agave must from a fermentation tank of an agave spirit distillery	18.7822	-98.1217	Mexico: Puebla	SouthCentral	20190314	Mexican_Agave_2	Gallegos-Casillas et al., Yeast, 2024	169.008	165	92.7249	3.15	2n
YMX002573	XA133c5	SRR30037155	https://www.ncbi.nlm.nih.gov/sra/?term=SRR30037155	Agave fermentation	Agave cenizo	Agave must from a fermentation tank of an agave spirit distillery	18.7822	-98.1217	Mexico: Puebla	SouthCentral	20190314	Mexican_Agave_2	Gallegos-Casillas et al., Yeast, 2024	151.724	148	92.3259	2.7	2n
YMX002401	XA134c1	SRR30037154	https://www.ncbi.nlm.nih.gov/sra/?term=SRR30037154	Agave fermentation	Agave cenizo	Agave must from a fermentation tank of an agave spirit distillery	18.7822	-98.1217	Mexico: Puebla	SouthCentral	20190314	Mexican_Agave_2	Gallegos-Casillas et al., Yeast, 2024	132.273	128	93.0965	3.44	3n
YMX003889	XA142c1	SRR30037153	https://www.ncbi.nlm.nih.gov/sra/?term=SRR30037153	Agave fermentation	Agave espadin	Agave must from a fermentation tank of an agave spirit distillery	16.8837	-96.1639	Mexico: Oaxaca	SouthCentral	20190316	Mexican_Agave_2	Gallegos-Casillas et al., Yeast, 2024	146.819	145	92.0678	2.8	2n
YMX002479	XA143c7	SRR30037152	https://www.ncbi.nlm.nih.gov/sra/?term=SRR30037152	Agave fermentation	Agave espadin	Agave must from a fermentation tank of an agave spirit distillery	16.3877	-96.497	Mexico: Oaxaca	SouthCentral	20190317	Mexican_Agave_2	Gallegos-Casillas et al., Yeast, 2024	163.943	155	92.862	3.29	2n
YMX002547	XA144c3	SRR30037151	https://www.ncbi.nlm.nih.gov/sra/?term=SRR30037151	Agave fermentation	Agave espadin	Agave must from a fermentation tank of an agave spirit distillery	16.3877	-96.497	Mexico: Oaxaca	SouthCentral	20190317	Mexican_Agave_2	Gallegos-Casillas et al., Yeast, 2024	157.537	151	92.804	3.28	2n
YMX002427	XA145c3	SRR30037150	https://www.ncbi.nlm.nih.gov/sra/?term=SRR30037150	Agave fermentation	Agave Cuishe	Agave must from a fermentation tank of an agave spirit distillery	16.3877	-96.497	Mexico: Oaxaca	SouthCentral	20190317	Mexican_Agave_2	Gallegos-Casillas et al., Yeast, 2024	163.753	153	92.3161	2.8	2n
YMX002353	XA146c1	SRR30037092	https://www.ncbi.nlm.nih.gov/sra/?term=SRR30037092	Agave fermentation	Agave espadin	Agave must from a fermentation tank of an agave spirit distillery	16.5085	-96.7885	Mexico: Oaxaca	SouthCentral	20190317	Mexican_Agave_2	Gallegos-Casillas et al., Yeast, 2024	164.483	158	92.8623	2.75	2n
YMX002690	XA147c2	SRR30037091	https://www.ncbi.nlm.nih.gov/sra/?term=SRR30037091	Agave fermentation	Agave mexicano	Agave must from a fermentation tank of an agave spirit distillery	16.5085	-96.7885	Mexico: Oaxaca	SouthCentral	20190317	Mexican_Agave_2	Gallegos-Casillas et al., Yeast, 2024	168.73	160	92.0921	2.71	2n
YMX002934	XA151c6	SRR30037089	https://www.ncbi.nlm.nih.gov/sra/?term=SRR30037089	Agave fermentation	Verde_Amarillo	Agave must from a fermentation tank of an agave spirit distillery	20.3677	-105.378	Mexico: Jalisco	West-II	20190415	Mexican_Agave_2	Gallegos-Casillas et al., Yeast, 2024	164.753	164	91.7357	3.12	2n
YMX003265	XA153c1	SRR30037088	https://www.ncbi.nlm.nih.gov/sra/?term=SRR30037088	Agave fermentation	Agave maximiliana	Agave must from a fermentation tank of an agave spirit distillery	20.526	-104.789	Mexico: Jalisco	West-II	20190423	Mexican_Agave_2	Gallegos-Casillas et al., Yeast, 2024	175.196	173	91.9208	2.61	2n
YMX003529	XA154c1	SRR30037087	https://www.ncbi.nlm.nih.gov/sra/?term=SRR30037087	Agave fermentation	Agave maximiliana	Agave must from a fermentation tank of an agave spirit distillery	20.526	-104.789	Mexico: Jalisco	West-II	20190423	Mexican_Agave_2	Gallegos-Casillas et al., Yeast, 2024	166.425	159	92.2137	2.82	2n
YMX003313	XA156c1	SRR30037086	https://www.ncbi.nlm.nih.gov/sra/?term=SRR30037086	Agave fermentation	Agave maximiliana	Agave must from a fermentation tank of an agave spirit distillery	20.7716	-104.909	Mexico: Jalisco	West-II	20190423	Mexican_Agave_2	Gallegos-Casillas et al., Yeast, 2024	166.89	168	91.9303	2.66	2n
YMX003051	XA186c3	SRR30037085	https://www.ncbi.nlm.nih.gov/sra/?term=SRR30037085	Agave fermentation	Agave durangensis	Agave must from a fermentation tank of an agave spirit distillery	23.8482	-104.244	Mexico: Durango	West-I	20190425	Mexican_Agave_2	Gallegos-Casillas et al., Yeast, 2024	170.647	160	91.6949	3.23	2n
YMX003409	XA187c1	SRR30037084	https://www.ncbi.nlm.nih.gov/sra/?term=SRR30037084	Agave fermentation	Agave durangensis	Agave must from a fermentation tank of an agave spirit distillery	23.8482	-104.244	Mexico: Durango	West-I	20190425	Mexican_Agave_2	Gallegos-Casillas et al., Yeast, 2024	176.279	174	91.7269	3.17	2n
YMX003433	XA189c1	SRR30037083	https://www.ncbi.nlm.nih.gov/sra/?term=SRR30037083	Agave fermentation	Agave durangensis	Agave must from a fermentation tank of an agave spirit distillery	23.8482	-104.244	Mexico: Durango	West-I	20190425	Mexican_Agave_2	Gallegos-Casillas et al., Yeast, 2024	172.921	166	91.694	3.18	2n
YMX002833	XA190c1	SRR30037082	https://www.ncbi.nlm.nih.gov/sra/?term=SRR30037082	Agave fermentation	Agave durangensis	Agave must from a fermentation tank of an agave spirit distillery	23.8482	-104.244	Mexico: Durango	West-I	20190425	Mexican_Agave_2	Gallegos-Casillas et al., Yeast, 2024	174.179	173	91.7672	3.22	2n
YMX003938	XA191c2	SRR30037081	https://www.ncbi.nlm.nih.gov/sra/?term=SRR30037081	Agave fermentation	Agave durangensis	Agave must from a fermentation tank of an agave spirit distillery	23.8482	-104.244	Mexico: Durango	West-I	20190425	Mexican_Agave_2	Gallegos-Casillas et al., Yeast, 2024	170.719	165	91.6517	3.19	2n
YMX002857	XA196c1	SRR30037080	https://www.ncbi.nlm.nih.gov/sra/?term=SRR30037080	Agave fermentation	Agave durangensis	Agave must from a fermentation tank of an agave spirit distillery	23.2211	-104.584	Mexico: Durango	West-I	20190426	Mexican_Agave_2	Gallegos-Casillas et al., Yeast, 2024	175.856	174	92.0525	2.84	2n
YMX002809	XA197c1	SRR30037078	https://www.ncbi.nlm.nih.gov/sra/?term=SRR30037078	Agave fermentation	Agave durangensis	Agave must from a fermentation tank of an agave spirit distillery	23.2211	-104.584	Mexico: Durango	West-I	20190426	Mexican_Agave_2	Gallegos-Casillas et al., Yeast, 2024	171.721	168	91.763	3.07	2n
YMX003002	XA200c2	SRR30037077	https://www.ncbi.nlm.nih.gov/sra/?term=SRR30037077	Agave fermentation	Agave durangensis	Agave must from a fermentation tank of an agave spirit distillery	23.3817	-104.562	Mexico: Durango	West-I	20190426	Mexican_Agave_2	Gallegos-Casillas et al., Yeast, 2024	170.941	162	91.7671	2.94	2n
YMX002905	XA201c1	SRR30037076	https://www.ncbi.nlm.nih.gov/sra/?term=SRR30037076	Agave fermentation	Agave durangensis	Agave must from a fermentation tank of an agave spirit distillery	23.3817	-104.562	Mexico: Durango	West-I	20190426	Mexican_Agave_2	Gallegos-Casillas et al., Yeast, 2024	173.817	169	91.9996	2.69	2n
YMX004033	XA211c1	SRR30037075	https://www.ncbi.nlm.nih.gov/sra/?term=SRR30037075	Agave fermentation	Unknown agave fermentation	Agave must from a fermentation tank of an agave spirit distillery	21.2226	-103.606	Mexico: Zacatecas	West-II	20190313	Mexican_Agave_2	Gallegos-Casillas et al., Yeast, 2024	167.113	155	92.0557	3.38	2n
YMX000818	XA251c2	SRR30037074	https://www.ncbi.nlm.nih.gov/sra/?term=SRR30037074	Agave fermentation	Agave angustifolia	Agave must from a fermentation tank of an agave spirit distillery	16.8636	-96.3828	Mexico: Oaxaca	SouthCentral	20190313	Mexican_Agave_2	Gallegos-Casillas et al., Yeast, 2024	154.523	152	93.3013	2.95	2n
YMX001011	XA252c3	SRR30037073	https://www.ncbi.nlm.nih.gov/sra/?term=SRR30037073	Agave fermentation	Agave angustifolia	Agave must from a fermentation tank of an agave spirit distillery	16.8636	-96.3828	Mexico: Oaxaca	SouthCentral	20190313	Mexican_Agave_2	Gallegos-Casillas et al., Yeast, 2024	166.025	165	92.9134	2.85	2n
YMX000743	XA254c23	SRR30037072	https://www.ncbi.nlm.nih.gov/sra/?term=SRR30037072	Agave fermentation	Agave cupreata_inaequidens	Agave must from a fermentation tank of an agave spirit distillery	19.5931	-101.119	Mexico: Michoacan	BalsasBasin	2019	Tequila_Distillery	Gallegos-Casillas et al., Yeast, 2024	162.862	163	93.4918	2.71	2n
YMX000841	XA255c1	SRR30037071	https://www.ncbi.nlm.nih.gov/sra/?term=SRR30037071	Agave fermentation	Agave angustifolia	Agave must from a fermentation tank of an agave spirit distillery	16.8636	-96.3828	Mexico: Oaxaca	SouthCentral	20190313	Mexican_Agave_2	Gallegos-Casillas et al., Yeast, 2024	139.504	139	92.5689	2.85	2n
YMX001084	XA258c4	SRR30037070	https://www.ncbi.nlm.nih.gov/sra/?term=SRR30037070	Agave fermentation	Agave angustifolia	Agave must from a fermentation tank of an agave spirit distillery	16.8636	-96.3828	Mexico: Oaxaca	SouthCentral	20190313	Mexican_Agave_2	Gallegos-Casillas et al., Yeast, 2024	135.808	126	93.1461	3.21	3n
YMX000935	XA261c23	SRR30037069	https://www.ncbi.nlm.nih.gov/sra/?term=SRR30037069	Agave fermentation	Agave angustifolia	Agave must from a fermentation tank of an agave spirit distillery	16.8636	-96.3828	Mexico: Oaxaca	SouthCentral	20190313	Tequila_Distillery	Gallegos-Casillas et al., Yeast, 2024	161.203	157	93.1143	2.58	2n
YMX000988	XB001c4	SRR30037067	https://www.ncbi.nlm.nih.gov/sra/?term=SRR30037067	Agave fermentation	Agave angustifolia	Agave must from a fermentation tank of an agave spirit distillery	16.8636	-96.3828	Mexico: Oaxaca	SouthCentral	20190313	Tequila_Distillery	Gallegos-Casillas et al., Yeast, 2024	168.457	163	94.5962	2.93	2n
YMX001514	XB006c2	SRR30037066	https://www.ncbi.nlm.nih.gov/sra/?term=SRR30037066	Agave fermentation	Mezcla hoja (manzo)	Agave must from a fermentation tank of an agave spirit distillery	22.1565	-100.986	Mexico: San Luis Potosi	CentralHighlands	20180517	Mexican_Agave_2	Gallegos-Casillas et al., Yeast, 2024	148.636	142	91.926	2.98	3n
YMX002041	XB011c1	SRR30037065	https://www.ncbi.nlm.nih.gov/sra/?term=SRR30037065	Agave fermentation	Agave cupreata	Agave must from a fermentation tank of an agave spirit distillery	19.8924	-102.132	Mexico: Michoacan	BalsasBasin	20180526	Mexican_Agave_2	Gallegos-Casillas et al., Yeast, 2024	166.351	157	91.929	2.67	2n
YMX000865	XB041c1	SRR30037064	https://www.ncbi.nlm.nih.gov/sra/?term=SRR30037064	Agave fermentation	Agave sierra negra	Agave must from a fermentation tank of an agave spirit distillery	17.0614	-96.2964	Mexico: Oaxaca	SouthCentral	20180514	Mexican_Agave_2	Gallegos-Casillas et al., Yeast, 2024	158.276	151	92.5744	3.61	2n
YMX001132	XB044c4	SRR30037063	https://www.ncbi.nlm.nih.gov/sra/?term=SRR30037063	Agave fermentation	Agave espadin	Agave must from a fermentation tank of an agave spirit distillery	16.8636	-96.3828	Mexico: Oaxaca	SouthCentral	20180514	Mexican_Agave_2	Gallegos-Casillas et al., Yeast, 2024	169.755	167	93.3079	3	3n
YMX000892	XB045c4	SRR30037062	https://www.ncbi.nlm.nih.gov/sra/?term=SRR30037062	Agave fermentation	Agave espadin	Agave must from a fermentation tank of an agave spirit distillery	16.8636	-96.3828	Mexico: Oaxaca	SouthCentral	20180514	Mexican_Agave_2	Gallegos-Casillas et al., Yeast, 2024	162.436	150	93.5704	2.61	2n
YMX000626	XB047c2	SRR30037061	https://www.ncbi.nlm.nih.gov/sra/?term=SRR30037061	Agave fermentation	Agave espadin	Agave must from a fermentation tank of an agave spirit distillery	16.8636	-96.3828	Mexico: Oaxaca	SouthCentral	20180514	Mexican_Agave_2	Gallegos-Casillas et al., Yeast, 2024	162.763	144	92.5049	3.01	2n
YMX001273	XB048c1	SRR30037149	https://www.ncbi.nlm.nih.gov/sra/?term=SRR30037149	Agave fermentation	Agave espadin	Agave must from a fermentation tank of an agave spirit distillery	16.8636	-96.3828	Mexico: Oaxaca	SouthCentral	20180514	Mexican_Agave_2	Gallegos-Casillas et al., Yeast, 2024	165.87	152	92.4579	2.97	2n
YMX001849	XB050c1	SRR30037148	https://www.ncbi.nlm.nih.gov/sra/?term=SRR30037148	Agave fermentation	Agave espadin	Agave must from a fermentation tank of an agave spirit distillery	16.8636	-96.3828	Mexico: Oaxaca	SouthCentral	20180514	Mexican_Agave_2	Gallegos-Casillas et al., Yeast, 2024	152.02	127	93.0417	3.36	3n
YMX002020	XB051c4	SRR30037147	https://www.ncbi.nlm.nih.gov/sra/?term=SRR30037147	Agave fermentation	Agave espadin	Agave must from a fermentation tank of an agave spirit distillery	16.8636	-96.3828	Mexico: Oaxaca	SouthCentral	20180514	Mexican_Agave_2	Gallegos-Casillas et al., Yeast, 2024	152.8	143	93.0215	3.37	3n
YMX001393	XB052c1	SRR30037145	https://www.ncbi.nlm.nih.gov/sra/?term=SRR30037145	Agave fermentation	Agave espadin	Agave must from a fermentation tank of an agave spirit distillery	16.8636	-96.3828	Mexico: Oaxaca	SouthCentral	20180514	Mexican_Agave_2	Gallegos-Casillas et al., Yeast, 2024	160.503	145	92.5221	2.26	2n
YMX001345	XB053c1	SRR30037144	https://www.ncbi.nlm.nih.gov/sra/?term=SRR30037144	Agave fermentation	Agave espadin	Agave must from a fermentation tank of an agave spirit distillery	16.8636	-96.3828	Mexico: Oaxaca	SouthCentral	20180514	Mexican_Agave_2	Gallegos-Casillas et al., Yeast, 2024	165.798	151	92.5973	2.87	2n
YMX001733	XB054c5	SRR30037143	https://www.ncbi.nlm.nih.gov/sra/?term=SRR30037143	Agave fermentation	Agave espadin	Agave must from a fermentation tank of an agave spirit distillery	16.8636	-96.3828	Mexico: Oaxaca	SouthCentral	20180514	Mexican_Agave_2	Gallegos-Casillas et al., Yeast, 2024	151.645	137	92.8272	3.19	3n
YMX001225	XB056c1	SRR30037142	https://www.ncbi.nlm.nih.gov/sra/?term=SRR30037142	Agave fermentation	Agave espadin_Agave Cuishe	Agave must from a fermentation tank of an agave spirit distillery	16.3318	-96.5944	Mexico: Oaxaca	SouthCentral	20180515	Mexican_Agave_2	Gallegos-Casillas et al., Yeast, 2024	150.66	133	93.0478	2.98	2n
YMX001658	XB064c2	SRR30037141	https://www.ncbi.nlm.nih.gov/sra/?term=SRR30037141	Agave fermentation	Agave tobala	Agave must from a fermentation tank of an agave spirit distillery	16.778	-96.616	Mexico: Oaxaca	SouthCentral	20180515	Mexican_Agave_2	Gallegos-Casillas et al., Yeast, 2024	167.338	155	92.8462	3.17	2n
YMX001609	XB065c1	SRR30037140	https://www.ncbi.nlm.nih.gov/sra/?term=SRR30037140	Agave fermentation	Agave tobala	Agave must from a fermentation tank of an agave spirit distillery	16.778	-96.616	Mexico: Oaxaca	SouthCentral	20180515	Mexican_Agave_2	Gallegos-Casillas et al., Yeast, 2024	166.806	150	92.5396	3.14	2n
YMX000649	XB069c1	SRR30037139	https://www.ncbi.nlm.nih.gov/sra/?term=SRR30037139	Agave fermentation	Agave espadin	Agave must from a fermentation tank of an agave spirit distillery	17.4269	-96.8198	Mexico: Oaxaca	SouthCentral	20180516	Mexican_Agave_2	Gallegos-Casillas et al., Yeast, 2024	161.259	150	92.5068	2.99	2n
YMX003824	XB073c8	SRR30037138	https://www.ncbi.nlm.nih.gov/sra/?term=SRR30037138	Agave fermentation	Agave tobala	Agave must from a fermentation tank of an agave spirit distillery	17.8524	-97.1924	Mexico: Oaxaca	SouthCentral	20180517	Mexican_Agave_2	Gallegos-Casillas et al., Yeast, 2024	156.719	144	92.108	3.05	2n
YMX002071	XB075c7	SRR30037137	https://www.ncbi.nlm.nih.gov/sra/?term=SRR30037137	Agave fermentation	Agave tobala	Agave must from a fermentation tank of an agave spirit distillery	17.8524	-97.1924	Mexico: Oaxaca	SouthCentral	20180517	Wine/European	Gallegos-Casillas et al., Yeast, 2024	175.903	173	93.7372	0.24	2n
YMX001969	XB076c1	SRR30037136	https://www.ncbi.nlm.nih.gov/sra/?term=SRR30037136	Agave fermentation	Agave espadin_Manso	Agave must from a fermentation tank of an agave spirit distillery	18.2076	-99.7891	Mexico: Guerrero	BalsasBasin	20180521	Mexican_Agave_2	Gallegos-Casillas et al., Yeast, 2024	158.021	142	92.7816	2.87	2n
YMX001826	XB094c2	SRR30037134	https://www.ncbi.nlm.nih.gov/sra/?term=SRR30037134	Agave fermentation	Agave cenizo	Agave must from a fermentation tank of an agave spirit distillery	19.4965	-103.403	Mexico: Jalisco	West-II	20180521	Mexican_Agave_2	Gallegos-Casillas et al., Yeast, 2024	160.378	145	92.0326	2.83	2n
YMX001153	XB251c1	SRR30037133	https://www.ncbi.nlm.nih.gov/sra/?term=SRR30037133	Agave fermentation	Agave cupreata_inaequidens	Agave must from a fermentation tank of an agave spirit distillery	19.6859	-101.215	Mexico: Michoacan	BalsasBasin	2019	Mexican_Agave_2	Gallegos-Casillas et al., Yeast, 2024	156.81	147	92.8969	3.06	2n
YMX000937	XB252c1	SRR30037132	https://www.ncbi.nlm.nih.gov/sra/?term=SRR30037132	Agave fermentation	Agave cupreata_inaequidens	Agave must from a fermentation tank of an agave spirit distillery	19.6859	-101.215	Mexico: Michoacan	BalsasBasin	2019	Mexican_Agave_2	Gallegos-Casillas et al., Yeast, 2024	159.474	147	92.8255	3.04	2n
YMX000721	XB254c1	SRR30037131	https://www.ncbi.nlm.nih.gov/sra/?term=SRR30037131	Agave fermentation	Agave cupreata_inaequidens	Agave must from a fermentation tank of an agave spirit distillery	19.5931	-101.119	Mexico: Michoacan	BalsasBasin	2019	Mexican_Agave_2	Gallegos-Casillas et al., Yeast, 2024	158.753	143	92.6712	2.87	2n
YMX000963	XB256c3	SRR30037130	https://www.ncbi.nlm.nih.gov/sra/?term=SRR30037130	Agave fermentation	Agave angustifolia	Agave must from a fermentation tank of an agave spirit distillery	16.8636	-96.3828	Mexico: Oaxaca	SouthCentral	20190313	Mexican_Agave_2	Gallegos-Casillas et al., Yeast, 2024	159.197	150	92.7663	2.78	2n
YMX001036	XB258c4	SRR30037129	https://www.ncbi.nlm.nih.gov/sra/?term=SRR30037129	Agave fermentation	Agave angustifolia	Agave must from a fermentation tank of an agave spirit distillery	16.8636	-96.3828	Mexico: Oaxaca	SouthCentral	20190313	Mexican_Agave_2	Gallegos-Casillas et al., Yeast, 2024	157.853	149	92.7755	2.83	2n
DD2a	DK001c10	SRR30037128	https://www.ncbi.nlm.nih.gov/sra/?term=SRR30037128	Agave fermentation	Mezcal	Agave fermentation	16.8636	-96.3828	Mexico: Oaxaca	SouthCentral	2009	Mexican_Agave_2	Kirchmayr et al., LWT- Food Science and Technology, 2017	185.342	179	92.7063	2.95	2n
YMX003194	XA024c2	SRR30037127	https://www.ncbi.nlm.nih.gov/sra/?term=SRR30037127	Agave fermentation	Agave criollo	Agave must from a fermentation tank of an agave spirit distillery	18.905	-99.5347	Mexico: Estado de Mexico	BalsasBasin	20190424	Mexican_Agave_2	Gallegos-Casillas et al., Yeast, 2024	150.941	147	92.0867	2.8	2n
YMX002497	XA137c1	SRR30037126	https://www.ncbi.nlm.nih.gov/sra/?term=SRR30037126	Agave fermentation	Agave espadin	Agave must from a fermentation tank of an agave spirit distillery	16.8837	-96.1639	Mexico: Oaxaca	SouthCentral	20180316	Mexican_Agave_2	Gallegos-Casillas et al., Yeast, 2024	175.089	174	93.1623	3.15	3n
YMX002713	XA139c1	SRR30037125	https://www.ncbi.nlm.nih.gov/sra/?term=SRR30037125	Agave fermentation	Agave espadin	Agave must from a fermentation tank of an agave spirit distillery	16.8837	-96.1639	Mexico: Oaxaca	SouthCentral	20180316	Mexican_Agave_2	Gallegos-Casillas et al., Yeast, 2024	171.491	176	93.1143	3.25	3n
YMX002378	XA140c2	SRR30037210	https://www.ncbi.nlm.nih.gov/sra/?term=SRR30037210	Agave fermentation	Agave espadin	Agave must from a fermentation tank of an agave spirit distillery	16.8837	-96.1639	Mexico: Oaxaca	SouthCentral	20190316	Mexican_Agave_2	Gallegos-Casillas et al., Yeast, 2024	162.148	158	92.9514	3.39	3n
YMX004057	XA195c1	SRR30037209	https://www.ncbi.nlm.nih.gov/sra/?term=SRR30037209	Agave fermentation	Agave durangensis	Agave must from a fermentation tank of an agave spirit distillery	23.2211	-104.584	Mexico: Durango	West-I	20190426	Mexican_Agave_2	Gallegos-Casillas et al., Yeast, 2024	166.417	162	92.0182	2.66	2n
YMX004549	YMX004549	SRR30037208	https://www.ncbi.nlm.nih.gov/sra/?term=SRR30037208	Agave fermentation	Agave espadin	Agave must from a fermentation tank of an agave spirit distillery	17.4269	-96.8198	Mexico: Oaxaca	SouthCentral	20180516	Mexican_Agave_2	Gallegos-Casillas et al., Yeast, 2024	166.128	162	91.881	2.97	2n
YMX004563	YMX004563	SRR30037207	https://www.ncbi.nlm.nih.gov/sra/?term=SRR30037207	Agave fermentation	Agave espadin_Manso	Agave must from a fermentation tank of an agave spirit distillery	18.2076	-99.7891	Mexico: Guerrero	BalsasBasin	20180521	Mexican_Agave_2	Gallegos-Casillas et al., Yeast, 2024	161.894	154	91.8874	2.97	2n
YMX004564	YMX004564	SRR30037206	https://www.ncbi.nlm.nih.gov/sra/?term=SRR30037206	Agave fermentation	Agave espadin_Manso	Agave must from a fermentation tank of an agave spirit distillery	18.2076	-99.7891	Mexico: Guerrero	BalsasBasin	20180521	Mexican_Agave_2	Gallegos-Casillas et al., Yeast, 2024	162.465	156	91.8914	2.98	2n
YMX004566	YMX004566	SRR30037205	https://www.ncbi.nlm.nih.gov/sra/?term=SRR30037205	Agave fermentation	Agave cupreata	Agave must from a fermentation tank of an agave spirit distillery	19.8924	-102.132	Mexico: Michoacan	BalsasBasin	20180526	Mexican_Agave_2	Gallegos-Casillas et al., Yeast, 2024	165.634	155	91.7321	2.89	2n
YMX004569	YMX004569	SRR30037204	https://www.ncbi.nlm.nih.gov/sra/?term=SRR30037204	Agave fermentation	Agave espadin	Agave must from a fermentation tank of an agave spirit distillery	17.4269	-96.8198	Mexico: Oaxaca	SouthCentral	20180516	Mexican_Agave_2	Gallegos-Casillas et al., Yeast, 2024	163.863	156	92.4704	3.01	2n
YMX004594	YMX004594	SRR30037203	https://www.ncbi.nlm.nih.gov/sra/?term=SRR30037203	Agave fermentation	Agave espadin_Manso	Agave must from a fermentation tank of an agave spirit distillery	18.2076	-99.7891	Mexico: Guerrero	BalsasBasin	20180521	Mexican_Agave_2	Gallegos-Casillas et al., Yeast, 2024	167.218	163	91.9104	2.98	2n
YMX004642	YMX004642	SRR30037202	https://www.ncbi.nlm.nih.gov/sra/?term=SRR30037202	Agave fermentation	Agave chico Aguiar	Agave must from a fermentation tank of an agave spirit distillery	20.3677	-105.378	Mexico: Jalisco	West-II	20190310	Mexican_Agave_2	Gallegos-Casillas et al., Yeast, 2024	162.659	159	92.0523	2.7	2n
YMX004648	YMX004648	SRR30037201	https://www.ncbi.nlm.nih.gov/sra/?term=SRR30037201	Agave fermentation	Agave mexicano	Agave must from a fermentation tank of an agave spirit distillery	16.5085	-96.7885	Mexico: Oaxaca	SouthCentral	20190317	Mexican_Agave_2	Gallegos-Casillas et al., Yeast, 2024	163.824	150	91.9883	2.67	2n
YMX004659	YMX004659	SRR30037199	https://www.ncbi.nlm.nih.gov/sra/?term=SRR30037199	Agave fermentation	Agave maximiliana	Agave must from a fermentation tank of an agave spirit distillery	20.7716	-104.909	Mexico: Jalisco	West-II	20190424	Mexican_Agave_2	Gallegos-Casillas et al., Yeast, 2024	165.91	153	93.063	2.8	2n
YMX004668	YMX004668	SRR30037198	https://www.ncbi.nlm.nih.gov/sra/?term=SRR30037198	Agave fermentation	Agave maximiliana	Agave must from a fermentation tank of an agave spirit distillery	20.7716	-104.909	Mexico: Jalisco	West-II	20190423	Mexican_Agave_2	Gallegos-Casillas et al., Yeast, 2024	167.147	162	91.6855	3.15	2n
YMX004678	YMX004678	SRR30037197	https://www.ncbi.nlm.nih.gov/sra/?term=SRR30037197	Agave fermentation	Agave criollo	Agave must from a fermentation tank of an agave spirit distillery	18.719	-99.776	Mexico: Estado de Mexico	BalsasBasin	20190425	Mexican_Agave_2	Gallegos-Casillas et al., Yeast, 2024	246.935	250	92.1374	2.68	2n
YMX004685	YMX004685	SRR30037196	https://www.ncbi.nlm.nih.gov/sra/?term=SRR30037196	Agave fermentation	Agave tobala	Agave must from a fermentation tank of an agave spirit distillery	17.8524	-97.1924	Mexico: Oaxaca	SouthCentral	20180517	Mexican_Agave_2	Gallegos-Casillas et al., Yeast, 2024	167.165	170	92.9434	2.84	2n
YMX004688	YMX004688	SRR30037195	https://www.ncbi.nlm.nih.gov/sra/?term=SRR30037195	Agave fermentation	Agave criollo	Agave must from a fermentation tank of an agave spirit distillery	18.905	-99.5347	Mexico: Estado de Mexico	BalsasBasin	20190424	Mexican_Agave_2	Gallegos-Casillas et al., Yeast, 2024	252.887	260	91.6521	3.22	2n
MJ5	YMX004695	SRR30037194	https://www.ncbi.nlm.nih.gov/sra/?term=SRR30037194	Agave fermentation	Mezcal	Agave spontaneous fermentation	17.0732	-96.7266	Mexico: Oaxaca	SouthCentral	2009	Mexican_Agave_2	Kirchmayr et al., LWT- Food Science and Technology, 2017	248.855	250	92.6004	2.86	2n
YMX005538	YMX005538	SRR30037193	https://www.ncbi.nlm.nih.gov/sra/?term=SRR30037193	Agave fermentation	Agave espadin	Agave must from a fermentation tank of an agave spirit distillery	17.4269	-96.8198	Mexico: Oaxaca	SouthCentral	20180516	Mexican_Agave_2	Gallegos-Casillas et al., Yeast, 2024	161.127	148	92.504	3.56	2n
YMX005539	YMX005539	SRR30037192	https://www.ncbi.nlm.nih.gov/sra/?term=SRR30037192	Agave fermentation	Agave espadin	Agave must from a fermentation tank of an agave spirit distillery	16.778	-96.616	Mexico: Oaxaca	SouthCentral	20180515	Mexican_Agave_2	Gallegos-Casillas et al., Yeast, 2024	237.425	212	92.6554	3.17	2n
YMX005541	YMX005541	SRR30037191	https://www.ncbi.nlm.nih.gov/sra/?term=SRR30037191	Agave fermentation	Agave sierra negra	Agave must from a fermentation tank of an agave spirit distillery	17.0614	-96.2964	Mexico: Oaxaca	SouthCentral	20180514	Mexican_Agave_2	Gallegos-Casillas et al., Yeast, 2024	232.897	214	91.979	3.23	2n
YMX005542	YMX005542	SRR30037190	https://www.ncbi.nlm.nih.gov/sra/?term=SRR30037190	Agave fermentation	Agave espadin_Agave Cuishe	Agave must from a fermentation tank of an agave spirit distillery	16.3318	-96.5944	Mexico: Oaxaca	SouthCentral	20180515	Mexican_Agave_2	Gallegos-Casillas et al., Yeast, 2024	234.79	215	93.0599	2.94	2n
YMX005543	YMX005543	SRR30037188	https://www.ncbi.nlm.nih.gov/sra/?term=SRR30037188	Agave fermentation	Agave mapisaga	Agave must from a fermentation tank of an agave spirit distillery	21.2934	-100.524	Mexico: Guanajuato	CentralHighlands	20180517	Mexican_Agave_2	Gallegos-Casillas et al., Yeast, 2024	164.013	155	91.746	2.61	2n
YMX005545	YMX005545	SRR30037187	https://www.ncbi.nlm.nih.gov/sra/?term=SRR30037187	Agave fermentation	Agave cenizo	Agave must from a fermentation tank of an agave spirit distillery	19.4965	-103.403	Mexico: Jalisco	West-II	20180521	Mexican_Agave_2	Gallegos-Casillas et al., Yeast, 2024	237.621	251	91.5508	2.9	2n
YMX005546	YMX005546	SRR30037186	https://www.ncbi.nlm.nih.gov/sra/?term=SRR30037186	Agave fermentation	Agave cenizo	Agave must from a fermentation tank of an agave spirit distillery	19.4965	-103.403	Mexico: Jalisco	West-II	20180521	Mexican_Agave_2	Gallegos-Casillas et al., Yeast, 2024	158.979	147	92.0027	2.83	2n
YMX005547	YMX005547	SRR30037185	https://www.ncbi.nlm.nih.gov/sra/?term=SRR30037185	Agave fermentation	Agave espadin	Agave must from a fermentation tank of an agave spirit distillery	16.8636	-96.3828	Mexico: Oaxaca	SouthCentral	20180514	Mexican_Agave_2	Gallegos-Casillas et al., Yeast, 2024	247.364	241	93.0784	3	3n
YMX005548	YMX005548	SRR30037184	https://www.ncbi.nlm.nih.gov/sra/?term=SRR30037184	Agave fermentation	Agave angustifolia	Agave must from a fermentation tank of an agave spirit distillery	16.8636	-96.3828	Mexico: Oaxaca	SouthCentral	20190313	Mexican_Agave_2	Gallegos-Casillas et al., Yeast, 2024	234.916	215	92.9052	3.14	2n
YMX005549	YMX005549	SRR30037183	https://www.ncbi.nlm.nih.gov/sra/?term=SRR30037183	Agave fermentation	Agave tobala	Agave must from a fermentation tank of an agave spirit distillery	16.778	-96.616	Mexico: Oaxaca	SouthCentral	20180515	Mexican_Agave_2	Gallegos-Casillas et al., Yeast, 2024	239.125	224	93.2806	3.47	2n
YMX005550	YMX005550	SRR30037182	https://www.ncbi.nlm.nih.gov/sra/?term=SRR30037182	Agave fermentation	Agave espadin	Agave must from a fermentation tank of an agave spirit distillery	16.8636	-96.3828	Mexico: Oaxaca	SouthCentral	20180514	Mexican_Agave_2	Gallegos-Casillas et al., Yeast, 2024	241.906	234	93.006	3.05	3n
YMX005551	YMX005551	SRR30037124	https://www.ncbi.nlm.nih.gov/sra/?term=SRR30037124	Agave fermentation	Agave cupreata_inaequidens	Agave must from a fermentation tank of an agave spirit distillery	19.5931	-101.119	Mexico: Michoacan	BalsasBasin	2019	Mexican_Agave_2	Gallegos-Casillas et al., Yeast, 2024	244.487	230	92.8968	3.14	2n
YMX005552	YMX005552	SRR30037123	https://www.ncbi.nlm.nih.gov/sra/?term=SRR30037123	Agave fermentation	Agave cupreata_inaequidens	Agave must from a fermentation tank of an agave spirit distillery	19.5931	-101.119	Mexico: Michoacan	BalsasBasin	2019	Mexican_Agave_2	Gallegos-Casillas et al., Yeast, 2024	247.023	245	92.9589	3.09	2n
YMX005553	YMX005553	SRR30037122	https://www.ncbi.nlm.nih.gov/sra/?term=SRR30037122	Agave fermentation	Agave angustifolia	Agave must from a fermentation tank of an agave spirit distillery	16.8636	-96.3828	Mexico: Oaxaca	SouthCentral	20190313	Mexican_Agave_2	Gallegos-Casillas et al., Yeast, 2024	235.037	208	92.8665	3.78	3n
YMX005554	YMX005554	SRR30037120	https://www.ncbi.nlm.nih.gov/sra/?term=SRR30037120	Agave fermentation	Agave sierra negra	Agave must from a fermentation tank of an agave spirit distillery	17.0614	-96.2964	Mexico: Oaxaca	SouthCentral	20180514	Mexican_Agave_2	Gallegos-Casillas et al., Yeast, 2024	227.652	199	93.0051	3.7	3n
YMX005555	YMX005555	SRR30037119	https://www.ncbi.nlm.nih.gov/sra/?term=SRR30037119	Agave fermentation	Agave cupreata_inaequidens	Agave must from a fermentation tank of an agave spirit distillery	19.6859	-101.215	Mexico: Michoacan	BalsasBasin	2019	Mexican_Agave_2	Gallegos-Casillas et al., Yeast, 2024	241.192	221	92.8303	3.18	2n
YMX005556	YMX005556	SRR30037118	https://www.ncbi.nlm.nih.gov/sra/?term=SRR30037118	Agave fermentation	Agave cupreata_inaequidens	Agave must from a fermentation tank of an agave spirit distillery	19.6859	-101.215	Mexico: Michoacan	BalsasBasin	2019	Mexican_Agave_2	Gallegos-Casillas et al., Yeast, 2024	246.014	227	93.3652	3.13	2n
YMX005557	YMX005557	SRR30037117	https://www.ncbi.nlm.nih.gov/sra/?term=SRR30037117	Agave fermentation	Agave espadin_Agave Cuishe	Agave must from a fermentation tank of an agave spirit distillery	16.3318	-96.5944	Mexico: Oaxaca	SouthCentral	20180515	Mexican_Agave_2	Gallegos-Casillas et al., Yeast, 2024	241.573	226	91.7534	3.08	2n
YMX005558	YMX005558	SRR30037116	https://www.ncbi.nlm.nih.gov/sra/?term=SRR30037116	Agave fermentation	Agave espadin	Agave must from a fermentation tank of an agave spirit distillery	16.8636	-96.3828	Mexico: Oaxaca	SouthCentral	20180514	Mexican_Agave_2	Gallegos-Casillas et al., Yeast, 2024	243.964	226	92.6911	2.98	2n
YMX005559	YMX005559	SRR30037115	https://www.ncbi.nlm.nih.gov/sra/?term=SRR30037115	Agave fermentation	Mezcla Agave cupreata_Agave espadin	Agave must from a fermentation tank of an agave spirit distillery	19.8924	-102.132	Mexico: Michoacan	BalsasBasin	20180526	Mexican_Agave_2	Gallegos-Casillas et al., Yeast, 2024	233.496	207	91.7801	2.87	2n
YMX005561	YMX005561	SRR30037114	https://www.ncbi.nlm.nih.gov/sra/?term=SRR30037114	Agave fermentation	Agave espadin_Manso	Agave must from a fermentation tank of an agave spirit distillery	18.2076	-99.7891	Mexico: Guerrero	BalsasBasin	20180521	Mexican_Agave_2	Gallegos-Casillas et al., Yeast, 2024	244.917	232	92.0699	3.1	2n
YMX005563	YMX005563	SRR30037113	https://www.ncbi.nlm.nih.gov/sra/?term=SRR30037113	Agave fermentation	Agave tobala	Agave must from a fermentation tank of an agave spirit distillery	17.8524	-97.1924	Mexico: Oaxaca	SouthCentral	20180517	Mexican_Agave_2	Gallegos-Casillas et al., Yeast, 2024	246.305	235	92.8511	3.09	2n
YMX005564	YMX005564	SRR30037112	https://www.ncbi.nlm.nih.gov/sra/?term=SRR30037112	Agave fermentation	Agave tobala	Agave must from a fermentation tank of an agave spirit distillery	17.8524	-97.1924	Mexico: Oaxaca	SouthCentral	20180517	Mexican_Agave_2	Gallegos-Casillas et al., Yeast, 2024	243.66	228	92.6857	3.06	2n
YMX005565	YMX005565	SRR30037111	https://www.ncbi.nlm.nih.gov/sra/?term=SRR30037111	Agave fermentation	Americana_Lophanta	Agave must from a fermentation tank of an agave spirit distillery	24.5836	-98.9411	Mexico: Tamaulipas	Northeast	20181214	Mexican_Agave_1	Gallegos-Casillas et al., Yeast, 2024	241.979	227	92.9127	2.9	2n
YMX005566	YMX005566	SRR30037109	https://www.ncbi.nlm.nih.gov/sra/?term=SRR30037109	Agave fermentation	Americana_Lophanta_Asrerima	Agave must from a fermentation tank of an agave spirit distillery	24.5836	-98.9411	Mexico: Tamaulipas	Northeast	20181214	Mexican_Agave_1	Gallegos-Casillas et al., Yeast, 2024	246.16	230	93.1619	3.36	2n
YMX005569	YMX005569	SRR30037108	https://www.ncbi.nlm.nih.gov/sra/?term=SRR30037108	Agave fermentation	Agave espadin	Agave must from a fermentation tank of an agave spirit distillery	16.5085	-96.7885	Mexico: Oaxaca	SouthCentral	20190317	Mexican_Agave_2	Gallegos-Casillas et al., Yeast, 2024	245.95	232	92.3603	2.42	2n
YMX005570	YMX005570	SRR30037107	https://www.ncbi.nlm.nih.gov/sra/?term=SRR30037107	Agave fermentation	Agave espadin	Agave must from a fermentation tank of an agave spirit distillery	16.5085	-96.7885	Mexico: Oaxaca	SouthCentral	20190317	Mexican_Agave_2	Gallegos-Casillas et al., Yeast, 2024	238.081	215	92.439	2.24	2n
YMX005571	YMX005571	SRR30037106	https://www.ncbi.nlm.nih.gov/sra/?term=SRR30037106	Agave fermentation	Agave espadin	Agave must from a fermentation tank of an agave spirit distillery	16.8837	-96.1639	Mexico: Oaxaca	SouthCentral	20190316	Mexican_Agave_2	Gallegos-Casillas et al., Yeast, 2024	237.635	215	92.9036	3.11	2n
YMX005572	YMX005572	SRR30037105	https://www.ncbi.nlm.nih.gov/sra/?term=SRR30037105	Agave fermentation	Agave Cuishe	Agave must from a fermentation tank of an agave spirit distillery	16.3877	-96.497	Mexico: Oaxaca	SouthCentral	20190317	Mexican_Agave_2	Gallegos-Casillas et al., Yeast, 2024	247.806	238	92.8336	3.38	2n
YMX005573	YMX005573	SRR30037104	https://www.ncbi.nlm.nih.gov/sra/?term=SRR30037104	Agave fermentation	Agave espadin	Agave must from a fermentation tank of an agave spirit distillery	18.7547	-98.3903	Mexico: Puebla	SouthCentral	20190313	Mexican_Agave_2	Gallegos-Casillas et al., Yeast, 2024	239.914	223	92.0787	2.96	2n
YMX005574	YMX005574	SRR30037103	https://www.ncbi.nlm.nih.gov/sra/?term=SRR30037103	Agave fermentation	Agave espadin	Agave must from a fermentation tank of an agave spirit distillery	16.3877	-96.497	Mexico: Oaxaca	SouthCentral	20190317	Mexican_Agave_2	Gallegos-Casillas et al., Yeast, 2024	243.521	232	92.0758	2.97	2n
YMX005575	YMX005575	SRR30037102	https://www.ncbi.nlm.nih.gov/sra/?term=SRR30037102	Agave fermentation	Agave cenizo	Agave must from a fermentation tank of an agave spirit distillery	18.7822	-98.1217	Mexico: Puebla	SouthCentral	20190314	Mexican_Agave_2	Gallegos-Casillas et al., Yeast, 2024	162.669	159	92.6024	3.06	2n
YMX005576	YMX005576	SRR30037101	https://www.ncbi.nlm.nih.gov/sra/?term=SRR30037101	Agave fermentation	Agave durangensis	Agave must from a fermentation tank of an agave spirit distillery	23.3817	-104.562	Mexico: Durango	West-I	20190426	Mexican_Agave_2	Gallegos-Casillas et al., Yeast, 2024	169.955	172	91.8516	3.07	2n
YMX005577	YMX005577	SRR30037100	https://www.ncbi.nlm.nih.gov/sra/?term=SRR30037100	Agave fermentation	Agave durangensis	Agave must from a fermentation tank of an agave spirit distillery	23.2211	-104.584	Mexico: Durango	West-I	20190426	Mexican_Agave_2	Gallegos-Casillas et al., Yeast, 2024	166.184	161	91.882	2.95	2n
YMX005583	YMX005583	SRR30037098	https://www.ncbi.nlm.nih.gov/sra/?term=SRR30037098	Agave fermentation	Agave durangensis	Agave must from a fermentation tank of an agave spirit distillery	23.3817	-104.562	Mexico: Durango	West-I	20190426	Mexican_Agave_2	Gallegos-Casillas et al., Yeast, 2024	164.283	157	91.9737	2.67	2n
YMX005584	YMX005584	SRR30037097	https://www.ncbi.nlm.nih.gov/sra/?term=SRR30037097	Agave fermentation	Agave criollo	Agave must from a fermentation tank of an agave spirit distillery	18.905	-99.5347	Mexico: Estado de Mexico	BalsasBasin	20190424	Mexican_Agave_2	Gallegos-Casillas et al., Yeast, 2024	164.777	156	92.1874	2.79	2n
YMX005585	YMX005585	SRR30037096	https://www.ncbi.nlm.nih.gov/sra/?term=SRR30037096	Agave fermentation	Agave maximiliana	Agave must from a fermentation tank of an agave spirit distillery	20.526	-104.789	Mexico: Jalisco	West-II	20190423	Mexican_Agave_2	Gallegos-Casillas et al., Yeast, 2024	165.394	155	92.1936	2.72	2n
YMX005586	YMX005586	SRR30037095	https://www.ncbi.nlm.nih.gov/sra/?term=SRR30037095	Agave fermentation	Agave maximiliana	Agave must from a fermentation tank of an agave spirit distillery	20.7716	-104.909	Mexico: Jalisco	West-II	20190423	Mexican_Agave_2	Gallegos-Casillas et al., Yeast, 2024	167.368	158	92.1696	3.22	2n
YMX005587	YMX005587	SRR30037094	https://www.ncbi.nlm.nih.gov/sra/?term=SRR30037094	Agave fermentation	Americana_Lophanta	Agave must from a fermentation tank of an agave spirit distillery	24.5836	-98.9411	Mexico: Tamaulipas	Northeast	20181214	Mexican_Agave_1	Gallegos-Casillas et al., Yeast, 2024	164.561	160	93.0058	3.29	2n
YMX005588	YMX005588	SRR30037093	https://www.ncbi.nlm.nih.gov/sra/?term=SRR30037093	Agave fermentation	Americana_Lophanta	Agave must from a fermentation tank of an agave spirit distillery	24.5836	-98.9411	Mexico: Tamaulipas	Northeast	20181214	Mexican_Agave_1	Gallegos-Casillas et al., Yeast, 2024	168.575	167	93.1671	3.19	2n
YMX005590	YMX005590	SRR30037060	https://www.ncbi.nlm.nih.gov/sra/?term=SRR30037060	Agave fermentation	Agave criollo	Agave must from a fermentation tank of an agave spirit distillery	18.719	-99.776	Mexico: Estado de Mexico	BalsasBasin	20190425	Mexican_Agave_2	Gallegos-Casillas et al., Yeast, 2024	165.233	160	92.129	2.65	2n
YMX005591	YMX005591	SRR30037059	https://www.ncbi.nlm.nih.gov/sra/?term=SRR30037059	Agave fermentation	Agave maximiliana	Agave must from a fermentation tank of an agave spirit distillery	20.526	-104.789	Mexico: Jalisco	West-II	20190423	Mexican_Agave_2	Gallegos-Casillas et al., Yeast, 2024	162.886	146	91.8881	2.61	2n
YMX005592	YMX005592	SRR30037058	https://www.ncbi.nlm.nih.gov/sra/?term=SRR30037058	Agave fermentation	Agave criollo	Agave must from a fermentation tank of an agave spirit distillery	18.8692	-99.5557	Mexico: Estado de Mexico	BalsasBasin	20190424	Mexican_Agave_2	Gallegos-Casillas et al., Yeast, 2024	163.042	152	92.1975	2.77	2n
YMX005593	YMX005593	SRR30037057	https://www.ncbi.nlm.nih.gov/sra/?term=SRR30037057	Agave fermentation	Agave criollo	Agave must from a fermentation tank of an agave spirit distillery	18.8692	-99.5557	Mexico: Estado de Mexico	BalsasBasin	20190424	Mexican_Agave_2	Gallegos-Casillas et al., Yeast, 2024	166.105	159	92.1511	2.79	2n
YMX005594	YMX005594	SRR30037055	https://www.ncbi.nlm.nih.gov/sra/?term=SRR30037055	Agave fermentation	Verde_Amarillo	Agave must from a fermentation tank of an agave spirit distillery	20.3677	-105.378	Mexico: Jalisco	West-II	20190415	Mexican_Agave_2	Gallegos-Casillas et al., Yeast, 2024	154.436	149	91.6924	3.11	2n
YMX005595	YMX005595	SRR30037054	https://www.ncbi.nlm.nih.gov/sra/?term=SRR30037054	Agave fermentation	Agave espadin	Agave must from a fermentation tank of an agave spirit distillery	16.8837	-96.1639	Mexico: Oaxaca	SouthCentral	20190316	Mexican_Agave_2	Gallegos-Casillas et al., Yeast, 2024	162.641	155	92.4791	2.43	2n
YMX005596	YMX005596	SRR30037053	https://www.ncbi.nlm.nih.gov/sra/?term=SRR30037053	Agave fermentation	Agave espadin	Agave must from a fermentation tank of an agave spirit distillery	16.8837	-96.1639	Mexico: Oaxaca	SouthCentral	20190316	Mexican_Agave_2	Gallegos-Casillas et al., Yeast, 2024	163.754	154	93.0549	3.24	3n
YMX005597	YMX005597	SRR30037052	https://www.ncbi.nlm.nih.gov/sra/?term=SRR30037052	Agave fermentation	Agave durangensis	Agave must from a fermentation tank of an agave spirit distillery	23.8482	-104.244	Mexico: Durango	West-I	20190425	Mexican_Agave_2	Gallegos-Casillas et al., Yeast, 2024	160.48	172	91.433	3.13	2n
YMX005599	YMX005599	SRR30037051	https://www.ncbi.nlm.nih.gov/sra/?term=SRR30037051	Agave fermentation	Agave angustifolia	Agave must from a fermentation tank of an agave spirit distillery	28.9896	-109.401	Mexico: Sonora	Northwest	20201208	Mexican_Agave_2	Gallegos-Casillas et al., Yeast, 2024	168.495	164	91.5436	2.89	2n
YMX005600	YMX005600	SRR30037050	https://www.ncbi.nlm.nih.gov/sra/?term=SRR30037050	Agave fermentation	Agave angustifolia	Agave must from a fermentation tank of an agave spirit distillery	28.9896	-109.401	Mexico: Sonora	Northwest	20201208	Mexican_Agave_2	Gallegos-Casillas et al., Yeast, 2024	173.662	182	91.3074	2.87	2n
YMX005601	YMX005601	SRR30037049	https://www.ncbi.nlm.nih.gov/sra/?term=SRR30037049	Agave fermentation	Agave angustifolia	Agave must from a fermentation tank of an agave spirit distillery	28.9896	-109.401	Mexico: Sonora	Northwest	20201208	Mexican_Agave_2	Gallegos-Casillas et al., Yeast, 2024	165.962	161	91.7984	3.03	2n
YMX005602	YMX005602	SRR30037048	https://www.ncbi.nlm.nih.gov/sra/?term=SRR30037048	Agave fermentation	Agave angustifolia	Agave must from a fermentation tank of an agave spirit distillery	28.9896	-109.401	Mexico: Sonora	Northwest	20201208	Mexican_Agave_2	Gallegos-Casillas et al., Yeast, 2024	166.087	161	91.6919	2.96	2n
YMX005603	YMX005603	SRR30037047	https://www.ncbi.nlm.nih.gov/sra/?term=SRR30037047	Agave fermentation	Agave angustifolia	Agave must from a fermentation tank of an agave spirit distillery	28.9896	-109.401	Mexico: Sonora	Northwest	20201208	Mexican_Agave_2	Gallegos-Casillas et al., Yeast, 2024	167.321	157	91.5153	2.88	2n
YMX005604	YMX005604	SRR30037046	https://www.ncbi.nlm.nih.gov/sra/?term=SRR30037046	Agave fermentation	Agave angustifolia	Agave must from a fermentation tank of an agave spirit distillery	28.9896	-109.401	Mexico: Sonora	Northwest	20201208	Mexican_Agave_2	Gallegos-Casillas et al., Yeast, 2024	126.353	125	91.7312	2.96	2n
YMX005608	YMX005608	SRR30037044	https://www.ncbi.nlm.nih.gov/sra/?term=SRR30037044	Agave fermentation	Agave angustifolia	Agave must from a fermentation tank of an agave spirit distillery	29.4617	-110.278	Mexico: Sonora	Northwest	20201210	Mexican_Agave_2	Gallegos-Casillas et al., Yeast, 2024	164.785	161	92.0907	2.72	2n
YMX005609	YMX005609	SRR30037043	https://www.ncbi.nlm.nih.gov/sra/?term=SRR30037043	Agave fermentation	Agave angustifolia	Agave must from a fermentation tank of an agave spirit distillery	29.4617	-110.278	Mexico: Sonora	Northwest	20201210	Mexican_Agave_2	Gallegos-Casillas et al., Yeast, 2024	166.399	164	92.094	2.74	2n
YMX005610	YMX005610	SRR30037042	https://www.ncbi.nlm.nih.gov/sra/?term=SRR30037042	Agave fermentation	Agave angustifolia	Agave must from a fermentation tank of an agave spirit distillery	29.1228	-109.967	Mexico: Sonora	Northwest	20201209	Mexican_Agave_2	Gallegos-Casillas et al., Yeast, 2024	172.358	173	91.7624	2.98	2n
YMX005611	YMX005611	SRR30037041	https://www.ncbi.nlm.nih.gov/sra/?term=SRR30037041	Sotol (Dasylirion spp.) fermentation	Sotol (Dasylirion spp.) fermentation	Sotol (Dasylirion spp.) fermentation	29.1228	-109.967	Mexico: Sonora	Northwest	20201209	Mexican_Agave_2	Gallegos-Casillas et al., Yeast, 2024	170.555	170	91.7847	2.98	2n
YMX005612	YMX005612	SRR30037040	https://www.ncbi.nlm.nih.gov/sra/?term=SRR30037040	Agave fermentation	Agave angustifolia	Agave must from a fermentation tank of an agave spirit distillery	29.1228	-109.967	Mexico: Sonora	Northwest	20201209	Mexican_Agave_2	Gallegos-Casillas et al., Yeast, 2024	168.815	159	91.8443	2.99	2n
YMX005616	YMX005616	SRR30037039	https://www.ncbi.nlm.nih.gov/sra/?term=SRR30037039	Agave fermentation	Unknown agave fermentation	Agave must from a fermentation tank of an agave spirit distillery	17.4426	-99.4643	Mexico: Guerrero	BalsasBasin	20190313	Mexican_Agave_2	Gallegos-Casillas et al., Yeast, 2024	168.975	163	92.9404	3.02	2n
YMX005617	YMX005617	SRR30037038	https://www.ncbi.nlm.nih.gov/sra/?term=SRR30037038	Agave fermentation	Unknown agave fermentation	Agave must from a fermentation tank of an agave spirit distillery	17.4426	-99.4643	Mexico: Guerrero	BalsasBasin	20190313	Mexican_Agave_2	Gallegos-Casillas et al., Yeast, 2024	165.705	154	92.2434	2.69	2n
YMX005618	YMX005618	SRR30037037	https://www.ncbi.nlm.nih.gov/sra/?term=SRR30037037	Agave fermentation	Unknown agave fermentation	Agave must from a fermentation tank of an agave spirit distillery	17.4426	-99.4643	Mexico: Guerrero	BalsasBasin	20190313	Mexican_Agave_2	Gallegos-Casillas et al., Yeast, 2024	164.2	152	92.236	2.69	2n
YMX005619	YMX005619	SRR30037036	https://www.ncbi.nlm.nih.gov/sra/?term=SRR30037036	Pulque	Pulque	Pulque	21.2934	-100.524	Mexico: Guanajuato	CentralHighlands	202106	Mexican_Agave_2	Gallegos-Casillas et al., Yeast, 2024	165.267	157	93.0383	3.23	3n
YMX005620	YMX005620	SRR30037035	https://www.ncbi.nlm.nih.gov/sra/?term=SRR30037035	Agave fermentation	Agave angustifolia	Agave must from a fermentation tank of an agave spirit distillery	29.4376	-110.368	Mexico: Sonora	Northwest	20201209	Mexican_Agave_2	Gallegos-Casillas et al., Yeast, 2024	171.838	173	91.7948	2.9	2n
YMX005621	YMX005621	SRR30037033	https://www.ncbi.nlm.nih.gov/sra/?term=SRR30037033	Agave fermentation	Agave angustifolia	Agave must from a fermentation tank of an agave spirit distillery	29.4376	-110.368	Mexico: Sonora	Northwest	20201209	Mexican_Agave_2	Gallegos-Casillas et al., Yeast, 2024	166.488	153	91.7395	2.89	2n
YMX005622	YMX005622	SRR30037032	https://www.ncbi.nlm.nih.gov/sra/?term=SRR30037032	Agave fermentation	Agave angustifolia	Agave must from a fermentation tank of an agave spirit distillery	28.9896	-109.401	Mexico: Sonora	Northwest	20201208	Mexican_Agave_2	Gallegos-Casillas et al., Yeast, 2024	167.751	170	91.6038	3	2n
YMX005625	YMX005625	SRR30037031	https://www.ncbi.nlm.nih.gov/sra/?term=SRR30037031	Agave fermentation	Agave angustifolia	Agave must from a fermentation tank of an agave spirit distillery	29.5402	-110.118	Mexico: Sonora	Northwest	20201209	Mexican_Agave_2	Gallegos-Casillas et al., Yeast, 2024	166.987	176	91.0775	2.95	2n
YMX005626	YMX005626	SRR30037030	https://www.ncbi.nlm.nih.gov/sra/?term=SRR30037030	Agave fermentation	Agave angustifolia	Agave must from a fermentation tank of an agave spirit distillery	29.5402	-110.118	Mexico: Sonora	Northwest	20201209	Mexican_Agave_2	Gallegos-Casillas et al., Yeast, 2024	170.38	173	91.7024	3.05	2n
YMX005627	YMX005627	SRR30037029	https://www.ncbi.nlm.nih.gov/sra/?term=SRR30037029	Agave fermentation	Agave angustifolia	Agave must from a fermentation tank of an agave spirit distillery	29.7363	-110.168	Mexico: Sonora	Northwest	20201209	Mexican_Agave_2	Gallegos-Casillas et al., Yeast, 2024	170.289	174	91.4518	2.99	2n
YMX005628	YMX005628	SRR30037028	https://www.ncbi.nlm.nih.gov/sra/?term=SRR30037028	Agave fermentation	Agave angustifolia	Agave must from a fermentation tank of an agave spirit distillery	29.7363	-110.168	Mexico: Sonora	Northwest	20201209	Mexican_Agave_2	Gallegos-Casillas et al., Yeast, 2024	152.55	163	90.9049	2.83	2n
YMX005629	YMX005629	SRR30037027	https://www.ncbi.nlm.nih.gov/sra/?term=SRR30037027	Agave fermentation	Agave angustifolia	Agave must from a fermentation tank of an agave spirit distillery	29.1228	-109.967	Mexico: Sonora	Northwest	20201209	Mexican_Agave_2	Gallegos-Casillas et al., Yeast, 2024	171.492	167	91.6871	2.96	2n
YMX005630	YMX005630	SRR30037026	https://www.ncbi.nlm.nih.gov/sra/?term=SRR30037026	Agave fermentation	Agave angustifolia	Agave must from a fermentation tank of an agave spirit distillery	29.1228	-109.967	Mexico: Sonora	Northwest	20201209	Mexican_Agave_2	Gallegos-Casillas et al., Yeast, 2024	173.54	181	91.6959	2.93	2n
YMX005632	YMX005632	SRR30037025	https://www.ncbi.nlm.nih.gov/sra/?term=SRR30037025	Agave fermentation	Agave angustifolia	Agave must from a fermentation tank of an agave spirit distillery	29.2174	-110.143	Mexico: Sonora	Northwest	20201209	Mexican_Agave_2	Gallegos-Casillas et al., Yeast, 2024	171.765	172	91.6214	2.92	2n
YMX005633	YMX005633	SRR30037024	https://www.ncbi.nlm.nih.gov/sra/?term=SRR30037024	Agave fermentation	Agave angustifolia	Agave must from a fermentation tank of an agave spirit distillery	29.8106	-109.682	Mexico: Sonora	Northwest	20201210	Mexican_Agave_2	Gallegos-Casillas et al., Yeast, 2024	170.609	171	91.6399	2.9	2n
L022	YMX005635	SRR30037022	https://www.ncbi.nlm.nih.gov/sra/?term=SRR30037022	Agave fermentation	Tequila industry	Tequila industry adapted bread yeast	20.6595	-103.349	Mexico: Jalisco	West-II	1988	Mixed Origin	This study, provided by Manuel Kirchmayr and Anne Gschaedler	177.829	176	95.024	0.3	3n
L023	YMX005636	SRR30037021	https://www.ncbi.nlm.nih.gov/sra/?term=SRR30037021	Agave fermentation	Tequila industry	Tequila industry adapted bread yeast	20.6595	-103.349	Mexico: Jalisco	West-II	1988	Mixed Origin	This study, provided by Manuel Kirchmayr and Anne Gschaedler	174.363	169	94.828	0.37	4n
MOC1M	YMX005637	SRR30037020	https://www.ncbi.nlm.nih.gov/sra/?term=SRR30037020	Agave fermentation	Mezcal spontaneous fermentation	Spontaneous agave fermentation	18.7718	-99.3534	Mexico: Morelos	BalsasBasin	2015	North American Oak	This study, provided by Manuel Kirchmayr and Anne Gschaedler	177.332	177	94.7873	0.52	2n
LO24	YMX005638	SRR30037019	https://www.ncbi.nlm.nih.gov/sra/?term=SRR30037019	Agave fermentation	Tequila industry, developed in CIATEJ	Tequila industry, adapted grape juice yeast	20.6595	-103.349	Mexico: Jalisco	West-II	1988	Mixed Origin	This study, provided by Manuel Kirchmayr and Anne Gschaedler	173.517	168	94.9862	0.34	4n
TM15	YMX005639	SRR30037018	https://www.ncbi.nlm.nih.gov/sra/?term=SRR30037018	Agave fermentation	Tequila spontaneous fermentation	Tequila spontaneous fermentation	20.6595	-103.349	Mexico: Jalisco	West-II	2014	Tequila_Distillery	This study, provided by Manuel Kirchmayr and Anne Gschaedler	175.166	184	93.0941	1.55	2n
L021	YMX005641	SRR30037016	https://www.ncbi.nlm.nih.gov/sra/?term=SRR30037016	Agave fermentation	Tequila industry	Tequila fermentation	20.6595	-103.349	Mexico: Jalisco	West-II	1988	Mixed Origin	This study, provided by Manuel Kirchmayr and Anne Gschaedler	177.385	171	95.0562	0.29	3n
TM10	YMX005642	SRR30037015	https://www.ncbi.nlm.nih.gov/sra/?term=SRR30037015	Agave fermentation	Tequila spontaneous fermentation	Tequila spontaneous fermentation	20.6595	-103.349	Mexico: Jalisco	West-II	2014	Tequila_Distillery	This study, provided by Manuel Kirchmayr and Anne Gschaedler	169.373	164	94.0118	2.18	2n
M1L1	YMX005645	SRR30037014	https://www.ncbi.nlm.nih.gov/sra/?term=SRR30037014	Agave fermentation	Tequila	Tequila spontaneous fermentation	20.6595	-103.349	Mexico: Jalisco	West-II	2016	Tequila_Distillery	Quezada-Romero et al., ISA, 2016	172.365	183	93.8803	2.1	2n
IL4	YMX005646	SRR30037013	https://www.ncbi.nlm.nih.gov/sra/?term=SRR30037013	Agave fermentation	Tequila spontaneous fermentation	Tequila spontaneous fermentation	20.6595	-103.349	Mexico: Jalisco	West-II		Tequila_Distillery	Quezada-Romero et al., ISA, 2016	165.283	164	93.4352	2.95	2n
YMX005648	YMX005648	SRR30037010	https://www.ncbi.nlm.nih.gov/sra/?term=SRR30037010	Commercial	Commercial	Commercial strain used for cooked agave fermentation	24.5836	-98.9411	Mexico: Tamaulipas	Northeast	2021	Mixed Origin	Lopez Gallegos, 2025	175.874	170	95.1289	0.3	3n
YMX009814	YMX506H07	SRR30037009	https://www.ncbi.nlm.nih.gov/sra/?term=SRR30037009	Agave fermentation	Agave cuishe	Agave must from a fermentation tank of an agave spirit distillery	16.778	-96.616	Mexico: Oaxaca	SouthCentral	20210621	Mexican_Agave_2	Lopez Gallegos, 2025	163.356	171	92.7268	2.54	2n
YMX009815	YMX506H08	SRR30037008	https://www.ncbi.nlm.nih.gov/sra/?term=SRR30037008	Agave fermentation	Agave espadin	Agave must from a fermentation tank of an agave spirit distillery	16.8636	-96.3828	Mexico: Oaxaca	SouthCentral	20210620	Mexican_Agave_2	Lopez Gallegos, 2025	168.75	173	93.4875	2.56	2n
YMX009816	YMX506H09	SRR30037007	https://www.ncbi.nlm.nih.gov/sra/?term=SRR30037007	Agave fermentation	Agave espadin	Agave must from a fermentation tank of an agave spirit distillery	16.8636	-96.3828	Mexico: Oaxaca	SouthCentral	20210620	Mexican_Agave_2	Lopez Gallegos, 2025	164.935	170	92.9787	3.52	3n
YMX009821	YMX507A02	SRR30037006	https://www.ncbi.nlm.nih.gov/sra/?term=SRR30037006	Agave fermentation	Agave durangensis	Agave must from a fermentation tank of an agave spirit distillery	23.8482	-104.244	Mexico: Durango	West-I	20210825	Mexican_Agave_2	Lopez Gallegos, 2025	150.724	157	91.8505	3.13	2n
YMX009823	YMX507A04	SRR30037005	https://www.ncbi.nlm.nih.gov/sra/?term=SRR30037005	Agave fermentation	Agave americana Verde Grande	Agave must from a fermentation tank of an agave spirit distillery	24.5836	-98.9411	Mexico: Tamaulipas	Northeast	20211009	Mexican_Agave_1	Lopez Gallegos, 2025	146.175	153	92.6314	5.09	2n
YMX009824	YMX507A05	SRR30037004	https://www.ncbi.nlm.nih.gov/sra/?term=SRR30037004	Agave fermentation	other agave	Agave must from a fermentation tank of an agave spirit distillery	24.6936	-98.8303	Mexico: Tamaulipas	Northeast	20211008	Mexican_Agave_1	Lopez Gallegos, 2025	145.79	152	92.7998	5.08	2n
YMX009825	YMX507A06	SRR30037003	https://www.ncbi.nlm.nih.gov/sra/?term=SRR30037003	Agave fermentation	Agave americana Verde Grande	Agave must from a fermentation tank of an agave spirit distillery	24.5836	-98.9411	Mexico: Tamaulipas	Northeast	20211009	Mexican_Agave_1	Lopez Gallegos, 2025	148.401	154	92.5866	3.18	2n
YMX009826	YMX507A07	SRR30037002	https://www.ncbi.nlm.nih.gov/sra/?term=SRR30037002	Agave fermentation	other agave	Agave must from a fermentation tank of an agave spirit distillery	24.6936	-98.8303	Mexico: Tamaulipas	Northeast	20211008	Mexican_Agave_1	Lopez Gallegos, 2025	147.239	154	92.8388	5.22	2n
94-238.1	YMX507B01	SRR30037001	https://www.ncbi.nlm.nih.gov/sra/?term=SRR30037001	Agave fermentation	Tequila spontaneous fermentation	Tequila spontaneous fermentation	20.8366	-103.732	Mexico: Jalisco	West-II	199202	Tequila_Distillery	Lachance, Antonie Van Leeuwenhoek, 1995	153.155	156	94.7129	1.58	2n
94-206.3	YMX507B02	SRR30036999	https://www.ncbi.nlm.nih.gov/sra/?term=SRR30036999	Agave fermentation	Tequila spontaneous fermentation	Tequila spontaneous fermentation	20.8366	-103.732	Mexico: Jalisco	West-II	199202	Tequila_Distillery	Lachance, Antonie Van Leeuwenhoek, 1995	155.221	160	94.6333	1.9	2n
94-208.3	YMX507B03	SRR30036998	https://www.ncbi.nlm.nih.gov/sra/?term=SRR30036998	Agave fermentation	Tequila spontaneous fermentation	Tequila spontaneous fermentation	20.8366	-103.732	Mexico: Jalisco	West-II	199202	Tequila_Distillery	Lachance, Antonie Van Leeuwenhoek, 1995	156.801	162	93.612	2.43	2n
94-201.1	YMX507B04	SRR30036997	https://www.ncbi.nlm.nih.gov/sra/?term=SRR30036997	Agave fermentation	Tequila spontaneous fermentation	Tequila spontaneous fermentation	20.8366	-103.732	Mexico: Jalisco	West-II	199202	Tequila_Distillery	Lachance, Antonie Van Leeuwenhoek, 1995	146.526	151	94.2131	1.92	2n
92-230.2	YMX507B05	SRR30037181	https://www.ncbi.nlm.nih.gov/sra/?term=SRR30037181	Agave fermentation	Tequila spontaneous fermentation	Tequila spontaneous fermentation	20.8366	-103.732	Mexico: Jalisco	West-II	199202	Tequila_Distillery	Lachance, Antonie Van Leeuwenhoek, 1995	153.965	155	94.2799	2.25	2n
92-218.2	YMX507B06	SRR30037180	https://www.ncbi.nlm.nih.gov/sra/?term=SRR30037180	Agave fermentation	Tequila spontaneous fermentation	Tequila spontaneous fermentation	20.8366	-103.732	Mexico: Jalisco	West-II	199202	Tequila_Distillery	Lachance, Antonie Van Leeuwenhoek, 1995	151.794	156	94.3218	2.57	3n
92-221.4	YMX507B07	SRR30037179	https://www.ncbi.nlm.nih.gov/sra/?term=SRR30037179	Agave fermentation	Tequila spontaneous fermentation	Tequila spontaneous fermentation	20.8366	-103.732	Mexico: Jalisco	West-II	199202	Tequila_Distillery	Lachance, Antonie Van Leeuwenhoek, 1995	149.768	154	94.2169	2.45	2n
YMX009795	YMX506F12	SRR30037178	https://www.ncbi.nlm.nih.gov/sra/?term=SRR30037178	Agave fermentation	Scratch of vessel formerly used for agave fermentation	Unknown agave fermentation vessel	24.6936	-98.8303	Mexico: Tamaulipas	Northeast	20211008	Mexican_Agave_1	Lopez Gallegos, 2025	150.983	159	92.5148	7.02	2n
