# Supplementary material for: Recurrent introgression and geographical stratification shape Saccharomyces cerevisiae in the Neotropics
Source: Nat Commun. 2026 Feb 21;17:3024. doi: 10.1038/s41467-026-69138-0 (PMC13035892; doi:10.1038/s41467-026-69138-0)
Supplement: Supplementary file 6 — Supplementary Dataset 2 [file 41467_2026_69138_MOESM6_ESM.xlsx]

## Sheet: Supplementary_Data_2
Sample_Name	Strain_Alias	Accession_Source	Hyperlink	Phylogenetic_Clade	Heterozygosity	Number_of_Introgressions	Fraction_Heterozygous_Introgressions	NumberOfSNPS_IncludingIntrogressions	NumberOfSNPS_ExcludingIntrogressions	NumberOfSNPsMDSA	Main_ADMIXTURE_Pop	Main_ADMIXTURE_Pop_Q	Secondary_ADMIXTURE_Pop	Secondary_ADMIXTURE_Pop_Q	Used_in_ADMIXTURE	Used_in_Supplementary_Complete_Phylogenies	Used_in_Main_Phylogeny	Used_in_Subsampled_MDSA_and_Phylogeny	Used_in_MDSA	Reference
DL5	DL5	SRR30037213	https://www.ncbi.nlm.nih.gov/sra/?term=SRR30037213	Mexican_Agave_2	0.1194	121	0.586777	91315	73776	94029	9	0.75	19	0.24	1	1			1	Kirchmayr et al., LWT- Food Science and Technology, 2017														DL5	DL5			Sample_Name	Strain_Alias	SRA	NEWGoodPhygroup						Sample_Name	Strain_Alias	New_good_StAlias
1602a	1602a	SRR30037212	https://www.ncbi.nlm.nih.gov/sra/?term=SRR30037212	Mexican_Agave_2	0.0057	86	0.104651	73427	61978	76085	12	1	19	0	1	1	1		1	Verdugo-Valdez et al., Antonie Van Leeuwenhoek, 2011														1602a	1602a			DL5	DL5	SRR30037213		DL5	SRR30037213				DL5	DL5	DL5
MGL11	MGL11	SRR30037012	https://www.ncbi.nlm.nih.gov/sra/?term=SRR30037012	Mexican_Agave_2	0.0211	85	0.129412	66611	55846	69202	14	0.45	12	0.39	1	1			1	Kirchmayr et al, CIATEJ, 2014														MGL11	MGL11			1602a	1602a	SRR30037212		1602a	SRR30037212				1602a	1602a	1602a
MGL21	MGL21	SRR30037169	https://www.ncbi.nlm.nih.gov/sra/?term=SRR30037169	Mexican_Agave_2	0.0686	104	0.230769	79415	66190	82028	12	0.61	14	0.26	1	1			1	Kirchmayr et al, CIATEJ, 2014														MGL21	MGL21			MGL11	MGL11	SRR30037012		MGL11	SRR30037012				MGL11	MGL11	MGL11
MGL27	MGL27	SRR30037158	https://www.ncbi.nlm.nih.gov/sra/?term=SRR30037158	Mexican_Agave_2	0.0052	86	0.104651	69485	58522	71735	12	0.62	14	0.29	1	1			1	Kirchmayr et al, CIATEJ, 2014														MGL27	MGL27			MGL21	MGL21	SRR30037169		MGL21	SRR30037169				MGL21	MGL21	MGL21
M4T3	M4T3	SRR30037090	https://www.ncbi.nlm.nih.gov/sra/?term=SRR30037090	Mexican_Agave_2	0.0064	81	0.0864198	73277	62531	75460	6	0.97	15	0.03	1	1	1		1	This study, provided by Manuel Kirchmayr and Anne Gschaedler														M4T3	M4T3			MGL27	MGL27	SRR30037158		MGL27	SRR30037158				MGL27	MGL27	MGL27
1103	1103	SRR30037079	https://www.ncbi.nlm.nih.gov/sra/?term=SRR30037079	Tequila_Distillery	0.1405	22	0.545455	68246	62586	72259	18	0.71	21	0.11	1	1			1	Alvarez-Ainza ML et al., App Biochem and Biotech, 2015														1103	1103			M4T3	M4T3	SRR30037090		M4T3	SRR30037090				M4T3	M4T3	M4T3
1178	1178	SRR30037068	https://www.ncbi.nlm.nih.gov/sra/?term=SRR30037068	Mexican_Agave_2	0.0047	88	0.0681818	77476	64586	79546	23	1	9	0	1	1	1		1	Alvarez-Ainza ML et al., App Biochem and Biotech, 2015														1178	1178			1103	1103	SRR30037079		1103	SRR30037079				1103	1103	1103
1147	1147	SRR30037146	https://www.ncbi.nlm.nih.gov/sra/?term=SRR30037146	Mexican_Agave_2	0.0051	90	0.0777778	77986	64988	80085	23	1	7	0	1	1	1		1	Alvarez-Ainza ML et al., App Biochem and Biotech, 2015														1147	1147			1178	1178	SRR30037068		1178	SRR30037068				1178	1178	1178
1168	1168	SRR30037135	https://www.ncbi.nlm.nih.gov/sra/?term=SRR30037135	Mexican_Agave_2	0.0051	91	0.0769231	78133	65021	80238	23	1	9	0	1	1	1		1	Alvarez-Ainza ML et al., App Biochem and Biotech, 2015														1168	1168			1147	1147	SRR30037146		1147	SRR30037146				1147	1147	1147
YMX003697	YMX003697	SRR30037211	https://www.ncbi.nlm.nih.gov/sra/?term=SRR30037211	Mexican_Agave_2	0.0062	83	0.13253	71951	60850	74502	6	0.97	12	0.03	1	1	1		1	Gallegos-Casillas et al., Yeast, 2024														YMX003697	YMX003697			1168	1168	SRR30037135		1168	SRR30037135				1168	1168	1168
YMX003553	YMX003553	SRR30037200	https://www.ncbi.nlm.nih.gov/sra/?term=SRR30037200	Mexican_Agave_2	0.0057	84	0.119048	71964	60763	74440	6	1	12	0	1	1	1		1	Gallegos-Casillas et al., Yeast, 2024														YMX003553	YMX003553			YMX003697	YMX003697	SRR30037211		YMX003697	SRR30037211				YMX003697	YMX003697	YMX003697
YMX003625	YMX003625	SRR30037189	https://www.ncbi.nlm.nih.gov/sra/?term=SRR30037189	Mexican_Agave_2	0.0066	74	0.0675676	68607	57995	70611	14	0.56	12	0.44	1	1			1	Gallegos-Casillas et al., Yeast, 2024														YMX003625	YMX003625			YMX003553	YMX003553	SRR30037200		YMX003553	SRR30037200				YMX003553	YMX003553	YMX003553
YMX003673	YMX003673	SRR30037121	https://www.ncbi.nlm.nih.gov/sra/?term=SRR30037121	Mexican_Agave_2	0.0644	82	0.304878	76600	64848	79650	14	1	9	0	1	1	1		1	Gallegos-Casillas et al., Yeast, 2024														YMX003673	YMX003673			YMX003625	YMX003625	SRR30037189		YMX003625	SRR30037189				YMX003625	YMX003625	YMX003625
YMX001298	YMX001298	SRR30037110	https://www.ncbi.nlm.nih.gov/sra/?term=SRR30037110	Mexican_Agave_2	0.005	97	0.0721649	75898	62850	77991	6	1	9	0	1	1	1		1	Gallegos-Casillas et al., Yeast, 2024														YMX001298	YMX001298			YMX003673	YMX003673	SRR30037121		YMX003673	SRR30037121				YMX003673	YMX003673	YMX003673
YMX001684	YMX001684	SRR30037099	https://www.ncbi.nlm.nih.gov/sra/?term=SRR30037099	Mexican_Agave_2	0.0578	110	0.263636	79098	65767	82448	14	0.57	19	0.33	1	1			1	Gallegos-Casillas et al., Yeast, 2024														YMX001684	YMX001684			YMX001298	YMX001298	SRR30037110		YMX001298	SRR30037110				YMX001298	YMX001298	YMX001298
YMX000673	YMX000673	SRR30037056	https://www.ncbi.nlm.nih.gov/sra/?term=SRR30037056	Mexican_Agave_2	0.0448	85	0.247059	76739	64944	79348	14	0.69	19	0.31	1	1			1	Gallegos-Casillas et al., Yeast, 2024														YMX000673	YMX000673			YMX001684	YMX001684	SRR30037099		YMX001684	SRR30037099				YMX001684	YMX001684	YMX001684
YMX001756	YMX001756	SRR30037045	https://www.ncbi.nlm.nih.gov/sra/?term=SRR30037045	Mexican_Agave_2	0.0055	80	0.0875	71956	61356	74717	14	0.65	19	0.33	1	1			1	Gallegos-Casillas et al., Yeast, 2024														YMX001756	YMX001756			YMX000673	YMX000673	SRR30037056		YMX000673	SRR30037056				YMX000673	YMX000673	YMX000673
YMX001922	YMX001922	SRR30037034	https://www.ncbi.nlm.nih.gov/sra/?term=SRR30037034	Mexican_Agave_2	0.0593	104	0.317308	77497	63782	80273	14	0.92	12	0.08	1	1	1		1	Gallegos-Casillas et al., Yeast, 2024														YMX001922	YMX001922			YMX001756	YMX001756	SRR30037045		YMX001756	SRR30037045				YMX001756	YMX001756	YMX001756
YMX001566	YMX001566	SRR30037023	https://www.ncbi.nlm.nih.gov/sra/?term=SRR30037023	Mexican_Agave_2	0.0569	82	0.341463	78975	66526	81501	19	1	9	0	1	1	1		1	Gallegos-Casillas et al., Yeast, 2024														YMX001566	YMX001566			YMX001922	YMX001922	SRR30037034		YMX001922	SRR30037034				YMX001922	YMX001922	YMX001922
YMX002185	YMX002185	SRR30037011	https://www.ncbi.nlm.nih.gov/sra/?term=SRR30037011	Mexican_Agave_2	0.0561	82	0.341463	78946	66518	81398	19	1	9	0	1	1	1		1	Gallegos-Casillas et al., Yeast, 2024														YMX002185	YMX002185			YMX001566	YMX001566	SRR30037023		YMX001566	SRR30037023				YMX001566	YMX001566	YMX001566
YMX002190	YMX002190	SRR30037000	https://www.ncbi.nlm.nih.gov/sra/?term=SRR30037000	Mexican_Agave_2	0.0994	117	0.555556	87438	71446	90527	19	0.57	14	0.27	1	1			1	Gallegos-Casillas et al., Yeast, 2024														YMX002190	YMX002190			YMX002185	YMX002185	SRR30037011		YMX002185	SRR30037011				YMX002185	YMX002185	YMX002185
YMX002116	YMX002116	SRR30037177	https://www.ncbi.nlm.nih.gov/sra/?term=SRR30037177	Mexican_Agave_2	0.087	106	0.490566	83548	69526	85955	9	0.35	14	0.33	1	1			1	Gallegos-Casillas et al., Yeast, 2024														YMX002116	YMX002116			YMX002190	YMX002190	SRR30037000		YMX002190	SRR30037000				YMX002190	YMX002190	YMX002190
YMX002090	YMX002090	SRR30037176	https://www.ncbi.nlm.nih.gov/sra/?term=SRR30037176	Mexican_Agave_2	0.08	100	0.47	82898	69084	85779	14	0.56	19	0.42	1	1			1	Gallegos-Casillas et al., Yeast, 2024														YMX002090	YMX002090			YMX002116	YMX002116	SRR30037177		YMX002116	SRR30037177				YMX002116	YMX002116	YMX002116
YMX002521	YMX002521	SRR30037175	https://www.ncbi.nlm.nih.gov/sra/?term=SRR30037175	Mexican_Agave_2	0.006	83	0.108434	72203	60683	74756	12	1	9	0	1	1	1		1	Gallegos-Casillas et al., Yeast, 2024														YMX002521	YMX002521			YMX002090	YMX002090	SRR30037176		YMX002090	SRR30037176				YMX002090	YMX002090	YMX002090
YMX002665	YMX002665	SRR30037174	https://www.ncbi.nlm.nih.gov/sra/?term=SRR30037174	Mexican_Agave_2	0.0052	86	0.0930233	75555	64222	78009	6	0.87	15	0.08	1	1	1		1	Gallegos-Casillas et al., Yeast, 2024														YMX002665	YMX002665			YMX002521	YMX002521	SRR30037175		YMX002521	SRR30037175				YMX002521	YMX002521	YMX002521
YMX003402	YMX003402	SRR30037173	https://www.ncbi.nlm.nih.gov/sra/?term=SRR30037173	Mexican_Agave_1	0.0355	140	0.314286	73760	55828	76414	7	1	9	0	1	1	1		1	Gallegos-Casillas et al., Yeast, 2024														YMX003402	YMX003402			YMX002665	YMX002665	SRR30037174		YMX002665	SRR30037174				YMX002665	YMX002665	YMX002665
YMX003404	YMX003404	SRR30037172	https://www.ncbi.nlm.nih.gov/sra/?term=SRR30037172	Mexican_Agave_1	0.0768	94	0.404255	73849	61100	76226	7	1	4	0	1	1	1		1	Gallegos-Casillas et al., Yeast, 2024														YMX003404	YMX003404			YMX003402	YMX003402	SRR30037173		YMX003402	SRR30037173				YMX003402	YMX003402	YMX003402
YMX003390	YMX003390	SRR30037171	https://www.ncbi.nlm.nih.gov/sra/?term=SRR30037171	Mexican_Agave_1	0.0788	120	0.608333	76524	60867	78972	7	1	9	0	1	1	1		1	Gallegos-Casillas et al., Yeast, 2024														YMX003390	YMX003390			YMX003404	YMX003404	SRR30037172		YMX003404	SRR30037172				YMX003404	YMX003404	YMX003404
YMX003337	YMX003337	SRR30037170	https://www.ncbi.nlm.nih.gov/sra/?term=SRR30037170	North American Oak	0.0121	8	0.125	57057	53154	60606	0	0.83	23	0.08	1	1			1	Gallegos-Casillas et al., Yeast, 2024														YMX003337	YMX003337			YMX003390	YMX003390	SRR30037171		YMX003390	SRR30037171				YMX003390	YMX003390	YMX003390
YMX001901	YMX001901	SRR30037168	https://www.ncbi.nlm.nih.gov/sra/?term=SRR30037168	North American Oak	0.0115	36	0.222222	56754	51594	59988	0	0.5	7	0.48	1	1			1	Gallegos-Casillas et al., Yeast, 2024														YMX001901	YMX001901			YMX003337	YMX003337	SRR30037170		YMX003337	SRR30037170				YMX003337	YMX003337	YMX003337
YMX001945	YMX001945	SRR30037167	https://www.ncbi.nlm.nih.gov/sra/?term=SRR30037167	North American Oak	0.0114	20	0	57240	51375	60706	0	0.53	7	0.47	1	1			1	Gallegos-Casillas et al., Yeast, 2024														YMX001945	YMX001945			YMX001901	YMX001901	SRR30037168		YMX001901	SRR30037168				YMX001901	YMX001901	YMX001901
YMX001949	YMX001949	SRR30037166	https://www.ncbi.nlm.nih.gov/sra/?term=SRR30037166	North American Oak	0.0117	14	0.214286	49616	46414	52937	0	0.62	1	0.27	1	1			1	Gallegos-Casillas et al., Yeast, 2024														YMX001949	YMX001949			YMX001945	YMX001945	SRR30037167		YMX001945	SRR30037167				YMX001945	YMX001945	YMX001945
YMX001951	YMX001951	SRR30037165	https://www.ncbi.nlm.nih.gov/sra/?term=SRR30037165	Mexican_Agave_1	0.0808	118	0.508475	77805	61618	80361	7	1	0	0	1	1	1		1	Gallegos-Casillas et al., Yeast, 2024														YMX001951	YMX001951			YMX001949	YMX001949	SRR30037166		YMX001949	SRR30037166				YMX001949	YMX001949	YMX001949
YMX002458	YMX002458	SRR30037164	https://www.ncbi.nlm.nih.gov/sra/?term=SRR30037164	Mexican_Agave_2	0.0056	84	0.0714286	73106	60957	75511	12	1	9	0	1	1	1		1	Gallegos-Casillas et al., Yeast, 2024														YMX002458	YMX002458			YMX001951	YMX001951	SRR30037165		YMX001951	SRR30037165				YMX001951	YMX001951	YMX001951
YMX002461	YMX002461	SRR30037163	https://www.ncbi.nlm.nih.gov/sra/?term=SRR30037163	Mexican_Agave_2	0.0055	81	0.0617284	73085	60927	75399	12	1	9	0	1	1	1		1	Gallegos-Casillas et al., Yeast, 2024														YMX002461	YMX002461			YMX002458	YMX002458	SRR30037164		YMX002458	SRR30037164				YMX002458	YMX002458	YMX002458
YMX002466	YMX002466	SRR30037162	https://www.ncbi.nlm.nih.gov/sra/?term=SRR30037162	Mexican_Agave_2	0.0055	81	0.111111	72188	60696	74729	12	1	9	0	1	1	1		1	Gallegos-Casillas et al., Yeast, 2024														YMX002466	YMX002466			YMX002461	YMX002461	SRR30037163		YMX002461	SRR30037163				YMX002461	YMX002461	YMX002461
YMX002449	YMX002449	SRR30037161	https://www.ncbi.nlm.nih.gov/sra/?term=SRR30037161	Mexican_Agave_2	0.0059	86	0.0697674	73074	60953	75370	12	1	4	0	1	1	1		1	Gallegos-Casillas et al., Yeast, 2024														YMX002449	YMX002449			YMX002466	YMX002466	SRR30037162		YMX002466	SRR30037162				YMX002466	YMX002466	YMX002466
YMX002468	YMX002468	SRR30037160	https://www.ncbi.nlm.nih.gov/sra/?term=SRR30037160	Mexican_Agave_2	0.0056	80	0.0375	73151	60940	75491	12	1	9	0	1	1	1		1	Gallegos-Casillas et al., Yeast, 2024														YMX002468	YMX002468			YMX002449	YMX002449	SRR30037161		YMX002449	SRR30037161				YMX002449	YMX002449	YMX002449
YMX002450	YMX002450	SRR30037159	https://www.ncbi.nlm.nih.gov/sra/?term=SRR30037159	Mexican_Agave_2	0.0055	84	0.0714286	73169	60913	75548	12	1	9	0	1	1	1		1	Gallegos-Casillas et al., Yeast, 2024														YMX002450	YMX002450			YMX002468	YMX002468	SRR30037160		YMX002468	SRR30037160				YMX002468	YMX002468	YMX002468
YMX002452	YMX002452	SRR30037157	https://www.ncbi.nlm.nih.gov/sra/?term=SRR30037157	Mexican_Agave_2	0.0055	85	0.0823529	73152	60923	75591	12	1	8	0	1	1	1		1	Gallegos-Casillas et al., Yeast, 2024														YMX002452	YMX002452			YMX002450	YMX002450	SRR30037159		YMX002450	SRR30037159				YMX002450	YMX002450	YMX002450
YMX002642	YMX002642	SRR30037156	https://www.ncbi.nlm.nih.gov/sra/?term=SRR30037156	Mexican_Agave_2	0.0823	98	0.336735	81743	68486	84335	19	0.66	9	0.34	1	1			1	Gallegos-Casillas et al., Yeast, 2024														YMX002642	YMX002642			YMX002452	YMX002452	SRR30037157		YMX002452	SRR30037157				YMX002452	YMX002452	YMX002452
YMX002573	YMX002573	SRR30037155	https://www.ncbi.nlm.nih.gov/sra/?term=SRR30037155	Mexican_Agave_2	0.0064	84	0.130952	73046	61699	75616	12	0.59	6	0.38	1	1			1	Gallegos-Casillas et al., Yeast, 2024														YMX002573	YMX002573			YMX002642	YMX002642	SRR30037156		YMX002642	SRR30037156				YMX002642	YMX002642	YMX002642
YMX002401	YMX002401	SRR30037154	https://www.ncbi.nlm.nih.gov/sra/?term=SRR30037154	Mexican_Agave_2	0.1095	114	0.54386	89470	72860	92224	9	0.78	19	0.22	1	1			1	Gallegos-Casillas et al., Yeast, 2024														YMX002401	YMX002401			YMX002573	YMX002573	SRR30037155		YMX002573	SRR30037155				YMX002573	YMX002573	YMX002573
YMX003889	YMX003889	SRR30037153	https://www.ncbi.nlm.nih.gov/sra/?term=SRR30037153	Mexican_Agave_2	0.0059	86	0.139535	71146	59662	73415	6	1	9	0	1	1	1		1	Gallegos-Casillas et al., Yeast, 2024														YMX003889	YMX003889			YMX002401	YMX002401	SRR30037154		YMX002401	SRR30037154				YMX002401	YMX002401	YMX002401
YMX002479	YMX002479	SRR30037152	https://www.ncbi.nlm.nih.gov/sra/?term=SRR30037152	Mexican_Agave_2	0.0593	111	0.369369	79646	66274	82796	14	0.67	19	0.33	1	1			1	Gallegos-Casillas et al., Yeast, 2024														YMX002479	YMX002479			YMX003889	YMX003889	SRR30037153		YMX003889	SRR30037153				YMX003889	YMX003889	YMX003889
YMX002547	YMX002547	SRR30037151	https://www.ncbi.nlm.nih.gov/sra/?term=SRR30037151	Mexican_Agave_2	0.068	116	0.362069	80991	66910	84220	14	0.67	19	0.33	1	1			1	Gallegos-Casillas et al., Yeast, 2024														YMX002547	YMX002547			YMX002479	YMX002479	SRR30037152		YMX002479	SRR30037152				YMX002479	YMX002479	YMX002479
YMX002427	YMX002427	SRR30037150	https://www.ncbi.nlm.nih.gov/sra/?term=SRR30037150	Mexican_Agave_2	0.0062	97	0.154639	69562	57394	72382	14	0.7	19	0.3	1	1			1	Gallegos-Casillas et al., Yeast, 2024														YMX002427	YMX002427			YMX002547	YMX002547	SRR30037151		YMX002547	SRR30037151				YMX002547	YMX002547	YMX002547
YMX002353	YMX002353	SRR30037092	https://www.ncbi.nlm.nih.gov/sra/?term=SRR30037092	Mexican_Agave_2	0.0616	78	0.294872	76514	65594	79095	14	0.6	19	0.4	1	1			1	Gallegos-Casillas et al., Yeast, 2024														YMX002353	YMX002353			YMX002427	YMX002427	SRR30037150		YMX002427	SRR30037150				YMX002427	YMX002427	YMX002427
YMX002690	YMX002690	SRR30037091	https://www.ncbi.nlm.nih.gov/sra/?term=SRR30037091	Mexican_Agave_2	0.006	77	0.103896	72910	61642	75219	19	1	14	0	1	1	1		1	Gallegos-Casillas et al., Yeast, 2024														YMX002690	YMX002690			YMX002353	YMX002353	SRR30037092		YMX002353	SRR30037092				YMX002353	YMX002353	YMX002353
YMX002934	YMX002934	SRR30037089	https://www.ncbi.nlm.nih.gov/sra/?term=SRR30037089	Mexican_Agave_2	0.0047	91	0.0879121	75490	64223	77944	6	0.87	15	0.08	1	1	1		1	Gallegos-Casillas et al., Yeast, 2024														YMX002934	YMX002934			YMX002690	YMX002690	SRR30037091		YMX002690	SRR30037091				YMX002690	YMX002690	YMX002690
YMX003265	YMX003265	SRR30037088	https://www.ncbi.nlm.nih.gov/sra/?term=SRR30037088	Mexican_Agave_2	0.0058	78	0.128205	72615	61517	74808	6	1	9	0	1	1	1		1	Gallegos-Casillas et al., Yeast, 2024														YMX003265	YMX003265			YMX002934	YMX002934	SRR30037089		YMX002934	SRR30037089				YMX002934	YMX002934	YMX002934
YMX003529	YMX003529	SRR30037087	https://www.ncbi.nlm.nih.gov/sra/?term=SRR30037087	Mexican_Agave_2	0.023	86	0.151163	72994	61613	75492	6	1	14	0	1	1	1		1	Gallegos-Casillas et al., Yeast, 2024														YMX003529	YMX003529			YMX003265	YMX003265	SRR30037088		YMX003265	SRR30037088				YMX003265	YMX003265	YMX003265
YMX003313	YMX003313	SRR30037086	https://www.ncbi.nlm.nih.gov/sra/?term=SRR30037086	Mexican_Agave_2	0.0046	73	0.0684932	75046	64015	77359	15	1	6	0	1	1	1		1	Gallegos-Casillas et al., Yeast, 2024														YMX003313	YMX003313			YMX003529	YMX003529	SRR30037087		YMX003529	SRR30037087				YMX003529	YMX003529	YMX003529
YMX003051	YMX003051	SRR30037085	https://www.ncbi.nlm.nih.gov/sra/?term=SRR30037085	Mexican_Agave_2	0.0051	99	0.0909091	76515	63654	79049	15	1	6	0	1	1	1		1	Gallegos-Casillas et al., Yeast, 2024														YMX003051	YMX003051			YMX003313	YMX003313	SRR30037086		YMX003313	SRR30037086				YMX003313	YMX003313	YMX003313
YMX003409	YMX003409	SRR30037084	https://www.ncbi.nlm.nih.gov/sra/?term=SRR30037084	Mexican_Agave_2	0.0056	94	0.0851064	76663	63796	79378	6	1	9	0	1	1	1		1	Gallegos-Casillas et al., Yeast, 2024														YMX003409	YMX003409			YMX003051	YMX003051	SRR30037085		YMX003051	SRR30037085				YMX003051	YMX003051	YMX003051
YMX003433	YMX003433	SRR30037083	https://www.ncbi.nlm.nih.gov/sra/?term=SRR30037083	Mexican_Agave_2	0.0048	98	0.0612245	76563	63825	79048	15	1	9	0	1	1	1		1	Gallegos-Casillas et al., Yeast, 2024														YMX003433	YMX003433			YMX003409	YMX003409	SRR30037084		YMX003409	SRR30037084				YMX003409	YMX003409	YMX003409
YMX002833	YMX002833	SRR30037082	https://www.ncbi.nlm.nih.gov/sra/?term=SRR30037082	Mexican_Agave_2	0.0152	94	0.12766	78214	65121	80716	15	1	9	0	1	1	1		1	Gallegos-Casillas et al., Yeast, 2024														YMX002833	YMX002833			YMX003433	YMX003433	SRR30037083		YMX003433	SRR30037083				YMX003433	YMX003433	YMX003433
YMX003938	YMX003938	SRR30037081	https://www.ncbi.nlm.nih.gov/sra/?term=SRR30037081	Mexican_Agave_2	0.0049	94	0.0531915	76656	63924	79222	15	1	9	0	1	1	1		1	Gallegos-Casillas et al., Yeast, 2024														YMX003938	YMX003938			YMX002833	YMX002833	SRR30037082		YMX002833	SRR30037082				YMX002833	YMX002833	YMX002833
YMX002857	YMX002857	SRR30037080	https://www.ncbi.nlm.nih.gov/sra/?term=SRR30037080	Mexican_Agave_2	0.0107	78	0.128205	76509	64670	78741	15	1	18	0	1	1	1		1	Gallegos-Casillas et al., Yeast, 2024														YMX002857	YMX002857			YMX003938	YMX003938	SRR30037081		YMX003938	SRR30037081				YMX003938	YMX003938	YMX003938
YMX002809	YMX002809	SRR30037078	https://www.ncbi.nlm.nih.gov/sra/?term=SRR30037078	Mexican_Agave_2	0.0051	101	0.108911	76024	63940	78633	15	1	14	0	1	1	1		1	Gallegos-Casillas et al., Yeast, 2024														YMX002809	YMX002809			YMX002857	YMX002857	SRR30037080		YMX002857	SRR30037080				YMX002857	YMX002857	YMX002857
YMX003002	YMX003002	SRR30037077	https://www.ncbi.nlm.nih.gov/sra/?term=SRR30037077	Mexican_Agave_2	0.0045	86	0.0813953	76804	63889	79132	15	1	6	0	1	1	1		1	Gallegos-Casillas et al., Yeast, 2024														YMX003002	YMX003002			YMX002809	YMX002809	SRR30037078		YMX002809	SRR30037078				YMX002809	YMX002809	YMX002809
YMX002905	YMX002905	SRR30037076	https://www.ncbi.nlm.nih.gov/sra/?term=SRR30037076	Mexican_Agave_2	0.0047	74	0.0675676	75066	63936	77307	15	1	18	0	1	1	1		1	Gallegos-Casillas et al., Yeast, 2024														YMX002905	YMX002905			YMX003002	YMX003002	SRR30037077		YMX003002	SRR30037077				YMX003002	YMX003002	YMX003002
YMX004033	YMX004033	SRR30037075	https://www.ncbi.nlm.nih.gov/sra/?term=SRR30037075	Mexican_Agave_2	0.0393	106	0.235849	82002	67798	84890	15	0.96	23	0.04	1	1	1		1	Gallegos-Casillas et al., Yeast, 2024														YMX004033	YMX004033			YMX002905	YMX002905	SRR30037076		YMX002905	SRR30037076				YMX002905	YMX002905	YMX002905
YMX000818	YMX000818	SRR30037074	https://www.ncbi.nlm.nih.gov/sra/?term=SRR30037074	Mexican_Agave_2	0.1011	93	0.55914	82817	70353	85819	9	0.92	6	0.04	1	1	1		1	Gallegos-Casillas et al., Yeast, 2024														YMX000818	YMX000818			YMX004033	YMX004033	SRR30037075		YMX004033	SRR30037075				YMX004033	YMX004033	YMX004033
YMX001011	YMX001011	SRR30037073	https://www.ncbi.nlm.nih.gov/sra/?term=SRR30037073	Mexican_Agave_2	0.0926	88	0.454545	83170	69717	85956	9	0.62	19	0.38	1	1			1	Gallegos-Casillas et al., Yeast, 2024														YMX001011	YMX001011			YMX000818	YMX000818	SRR30037074		YMX000818	SRR30037074				YMX000818	YMX000818	YMX000818
YMX000743	YMX000743	SRR30037072	https://www.ncbi.nlm.nih.gov/sra/?term=SRR30037072	Tequila_Distillery	0.1187	82	0.560976	79771	68261	82712	18	0.7	6	0.2	1	1			1	Gallegos-Casillas et al., Yeast, 2024														YMX000743	YMX000743			YMX001011	YMX001011	SRR30037073		YMX001011	SRR30037073				YMX001011	YMX001011	YMX001011
YMX000841	YMX000841	SRR30037071	https://www.ncbi.nlm.nih.gov/sra/?term=SRR30037071	Mexican_Agave_2	0.0484	87	0.333333	78037	65589	80497	19	1	9	0	1	1	1		1	Gallegos-Casillas et al., Yeast, 2024														YMX000841	YMX000841			YMX000743	YMX000743	SRR30037072		YMX000743	SRR30037072				YMX000743	YMX000743	YMX000743
YMX001084	YMX001084	SRR30037070	https://www.ncbi.nlm.nih.gov/sra/?term=SRR30037070	Mexican_Agave_2	0.0951	104	0.615385	87071	71261	89889	19	1	9	0	1	1	1		1	Gallegos-Casillas et al., Yeast, 2024														YMX001084	YMX001084			YMX000841	YMX000841	SRR30037071		YMX000841	SRR30037071				YMX000841	YMX000841	YMX000841
YMX000935	YMX000935	SRR30037069	https://www.ncbi.nlm.nih.gov/sra/?term=SRR30037069	Tequila_Distillery	0.1	75	0.44	76997	67140	80044	18	0.47	9	0.26	1	1			1	Gallegos-Casillas et al., Yeast, 2024														YMX000935	YMX000935			YMX001084	YMX001084	SRR30037070		YMX001084	SRR30037070				YMX001084	YMX001084	YMX001084
YMX000988	YMX000988	SRR30037067	https://www.ncbi.nlm.nih.gov/sra/?term=SRR30037067	Tequila_Distillery	0.1673	93	0.806452	76593	65204	80904	18	0.47	1	0.23	1	1			1	Gallegos-Casillas et al., Yeast, 2024														YMX000988	YMX000988			YMX000935	YMX000935	SRR30037069		YMX000935	SRR30037069				YMX000935	YMX000935	YMX000935
YMX001514	YMX001514	SRR30037066	https://www.ncbi.nlm.nih.gov/sra/?term=SRR30037066	Mexican_Agave_2	0.005	93	0.0967742	75802	62998	78464	12	1	9	0	1	1	1		1	Gallegos-Casillas et al., Yeast, 2024														YMX001514	YMX001514			YMX000988	YMX000988	SRR30037067		YMX000988	SRR30037067				YMX000988	YMX000988	YMX000988
YMX002041	YMX002041	SRR30037065	https://www.ncbi.nlm.nih.gov/sra/?term=SRR30037065	Mexican_Agave_2	0.0052	84	0.047619	74869	63377	76975	6	1	9	0	1	1	1		1	Gallegos-Casillas et al., Yeast, 2024														YMX002041	YMX002041			YMX001514	YMX001514	SRR30037066		YMX001514	SRR30037066				YMX001514	YMX001514	YMX001514
YMX000865	YMX000865	SRR30037064	https://www.ncbi.nlm.nih.gov/sra/?term=SRR30037064	Mexican_Agave_2	0.0652	119	0.386555	82440	68193	85411	14	0.52	19	0.42	1	1			1	Gallegos-Casillas et al., Yeast, 2024														YMX000865	YMX000865			YMX002041	YMX002041	SRR30037065		YMX002041	SRR30037065				YMX002041	YMX002041	YMX002041
YMX001132	YMX001132	SRR30037063	https://www.ncbi.nlm.nih.gov/sra/?term=SRR30037063	Mexican_Agave_2	0.0909	97	0.556701	84335	70901	87090	19	1	9	0	1	1	1		1	Gallegos-Casillas et al., Yeast, 2024														YMX001132	YMX001132			YMX000865	YMX000865	SRR30037064		YMX000865	SRR30037064				YMX000865	YMX000865	YMX000865
YMX000892	YMX000892	SRR30037062	https://www.ncbi.nlm.nih.gov/sra/?term=SRR30037062	Mexican_Agave_2	0.1071	76	0.605263	82208	70858	85280	9	1	6	0	1	1	1		1	Gallegos-Casillas et al., Yeast, 2024														YMX000892	YMX000892			YMX001132	YMX001132	SRR30037063		YMX001132	SRR30037063				YMX001132	YMX001132	YMX001132
YMX000626	YMX000626	SRR30037061	https://www.ncbi.nlm.nih.gov/sra/?term=SRR30037061	Mexican_Agave_2	0.0613	95	0.452632	80797	67172	83298	19	1	15	0	1	1	1		1	Gallegos-Casillas et al., Yeast, 2024														YMX000626	YMX000626			YMX000892	YMX000892	SRR30037062		YMX000892	SRR30037062				YMX000892	YMX000892	YMX000892
YMX001273	YMX001273	SRR30037149	https://www.ncbi.nlm.nih.gov/sra/?term=SRR30037149	Mexican_Agave_2	0.0574	94	0.425532	80272	66808	82852	19	1	9	0	1	1	1		1	Gallegos-Casillas et al., Yeast, 2024														YMX001273	YMX001273			YMX000626	YMX000626	SRR30037061		YMX000626	SRR30037061				YMX000626	YMX000626	YMX000626
YMX001849	YMX001849	SRR30037148	https://www.ncbi.nlm.nih.gov/sra/?term=SRR30037148	Mexican_Agave_2	0.101	118	0.559322	87174	70977	90133	9	0.76	19	0.24	1	1			1	Gallegos-Casillas et al., Yeast, 2024														YMX001849	YMX001849			YMX001273	YMX001273	SRR30037149		YMX001273	SRR30037149				YMX001273	YMX001273	YMX001273
YMX002020	YMX002020	SRR30037147	https://www.ncbi.nlm.nih.gov/sra/?term=SRR30037147	Mexican_Agave_2	0.1042	110	0.545455	87566	71321	90403	9	0.78	19	0.22	1	1			1	Gallegos-Casillas et al., Yeast, 2024														YMX002020	YMX002020			YMX001849	YMX001849	SRR30037148		YMX001849	SRR30037148				YMX001849	YMX001849	YMX001849
YMX001393	YMX001393	SRR30037145	https://www.ncbi.nlm.nih.gov/sra/?term=SRR30037145	Mexican_Agave_2	0.0064	64	0.09375	67400	57447	69364	9	1	8	0	1	1	1		1	Gallegos-Casillas et al., Yeast, 2024														YMX001393	YMX001393			YMX002020	YMX002020	SRR30037147		YMX002020	SRR30037147				YMX002020	YMX002020	YMX002020
YMX001345	YMX001345	SRR30037144	https://www.ncbi.nlm.nih.gov/sra/?term=SRR30037144	Mexican_Agave_2	0.0641	90	0.388889	79878	67244	82461	19	0.72	9	0.28	1	1			1	Gallegos-Casillas et al., Yeast, 2024														YMX001345	YMX001345			YMX001393	YMX001393	SRR30037145		YMX001393	SRR30037145				YMX001393	YMX001393	YMX001393
YMX001733	YMX001733	SRR30037143	https://www.ncbi.nlm.nih.gov/sra/?term=SRR30037143	Mexican_Agave_2	0.0962	105	0.495238	85470	70982	88226	9	0.68	19	0.32	1	1			1	Gallegos-Casillas et al., Yeast, 2024														YMX001733	YMX001733			YMX001345	YMX001345	SRR30037144		YMX001345	SRR30037144				YMX001345	YMX001345	YMX001345
YMX001225	YMX001225	SRR30037142	https://www.ncbi.nlm.nih.gov/sra/?term=SRR30037142	Mexican_Agave_2	0.1055	95	0.4	83972	70835	86716	14	0.53	19	0.31	1	1			1	Gallegos-Casillas et al., Yeast, 2024														YMX001225	YMX001225			YMX001733	YMX001733	SRR30037143		YMX001733	SRR30037143				YMX001733	YMX001733	YMX001733
YMX001658	YMX001658	SRR30037141	https://www.ncbi.nlm.nih.gov/sra/?term=SRR30037141	Mexican_Agave_2	0.0775	112	0.455357	83356	68013	86144	19	0.6	14	0.35	1	1			1	Gallegos-Casillas et al., Yeast, 2024														YMX001658	YMX001658			YMX001225	YMX001225	SRR30037142		YMX001225	SRR30037142				YMX001225	YMX001225	YMX001225
YMX001609	YMX001609	SRR30037140	https://www.ncbi.nlm.nih.gov/sra/?term=SRR30037140	Mexican_Agave_2	0.094	102	0.411765	84876	70975	87573	14	0.55	19	0.43	1	1			1	Gallegos-Casillas et al., Yeast, 2024														YMX001609	YMX001609			YMX001658	YMX001658	SRR30037141		YMX001658	SRR30037141				YMX001658	YMX001658	YMX001658
YMX000649	YMX000649	SRR30037139	https://www.ncbi.nlm.nih.gov/sra/?term=SRR30037139	Mexican_Agave_2	0.0577	95	0.442105	80360	66864	82868	19	1	15	0	1	1	1		1	Gallegos-Casillas et al., Yeast, 2024														YMX000649	YMX000649			YMX001609	YMX001609	SRR30037140		YMX001609	SRR30037140				YMX001609	YMX001609	YMX001609
YMX003824	YMX003824	SRR30037138	https://www.ncbi.nlm.nih.gov/sra/?term=SRR30037138	Mexican_Agave_2	0.0333	93	0.150538	75068	63302	78293	6	0.99	12	0.01	1	1	1		1	Gallegos-Casillas et al., Yeast, 2024														YMX003824	YMX003824			YMX000649	YMX000649	SRR30037139		YMX000649	SRR30037139				YMX000649	YMX000649	YMX000649
YMX002071	YMX002071	SRR30037137	https://www.ncbi.nlm.nih.gov/sra/?term=SRR30037137	Wine/European	0.0334	1		40377	39354	42550	8	1	14	0	1	1	1		1	Gallegos-Casillas et al., Yeast, 2024														YMX002071	YMX002071			YMX003824	YMX003824	SRR30037138		YMX003824	SRR30037138				YMX003824	YMX003824	YMX003824
YMX001969	YMX001969	SRR30037136	https://www.ncbi.nlm.nih.gov/sra/?term=SRR30037136	Mexican_Agave_2	0.0736	89	0.370787	78125	65545	81060	12	0.63	14	0.15	1	1			1	Gallegos-Casillas et al., Yeast, 2024														YMX001969	YMX001969			YMX002071	YMX002071	SRR30037137		YMX002071	SRR30037137				YMX002071	YMX002071	YMX002071
YMX001826	YMX001826	SRR30037134	https://www.ncbi.nlm.nih.gov/sra/?term=SRR30037134	Mexican_Agave_2	0.0412	85	0.129412	78783	66273	81542	6	0.95	19	0.03	1	1	1		1	Gallegos-Casillas et al., Yeast, 2024														YMX001826	YMX001826			YMX001969	YMX001969	SRR30037136		YMX001969	SRR30037136				YMX001969	YMX001969	YMX001969
YMX001153	YMX001153	SRR30037133	https://www.ncbi.nlm.nih.gov/sra/?term=SRR30037133	Mexican_Agave_2	0.1141	96	0.416667	86665	72524	89646	6	0.64	18	0.36	1	1			1	Gallegos-Casillas et al., Yeast, 2024														YMX001153	YMX001153			YMX001826	YMX001826	SRR30037134		YMX001826	SRR30037134				YMX001826	YMX001826	YMX001826
YMX000937	YMX000937	SRR30037132	https://www.ncbi.nlm.nih.gov/sra/?term=SRR30037132	Mexican_Agave_2	0.1084	95	0.410526	85642	71591	88686	6	0.65	18	0.35	1	1			1	Gallegos-Casillas et al., Yeast, 2024														YMX000937	YMX000937			YMX001153	YMX001153	SRR30037133		YMX001153	SRR30037133				YMX001153	YMX001153	YMX001153
YMX000721	YMX000721	SRR30037131	https://www.ncbi.nlm.nih.gov/sra/?term=SRR30037131	Mexican_Agave_2	0.1024	92	0.304348	85439	71510	88195	6	0.68	18	0.32	1	1			1	Gallegos-Casillas et al., Yeast, 2024														YMX000721	YMX000721			YMX000937	YMX000937	SRR30037132		YMX000937	SRR30037132				YMX000937	YMX000937	YMX000937
YMX000963	YMX000963	SRR30037130	https://www.ncbi.nlm.nih.gov/sra/?term=SRR30037130	Mexican_Agave_2	0.0654	92	0.51087	79604	65951	81931	9	1	8	0	1	1	1		1	Gallegos-Casillas et al., Yeast, 2024														YMX000963	YMX000963			YMX000721	YMX000721	SRR30037131		YMX000721	SRR30037131				YMX000721	YMX000721	YMX000721
YMX001036	YMX001036	SRR30037129	https://www.ncbi.nlm.nih.gov/sra/?term=SRR30037129	Mexican_Agave_2	0.0898	90	0.444444	82994	69391	85712	9	0.64	19	0.36	1	1			1	Gallegos-Casillas et al., Yeast, 2024														YMX001036	YMX001036			YMX000963	YMX000963	SRR30037130		YMX000963	SRR30037130				YMX000963	YMX000963	YMX000963
DD2a	DD2a	SRR30037128	https://www.ncbi.nlm.nih.gov/sra/?term=SRR30037128	Mexican_Agave_2	0.0895	87	0.344828	80998	68994	83659	19	0.68	9	0.32	1	1			1	Kirchmayr et al., LWT- Food Science and Technology, 2017														DD2a	DD2a			YMX001036	YMX001036	SRR30037129		YMX001036	SRR30037129				YMX001036	YMX001036	YMX001036
YMX003194	YMX003194	SRR30037127	https://www.ncbi.nlm.nih.gov/sra/?term=SRR30037127	Mexican_Agave_2	0.0062	87	0.126437	71230	60024	73697	6	1	9	0	1	1	1		1	Gallegos-Casillas et al., Yeast, 2024														YMX003194	YMX003194			DD2a	DD2a	SRR30037128		DD2a	SRR30037128				DD2a	DD2a	DD2a
YMX002497	YMX002497	SRR30037126	https://www.ncbi.nlm.nih.gov/sra/?term=SRR30037126	Mexican_Agave_2	0.0951	96	0.541667	85615	70788	88429	19	1	9	0	1	1	1		1	Gallegos-Casillas et al., Yeast, 2024														YMX002497	YMX002497			YMX003194	YMX003194	SRR30037127		YMX003194	SRR30037127				YMX003194	YMX003194	YMX003194
YMX002713	YMX002713	SRR30037125	https://www.ncbi.nlm.nih.gov/sra/?term=SRR30037125	Mexican_Agave_2	0.0969	103	0.572816	86701	71332	89380	19	1	9	0	1	1	1		1	Gallegos-Casillas et al., Yeast, 2024														YMX002713	YMX002713			YMX002497	YMX002497	SRR30037126		YMX002497	SRR30037126				YMX002497	YMX002497	YMX002497
YMX002378	YMX002378	SRR30037210	https://www.ncbi.nlm.nih.gov/sra/?term=SRR30037210	Mexican_Agave_2	0.1038	107	0.523364	86646	71131	89306	9	0.67	19	0.33	1	1			1	Gallegos-Casillas et al., Yeast, 2024														YMX002378	YMX002378			YMX002713	YMX002713	SRR30037125		YMX002713	SRR30037125				YMX002713	YMX002713	YMX002713
YMX004057	YMX004057	SRR30037209	https://www.ncbi.nlm.nih.gov/sra/?term=SRR30037209	Mexican_Agave_2	0.0048	81	0.0864198	75142	64057	77444	15	1	18	0	1	1	1		1	Gallegos-Casillas et al., Yeast, 2024														YMX004057	YMX004057			YMX002378	YMX002378	SRR30037210		YMX002378	SRR30037210				YMX002378	YMX002378	YMX002378
YMX004549	YMX004549	SRR30037208	https://www.ncbi.nlm.nih.gov/sra/?term=SRR30037208	Mexican_Agave_2	0.0047	94	0.12766	75455	62998	78049	12	1	9	0	1	1	1		1	Gallegos-Casillas et al., Yeast, 2024														YMX004549	YMX004549			YMX004057	YMX004057	SRR30037209		YMX004057	SRR30037209				YMX004057	YMX004057	YMX004057
YMX004563	YMX004563	SRR30037207	https://www.ncbi.nlm.nih.gov/sra/?term=SRR30037207	Mexican_Agave_2	0.0049	89	0.0898876	75708	62976	78127	12	1	9	0	1	1	1		1	Gallegos-Casillas et al., Yeast, 2024														YMX004563	YMX004563			YMX004549	YMX004549	SRR30037208		YMX004549	SRR30037208				YMX004549	YMX004549	YMX004549
YMX004564	YMX004564	SRR30037206	https://www.ncbi.nlm.nih.gov/sra/?term=SRR30037206	Mexican_Agave_2	0.0049	96	0.104167	75643	62959	78032	12	1	9	0	1	1	1		1	Gallegos-Casillas et al., Yeast, 2024														YMX004564	YMX004564			YMX004563	YMX004563	SRR30037207		YMX004563	SRR30037207				YMX004563	YMX004563	YMX004563
YMX004566	YMX004566	SRR30037205	https://www.ncbi.nlm.nih.gov/sra/?term=SRR30037205	Mexican_Agave_2	0.0049	90	0.0888889	74905	63083	76845	6	1	15	0	1	1	1		1	Gallegos-Casillas et al., Yeast, 2024														YMX004566	YMX004566			YMX004564	YMX004564	SRR30037206		YMX004564	SRR30037206				YMX004564	YMX004564	YMX004564
YMX004569	YMX004569	SRR30037204	https://www.ncbi.nlm.nih.gov/sra/?term=SRR30037204	Mexican_Agave_2	0.0568	94	0.43617	80349	66870	82674	19	1	15	0	1	1	1	1	1	Gallegos-Casillas et al., Yeast, 2024														YMX004569	YMX004569			YMX004566	YMX004566	SRR30037205		YMX004566	SRR30037205				YMX004566	YMX004566	YMX004566
YMX004594	YMX004594	SRR30037203	https://www.ncbi.nlm.nih.gov/sra/?term=SRR30037203	Mexican_Agave_2	0.0048	93	0.0967742	75584	63005	78043	12	1	9	0	1	1	1		1	Gallegos-Casillas et al., Yeast, 2024														YMX004594	YMX004594			YMX004569	YMX004569	SRR30037204		YMX004569	SRR30037204				YMX004569	YMX004569	YMX004569
YMX004642	YMX004642	SRR30037202	https://www.ncbi.nlm.nih.gov/sra/?term=SRR30037202	Mexican_Agave_2	0.0055	80	0.1125	72000	60688	74204	12	1	9	0	1	1	1		1	Gallegos-Casillas et al., Yeast, 2024														YMX004642	YMX004642			YMX004594	YMX004594	SRR30037203		YMX004594	SRR30037203				YMX004594	YMX004594	YMX004594
YMX004648	YMX004648	SRR30037201	https://www.ncbi.nlm.nih.gov/sra/?term=SRR30037201	Mexican_Agave_2	0.0056	76	0.118421	72736	61629	74861	19	1	14	0	1	1	1	1	1	Gallegos-Casillas et al., Yeast, 2024														YMX004648	YMX004648			YMX004642	YMX004642	SRR30037202		YMX004642	SRR30037202				YMX004642	YMX004642	YMX004642
YMX004659	YMX004659	SRR30037199	https://www.ncbi.nlm.nih.gov/sra/?term=SRR30037199	Mexican_Agave_2	0.104	88	0.454545	82722	70969	85433	6	0.59	18	0.36	1	1			1	Gallegos-Casillas et al., Yeast, 2024														YMX004659	YMX004659			YMX004648	YMX004648	SRR30037201		YMX004648	SRR30037201				YMX004648	YMX004648	YMX004648
YMX004668	YMX004668	SRR30037198	https://www.ncbi.nlm.nih.gov/sra/?term=SRR30037198	Mexican_Agave_2	0.0057	94	0.0851064	76296	63791	78649	6	1	9	0	1	1	1		1	Gallegos-Casillas et al., Yeast, 2024														YMX004668	YMX004668			YMX004659	YMX004659	SRR30037199		YMX004659	SRR30037199				YMX004659	YMX004659	YMX004659
YMX004678	YMX004678	SRR30037197	https://www.ncbi.nlm.nih.gov/sra/?term=SRR30037197	Mexican_Agave_2	0.0065	74	0.0675676	68315	57974	70287	14	0.56	12	0.44	1	1			1	Gallegos-Casillas et al., Yeast, 2024														YMX004678	YMX004678			YMX004668	YMX004668	SRR30037198		YMX004668	SRR30037198				YMX004668	YMX004668	YMX004668
YMX004685	YMX004685	SRR30037196	https://www.ncbi.nlm.nih.gov/sra/?term=SRR30037196	Mexican_Agave_2	0.063	76	0.289474	76262	64804	78896	14	1	9	0	1	1	1		1	Gallegos-Casillas et al., Yeast, 2024														YMX004685	YMX004685			YMX004678	YMX004678	SRR30037197		YMX004678	SRR30037197				YMX004678	YMX004678	YMX004678
YMX004688	YMX004688	SRR30037195	https://www.ncbi.nlm.nih.gov/sra/?term=SRR30037195	Mexican_Agave_2	0.0048	101	0.0693069	76112	63880	78493	15	1	9	0	1	1	1		1	Gallegos-Casillas et al., Yeast, 2024														YMX004688	YMX004688			YMX004685	YMX004685	SRR30037196		YMX004685	SRR30037196				YMX004685	YMX004685	YMX004685
MJ5	MJ5	SRR30037194	https://www.ncbi.nlm.nih.gov/sra/?term=SRR30037194	Mexican_Agave_2	0.0587	84	0.238095	77364	66294	79695	9	0.63	19	0.35	1	1			1	Kirchmayr et al., LWT- Food Science and Technology, 2017														MJ5	MJ5			YMX004688	YMX004688	SRR30037195		YMX004688	SRR30037195				YMX004688	YMX004688	YMX004688
YMX005538	YMX005538	SRR30037193	https://www.ncbi.nlm.nih.gov/sra/?term=SRR30037193	Mexican_Agave_2	0.0833	110	0.409091	83985	69109	86722	19	0.41	14	0.35	1	1			1	Gallegos-Casillas et al., Yeast, 2024														YMX005538	YMX005538			MJ5	MJ5	SRR30037194		MJ5	SRR30037194				MJ5	MJ5	MJ5
YMX005539	YMX005539	SRR30037192	https://www.ncbi.nlm.nih.gov/sra/?term=SRR30037192	Mexican_Agave_2	0.0828	100	0.4	82677	69001	85037	14	0.56	19	0.44	1	1			1	Gallegos-Casillas et al., Yeast, 2024														YMX005539	YMX005539			YMX005538	YMX005538	SRR30037193		YMX005538	SRR30037193				YMX005538	YMX005538	YMX005538
YMX005541	YMX005541	SRR30037191	https://www.ncbi.nlm.nih.gov/sra/?term=SRR30037191	Mexican_Agave_2	0.0058	103	0.126214	72471	60751	75232	19	0.5	14	0.5	1	1			1	Gallegos-Casillas et al., Yeast, 2024														YMX005541	YMX005541			YMX005539	YMX005539	SRR30037192		YMX005539	SRR30037192				YMX005539	YMX005539	YMX005539
YMX005542	YMX005542	SRR30037190	https://www.ncbi.nlm.nih.gov/sra/?term=SRR30037190	Mexican_Agave_2	0.0869	86	0.360465	81359	69007	84074	14	0.51	19	0.33	1	1			1	Gallegos-Casillas et al., Yeast, 2024														YMX005542	YMX005542			YMX005541	YMX005541	SRR30037191		YMX005541	SRR30037191				YMX005541	YMX005541	YMX005541
YMX005543	YMX005543	SRR30037188	https://www.ncbi.nlm.nih.gov/sra/?term=SRR30037188	Mexican_Agave_2	0.0048	79	0.0506329	74493	63361	76292	6	1	9	0	1	1	1		1	Gallegos-Casillas et al., Yeast, 2024														YMX005543	YMX005543			YMX005542	YMX005542	SRR30037190		YMX005542	SRR30037190				YMX005542	YMX005542	YMX005542
YMX005545	YMX005545	SRR30037187	https://www.ncbi.nlm.nih.gov/sra/?term=SRR30037187	Mexican_Agave_2	0.0053	81	0.037037	73768	63457	76438	6	0.9	12	0.04	1	1	1		1	Gallegos-Casillas et al., Yeast, 2024														YMX005545	YMX005545			YMX005543	YMX005543	SRR30037188		YMX005543	SRR30037188				YMX005543	YMX005543	YMX005543
YMX005546	YMX005546	SRR30037186	https://www.ncbi.nlm.nih.gov/sra/?term=SRR30037186	Mexican_Agave_2	0.0392	87	0.126437	78501	66168	80920	6	0.95	19	0.03	1	1	1		1	Gallegos-Casillas et al., Yeast, 2024														YMX005546	YMX005546			YMX005545	YMX005545	SRR30037187		YMX005545	SRR30037187				YMX005545	YMX005545	YMX005545
YMX005547	YMX005547	SRR30037185	https://www.ncbi.nlm.nih.gov/sra/?term=SRR30037185	Mexican_Agave_2	0.093	89	0.539326	83812	70703	86298	19	1	9	0	1	1	1		1	Gallegos-Casillas et al., Yeast, 2024														YMX005547	YMX005547			YMX005546	YMX005546	SRR30037186		YMX005546	SRR30037186				YMX005546	YMX005546	YMX005546
YMX005548	YMX005548	SRR30037184	https://www.ncbi.nlm.nih.gov/sra/?term=SRR30037184	Mexican_Agave_2	0.0936	88	0.454545	82968	69569	85357	9	0.52	19	0.48	1	1			1	Gallegos-Casillas et al., Yeast, 2024														YMX005548	YMX005548			YMX005547	YMX005547	SRR30037185		YMX005547	SRR30037185				YMX005547	YMX005547	YMX005547
YMX005549	YMX005549	SRR30037183	https://www.ncbi.nlm.nih.gov/sra/?term=SRR30037183	Mexican_Agave_2	0.1154	107	0.504673	85052	70706	88176	14	0.38	19	0.32	1	1			1	Gallegos-Casillas et al., Yeast, 2024														YMX005549	YMX005549			YMX005548	YMX005548	SRR30037184		YMX005548	SRR30037184				YMX005548	YMX005548	YMX005548
YMX005550	YMX005550	SRR30037182	https://www.ncbi.nlm.nih.gov/sra/?term=SRR30037182	Mexican_Agave_2	0.0952	97	0.556701	84840	70783	87272	19	1	9	0	1	1	1		1	Gallegos-Casillas et al., Yeast, 2024														YMX005550	YMX005550			YMX005549	YMX005549	SRR30037183		YMX005549	SRR30037183				YMX005549	YMX005549	YMX005549
YMX005551	YMX005551	SRR30037124	https://www.ncbi.nlm.nih.gov/sra/?term=SRR30037124	Mexican_Agave_2	0.1086	95	0.4	85405	71989	87784	6	0.64	18	0.36	1	1			1	Gallegos-Casillas et al., Yeast, 2024														YMX005551	YMX005551			YMX005550	YMX005550	SRR30037182		YMX005550	SRR30037182				YMX005550	YMX005550	YMX005550
YMX005552	YMX005552	SRR30037123	https://www.ncbi.nlm.nih.gov/sra/?term=SRR30037123	Mexican_Agave_2	0.1107	91	0.384615	85242	71789	87841	6	0.62	18	0.38	1	1			1	Gallegos-Casillas et al., Yeast, 2024														YMX005552	YMX005552			YMX005551	YMX005551	SRR30037124		YMX005551	SRR30037124				YMX005551	YMX005551	YMX005551
YMX005553	YMX005553	SRR30037122	https://www.ncbi.nlm.nih.gov/sra/?term=SRR30037122	Mexican_Agave_2	0.1008	122	0.459016	87155	71407	90221	9	0.64	19	0.36	1	1			1	Gallegos-Casillas et al., Yeast, 2024														YMX005553	YMX005553			YMX005552	YMX005552	SRR30037123		YMX005552	SRR30037123				YMX005552	YMX005552	YMX005552
YMX005554	YMX005554	SRR30037120	https://www.ncbi.nlm.nih.gov/sra/?term=SRR30037120	Mexican_Agave_2	0.0957	121	0.561983	84710	69778	87479	14	0.68	19	0.18	1	1			1	Gallegos-Casillas et al., Yeast, 2024														YMX005554	YMX005554			YMX005553	YMX005553	SRR30037122		YMX005553	SRR30037122				YMX005553	YMX005553	YMX005553
YMX005555	YMX005555	SRR30037119	https://www.ncbi.nlm.nih.gov/sra/?term=SRR30037119	Mexican_Agave_2	0.0985	98	0.377551	84285	70902	86617	6	0.65	18	0.35	1	1			1	Gallegos-Casillas et al., Yeast, 2024														YMX005555	YMX005555			YMX005554	YMX005554	SRR30037120		YMX005554	SRR30037120				YMX005554	YMX005554	YMX005554
YMX005556	YMX005556	SRR30037118	https://www.ncbi.nlm.nih.gov/sra/?term=SRR30037118	Mexican_Agave_2	0.1099	102	0.343137	83697	70956	86640	6	0.54	18	0.46	1	1			1	Gallegos-Casillas et al., Yeast, 2024														YMX005556	YMX005556			YMX005555	YMX005555	SRR30037119		YMX005555	SRR30037119				YMX005555	YMX005555	YMX005555
YMX005557	YMX005557	SRR30037117	https://www.ncbi.nlm.nih.gov/sra/?term=SRR30037117	Mexican_Agave_2	0.0054	96	0.0520833	75593	62842	77476	6	1	9	0	1	1	1		1	Gallegos-Casillas et al., Yeast, 2024														YMX005557	YMX005557			YMX005556	YMX005556	SRR30037118		YMX005556	SRR30037118				YMX005556	YMX005556	YMX005556
YMX005558	YMX005558	SRR30037116	https://www.ncbi.nlm.nih.gov/sra/?term=SRR30037116	Mexican_Agave_2	0.0642	92	0.402174	79344	67135	81580	19	0.71	9	0.29	1	1			1	Gallegos-Casillas et al., Yeast, 2024														YMX005558	YMX005558			YMX005557	YMX005557	SRR30037117		YMX005557	SRR30037117				YMX005557	YMX005557	YMX005557
YMX005559	YMX005559	SRR30037115	https://www.ncbi.nlm.nih.gov/sra/?term=SRR30037115	Mexican_Agave_2	0.0057	88	0.0681818	74454	63220	76271	6	1	9	0	1	1	1		1	Gallegos-Casillas et al., Yeast, 2024														YMX005559	YMX005559			YMX005558	YMX005558	SRR30037116		YMX005558	SRR30037116				YMX005558	YMX005558	YMX005558
YMX005561	YMX005561	SRR30037114	https://www.ncbi.nlm.nih.gov/sra/?term=SRR30037114	Mexican_Agave_2	0.0051	88	0.0795455	75412	62992	77848	12	1	9	0	1	1	1		1	Gallegos-Casillas et al., Yeast, 2024														YMX005561	YMX005561			YMX005559	YMX005559	SRR30037115		YMX005559	SRR30037115				YMX005559	YMX005559	YMX005559
YMX005563	YMX005563	SRR30037113	https://www.ncbi.nlm.nih.gov/sra/?term=SRR30037113	Mexican_Agave_2	0.0616	79	0.316456	76957	64634	79528	14	1	9	0	1	1	1		1	Gallegos-Casillas et al., Yeast, 2024														YMX005563	YMX005563			YMX005561	YMX005561	SRR30037114		YMX005561	SRR30037114				YMX005561	YMX005561	YMX005561
YMX005564	YMX005564	SRR30037112	https://www.ncbi.nlm.nih.gov/sra/?term=SRR30037112	Mexican_Agave_2	0.0596	92	0.293478	75784	63723	78325	14	1	9	0	1	1	1		1	Gallegos-Casillas et al., Yeast, 2024														YMX005564	YMX005564			YMX005563	YMX005563	SRR30037113		YMX005563	SRR30037113				YMX005563	YMX005563	YMX005563
YMX005565	YMX005565	SRR30037111	https://www.ncbi.nlm.nih.gov/sra/?term=SRR30037111	Mexican_Agave_1	0.0637	101	0.425743	73839	59697	76186	7	1	0	0	1	1	1		1	Gallegos-Casillas et al., Yeast, 2024														YMX005565	YMX005565			YMX005564	YMX005564	SRR30037112		YMX005564	SRR30037112				YMX005564	YMX005564	YMX005564
YMX005566	YMX005566	SRR30037109	https://www.ncbi.nlm.nih.gov/sra/?term=SRR30037109	Mexican_Agave_1	0.0892	128	0.585938	80141	63203	82437	7	1	9	0	1	1	1		1	Gallegos-Casillas et al., Yeast, 2024														YMX005566	YMX005566			YMX005565	YMX005565	SRR30037111		YMX005565	SRR30037111				YMX005565	YMX005565	YMX005565
YMX005569	YMX005569	SRR30037108	https://www.ncbi.nlm.nih.gov/sra/?term=SRR30037108	Mexican_Agave_2	0.0054	72	0.0694444	69148	60264	71253	14	0.52	19	0.36	1	1			1	Gallegos-Casillas et al., Yeast, 2024														YMX005569	YMX005569			YMX005566	YMX005566	SRR30037109		YMX005566	SRR30037109				YMX005566	YMX005566	YMX005566
YMX005570	YMX005570	SRR30037107	https://www.ncbi.nlm.nih.gov/sra/?term=SRR30037107	Mexican_Agave_2	0.0057	64	0.078125	68944	60054	70857	14	0.66	19	0.34	1	1			1	Gallegos-Casillas et al., Yeast, 2024														YMX005570	YMX005570			YMX005569	YMX005569	SRR30037108		YMX005569	SRR30037108				YMX005569	YMX005569	YMX005569
YMX005571	YMX005571	SRR30037106	https://www.ncbi.nlm.nih.gov/sra/?term=SRR30037106	Mexican_Agave_2	0.0684	91	0.384615	79521	67264	82049	19	0.66	9	0.21	1	1			1	Gallegos-Casillas et al., Yeast, 2024														YMX005571	YMX005571			YMX005570	YMX005570	SRR30037107		YMX005570	SRR30037107				YMX005570	YMX005570	YMX005570
YMX005572	YMX005572	SRR30037105	https://www.ncbi.nlm.nih.gov/sra/?term=SRR30037105	Mexican_Agave_2	0.0638	111	0.369369	80124	66489	82740	14	0.68	19	0.32	1	1			1	Gallegos-Casillas et al., Yeast, 2024														YMX005572	YMX005572			YMX005571	YMX005571	SRR30037106		YMX005571	SRR30037106				YMX005571	YMX005571	YMX005571
YMX005573	YMX005573	SRR30037104	https://www.ncbi.nlm.nih.gov/sra/?term=SRR30037104	Mexican_Agave_2	0.006	83	0.0843373	72662	60880	74882	12	1	9	0	1	1	1		1	Gallegos-Casillas et al., Yeast, 2024														YMX005573	YMX005573			YMX005572	YMX005572	SRR30037105		YMX005572	SRR30037105				YMX005572	YMX005572	YMX005572
YMX005574	YMX005574	SRR30037103	https://www.ncbi.nlm.nih.gov/sra/?term=SRR30037103	Mexican_Agave_2	0.0056	82	0.0731707	72715	60897	74834	12	1	9	0	1	1	1		1	Gallegos-Casillas et al., Yeast, 2024														YMX005574	YMX005574			YMX005573	YMX005573	SRR30037104		YMX005573	SRR30037104				YMX005573	YMX005573	YMX005573
YMX005575	YMX005575	SRR30037102	https://www.ncbi.nlm.nih.gov/sra/?term=SRR30037102	Mexican_Agave_2	0.0815	93	0.322581	81401	68449	83757	19	0.65	9	0.35	1	1			1	Gallegos-Casillas et al., Yeast, 2024														YMX005575	YMX005575			YMX005574	YMX005574	SRR30037103		YMX005574	SRR30037103				YMX005574	YMX005574	YMX005574
YMX005576	YMX005576	SRR30037101	https://www.ncbi.nlm.nih.gov/sra/?term=SRR30037101	Mexican_Agave_2	0.005	88	0.102273	75865	63945	78459	15	0.9	23	0.1	1	1	1		1	Gallegos-Casillas et al., Yeast, 2024														YMX005576	YMX005576			YMX005575	YMX005575	SRR30037102		YMX005575	SRR30037102				YMX005575	YMX005575	YMX005575
YMX005577	YMX005577	SRR30037100	https://www.ncbi.nlm.nih.gov/sra/?term=SRR30037100	Mexican_Agave_2	0.0247	91	0.164835	79353	66158	81443	15	1	19	0	1	1	1		1	Gallegos-Casillas et al., Yeast, 2024														YMX005577	YMX005577			YMX005576	YMX005576	SRR30037101		YMX005576	SRR30037101				YMX005576	YMX005576	YMX005576
YMX005583	YMX005583	SRR30037098	https://www.ncbi.nlm.nih.gov/sra/?term=SRR30037098	Mexican_Agave_2	0.0048	72	0.0555556	74676	63947	76680	15	1	18	0	1	1	1		1	Gallegos-Casillas et al., Yeast, 2024														YMX005583	YMX005583			YMX005577	YMX005577	SRR30037100		YMX005577	SRR30037100				YMX005577	YMX005577	YMX005577
YMX005584	YMX005584	SRR30037097	https://www.ncbi.nlm.nih.gov/sra/?term=SRR30037097	Mexican_Agave_2	0.0234	82	0.158537	73095	62261	75429	6	1	9	0	1	1	1		1	Gallegos-Casillas et al., Yeast, 2024														YMX005584	YMX005584			YMX005583	YMX005583	SRR30037098		YMX005583	SRR30037098				YMX005583	YMX005583	YMX005583
YMX005585	YMX005585	SRR30037096	https://www.ncbi.nlm.nih.gov/sra/?term=SRR30037096	Mexican_Agave_2	0.0065	73	0.0958904	71400	61392	73935	6	0.89	18	0.11	1	1	1		1	Gallegos-Casillas et al., Yeast, 2024														YMX005585	YMX005585			YMX005584	YMX005584	SRR30037097		YMX005584	SRR30037097				YMX005584	YMX005584	YMX005584
YMX005586	YMX005586	SRR30037095	https://www.ncbi.nlm.nih.gov/sra/?term=SRR30037095	Mexican_Agave_2	0.0456	96	0.177083	80506	67439	83136	6	0.97	9	0.03	1	1	1		1	Gallegos-Casillas et al., Yeast, 2024														YMX005586	YMX005586			YMX005585	YMX005585	SRR30037096		YMX005585	SRR30037096				YMX005585	YMX005585	YMX005585
YMX005587	YMX005587	SRR30037094	https://www.ncbi.nlm.nih.gov/sra/?term=SRR30037094	Mexican_Agave_1	0.0875	127	0.559055	80464	63016	82750	7	1	9	0	1	1	1		1	Gallegos-Casillas et al., Yeast, 2024														YMX005587	YMX005587			YMX005586	YMX005586	SRR30037095		YMX005586	SRR30037095				YMX005586	YMX005586	YMX005586
YMX005588	YMX005588	SRR30037093	https://www.ncbi.nlm.nih.gov/sra/?term=SRR30037093	Mexican_Agave_1	0.0866	124	0.540323	80235	63441	82715	7	1	9	0	1	1	1		1	Gallegos-Casillas et al., Yeast, 2024														YMX005588	YMX005588			YMX005587	YMX005587	SRR30037094		YMX005587	SRR30037094				YMX005587	YMX005587	YMX005587
YMX005590	YMX005590	SRR30037060	https://www.ncbi.nlm.nih.gov/sra/?term=SRR30037060	Mexican_Agave_2	0.0064	73	0.0684932	68567	57992	70635	14	0.56	12	0.44	1	1			1	Gallegos-Casillas et al., Yeast, 2024														YMX005590	YMX005590			YMX005588	YMX005588	SRR30037093		YMX005588	SRR30037093				YMX005588	YMX005588	YMX005588
YMX005591	YMX005591	SRR30037059	https://www.ncbi.nlm.nih.gov/sra/?term=SRR30037059	Mexican_Agave_2	0.0061	77	0.142857	72227	61535	74280	6	1	9	0	1	1	1		1	Gallegos-Casillas et al., Yeast, 2024														YMX005591	YMX005591			YMX005590	YMX005590	SRR30037060		YMX005590	SRR30037060				YMX005590	YMX005590	YMX005590
YMX005592	YMX005592	SRR30037058	https://www.ncbi.nlm.nih.gov/sra/?term=SRR30037058	Mexican_Agave_2	0.006	87	0.137931	71589	60574	73979	6	1	9	0	1	1	1		1	Gallegos-Casillas et al., Yeast, 2024														YMX005592	YMX005592			YMX005591	YMX005591	SRR30037059		YMX005591	SRR30037059				YMX005591	YMX005591	YMX005591
YMX005593	YMX005593	SRR30037057	https://www.ncbi.nlm.nih.gov/sra/?term=SRR30037057	Mexican_Agave_2	0.0061	81	0.0987654	71644	60761	73900	6	0.99	12	0.01	1	1	1		1	Gallegos-Casillas et al., Yeast, 2024														YMX005593	YMX005593			YMX005592	YMX005592	SRR30037058		YMX005592	SRR30037058				YMX005592	YMX005592	YMX005592
YMX005594	YMX005594	SRR30037055	https://www.ncbi.nlm.nih.gov/sra/?term=SRR30037055	Mexican_Agave_2	0.0048	82	0.097561	75163	64222	77560	6	0.87	15	0.08	1	1	1	1	1	Gallegos-Casillas et al., Yeast, 2024														YMX005594	YMX005594			YMX005593	YMX005593	SRR30037057		YMX005593	SRR30037057				YMX005593	YMX005593	YMX005593
YMX005595	YMX005595	SRR30037054	https://www.ncbi.nlm.nih.gov/sra/?term=SRR30037054	Mexican_Agave_2	0.0055	70	0.171429	68837	60286	71097	19	0.56	14	0.44	1	1			1	Gallegos-Casillas et al., Yeast, 2024														YMX005595	YMX005595			YMX005594	YMX005594	SRR30037055		YMX005594	SRR30037055				YMX005594	YMX005594	YMX005594
YMX005596	YMX005596	SRR30037053	https://www.ncbi.nlm.nih.gov/sra/?term=SRR30037053	Mexican_Agave_2	0.0941	102	0.529412	86542	71298	89106	19	1	9	0	1	1	1		1	Gallegos-Casillas et al., Yeast, 2024														YMX005596	YMX005596			YMX005595	YMX005595	SRR30037054		YMX005595	SRR30037054				YMX005595	YMX005595	YMX005595
YMX005597	YMX005597	SRR30037052	https://www.ncbi.nlm.nih.gov/sra/?term=SRR30037052	Mexican_Agave_2	0.0199	93	0.139785	77608	65346	80165	15	1	9	0	1	1	1		1	Gallegos-Casillas et al., Yeast, 2024														YMX005597	YMX005597			YMX005596	YMX005596	SRR30037053		YMX005596	SRR30037053				YMX005596	YMX005596	YMX005596
YMX005599	YMX005599	SRR30037051	https://www.ncbi.nlm.nih.gov/sra/?term=SRR30037051	Mexican_Agave_2	0.0044	86	0.0813953	77509	65017	79372	23	1	3	0	1	1	1		1	Gallegos-Casillas et al., Yeast, 2024														YMX005599	YMX005599			YMX005597	YMX005597	SRR30037052		YMX005597	SRR30037052				YMX005597	YMX005597	YMX005597
YMX005600	YMX005600	SRR30037050	https://www.ncbi.nlm.nih.gov/sra/?term=SRR30037050	Mexican_Agave_2	0.0047	86	0.0813953	77628	65022	79451	23	1	1	0	1	1	1		1	Gallegos-Casillas et al., Yeast, 2024														YMX005600	YMX005600			YMX005599	YMX005599	SRR30037051		YMX005599	SRR30037051				YMX005599	YMX005599	YMX005599
YMX005601	YMX005601	SRR30037049	https://www.ncbi.nlm.nih.gov/sra/?term=SRR30037049	Mexican_Agave_2	0.0047	99	0.111111	77129	64848	79369	23	1	9	0	1	1	1		1	Gallegos-Casillas et al., Yeast, 2024														YMX005601	YMX005601			YMX005600	YMX005600	SRR30037050		YMX005600	SRR30037050				YMX005600	YMX005600	YMX005600
YMX005602	YMX005602	SRR30037048	https://www.ncbi.nlm.nih.gov/sra/?term=SRR30037048	Mexican_Agave_2	0.0045	96	0.114583	77467	64856	79870	23	1	9	0	1	1	1		1	Gallegos-Casillas et al., Yeast, 2024														YMX005602	YMX005602			YMX005601	YMX005601	SRR30037049		YMX005601	SRR30037049				YMX005601	YMX005601	YMX005601
YMX005603	YMX005603	SRR30037047	https://www.ncbi.nlm.nih.gov/sra/?term=SRR30037047	Mexican_Agave_2	0.0046	86	0.0813953	77494	65028	79397	23	1	13	0	1	1	1		1	Gallegos-Casillas et al., Yeast, 2024														YMX005603	YMX005603			YMX005602	YMX005602	SRR30037048		YMX005602	SRR30037048				YMX005602	YMX005602	YMX005602
YMX005604	YMX005604	SRR30037046	https://www.ncbi.nlm.nih.gov/sra/?term=SRR30037046	Mexican_Agave_2	0.005	93	0.0752688	77473	64841	79826	23	1	9	0	1	1	1		1	Gallegos-Casillas et al., Yeast, 2024														YMX005604	YMX005604			YMX005603	YMX005603	SRR30037047		YMX005603	SRR30037047				YMX005603	YMX005603	YMX005603
YMX005608	YMX005608	SRR30037044	https://www.ncbi.nlm.nih.gov/sra/?term=SRR30037044	Mexican_Agave_2	0.0054	83	0.0722892	74208	62669	76780	12	1	9	0	1	1	1		1	Gallegos-Casillas et al., Yeast, 2024														YMX005608	YMX005608			YMX005604	YMX005604	SRR30037046		YMX005604	SRR30037046				YMX005604	YMX005604	YMX005604
YMX005609	YMX005609	SRR30037043	https://www.ncbi.nlm.nih.gov/sra/?term=SRR30037043	Mexican_Agave_2	0.0055	83	0.0722892	74157	62659	76601	12	1	9	0	1	1	1		1	Gallegos-Casillas et al., Yeast, 2024														YMX005609	YMX005609			YMX005608	YMX005608	SRR30037044		YMX005608	SRR30037044				YMX005608	YMX005608	YMX005608
YMX005610	YMX005610	SRR30037042	https://www.ncbi.nlm.nih.gov/sra/?term=SRR30037042	Mexican_Agave_2	0.0049	90	0.111111	78049	65189	80281	23	1	9	0	1	1	1		1	Gallegos-Casillas et al., Yeast, 2024														YMX005610	YMX005610			YMX005609	YMX005609	SRR30037043		YMX005609	SRR30037043				YMX005609	YMX005609	YMX005609
YMX005611	YMX005611	SRR30037041	https://www.ncbi.nlm.nih.gov/sra/?term=SRR30037041	Mexican_Agave_2	0.0046	91	0.0769231	77860	65175	80098	23	1	9	0	1	1	1		1	Gallegos-Casillas et al., Yeast, 2024														YMX005611	YMX005611			YMX005610	YMX005610	SRR30037042		YMX005610	SRR30037042				YMX005610	YMX005610	YMX005610
YMX005612	YMX005612	SRR30037040	https://www.ncbi.nlm.nih.gov/sra/?term=SRR30037040	Mexican_Agave_2	0.0044	85	0.0705882	77856	65131	80136	23	1	9	0	1	1	1		1	Gallegos-Casillas et al., Yeast, 2024														YMX005612	YMX005612			YMX005611	YMX005611	SRR30037041		YMX005611	SRR30037041				YMX005611	YMX005611	YMX005611
YMX005616	YMX005616	SRR30037039	https://www.ncbi.nlm.nih.gov/sra/?term=SRR30037039	Mexican_Agave_2	0.0806	90	0.355556	80003	66949	82662	12	0.62	14	0.22	1	1			1	Gallegos-Casillas et al., Yeast, 2024														YMX005616	YMX005616			YMX005612	YMX005612	SRR30037040		YMX005612	SRR30037040				YMX005612	YMX005612	YMX005612
YMX005617	YMX005617	SRR30037038	https://www.ncbi.nlm.nih.gov/sra/?term=SRR30037038	Mexican_Agave_2	0.0061	76	0.0789474	74126	63228	76138	12	1	9	0	1	1	1		1	Gallegos-Casillas et al., Yeast, 2024														YMX005617	YMX005617			YMX005616	YMX005616	SRR30037039		YMX005616	SRR30037039				YMX005616	YMX005616	YMX005616
YMX005618	YMX005618	SRR30037037	https://www.ncbi.nlm.nih.gov/sra/?term=SRR30037037	Mexican_Agave_2	0.006	76	0.0657895	74166	63249	76281	12	1	9	0	1	1	1		1	Gallegos-Casillas et al., Yeast, 2024														YMX005618	YMX005618			YMX005617	YMX005617	SRR30037038		YMX005617	SRR30037038				YMX005617	YMX005617	YMX005617
YMX005619	YMX005619	SRR30037036	https://www.ncbi.nlm.nih.gov/sra/?term=SRR30037036	Mexican_Agave_2	0.0944	103	0.543689	86435	71274	88898	19	1	9	0	1	1	1		1	Gallegos-Casillas et al., Yeast, 2024														YMX005619	YMX005619			YMX005618	YMX005618	SRR30037037		YMX005618	SRR30037037				YMX005618	YMX005618	YMX005618
YMX005620	YMX005620	SRR30037035	https://www.ncbi.nlm.nih.gov/sra/?term=SRR30037035	Mexican_Agave_2	0.0047	86	0.104651	77293	64910	79604	23	1	4	0	1	1	1		1	Gallegos-Casillas et al., Yeast, 2024														YMX005620	YMX005620			YMX005619	YMX005619	SRR30037036		YMX005619	SRR30037036				YMX005619	YMX005619	YMX005619
YMX005621	YMX005621	SRR30037033	https://www.ncbi.nlm.nih.gov/sra/?term=SRR30037033	Mexican_Agave_2	0.0045	83	0.0963855	77053	64544	79306	23	1	3	0	1	1	1		1	Gallegos-Casillas et al., Yeast, 2024														YMX005621	YMX005621			YMX005620	YMX005620	SRR30037035		YMX005620	SRR30037035				YMX005620	YMX005620	YMX005620
YMX005622	YMX005622	SRR30037032	https://www.ncbi.nlm.nih.gov/sra/?term=SRR30037032	Mexican_Agave_2	0.0051	92	0.0543478	77873	64826	80280	23	1	7	0	1	1	1		1	Gallegos-Casillas et al., Yeast, 2024														YMX005622	YMX005622			YMX005621	YMX005621	SRR30037033		YMX005621	SRR30037033				YMX005621	YMX005621	YMX005621
YMX005625	YMX005625	SRR30037031	https://www.ncbi.nlm.nih.gov/sra/?term=SRR30037031	Mexican_Agave_2	0.0047	91	0.0989011	77573	64782	79893	23	1	9	0	1	1	1		1	Gallegos-Casillas et al., Yeast, 2024														YMX005625	YMX005625			YMX005622	YMX005622	SRR30037032		YMX005622	SRR30037032				YMX005622	YMX005622	YMX005622
YMX005626	YMX005626	SRR30037030	https://www.ncbi.nlm.nih.gov/sra/?term=SRR30037030	Mexican_Agave_2	0.005	92	0.108696	77586	64795	79929	23	1	12	0	1	1	1		1	Gallegos-Casillas et al., Yeast, 2024														YMX005626	YMX005626			YMX005625	YMX005625	SRR30037031		YMX005625	SRR30037031				YMX005625	YMX005625	YMX005625
YMX005627	YMX005627	SRR30037029	https://www.ncbi.nlm.nih.gov/sra/?term=SRR30037029	Mexican_Agave_2	0.0045	97	0.0618557	77843	65084	79660	23	1	9	0	1	1	1		1	Gallegos-Casillas et al., Yeast, 2024														YMX005627	YMX005627			YMX005626	YMX005626	SRR30037030		YMX005626	SRR30037030				YMX005626	YMX005626	YMX005626
YMX005628	YMX005628	SRR30037028	https://www.ncbi.nlm.nih.gov/sra/?term=SRR30037028	Mexican_Agave_2	0.0048	84	0.047619	77799	65067	79635	23	1	9	0	1	1	1		1	Gallegos-Casillas et al., Yeast, 2024														YMX005628	YMX005628			YMX005627	YMX005627	SRR30037029		YMX005627	SRR30037029				YMX005627	YMX005627	YMX005627
YMX005629	YMX005629	SRR30037027	https://www.ncbi.nlm.nih.gov/sra/?term=SRR30037027	Mexican_Agave_2	0.0044	100	0.11	77925	65165	80162	23	1	3	0	1	1	1		1	Gallegos-Casillas et al., Yeast, 2024														YMX005629	YMX005629			YMX005628	YMX005628	SRR30037028		YMX005628	SRR30037028				YMX005628	YMX005628	YMX005628
YMX005630	YMX005630	SRR30037026	https://www.ncbi.nlm.nih.gov/sra/?term=SRR30037026	Mexican_Agave_2	0.0046	90	0.0555556	78013	65134	80274	23	1	3	0	1	1	1		1	Gallegos-Casillas et al., Yeast, 2024														YMX005630	YMX005630			YMX005629	YMX005629	SRR30037027		YMX005629	SRR30037027				YMX005629	YMX005629	YMX005629
YMX005632	YMX005632	SRR30037025	https://www.ncbi.nlm.nih.gov/sra/?term=SRR30037025	Mexican_Agave_2	0.0047	86	0.0813953	77550	65018	79498	23	1	3	0	1	1	1	1	1	Gallegos-Casillas et al., Yeast, 2024														YMX005632	YMX005632			YMX005630	YMX005630	SRR30037026		YMX005630	SRR30037026				YMX005630	YMX005630	YMX005630
YMX005633	YMX005633	SRR30037024	https://www.ncbi.nlm.nih.gov/sra/?term=SRR30037024	Mexican_Agave_2	0.0059	86	0.0813953	77731	65246	80227	23	1	10	0	1	1	1		1	Gallegos-Casillas et al., Yeast, 2024														YMX005633	YMX005633			YMX005632	YMX005632	SRR30037025		YMX005632	SRR30037025				YMX005632	YMX005632	YMX005632
L022	L022	SRR30037022	https://www.ncbi.nlm.nih.gov/sra/?term=SRR30037022	Mixed Origin	0.2016	5	0.2	65673	62327	68563	10	1	1	0	1	1	1		1	This study, provided by Manuel Kirchmayr and Anne Gschaedler														L022	L022			YMX005633	YMX005633	SRR30037024		YMX005633	SRR30037024				YMX005633	YMX005633	YMX005633
L023	L023	SRR30037021	https://www.ncbi.nlm.nih.gov/sra/?term=SRR30037021	Mixed Origin	0.2425	3	0.333333	78076	74389	81270	10	0.94	17	0.06	1	1	1	1	1	This study, provided by Manuel Kirchmayr and Anne Gschaedler														L023	L023			L022	L022	SRR30037022		L022	SRR30037022				L022	L022	L022
MOC1M	MOC1M	SRR30037020	https://www.ncbi.nlm.nih.gov/sra/?term=SRR30037020	North American Oak	0.0117	0		53966	50891	57210	0	1	5	0	1	1	1	1	1	This study, provided by Manuel Kirchmayr and Anne Gschaedler														MOC1M	MOC1M			L023	L023	SRR30037021		L023	SRR30037021				L023	L023	L023
LO24	L024	SRR30037019	https://www.ncbi.nlm.nih.gov/sra/?term=SRR30037019	Mixed Origin	0.237	5	0.2	75614	71926	78737	10	1	9	0	1	1	1		1	This study, provided by Manuel Kirchmayr and Anne Gschaedler														LO24	LO24			MOC1M	MOC1M	SRR30037020		MOC1M	SRR30037020				MOC1M	MOC1M	MOC1M
TM15	TM15	SRR30037018	https://www.ncbi.nlm.nih.gov/sra/?term=SRR30037018	Tequila_Distillery	0.0582	45	0.4	61274	55195	63477	18	1	9	0	1	1	1	1	1	This study, provided by Manuel Kirchmayr and Anne Gschaedler														TM15	TM15			LO24	LO24	SRR30037019		LO24	SRR30037019				LO24	LO24	LO24
L021	L021	SRR30037016	https://www.ncbi.nlm.nih.gov/sra/?term=SRR30037016	Mixed Origin	0.2053	5	0.2	67337	63931	70336	10	1	9	0	1	1	1		1	This study, provided by Manuel Kirchmayr and Anne Gschaedler														L021	L021			TM15	TM15	SRR30037018		TM15	SRR30037018				TM15	TM15	TM15
TM10	TM10	SRR30037015	https://www.ncbi.nlm.nih.gov/sra/?term=SRR30037015	Tequila_Distillery	0.1272	65	0.553846	75852	66695	78692	18	0.81	9	0.19	1	1			1	This study, provided by Manuel Kirchmayr and Anne Gschaedler														TM10	TM10			L021	L021	SRR30037016		L021	SRR30037016				L021	L021	L021
M1L1	M1L1	SRR30037014	https://www.ncbi.nlm.nih.gov/sra/?term=SRR30037014	Tequila_Distillery	0.1483	55	0.727273	69304	68446	72258	18	0.87	6	0.05	1	1	1	1		Quezada-Romero et al., ISA, 2016														M1L1	M1L1			TM10	TM10	SRR30037015		TM10	SRR30037015				TM10	TM10	TM10
IL4	IL4	SRR30037013	https://www.ncbi.nlm.nih.gov/sra/?term=SRR30037013	Tequila_Distillery	0.1144	94	0.425532	77201	64483	80111	18	0.6	6	0.14	1	1			1	Quezada-Romero et al., ISA, 2016														IL4	IL4			M1L1	M1L1	SRR30037014		M1L1	SRR30037014				M1L1	M1L1	M1L1
YMX005648	YMX005648	SRR30037010	https://www.ncbi.nlm.nih.gov/sra/?term=SRR30037010	Mixed Origin	0.2056	5	0.2	67177	63805	70185	10	1	9	0	1	1	1		1	Lopez Gallegos, 2023														YMX005648	YMX005648			IL4	IL4	SRR30037013		IL4	SRR30037013				IL4	IL4	IL4
YMX009814	YMX009814	SRR30037009	https://www.ncbi.nlm.nih.gov/sra/?term=SRR30037009	Mexican_Agave_2	0.0823	84	0.5	78022	66987	80807	14	0.47	9	0.26	1	1			1	Lopez Gallegos, 2023														YMX009814	YMX009814			YMX005648	YMX005648	SRR30037010		YMX005648	SRR30037010				YMX005648	YMX005648	YMX005648
YMX009815	YMX009815	SRR30037008	https://www.ncbi.nlm.nih.gov/sra/?term=SRR30037008	Mexican_Agave_2	0.111	74	0.608108	82041	70843	84767	9	1	6	0	1	1	1		1	Lopez Gallegos, 2023														YMX009815	YMX009815			YMX009814	YMX009814	SRR30037009		YMX009814	SRR30037009				YMX009814	YMX009814	YMX009814
YMX009816	YMX009816	SRR30037007	https://www.ncbi.nlm.nih.gov/sra/?term=SRR30037007	Mexican_Agave_2	0.1052	103	0.398058	86569	71772	89627	9	0.67	19	0.32	1	1			1	Lopez Gallegos, 2023														YMX009816	YMX009816			YMX009815	YMX009815	SRR30037008		YMX009815	SRR30037008				YMX009815	YMX009815	YMX009815
YMX009821	YMX009821	SRR30037006	https://www.ncbi.nlm.nih.gov/sra/?term=SRR30037006	Mexican_Agave_2	0.0224	99	0.141414	77916	65624	80373	15	1	9	0	1	1	1		1	Lopez Gallegos, 2023														YMX009821	YMX009821			YMX009816	YMX009816	SRR30037007		YMX009816	SRR30037007				YMX009816	YMX009816	YMX009816
YMX009823	YMX009823	SRR30037005	https://www.ncbi.nlm.nih.gov/sra/?term=SRR30037005	Mexican_Agave_1	0.0771	214	0.635514	90990	61378	92907	7	1	9	0	1	1	1	1	1	Lopez Gallegos, 2023														YMX009823	YMX009823			YMX009821	YMX009821	SRR30037006		YMX009821	SRR30037006				YMX009821	YMX009821	YMX009821
YMX009824	YMX009824	SRR30037004	https://www.ncbi.nlm.nih.gov/sra/?term=SRR30037004	Mexican_Agave_1	0.0784	213	0.680751	91215	61403	93177	7	1	9	0	1	1	1		1	Lopez Gallegos, 2023														YMX009824	YMX009824			YMX009823	YMX009823	SRR30037005		YMX009823	SRR30037005				YMX009823	YMX009823	YMX009823
YMX009825	YMX009825	SRR30037003	https://www.ncbi.nlm.nih.gov/sra/?term=SRR30037003	Mexican_Agave_1	0.0601	115	0.4	73560	57983	75497	7	1	9	0	1	1	1		1	Lopez Gallegos, 2023														YMX009825	YMX009825			YMX009824	YMX009824	SRR30037004		YMX009824	SRR30037004				YMX009824	YMX009824	YMX009824
YMX009826	YMX009826	SRR30037002	https://www.ncbi.nlm.nih.gov/sra/?term=SRR30037002	Mexican_Agave_1	0.0762	226	0.712389	91877	61493	93806	7	1	9	0	1	1	1		1	Lopez Gallegos, 2023														YMX009826	YMX009826			YMX009825	YMX009825	SRR30037003		YMX009825	SRR30037003				YMX009825	YMX009825	YMX009825
94-238.1	94-238.1	SRR30037001	https://www.ncbi.nlm.nih.gov/sra/?term=SRR30037001	Tequila_Distillery	0.093	48	0.833333	61085	54469	63970	18	0.77	1	0.23	1	1			1	Lachance, Antonie Van Leeuwenhoek, 1995														94-238.1	94-238.1			YMX009826	YMX009826	SRR30037002		YMX009826	SRR30037002				YMX009826	YMX009826	YMX009826
94-206.3	94-206.3	SRR30036999	https://www.ncbi.nlm.nih.gov/sra/?term=SRR30036999	Tequila_Distillery	0.1099	41	0.707317	64067	57685	66693	18	0.81	1	0.19	1	1			1	Lachance, Antonie Van Leeuwenhoek, 1995														94-206.3	94-206.3			94-238.1	94-238.1	SRR30037001		94-238.1	SRR30037001				94-238.1	94-238.1	94-238.1
94-208.3	94-208.3	SRR30036998	https://www.ncbi.nlm.nih.gov/sra/?term=SRR30036998	Tequila_Distillery	0.1163	76	0.460526	76626	66554	79230	18	0.93	6	0.04	1	1	1	1	1	Lachance, Antonie Van Leeuwenhoek, 1995														94-208.3	94-208.3			94-206.3	94-206.3	SRR30036999		94-206.3	SRR30036999				94-206.3	94-206.3	94-206.3
94-201.1	94-201.1	SRR30036997	https://www.ncbi.nlm.nih.gov/sra/?term=SRR30036997	Tequila_Distillery	0.1514	45	0.511111	74042	66493	77440	18	0.89	1	0.11	1	1	1	1	1	Lachance, Antonie Van Leeuwenhoek, 1995														94-201.1	94-201.1			94-208.3	94-208.3	SRR30036998		94-208.3	SRR30036998				94-208.3	94-208.3	94-208.3
92-230.2	92-230.2	SRR30037181	https://www.ncbi.nlm.nih.gov/sra/?term=SRR30037181	Tequila_Distillery	0.1395	59	0.762712	75357	66825	78998	18	0.8	0	0.15	1	1			1	Lachance, Antonie Van Leeuwenhoek, 1995														92-230.2	92-230.2			94-201.1	94-201.1	SRR30036997		94-201.1	SRR30036997				94-201.1	94-201.1	94-201.1
92-218.2	92-218.2	SRR30037180	https://www.ncbi.nlm.nih.gov/sra/?term=SRR30037180	Tequila_Distillery	0.1657	81	0.641975	82621	72785	86000	18	0.85	1	0.08	1	1			1	Lachance, Antonie Van Leeuwenhoek, 1995														92-218.2	92-218.2			92-230.2	92-230.2	SRR30037181		92-230.2	SRR30037181				92-230.2	92-230.2	92-230.2
92-221.4	92-221.4	SRR30037179	https://www.ncbi.nlm.nih.gov/sra/?term=SRR30037179	Tequila_Distillery	0.1329	73	0.657534	72256	62736	75645	18	0.88	1	0.12	1	1	1		1	Lachance, Antonie Van Leeuwenhoek, 1995														92-221.4	92-221.4			92-218.2	92-218.2	SRR30037180		92-218.2	SRR30037180				92-218.2	92-218.2	92-218.2
YMX009795	YMX009795	SRR30037178	https://www.ncbi.nlm.nih.gov/sra/?term=SRR30037178	Mexican_Agave_1	0.0841	320	0.715625	104814	61835	106389	7	0.97	14	0.03	1	1	1		1	Lopez Gallegos, 2023														YMX009795	YMX009795			92-221.4	92-221.4	SRR30037179		92-221.4	SRR30037179				92-221.4	92-221.4	92-221.4
CPA	906	ERS1082903	https://www.ncbi.nlm.nih.gov/sra/?term=ERS1082903	Mexican_Agave_2	0.0697	90	0.3	80492	68408	73235	19	0.81	14	0.11	1	1			1	Peter and De Chiara et al., Nature, 2018														CPA	906			YMX009795	YMX009795	SRR30037178		YMX009795	SRR30037178				YMX009795	YMX009795	YMX009795
BBM	908	ERS1082384	https://www.ncbi.nlm.nih.gov/sra/?term=ERS1082384	Mexican_Agave_2	0.0063	90	0.0666667	75710	63802	69226	6	1	9	0	1	1	1		1	Peter and De Chiara et al., Nature, 2018														BBM	908			CPA	906	ERS1082903		906	ERS1082903				CPA	906	906
CPM	LCBG-3D2	ERS1082913	https://www.ncbi.nlm.nih.gov/sra/?term=ERS1082913	Mexican_Agave_1	0.0658	100	0.39	72914	59126	64530	7	1	9	0	1	1	1		1	Hernández et al., A.v.l, 2012														CPM	LCBG-3D2			BBM	908	ERS1082384		908	ERS1082384				BBM	908	908
CPQ	LCBG-3D4	ERS1082915	https://www.ncbi.nlm.nih.gov/sra/?term=ERS1082915	Mexican_Agave_1	0.0754	166	0.620482	82060	60186	64821	7	1	14	0	1	1	1		1	Peter and De Chiara et al., Nature, 2018														CPQ	LCBG-3D4			CPM	LCBG-3D2	ERS1082913		LCBG-3D2	ERS1082913				CPM	LCBG-3D2	LCBG-3D2
CPI	LCBG-3D6	ERS1082910	https://www.ncbi.nlm.nih.gov/sra/?term=ERS1082910	Mexican_Agave_1	0.0694	118	0.576271	76173	60143	65231	7	1	9	0	1	1	1		1	Hernández et al., A.v.l, 2012														CPI	LCBG-3D6			CPQ	LCBG-3D4	ERS1082915		LCBG-3D4	ERS1082915				CPQ	LCBG-3D4	LCBG-3D4
CPN	LCBG-3Y3	ERS1082914	https://www.ncbi.nlm.nih.gov/sra/?term=ERS1082914	Mexican_Agave_1	0.078	223	0.717489	89755	61603	65993	7	1	9	0	1	1	1		1	Hernández et al., A.v.l, 2012														CPN	LCBG-3Y3			CPI	LCBG-3D6	ERS1082910		LCBG-3D6	ERS1082910				CPI	LCBG-3D6	LCBG-3D6
CPR	LCBG-3Y8	ERS1082916	https://www.ncbi.nlm.nih.gov/sra/?term=ERS1082916	Mexican_Agave_1	0.08	227	0.713656	90435	61856	66289	7	1	14	0	1	1	1	1	1	Hernández et al., A.v.l, 2012														CPR	LCBG-3Y8			CPN	LCBG-3Y3	ERS1082914		LCBG-3Y3	ERS1082914				CPN	LCBG-3Y3	LCBG-3Y3
CPL	LCBG-4Y3	ERS1082912	https://www.ncbi.nlm.nih.gov/sra/?term=ERS1082912	Mexican_Agave_1	0.0725	99	0.333333	72726	59797	64759	7	1	9	0	1	1	1	1	1	Peter and De Chiara et al., Nature, 2018														CPL	LCBG-4Y3			CPR	LCBG-3Y8	ERS1082916		LCBG-3Y8	ERS1082916				CPR	LCBG-3Y8	LCBG-3Y8
CPK	LCBG-Mosca3	ERS1082911	https://www.ncbi.nlm.nih.gov/sra/?term=ERS1082911	Mexican_Agave_1	0.0684	102	0.392157	72211	59833	62940	7	1	9	0	1	1	1	1	1	Peter and De Chiara et al., Nature, 2018														CPK	LCBG-Mosca3			CPL	LCBG-4Y3	ERS1082912		LCBG-4Y3	ERS1082912				CPL	LCBG-4Y3	LCBG-4Y3
BDQ	CEY616	ERS1082424	https://www.ncbi.nlm.nih.gov/sra/?term=ERS1082424	French Guiana	0.0502	24	0.291667	74305	70004	74901	2	1	9	0	1	1	1		1	Angebault et al., JID, 2013														BDQ	CEY616			CPK	LCBG-Mosca3	ERS1082911		LCBG-Mosca3	ERS1082911				CPK	LCBG-Mosca3	LCBG-Mosca3
BDR	CEY617	ERS1082425	https://www.ncbi.nlm.nih.gov/sra/?term=ERS1082425	French Guiana	0.0347	21	0.142857	72137	67648	72374	2	1	9	0	1	1	1		1	Angebault et al., JID, 2013														BDR	CEY617			BDQ	CEY616	ERS1082424		CEY616	ERS1082424				BDQ	CEY616	CEY616
BDS	CEY618	ERS1082426	https://www.ncbi.nlm.nih.gov/sra/?term=ERS1082426	French Guiana	0.0445	28	0.357143	73888	69082	73539	2	1	9	0	1	1	1	1	1	Angebault et al., JID, 2013														BDS	CEY618			BDR	CEY617	ERS1082425		CEY617	ERS1082425				BDR	CEY617	CEY617
BDT	CEY619	ERS1082427	https://www.ncbi.nlm.nih.gov/sra/?term=ERS1082427	French Guiana	0.0408	32	0.25	73405	68651	73433	2	1	9	0	1	1	1		1	Angebault et al., JID, 2013														BDT	CEY619			BDS	CEY618	ERS1082426		CEY618	ERS1082426				BDS	CEY618	CEY618
BDV	CEY620	ERS1082428	https://www.ncbi.nlm.nih.gov/sra/?term=ERS1082428	French Guiana	0.0388	23	0.173913	72897	68142	73420	2	1	9	0	1	1	1		1	Angebault et al., JID, 2013														BDV	CEY620			BDT	CEY619	ERS1082427		CEY619	ERS1082427				BDT	CEY619	CEY619
BEA	CEY621	ERS1082429	https://www.ncbi.nlm.nih.gov/sra/?term=ERS1082429	French Guiana	0.0339	19	0.263158	72304	67838	72762	2	1	9	0	1	1	1		1	Angebault et al., JID, 2013														BEA	CEY621			BDV	CEY620	ERS1082428		CEY620	ERS1082428				BDV	CEY620	CEY620
BEB	CEY622	ERS1082430	https://www.ncbi.nlm.nih.gov/sra/?term=ERS1082430	French Guiana	0.0461	23	0.304348	73812	69228	74778	2	1	9	0	1	1	1		1	Angebault et al., JID, 2013														BEB	CEY622			BEA	CEY621	ERS1082429		CEY621	ERS1082429				BEA	CEY621	CEY621
BEC	CEY623	ERS1082431	https://www.ncbi.nlm.nih.gov/sra/?term=ERS1082431	French Guiana	0.0363	18	0.166667	72511	67949	73284	2	1	9	0	1	1	1		1	Angebault et al., JID, 2013														BEC	CEY623			BEB	CEY622	ERS1082430		CEY622	ERS1082430				BEB	CEY622	CEY622
BED	CEY624	ERS1082432	https://www.ncbi.nlm.nih.gov/sra/?term=ERS1082432	French Guiana	0.0468	22	0.272727	73751	69159	74423	2	1	9	0	1	1	1		1	Angebault et al., JID, 2013														BED	CEY624			BEC	CEY623	ERS1082431		CEY623	ERS1082431				BEC	CEY623	CEY623
BEE	CEY625	ERS1082433	https://www.ncbi.nlm.nih.gov/sra/?term=ERS1082433	French Guiana	0.0435	29	0.206897	73725	68957	73981	2	1	9	0	1	1	1		1	Angebault et al., JID, 2013														BEE	CEY625			BED	CEY624	ERS1082432		CEY624	ERS1082432				BED	CEY624	CEY624
BMR	CEY646	ERS1082570	https://www.ncbi.nlm.nih.gov/sra/?term=ERS1082570	French Guiana	0.0288	24	0.125	71398	66996	72430	2	1	9	0	1	1	1		1	Angebault et al., JID, 2013														BMR	CEY646			BEE	CEY625	ERS1082433		CEY625	ERS1082433				BEE	CEY625	CEY625
CQS	CEY647	ERS1082935	https://www.ncbi.nlm.nih.gov/sra/?term=ERS1082935	SAM2	0.0063	66	0.106061	74476	65000	70960	22	1	6	0	1	1	1	1	1	Peter and De Chiara et al., Nature, 2018														CQS	CEY647			BMR	CEY646	ERS1082570		CEY646	ERS1082570				BMR	CEY646	CEY646
BMV	CEY649	ERS1082571	https://www.ncbi.nlm.nih.gov/sra/?term=ERS1082571	French Guiana	0.0375	21	0.142857	72453	68038	73420	2	1	14	0	1	1	1		1	Angebault et al., JID, 2013														BMV	CEY649			CQS	CEY647	ERS1082935		CEY647	ERS1082935				CQS	CEY647	CEY647
BNA	CEY650	ERS1082572	https://www.ncbi.nlm.nih.gov/sra/?term=ERS1082572	French Guiana	0.042	22	0.136364	72913	68467	73632	2	1	9	0	1	1	1		1	Angebault et al., JID, 2013														BNA	CEY650			BMV	CEY649	ERS1082571		CEY649	ERS1082571				BMV	CEY649	CEY649
BNB	CEY651	ERS1082573	https://www.ncbi.nlm.nih.gov/sra/?term=ERS1082573	French Guiana	0.0441	28	0.392857	73785	69133	74909	2	1	9	0	1	1	1		1	Angebault et al., JID, 2013														BNB	CEY651			BNA	CEY650	ERS1082572		CEY650	ERS1082572				BNA	CEY650	CEY650
BNC	CEY652	ERS1082574	https://www.ncbi.nlm.nih.gov/sra/?term=ERS1082574	French Guiana	0.0324	16	0.125	71616	67662	73239	2	1	9	0	1	1	1	1	1	Angebault et al., JID, 2013														BNC	CEY652			BNB	CEY651	ERS1082573		CEY651	ERS1082573				BNB	CEY651	CEY651
BND	CEY653	ERS1082575	https://www.ncbi.nlm.nih.gov/sra/?term=ERS1082575	French Guiana	0.0266	16	0.125	71459	67278	72295	2	1	9	0	1	1	1		1	Angebault et al., JID, 2013														BND	CEY653			BNC	CEY652	ERS1082574		CEY652	ERS1082574				BNC	CEY652	CEY652
BCB	HE001	ERS1082392	https://www.ncbi.nlm.nih.gov/sra/?term=ERS1082392	French Guiana	0.0438	26	0.230769	73388	68763	73392	2	1	9	0	1	1	1		1	Angebault et al., JID, 2013														BCB	HE001			BND	CEY653	ERS1082575		CEY653	ERS1082575				BND	CEY653	CEY653
BCC	HE004	ERS1082393	https://www.ncbi.nlm.nih.gov/sra/?term=ERS1082393	French Guiana	0.0434	18	0.222222	73369	68921	72646	2	1	9	0	1	1	1		1	Angebault et al., JID, 2013														BCC	HE004			BCB	HE001	ERS1082392		HE001	ERS1082392				BCB	HE001	HE001
BCD	HE005	ERS1082394	https://www.ncbi.nlm.nih.gov/sra/?term=ERS1082394	French Guiana	0.0477	20	0.25	73939	69254	74620	2	1	9	0	1	1	1	1	1	Angebault et al., JID, 2013														BCD	HE005			BCC	HE004	ERS1082393		HE004	ERS1082393				BCC	HE004	HE004
BCE	HE006	ERS1082395	https://www.ncbi.nlm.nih.gov/sra/?term=ERS1082395	French Guiana	0.0359	19	0.210526	72607	68254	73011	2	1	9	0	1	1	1		1	Angebault et al., JID, 2013														BCE	HE006			BCD	HE005	ERS1082394		HE005	ERS1082394				BCD	HE005	HE005
BCF	HE007	ERS1082396	https://www.ncbi.nlm.nih.gov/sra/?term=ERS1082396	French Guiana	0.04	15	0.2	72688	68433	73317	2	1	6	0	1	1	1		1	Angebault et al., JID, 2013														BCF	HE007			BCE	HE006	ERS1082395		HE006	ERS1082395				BCE	HE006	HE006
BCH	HE009	ERS1082398	https://www.ncbi.nlm.nih.gov/sra/?term=ERS1082398	French Guiana	0.0376	24	0.25	72479	67900	73337	2	1	9	0	1	1	1		1	Angebault et al., JID, 2013														BCH	HE009			BCF	HE007	ERS1082396		HE007	ERS1082396				BCF	HE007	HE007
BCI	HE010	ERS1082399	https://www.ncbi.nlm.nih.gov/sra/?term=ERS1082399	French Guiana	0.0445	17	0.117647	73317	68860	73928	2	1	9	0	1	1	1	1	1	Angebault et al., JID, 2013														BCI	HE010			BCH	HE009	ERS1082398		HE009	ERS1082398				BCH	HE009	HE009
BCK	HE011	ERS1082400	https://www.ncbi.nlm.nih.gov/sra/?term=ERS1082400	French Guiana	0.0459	29	0.37931	73718	69064	74286	2	1	9	0	1	1	1		1	Angebault et al., JID, 2013														BCK	HE011			BCI	HE010	ERS1082399		HE010	ERS1082399				BCI	HE010	HE010
BCL	HE012	ERS1082401	https://www.ncbi.nlm.nih.gov/sra/?term=ERS1082401	French Guiana	0.0348	18	0.166667	72546	68212	73233	2	1	9	0	1	1	1		1	Angebault et al., JID, 2013														BCL	HE012			BCK	HE011	ERS1082400		HE011	ERS1082400				BCK	HE011	HE011
BCM	HE013	ERS1082402	https://www.ncbi.nlm.nih.gov/sra/?term=ERS1082402	French Guiana	0.0358	27	0.185185	72273	67902	72461	2	1	6	0	1	1	1		1	Angebault et al., JID, 2013														BCM	HE013			BCL	HE012	ERS1082401		HE012	ERS1082401				BCL	HE012	HE012
BCN	HE015	ERR1308824	https://www.ncbi.nlm.nih.gov/sra/?term=ERR1308824	French Guiana	0.0089	17	0.176471	69159	65194	69685	2	1	9	0	1	1	1		1	Angebault et al., JID, 2013														BCN	HE015			BCM	HE013	ERS1082402		HE013	ERS1082402				BCM	HE013	HE013
BCP	HE016	ERS1082404	https://www.ncbi.nlm.nih.gov/sra/?term=ERS1082404	French Guiana	0.0379	31	0.322581	72902	68097	72689	2	1	9	0	1	1	1		1	Angebault et al., JID, 2013														BCP	HE016			BCN	HE015	ERR1308824		HE015	ERR1308824				BCN	HE015	HE015
BCQ	HE020	ERS1082405	https://www.ncbi.nlm.nih.gov/sra/?term=ERS1082405	French Guiana	0.0362	21	0.190476	72641	67993	73186	2	1	9	0	1	1	1		1	Angebault et al., JID, 2013														BCQ	HE020			BCP	HE016	ERS1082404		HE016	ERS1082404				BCP	HE016	HE016
CCC	CLQCA_20-156	ERR1309090	https://www.ncbi.nlm.nih.gov/sra/?term=ERR1309090	SAM1	0.0143	0		56010	53115	59429	4	1	19	0	1	1	1		1	Peter and De Chiara et al., Nature, 2018														CCC	CLQCA_20-156			BCQ	HE020	ERS1082405		HE020	ERS1082405				BCQ	HE020	HE020
CCD	CLQCA_20-184	ERR1308655	https://www.ncbi.nlm.nih.gov/sra/?term=ERR1308655	SAM1	0.014	0		55996	53100	59707	4	1	5	0	1	1	1		1	Peter and De Chiara et al., Nature, 2018														CCD	CLQCA_20-184			CCC	CLQCA_20-156	ERR1309090		CLQCA_20-156	ERR1309090				CCC	CLQCA_20-156	CLQCA_20-156
CCE	CLQCA_20-221	ERS1082711	https://www.ncbi.nlm.nih.gov/sra/?term=ERS1082711	SAM1	0.0147	0		56005	53162	59656	4	1	3	0	1	1	1	1	1	Peter and De Chiara et al., Nature, 2018														CCE	CLQCA_20-221			CCD	CLQCA_20-184	ERR1308655		CLQCA_20-184	ERR1308655				CCD	CLQCA_20-184	CLQCA_20-184
CCF	CLQCA_20-246	ERR1308971	https://www.ncbi.nlm.nih.gov/sra/?term=ERR1308971	SAM1	0.0148	0		55973	53149	59748	4	1	3	0	1	1	1		1	Peter and De Chiara et al., Nature, 2018														CCF	CLQCA_20-246			CCE	CLQCA_20-221	ERS1082711		CLQCA_20-221	ERS1082711				CCE	CLQCA_20-221	CLQCA_20-221
CCI	CLQCA_20-248	ERR1309222	https://www.ncbi.nlm.nih.gov/sra/?term=ERR1309222	SAM1	0.0135	0		55993	53111	58924	4	1	19	0	1	1	1		1	Peter and De Chiara et al., Nature, 2018														CCI	CLQCA_20-248			CCF	CLQCA_20-246	ERR1308971		CLQCA_20-246	ERR1308971				CCF	CLQCA_20-246	CLQCA_20-246
CCG	CLQCA_20-259	ERR1309013	https://www.ncbi.nlm.nih.gov/sra/?term=ERR1309013	SAM1	0.0137	0		55996	53092	59434	4	1	19	0	1	1	1		1	Peter and De Chiara et al., Nature, 2018														CCG	CLQCA_20-259			CCI	CLQCA_20-248	ERR1309222		CLQCA_20-248	ERR1309222				CCI	CLQCA_20-248	CLQCA_20-248
CCH	CLQCA_20-314	ERR1308722	https://www.ncbi.nlm.nih.gov/sra/?term=ERR1308722	SAM1	0.0129	0		55977	53098	58904	4	1	9	0	1	1	1		1	Peter and De Chiara et al., Nature, 2018														CCH	CLQCA_20-314			CCG	CLQCA_20-259	ERR1309013		CLQCA_20-259	ERR1309013				CCG	CLQCA_20-259	CLQCA_20-259
UFMG-CM-Y257	UFMG-CM-Y257	ERR1111505	https://www.ncbi.nlm.nih.gov/sra/?term=ERR1111505	SAM1	0.0006	0		55414	52213	58569	4	1	5	0	1	1	1		1	Barbosa et al., GBE, 2016														UFMG-CM-Y257	UFMG-CM-Y257			CCH	CLQCA_20-314	ERR1308722		CLQCA_20-314	ERR1308722				CCH	CLQCA_20-314	CLQCA_20-314
UFMG-CM-Y262	UFMG-CM-Y262	ERR1111487	https://www.ncbi.nlm.nih.gov/sra/?term=ERR1111487	SAM1	0.0014	33	0.212121	64220	57221	68180	3	1	4	0	1	1	1		1	Barbosa et al., GBE, 2016														UFMG-CM-Y262	UFMG-CM-Y262			UFMG-CM-Y257	UFMG-CM-Y257	ERR1111505		UFMG-CM-Y257	ERR1111505				UFMG-CM-Y257	UFMG-CM-Y257	UFMG-CM-Y257
UFMG-CM-Y264	UFMG-CM-Y264	ERR1111488	https://www.ncbi.nlm.nih.gov/sra/?term=ERR1111488	SAM1	0.0045	16	0.3125	59166	54011	64710	4	1	9	0	1	1	1	1	1	Barbosa et al., GBE, 2016														UFMG-CM-Y264	UFMG-CM-Y264			UFMG-CM-Y262	UFMG-CM-Y262	ERR1111487		UFMG-CM-Y262	ERR1111487				UFMG-CM-Y262	UFMG-CM-Y262	UFMG-CM-Y262
UFMG-CM-Y266	UFMG-CM-Y266	ERR1111507	https://www.ncbi.nlm.nih.gov/sra/?term=ERR1111507	SAM1	0.0015	16	0.3125	58385	53742	62031	4	1	9	0	1	1	1		1	Barbosa et al., GBE, 2016														UFMG-CM-Y266	UFMG-CM-Y266			UFMG-CM-Y264	UFMG-CM-Y264	ERR1111488		UFMG-CM-Y264	ERR1111488				UFMG-CM-Y264	UFMG-CM-Y264	UFMG-CM-Y264
UFMG-CM-Y455	UFMG-CM-Y455	ERR1111489	https://www.ncbi.nlm.nih.gov/sra/?term=ERR1111489	SAM1	0.0034	17	0.352941	59031	53960	64472	4	1	9	0	1	1	1		1	Barbosa et al., GBE, 2016														UFMG-CM-Y455	UFMG-CM-Y455			UFMG-CM-Y266	UFMG-CM-Y266	ERR1111507		UFMG-CM-Y266	ERR1111507				UFMG-CM-Y266	UFMG-CM-Y266	UFMG-CM-Y266
UFMG-CM-Y457	UFMG-CM-Y457	ERR1111509	https://www.ncbi.nlm.nih.gov/sra/?term=ERR1111509	SAM1	0.0052	16	0.3125	58259	53486	61163	4	0.74	3	0.26	1	1			1	Barbosa et al., GBE, 2016														UFMG-CM-Y457	UFMG-CM-Y457			UFMG-CM-Y455	UFMG-CM-Y455	ERR1111489		UFMG-CM-Y455	ERR1111489				UFMG-CM-Y455	UFMG-CM-Y455	UFMG-CM-Y455
UFMG-CM-Y461	UFMG-CM-Y461	ERR1111490	https://www.ncbi.nlm.nih.gov/sra/?term=ERR1111490	SAM1	0.0033	2	0	57702	53381	61891	4	0.97	0	0.03	1	1	1		1	Barbosa et al., GBE, 2016														UFMG-CM-Y461	UFMG-CM-Y461			UFMG-CM-Y457	UFMG-CM-Y457	ERR1111509		UFMG-CM-Y457	ERR1111509				UFMG-CM-Y457	UFMG-CM-Y457	UFMG-CM-Y457
UFMG-CM-Y462	UFMG-CM-Y462	ERR1111491	https://www.ncbi.nlm.nih.gov/sra/?term=ERR1111491	SAM1	0.0032	13	0.230769	57819	53805	62458	4	0.92	3	0.08	1	1	1		1	Barbosa et al., GBE, 2016														UFMG-CM-Y462	UFMG-CM-Y462			UFMG-CM-Y461	UFMG-CM-Y461	ERR1111490		UFMG-CM-Y461	ERR1111490				UFMG-CM-Y461	UFMG-CM-Y461	UFMG-CM-Y461
UFMG-CM-Y463	UFMG-CM-Y463	ERR1111510	https://www.ncbi.nlm.nih.gov/sra/?term=ERR1111510	SAM1	0.0015	40	0.125	59908	53390	62624	4	0.75	3	0.25	1	1			1	Barbosa et al., GBE, 2016														UFMG-CM-Y463	UFMG-CM-Y463			UFMG-CM-Y462	UFMG-CM-Y462	ERR1111491		UFMG-CM-Y462	ERR1111491				UFMG-CM-Y462	UFMG-CM-Y462	UFMG-CM-Y462
UFMG-CM-Y464	UFMG-CM-Y464	ERR1111492	https://www.ncbi.nlm.nih.gov/sra/?term=ERR1111492	SAM1	0.003	23	0.130435	60134	54388	64709	4	0.61	3	0.39	1	1			1	Barbosa et al., GBE, 2016														UFMG-CM-Y464	UFMG-CM-Y464			UFMG-CM-Y463	UFMG-CM-Y463	ERR1111510		UFMG-CM-Y463	ERR1111510				UFMG-CM-Y463	UFMG-CM-Y463	UFMG-CM-Y463
UFMG-CM-Y643	UFMG-CM-Y643	ERR1111512	https://www.ncbi.nlm.nih.gov/sra/?term=ERR1111512	SAM1	0.0006	29	0.137931	62724	56523	65286	3	1	4	0	1	1	1		1	Barbosa et al., GBE, 2016														UFMG-CM-Y643	UFMG-CM-Y643			UFMG-CM-Y464	UFMG-CM-Y464	ERR1111492		UFMG-CM-Y464	ERR1111492				UFMG-CM-Y464	UFMG-CM-Y464	UFMG-CM-Y464
UFMG-CM-Y644	UFMG-CM-Y644	ERR1111513	https://www.ncbi.nlm.nih.gov/sra/?term=ERR1111513	SAM1	0.0012	17	0.294118	57901	52867	60710	4	1	3	0	1	1	1		1	Barbosa et al., GBE, 2016														UFMG-CM-Y644	UFMG-CM-Y644			UFMG-CM-Y643	UFMG-CM-Y643	ERR1111512		UFMG-CM-Y643	ERR1111512				UFMG-CM-Y643	UFMG-CM-Y643	UFMG-CM-Y643
UFMG-CM-Y645	UFMG-CM-Y645	ERR1111497	https://www.ncbi.nlm.nih.gov/sra/?term=ERR1111497	SAM1	0.0027	13	0.153846	59894	54766	65490	4	1	9	0	1	1	1		1	Barbosa et al., GBE, 2016														UFMG-CM-Y645	UFMG-CM-Y645			UFMG-CM-Y644	UFMG-CM-Y644	ERR1111513		UFMG-CM-Y644	ERR1111513				UFMG-CM-Y644	UFMG-CM-Y644	UFMG-CM-Y644
UFMG-CM-Y646	UFMG-CM-Y646	ERR1111498	https://www.ncbi.nlm.nih.gov/sra/?term=ERR1111498	SAM1	0.0016	30	0.266667	61813	54590	67256	4	1	3	0	1	1	1		1	Barbosa et al., GBE, 2016														UFMG-CM-Y646	UFMG-CM-Y646			UFMG-CM-Y645	UFMG-CM-Y645	ERR1111497		UFMG-CM-Y645	ERR1111497				UFMG-CM-Y645	UFMG-CM-Y645	UFMG-CM-Y645
UFMG-CM-Y647	UFMG-CM-Y647	ERR1111499	https://www.ncbi.nlm.nih.gov/sra/?term=ERR1111499	SAM1	0.0013	30	0.233333	61797	54638	67179	4	1	3	0	1	1	1		1	Barbosa et al., GBE, 2016														UFMG-CM-Y647	UFMG-CM-Y647			UFMG-CM-Y646	UFMG-CM-Y646	ERR1111498		UFMG-CM-Y646	ERR1111498				UFMG-CM-Y646	UFMG-CM-Y646	UFMG-CM-Y646
UFMG-CM-Y648	UFMG-CM-Y648	ERR2299987	https://www.ncbi.nlm.nih.gov/sra/?term=ERR2299987	SAM1	0.0014	16	0.3125	59060	53987	64324	4	1	9	0	1	1	1		1	Barbosa et al., MBE, 2018														UFMG-CM-Y648	UFMG-CM-Y648			UFMG-CM-Y647	UFMG-CM-Y647	ERR1111499		UFMG-CM-Y647	ERR1111499				UFMG-CM-Y647	UFMG-CM-Y647	UFMG-CM-Y647
UFMG-CM-Y649	UFMG-CM-Y649	ERR1111500	https://www.ncbi.nlm.nih.gov/sra/?term=ERR1111500	SAM1	0.0011	36	0.194444	64630	57408	68103	3	1	9	0	1	1	1	1	1	Barbosa et al., GBE, 2016														UFMG-CM-Y649	UFMG-CM-Y649			UFMG-CM-Y648	UFMG-CM-Y648	ERR2299987		UFMG-CM-Y648	ERR2299987				UFMG-CM-Y648	UFMG-CM-Y648	UFMG-CM-Y648
UFMG-CM-Y650	UFMG-CM-Y650	ERR1111501	https://www.ncbi.nlm.nih.gov/sra/?term=ERR1111501	SAM1	0.001	38	0.157895	64830	57488	68306	3	1	9	0	1	1	1		1	Barbosa et al., GBE, 2016														UFMG-CM-Y650	UFMG-CM-Y650			UFMG-CM-Y649	UFMG-CM-Y649	ERR1111500		UFMG-CM-Y649	ERR1111500				UFMG-CM-Y649	UFMG-CM-Y649	UFMG-CM-Y649
WL004	WL004	SRR5678625	https://www.ncbi.nlm.nih.gov/sra/?term=SRR5678625	SAM1	0.0108	0		55968	53057	60755	4	1	9	0	1	1	1	1	1	Gallone et al., Cell, 2016														WL004	WL004			UFMG-CM-Y650	UFMG-CM-Y650	ERR1111501		UFMG-CM-Y650	ERR1111501				UFMG-CM-Y650	UFMG-CM-Y650	UFMG-CM-Y650
ACC	YPS1000_1b	ERR1308993	https://www.ncbi.nlm.nih.gov/sra/?term=ERR1308993	SAM1	0.013	0		55938	53059	59097	4	1	3	0	1	1	1		1	Schacherer et al., Nature, 2009														ACC	YPS1000_1b			WL004	WL004	SRR5678625		WL004	SRR5678625				WL004	WL004	WL004
CMP	YPS615	ERR1309443	https://www.ncbi.nlm.nih.gov/sra/?term=ERR1309443	SAM1	0.0112	0		56021	53125	57612	4	1	3	0	1	1	1		1	Peter and De Chiara et al., Nature, 2018														CMP	YPS615			ACC	YPS1000_1b	ERR1308993		YPS1000_1b	ERR1308993				ACC	YPS1000_1b	YPS1000_1b
CMQ	YPS617	ERR1308776	https://www.ncbi.nlm.nih.gov/sra/?term=ERR1308776	SAM1	0.0147	0		56017	53148	58547	4	1	21	0	1	1	1		1	Peter and De Chiara et al., Nature, 2018														CMQ	YPS617			CMP	YPS615	ERR1309443		YPS615	ERR1309443				CMP	YPS615	YPS615
ALI	CLQCA_20-060	ERR1309514	https://www.ncbi.nlm.nih.gov/sra/?term=ERR1309514	SAM2	0.0655	24	0.375	76112	71273	76073	22	0.59	2	0.41	1	1			1	Peter and De Chiara et al., Nature, 2018														ALI	CLQCA_20-060			CMQ	YPS617	ERR1308776		YPS617	ERR1308776				CMQ	YPS617	YPS617
ADE	PW5_b	ERR1309020	https://www.ncbi.nlm.nih.gov/sra/?term=ERR1309020	SAM2	0.0059	33	0.0606061	64480	59299	64352	22	0.46	23	0.21	1	1			1	Schacherer et al., Nature, 2009														ADE	PW5_b			ALI	CLQCA_20-060	ERR1309514		CLQCA_20-060	ERR1309514				ALI	CLQCA_20-060	CLQCA_20-060
UFMG-CM-Y263	UFMG-CM-Y263	ERR1111506	https://www.ncbi.nlm.nih.gov/sra/?term=ERR1111506	WB3	0.0007	65	0.169231	70944	61437	73052	22	0.89	23	0.08	1	1	1	1	1	Barbosa et al., GBE, 2016														UFMG-CM-Y263	UFMG-CM-Y263			ADE	PW5_b	ERR1309020		PW5_b	ERR1309020				ADE	PW5_b	PW5_b
UFMG-CM-Y456	UFMG-CM-Y456	ERR1111508	https://www.ncbi.nlm.nih.gov/sra/?term=ERR1111508	SAM1	0.2027	51	0.764706	99398	89870	103763	4	0.5	22	0.36	1	1			1	Barbosa et al., GBE, 2016														UFMG-CM-Y456	UFMG-CM-Y456			UFMG-CM-Y263	UFMG-CM-Y263	ERR1111506		UFMG-CM-Y263	ERR1111506				UFMG-CM-Y263	UFMG-CM-Y263	UFMG-CM-Y263
UFMG-CM-Y641	UFMG-CM-Y641	ERR1111495	https://www.ncbi.nlm.nih.gov/sra/?term=ERR1111495	WB3	0.0016	57	0.0877193	74046	64664	77617	22	1	9	0	1	1	1	1	1	Barbosa et al., GBE, 2016														UFMG-CM-Y641	UFMG-CM-Y641			UFMG-CM-Y456	UFMG-CM-Y456	ERR1111508		UFMG-CM-Y456	ERR1111508				UFMG-CM-Y456	UFMG-CM-Y456	UFMG-CM-Y456
UFMG-CM-Y642	UFMG-CM-Y642	ERR1111496	https://www.ncbi.nlm.nih.gov/sra/?term=ERR1111496	WB3	0.0008	57	0.0526316	74081	64560	77502	22	1	9	0	1	1	1	1	1	Barbosa et al., GBE, 2016														UFMG-CM-Y642	UFMG-CM-Y642			UFMG-CM-Y641	UFMG-CM-Y641	ERR1111495		UFMG-CM-Y641	ERR1111495				UFMG-CM-Y641	UFMG-CM-Y641	UFMG-CM-Y641
SACE_YCL	YJM1399	SRR800827	https://www.ncbi.nlm.nih.gov/sra/?term=SRR800827	SAM2	0.0719	32	0.0625	80094	74190	45646	22	0.36	13	0.25	1	1				Strope, Gen Res, 2015														SACE_YCL	YJM1399			UFMG-CM-Y642	UFMG-CM-Y642	ERR1111496		UFMG-CM-Y642	ERR1111496				UFMG-CM-Y642	UFMG-CM-Y642	UFMG-CM-Y642
AHB	CBS4734	ERR1309288	https://www.ncbi.nlm.nih.gov/sra/?term=ERR1309288	SAM3	0.011	23	0.0434783	41389	38414	41221	20	1	9	0	1	1	1	1	1	Peter and De Chiara et al., Nature, 2018														AHB	CBS4734			SACE_YCL	YJM1399	SRR800827		YJM1399	SRR800827				SACE_YCL	YJM1399	YJM1399
L328	L328	ERR756202	https://www.ncbi.nlm.nih.gov/sra/?term=ERR756202	SAM3	0.0064	11	0.181818	48606	46081	51140	20	0.8	1	0.19	1	1			1	Legras JL et al., MBE, 2018														L328	L328			AHB	CBS4734	ERR1309288		CBS4734	ERR1309288				AHB	CBS4734	CBS4734
SP004	SP004	SRR5678661	https://www.ncbi.nlm.nih.gov/sra/?term=SRR5678661	SAM3	0.0859	11	0.181818	49627	46765	52702	20	0.93	1	0.07	1	1	1		1	Gallone et al., Cell, 2016														SP004	SP004			L328	L328	ERR756202		L328	ERR756202				L328	L328	L328
SP006	SP006	SRR5678667	https://www.ncbi.nlm.nih.gov/sra/?term=SRR5678667	SAM3	0.0113	0		42226	40688	44990	20	0.95	1	0.05	1	1	1	1	1	Gallone et al., Cell, 2016														SP006	SP006			SP004	SP004	SRR5678661	#N/A	#N/A	SRR5678661				SP004	L328	SP004
UFMG-CM-Y251	UFMG-CM-Y251	ERR2299969	https://www.ncbi.nlm.nih.gov/sra/?term=ERR2299969	SAM3	0.0046	4	0	42846	41095	45257	20	0.87	1	0.13	1	1	1		1	Barbosa et al., MBE, 2018														UFMG-CM-Y251	UFMG-CM-Y251			SP006	SP006	SRR5678667		SP006	SRR5678667				SP006	SP006	SP006
UFMG-CM-Y260	UFMG-CM-Y260	ERR1111486	https://www.ncbi.nlm.nih.gov/sra/?term=ERR1111486	SAM3	0.0072	0		42862	41051	45110	20	0.81	21	0.18	1	1			1	Barbosa et al., GBE, 2016														UFMG-CM-Y260	UFMG-CM-Y260			UFMG-CM-Y251	UFMG-CM-Y251	ERR2299969		UFMG-CM-Y251	ERR2299969				UFMG-CM-Y251	UFMG-CM-Y251	UFMG-CM-Y251
UFMG-CM-Y627	UFMG-CM-Y627	ERR2299976	https://www.ncbi.nlm.nih.gov/sra/?term=ERR2299976	SAM3	0.0097	10	0.7	52328	49764	55309	20	0.92	1	0.08	1	1	1	1	1	Barbosa et al., MBE, 2018														UFMG-CM-Y627	UFMG-CM-Y627			UFMG-CM-Y260	UFMG-CM-Y260	ERR1111486		UFMG-CM-Y260	ERR1111486				UFMG-CM-Y260	UFMG-CM-Y260	UFMG-CM-Y260
UFMG-CM-Y629	UFMG-CM-Y629	ERR2299978	https://www.ncbi.nlm.nih.gov/sra/?term=ERR2299978	SAM3	0.0026	0		39982	38465	42740	20	0.93	1	0.07	1	1	1		1	Barbosa et al., MBE, 2018														UFMG-CM-Y629	UFMG-CM-Y629			UFMG-CM-Y627	UFMG-CM-Y627	ERR2299976		UFMG-CM-Y627	ERR2299976				UFMG-CM-Y627	UFMG-CM-Y627	UFMG-CM-Y627
UFMG-CM-Y630	UFMG-CM-Y630	ERR2299979	https://www.ncbi.nlm.nih.gov/sra/?term=ERR2299979	SAM3	0.0013	7	0	39391	37701	41384	20	0.92	1	0.08	1	1	1		1	Barbosa et al., MBE, 2018														UFMG-CM-Y630	UFMG-CM-Y630			UFMG-CM-Y629	UFMG-CM-Y629	ERR2299978		UFMG-CM-Y629	ERR2299978				UFMG-CM-Y629	UFMG-CM-Y629	UFMG-CM-Y629
UFMG-CM-Y631	UFMG-CM-Y631	ERR2299980	https://www.ncbi.nlm.nih.gov/sra/?term=ERR2299980	SAM3	0.001	4	0	39883	38617	42196	20	0.9	1	0.1	1	1	1	1	1	Barbosa et al., MBE, 2018														UFMG-CM-Y631	UFMG-CM-Y631			UFMG-CM-Y630	UFMG-CM-Y630	ERR2299979		UFMG-CM-Y630	ERR2299979				UFMG-CM-Y630	UFMG-CM-Y630	UFMG-CM-Y630
UFMG-CM-Y632	UFMG-CM-Y632	ERR2299981	https://www.ncbi.nlm.nih.gov/sra/?term=ERR2299981	SAM3	0.0061	7	0.714286	44036	42045	47173	20	1	5	0	1	1	1		1	Barbosa et al., MBE, 2018														UFMG-CM-Y632	UFMG-CM-Y632			UFMG-CM-Y631	UFMG-CM-Y631	ERR2299980		UFMG-CM-Y631	ERR2299980				UFMG-CM-Y631	UFMG-CM-Y631	UFMG-CM-Y631
UFMG-CM-Y633	UFMG-CM-Y633	ERR2299982	https://www.ncbi.nlm.nih.gov/sra/?term=ERR2299982	SAM3	0.0036	2	0	44944	42834	47948	20	0.87	21	0.13	1	1	1		1	Barbosa et al., MBE, 2018														UFMG-CM-Y633	UFMG-CM-Y633			UFMG-CM-Y632	UFMG-CM-Y632	ERR2299981		UFMG-CM-Y632	ERR2299981				UFMG-CM-Y632	UFMG-CM-Y632	UFMG-CM-Y632
UFMG-CM-Y634	UFMG-CM-Y634	ERR2299983	https://www.ncbi.nlm.nih.gov/sra/?term=ERR2299983	SAM3	0.0158	9	0.222222	48584	46371	51804	20	1	3	0	1	1	1		1	Barbosa et al., MBE, 2018														UFMG-CM-Y634	UFMG-CM-Y634			UFMG-CM-Y633	UFMG-CM-Y633	ERR2299982		UFMG-CM-Y633	ERR2299982				UFMG-CM-Y633	UFMG-CM-Y633	UFMG-CM-Y633
UFMG-CM-Y635	UFMG-CM-Y635	ERR2299984	https://www.ncbi.nlm.nih.gov/sra/?term=ERR2299984	SAM3	0.0286	5	0.2	49307	47158	52581	20	1	9	0	1	1	1		1	Barbosa et al., MBE, 2018														UFMG-CM-Y635	UFMG-CM-Y635			UFMG-CM-Y634	UFMG-CM-Y634	ERR2299983		UFMG-CM-Y634	ERR2299983				UFMG-CM-Y634	UFMG-CM-Y634	UFMG-CM-Y634
UFMG-CM-Y636	UFMG-CM-Y636	ERR1111511	https://www.ncbi.nlm.nih.gov/sra/?term=ERR1111511	SAM3	0.001	5	0	43397	40956	44867	20	0.91	21	0.08	1	1	1		1	Barbosa et al., GBE, 2016														UFMG-CM-Y636	UFMG-CM-Y636			UFMG-CM-Y635	UFMG-CM-Y635	ERR2299984		UFMG-CM-Y635	ERR2299984				UFMG-CM-Y635	UFMG-CM-Y635	UFMG-CM-Y635
SACE_YBQ	YJM1250	SRR800806	https://www.ncbi.nlm.nih.gov/sra/?term=SRR800806	SAM3	0.005	10	0.1	40398	38653	40960	20	0.99	1	0.01	1	1	1		1	Strope, Gen Res, 2015														SACE_YBQ	YJM1250			UFMG-CM-Y636	UFMG-CM-Y636	ERR1111511		UFMG-CM-Y636	ERR1111511				UFMG-CM-Y636	UFMG-CM-Y636	UFMG-CM-Y636
BTC	79	ERR1308822	https://www.ncbi.nlm.nih.gov/sra/?term=ERR1308822	Mixed Origin	0.1285	5	0	55596	53207	56275	10	1	21	0	1	1	1	1	1	Peter and De Chiara et al., Nature, 2018														BTC	79			SACE_YBQ	YJM1250	SRR800806		YJM1250	SRR800806				SACE_YBQ	YJM1250	YJM1250
CPC	997	ERS1082905	https://www.ncbi.nlm.nih.gov/sra/?term=ERS1082905	M3. Mosaic region 3	0.1593	10	0.7	63619	59814	64120	21	0.41	1	0.36	1	1			1	Peter and De Chiara et al., Nature, 2018														CPC	997			BTC	79	ERR1308822		79	ERR1308822				BTC	79	79
BBQ	2162	ERS1082386	https://www.ncbi.nlm.nih.gov/sra/?term=ERS1082386	Mediterranean oak	0.0124	3	0	37590	36169	39617	11	1	5	0	1	1	1	1	1	Peter and De Chiara et al., Nature, 2018														BBQ	2162			CPC	997	ERS1082905		997	ERS1082905				CPC	997	997
BBR	2163	ERS1082387	https://www.ncbi.nlm.nih.gov/sra/?term=ERS1082387	North American Oak	0.0145	0		54665	51581	56633	0	0.76	4	0.24	1	1			1	Peter and De Chiara et al., Nature, 2018														BBR	2163			BBQ	2162	ERS1082386		2162	ERS1082386				BBQ	2162	2162
BBS	2187	ERS1082388	https://www.ncbi.nlm.nih.gov/sra/?term=ERS1082388	Mediterranean oak	0.0119	3	0	37606	36132	39904	11	1	5	0	1	1	1	1	1	Peter and De Chiara et al., Nature, 2018														BBS	2187			BBR	2163	ERS1082387		2163	ERS1082387				BBR	2163	2163
ALP	21-4-105	ERS1082220	https://www.ncbi.nlm.nih.gov/sra/?term=ERS1082220	Mixed Origin	0.1536	0		59920	56981	61006	10	1	20	0	1	1	1	1	1	Peter and De Chiara et al., Nature, 2018														ALP	21-4-105			BBS	2187	ERS1082388		2187	ERS1082388				BBS	2187	2187
ALT	21-4-122	ERS1082224	https://www.ncbi.nlm.nih.gov/sra/?term=ERS1082224	Wine/European	0.0089	12	0	36835	34788	37388	1	1	9	0	1	1	1	1	1	Peter and De Chiara et al., Nature, 2018														ALT	21-4-122			ALP	21-4-105	ERS1082220		21-4-105	ERS1082220				ALP	21-4-105	21-4-105
CHI	646-3B	ERR1309321	https://www.ncbi.nlm.nih.gov/sra/?term=ERR1309321	Mixed Origin	0.1643	1		61067	58160	62027	10	1	9	0	1	1	1		1	Peter and De Chiara et al., Nature, 2018														CHI	646-3B			ALT	21-4-122	ERS1082224		21-4-122	ERS1082224				ALT	21-4-122	21-4-122
ANM	A-18	ERS1082253	https://www.ncbi.nlm.nih.gov/sra/?term=ERS1082253	African beer	0.1663	0		72140	69775	74675	11	1	9	0	1	1	1	1	1	Van der Aa Kühle et al., Yeast, 2001														ANM	A-18			CHI	646-3B	ERR1309321		646-3B	ERR1309321				CHI	646-3B	646-3B
CEN	ATCC_38618:2-2	ERS1082756	https://www.ncbi.nlm.nih.gov/sra/?term=ERS1082756	M3. Mosaic region 3	0.0159	6	0	44209	41878	45031	1	0.43	21	0.37	1	1			1	Peter and De Chiara et al., Nature, 2018														CEN	ATCC_38618:2-2			ANM	A-18	ERS1082253		A-18	ERS1082253				ANM	A-18	A-18
CAS	B-17	ERS1082692	https://www.ncbi.nlm.nih.gov/sra/?term=ERS1082692	Wine/European	0.0059	1		38356	37375	37855	8	1	14	0	1	1	1	1	1	Capece et al., Food Micr., 2013														CAS	B-17			CEN	ATCC_38618:2-2	ERS1082756		ATCC_38618:2-2	ERS1082756				CEN	ATCC_38618:2-2	ATCC_38618:2-2
BAK	BJ20	ERS1082363	https://www.ncbi.nlm.nih.gov/sra/?term=ERS1082363	Far East Asia	0.0129	0		63570	60641	66491	16	0.83	4	0.14	1	1			1	Wang et al., ME, 2012														BAK	BJ20			CAS	B-17	ERS1082692		B-17	ERS1082692				CAS	B-17	B-17
AEB	CBS1171	ERS1082104	https://www.ncbi.nlm.nih.gov/sra/?term=ERS1082104	Ale beer	0.1566	3	0.333333	62399	59991	65217	17	1	9	0	1	1	1	1	1	Peter and De Chiara et al., Nature, 2018														AEB	CBS1171			BAK	BJ20	ERS1082363		BJ20	ERS1082363				BAK	BJ20	BJ20
AQR	CBS1190	ERS1082291	https://www.ncbi.nlm.nih.gov/sra/?term=ERS1082291	Wine/European	0.0373	4	0	37062	36063	38799	1	1	9	0	1	1	1		1	Peter and De Chiara et al., Nature, 2018														AQR	CBS1190			AEB	CBS1171	ERS1082104		CBS1171	ERS1082104				AEB	CBS1171	CBS1171
AQS	CBS1196	ERS1082292	https://www.ncbi.nlm.nih.gov/sra/?term=ERS1082292	Asian fermentation	0.0204	0		52184	49345	54340	21	1	5	0	1	1	1	1	1	Peter and De Chiara et al., Nature, 2018														AQS	CBS1196			AQR	CBS1190	ERS1082291		CBS1190	ERS1082291				AQR	CBS1190	CBS1190
AAL	CBS1236-a	ERS1082039	https://www.ncbi.nlm.nih.gov/sra/?term=ERS1082039	Mixed Origin	0.1514	5	0.4	57644	54846	58274	10	0.86	1	0.14	1	1	1		1	Peter and De Chiara et al., Nature, 2018														AAL	CBS1236-a			AQS	CBS1196	ERS1082292		CBS1196	ERS1082292				AQS	CBS1196	CBS1196
ARA	CBS1239	ERS1082294	https://www.ncbi.nlm.nih.gov/sra/?term=ERS1082294	M3. Mosaic region 3	0.1507	3	0	65455	62371	68295	17	0.52	10	0.34	1	1			1	Peter and De Chiara et al., Nature, 2018														ARA	CBS1239			AAL	CBS1236-a	ERS1082039		CBS1236-a	ERS1082039				AAL	CBS1236-a	CBS1236-a
AFF	CBS1252	ERS1082126	https://www.ncbi.nlm.nih.gov/sra/?term=ERS1082126	Mixed Origin	0.011	5	0	41386	39834	42779	10	0.78	1	0.22	1	1			1	Peter and De Chiara et al., Nature, 2018														AFF	CBS1252			ARA	CBS1239	ERS1082294		CBS1239	ERS1082294				ARA	CBS1239	CBS1239
AGE	CBS1385	ERR1309444	https://www.ncbi.nlm.nih.gov/sra/?term=ERR1309444	Mixed Origin	0.1434	3	0	56285	53467	56989	10	1	9	0	1	1	1		1	Peter and De Chiara et al., Nature, 2018														AGE	CBS1385			AFF	CBS1252	ERS1082126		CBS1252	ERS1082126				AFF	CBS1252	CBS1252
AAH	CBS1388a	ERS1082036	https://www.ncbi.nlm.nih.gov/sra/?term=ERS1082036	Other	0.0118	28	0.0714286	45888	40766	45824	17	0.58	1	0.23	1	1			1	Peter and De Chiara et al., Nature, 2018														AAH	CBS1388a			AGE	CBS1385	ERR1309444		CBS1385	ERR1309444				AGE	CBS1385	CBS1385
AEI	CBS1428	ERS1082110	https://www.ncbi.nlm.nih.gov/sra/?term=ERS1082110	M3. Mosaic region 3	0.0133	0		47116	45660	48678	17	0.49	21	0.45	1	1			1	Peter and De Chiara et al., Nature, 2018														AEI	CBS1428			AAH	CBS1388a	ERS1082036		CBS1388a	ERS1082036				AAH	CBS1388a	CBS1388a
AHF	CBS1540	ERS1082162	https://www.ncbi.nlm.nih.gov/sra/?term=ERS1082162	M1. Mosaic region 1	0.0103	30	0.1	43538	39141	42564	1	0.67	18	0.13	1	1			1	Peter and De Chiara et al., Nature, 2018														AHF	CBS1540			AEI	CBS1428	ERS1082110		CBS1428	ERS1082110				AEI	CBS1428	CBS1428
ARG	CBS1576	ERR1308649	https://www.ncbi.nlm.nih.gov/sra/?term=ERR1308649	Asian islands	0.013	0		56626	53701	59186	21	0.68	0	0.18	1	1			1	Peter and De Chiara et al., Nature, 2018														ARG	CBS1576			AHF	CBS1540	ERS1082162		CBS1540	ERS1082162				AHF	CBS1540	CBS1540
AHG	CBS1586	ERS1082163	https://www.ncbi.nlm.nih.gov/sra/?term=ERS1082163	Wine/European	0.0082	4	0	35177	34272	36937	1	1	5	0	1	1	1		1	Peter and De Chiara et al., Nature, 2018														AHG	CBS1586			ARG	CBS1576	ERR1308649		CBS1576	ERR1308649				ARG	CBS1576	CBS1576
ARK	CBS1602	ERS1082301	https://www.ncbi.nlm.nih.gov/sra/?term=ERS1082301	Wine/European	0.0213	4	0	36032	35052	37979	1	1	7	0	1	1	1	1	1	Peter and De Chiara et al., Nature, 2018														ARK	CBS1602			AHG	CBS1586	ERS1082163		CBS1586	ERS1082163				AHG	CBS1586	CBS1586
AAC	CBS2165a	ERS1082032	https://www.ncbi.nlm.nih.gov/sra/?term=ERS1082032	Ale beer	0.1205	0		56670	54608	58485	17	1	16	0	1	1	1	1	1	Peter and De Chiara et al., Nature, 2018														AAC	CBS2165a			ARK	CBS1602	ERS1082301		CBS1602	ERS1082301				ARK	CBS1602	CBS1602
ARM	CBS2188	ERS1082303	https://www.ncbi.nlm.nih.gov/sra/?term=ERS1082303	Sake	0.0303	0		54277	51304	56070	21	1	18	0	1	1	1	1	1	Peter and De Chiara et al., Nature, 2018														ARM	CBS2188			AAC	CBS2165a	ERS1082032		CBS2165a	ERS1082032				AAC	CBS2165a	CBS2165a
AHK	CBS2247	ERS1082166	https://www.ncbi.nlm.nih.gov/sra/?term=ERS1082166	Wine/European	0.0079	0		38592	37622	40359	8	1	14	0	1	1	1		1	Peter and De Chiara et al., Nature, 2018														AHK	CBS2247			ARM	CBS2188	ERS1082303		CBS2188	ERS1082303				ARM	CBS2188	CBS2188
AQA	CBS4903	ERS1082279	https://www.ncbi.nlm.nih.gov/sra/?term=ERS1082279	Alpechin	0.0247	243	0.222222	69443	36854	42857	8	1	1	0	1	1	1		1	Peter and De Chiara et al., Nature, 2018														AQA	CBS4903			AHK	CBS2247	ERS1082166		CBS2247	ERS1082166				AHK	CBS2247	CBS2247
AHM	CBS3093	ERS1082059	https://www.ncbi.nlm.nih.gov/sra/?term=ERS1082059	Alpechin	0.0079	212	0.0471698	63397	35611	41863	8	1	0	0	1	1	1		1	Peter and De Chiara et al., Nature, 2018														AHM	CBS3093			AQA	CBS4903	ERR1308690	Alpechin	CECT10266	ERR1308690				AID	CBS2909	CBS4903
AHH	CBS3000	ERS1082164	https://www.ncbi.nlm.nih.gov/sra/?term=ERS1082164	Asian islands	0.0111	3	0	57456	54257	59463	21	0.78	4	0.14	1	1			1	Peter and De Chiara et al., Nature, 2018														AHH	CBS3000			AHM	CBS3093	ERS1082059	Alpechin	CBS3093_1b	ERS1082059				AIE	CBS2910	CBS3093
AHL	CBS3081	ERS1082167	https://www.ncbi.nlm.nih.gov/sra/?term=ERS1082167	Alpechin	0.007	248	0.0483871	67401	35593	42342	8	1	0	0	1	1	1		1	Peter and De Chiara et al., Nature, 2018														AHL	CBS3081			AHH	CBS3000	ERS1082164		CBS3000	ERS1082164				AHH	CBS3000	CBS3000
ABM	CBS3093_1b	ERS1082059	https://www.ncbi.nlm.nih.gov/sra/?term=ERS1082059	Alpechin	0.0081	211	0.0473934	63530	35544	41694	8	1	0	0	1	1	1		1	Peter and De Chiara et al., Nature, 2018														ABM	CBS3093_1b			AHL	CBS3081	ERS1082167		CBS3081	ERS1082167				AHL	CBS3081	CBS3081
ATQ	CECT10497	ERS1082335	https://www.ncbi.nlm.nih.gov/sra/?term=ERS1082335	Alpechin	0.0086	204	0.0588235	63296	35842	41940	8	1	0	0	1	1	1	1	1	Schacherer et al., Nature, 2009														ATQ	CECT10497			ABM	CBS3093_1b	ERS1082335	Alpechin	CECT10497	ERS1082335				AHM	CBS3093	CBS3093_1b
APR	CBS403	ERS1082275	https://www.ncbi.nlm.nih.gov/sra/?term=ERS1082275	African palm wine	0.0088	2	0.5	63170	59967	66043	5	1	9	0	1	1	1		1	Peter and De Chiara et al., Nature, 2018														APR	CBS403			ATQ	CECT10497	ERS1082160	WineEuropean	CBS1192	ERS1082160				ABM	CBS3093_1b	CECT10497
AGL	CBS4458	ERS1082149	https://www.ncbi.nlm.nih.gov/sra/?term=ERS1082149	Wine/European	0.0091	4	0	35593	34718	37788	1	1	11	0	1	1	1		1	Peter and De Chiara et al., Nature, 2018														AGL	CBS4458			APR	CBS403	ERS1082275		CBS403	ERS1082275				APR	CBS403	CBS403
ASD	CBS4507	ERS1082314	https://www.ncbi.nlm.nih.gov/sra/?term=ERS1082314	Wine/European	0.0201	4	0	36118	35233	37894	1	1	17	0	1	1	1		1	Peter and De Chiara et al., Nature, 2018														ASD	CBS4507			AGL	CBS4458	ERS1082149		CBS4458	ERS1082149				AGL	CBS4458	CBS4458
AVB	CECT10266	ERR1308690	https://www.ncbi.nlm.nih.gov/sra/?term=ERR1308690	Alpechin	0.0079	215	0.0465116	65088	35889	43177	8	1	16	0	1	1	1		1	Peter and De Chiara et al., Nature, 2018														AVB	CECT10266			ASD	CBS4507	ERS1082314		CBS4507	ERS1082314				ASD	CBS4507	CBS4507
AQB	CBS5112	ERS1082280	https://www.ncbi.nlm.nih.gov/sra/?term=ERS1082280	Wine/European	0.0091	19	0	36980	34557	37289	1	1	9	0	1	1	1		1	Peter and De Chiara et al., Nature, 2018														AQB	CBS5112			AVB	CECT10266	ERS1082282	Alpechin	CBS5378	ERS1082282				AQA	CBS4903	CECT10266
AQC	CBS5155	ERS1082281	https://www.ncbi.nlm.nih.gov/sra/?term=ERS1082281	Wine/European	0.0202	1		39440	38408	41329	8	1	5	0	1	1	1		1	Peter and De Chiara et al., Nature, 2018														AQC	CBS5155			AQB	CBS5112	ERS1082280		CBS5112	ERS1082280				AQB	CBS5112	CBS5112
BTF	YS22(E)	ERR1309378	https://www.ncbi.nlm.nih.gov/sra/?term=ERR1309378	MixOrigin	0.1415	1		56638	54416	43000	10	1	9	0	1	1	1	1	1	Bell et al., LAM, 2001														BTF	YS22(E)			AQC	CBS5155	ERS1082281		CBS5155	ERS1082281				AQC	CBS5155	CBS5155
AGB	CBS6308	ERR1308642	https://www.ncbi.nlm.nih.gov/sra/?term=ERR1308642	Ale beer	0.0258	0		57301	55113	50276	17	1	5	0	1	1	1		1	Peter and De Chiara et al., Nature, 2018														AGB	CBS6308			BTF	YS22(E)	ERR1309378		YS22(E)	ERR1309378				AQD	CBS5378	YS22(E)
AHA	CBS6333	ERS1082157	https://www.ncbi.nlm.nih.gov/sra/?term=ERS1082157	M3. Mosaic region 3	0.0134	1		44252	41604	45736	21	0.45	20	0.3	1	1			1	Peter and De Chiara et al., Nature, 2018														AHA	CBS6333			AGB	CBS6308	ERR1308642		CBS6308	ERR1308642				AGB	CBS6308	CBS6308
AHI	CBS6914	ERS1082165	https://www.ncbi.nlm.nih.gov/sra/?term=ERS1082165	Wine/European	0.008	4	0	36000	35150	37669	1	1	8	0	1	1	1		1	Peter and De Chiara et al., Nature, 2018														AHI	CBS6914			AHA	CBS6333	ERS1082157		CBS6333	ERS1082157				AHA	CBS6333	CBS6333
AQG	CBS7539	ERS1082284	https://www.ncbi.nlm.nih.gov/sra/?term=ERS1082284	Mosaic beer	0.0843	20	0.1	47239	44278	47742	1	0.43	17	0.4	1	1			1	Peter and De Chiara et al., Nature, 2018														AQG	CBS7539			AHI	CBS6914	ERS1082165		CBS6914	ERS1082165				AHI	CBS6914	CBS6914
AFQ	CBS7993	ERS1082135	https://www.ncbi.nlm.nih.gov/sra/?term=ERS1082135	Mosaic region 2	0.0144	4	0	43397	41224	45316	20	0.39	1	0.38	1	1			1	Peter and De Chiara et al., Nature, 2018														AFQ	CBS7993			AQG	CBS7539	ERS1082284		CBS7539	ERS1082284				AQG	CBS7539	CBS7539
AQI	CBS8292	ERS1082286	https://www.ncbi.nlm.nih.gov/sra/?term=ERS1082286	Mixed Origin	0.1666	2	0.5	56369	53390	57234	10	0.91	1	0.09	1	1	1		1	Peter and De Chiara et al., Nature, 2018														AQI	CBS8292			AFQ	CBS7993	ERS1082135		CBS7993	ERS1082135				AFQ	CBS7993	CBS7993
BBG	CCY_21-4-106	ERS1082379	https://www.ncbi.nlm.nih.gov/sra/?term=ERS1082379	Ale beer	0.1456	3	0.333333	60384	57895	62741	17	1	9	0	1	1	1		1	Peter and De Chiara et al., Nature, 2018														BBG	CCY_21-4-106			AQI	CBS8292	ERS1082286		CBS8292	ERS1082286				AQI	CBS8292	CBS8292
CDT	CECT10171-5B	ERS1082742	https://www.ncbi.nlm.nih.gov/sra/?term=ERS1082742	Alpechin	0.0085	239	0.0376569	66933	36130	43356	8	1	7	0	1	1	1	1	1	Peter and De Chiara et al., Nature, 2018														CDT	CECT10171-5B			BBG	CCY_21-4-106	ERS1082379		CCY_21-4-106	ERS1082379				BBG	CCY_21-4-106	CCY_21-4-106
AQD	CBS5378	ERS1082282	https://www.ncbi.nlm.nih.gov/sra/?term=ERS1082282	Alpechin	0.0214	226	0.238938	66740	37014	42119	8	1	17	0	1	1	1		1	Peter and De Chiara et al., Nature, 2018														AQD	CBS5378			CDT	CECT10171-5B	ERS1082742		CECT10171-5B	ERS1082742				CDT	CECT10171-5B	CECT10171-5B
CDR	CECT10331:9-1	ERS1082740	https://www.ncbi.nlm.nih.gov/sra/?term=ERS1082740	Mixed Origin	0.0134	4	0	43617	41739	45107	10	0.96	1	0.04	1	1	1		1	Peter and De Chiara et al., Nature, 2018														CDR	CECT10331:9-1			AQD	CBS5378	ERS1082654	MixOrigin	YS22(E)	ERS1082654				AVB	CECT10266	CBS5378
AHD	CBS1192	ERS1082160	https://www.ncbi.nlm.nih.gov/sra/?term=ERS1082160	WineEuropean	0.0086	4	0	35538	34572	43040	1	1	11	0	1	1	1	1	1	Peter and De Chiara et al., Nature, 2018														AHD	CBS1192			CDR	CECT10331:9-1	ERS1082740		CECT10331:9-1	ERS1082740				CDR	CECT10331:9-1	CECT10331:9-1
ATV	CECT1462	ERS1082338	https://www.ncbi.nlm.nih.gov/sra/?term=ERS1082338	Ale beer	0.2008	0		69902	66944	69970	17	1	11	0	1	1	1	1	1	Peter and De Chiara et al., Nature, 2018														ATV	CECT1462			AHD	CBS1192	ERR1309455		CBS1192	ERR1309455				ATQ	CECT10497	CBS1192
AVP	CH06	ERS1082348	https://www.ncbi.nlm.nih.gov/sra/?term=ERS1082348	African beer	0.1736	1		74368	71791	77827	11	1	9	0	1	1	1	1	1	Al Safadi et al., FEMS Yeast Res, 2010														AVP	CH06			ATV	CECT1462	ERS1082338		CECT1462	ERS1082338				ATV	CECT1462	CECT1462
BHK	CLIB1077	ERS1082492	https://www.ncbi.nlm.nih.gov/sra/?term=ERS1082492	M1. Mosaic region 1	0.1143	4	0.25	46985	44891	48305	20	0.49	1	0.41	1	1			1	Peter and De Chiara et al., Nature, 2018														BHK	CLIB1077			AVP	CH06	ERS1082348		CH06	ERS1082348				AVP	CH06	CH06
BHL	CLIB1082	ERS1082493	https://www.ncbi.nlm.nih.gov/sra/?term=ERS1082493	M1. Mosaic region 1	0.1149	18	0.777778	48515	45121	48781	1	0.73	20	0.13	1	1			1	Peter and De Chiara et al., Nature, 2018														BHL	CLIB1082			BHK	CLIB1077	ERS1082492		CLIB1077	ERS1082492				BHK	CLIB1077	CLIB1077
BHR	CLIB1413	ERS1082498	https://www.ncbi.nlm.nih.gov/sra/?term=ERS1082498	Asian fermentation	0.0489	0		55642	52551	57539	21	1	9	0	1	1	1	1	1	Peter and De Chiara et al., Nature, 2018														BHR	CLIB1413			BHL	CLIB1082	ERS1082493		CLIB1082	ERS1082493				BHL	CLIB1082	CLIB1082
AAM	CLIB192_1b	ERS1082040	https://www.ncbi.nlm.nih.gov/sra/?term=ERS1082040	Mixed Origin	0.0112	4	0	42633	40400	43881	10	0.93	1	0.07	1	1	1		1	Schacherer et al., Nature, 2009														AAM	CLIB192_1b			BHR	CLIB1413	ERS1082498		CLIB1413	ERS1082498				BHR	CLIB1413	CLIB1413
AAN	CLIB274_1	ERR1308608	https://www.ncbi.nlm.nih.gov/sra/?term=ERR1308608	Mixed Origin	0.012	0		60804	57859	61459	10	1	9	0	1	1	1		1	Schacherer et al., Nature, 2009														AAN	CLIB274_1			AAM	CLIB192_1b	ERS1082040		CLIB192_1b	ERS1082040				AAM	CLIB192_1b	CLIB192_1b
ADM	CLIB324_2	ERR1309212	https://www.ncbi.nlm.nih.gov/sra/?term=ERR1309212	Mixed Origin	0.1691	3	0.333333	62659	59944	63735	10	0.82	17	0.18	1	1			1	Schacherer et al., Nature, 2009														ADM	CLIB324_2			AAN	CLIB274_1	ERR1308608		CLIB274_1	ERR1308608				AAN	CLIB274_1	CLIB274_1
ASL	CLIB340	ERR1309203	https://www.ncbi.nlm.nih.gov/sra/?term=ERR1309203	Mixed Origin	0.1376	4	0.25	56761	54505	57776	10	1	9	0	1	1	1		1	Peter and De Chiara et al., Nature, 2018														ASL	CLIB340			ADM	CLIB324_2	ERR1309212		CLIB324_2	ERR1309212				ADM	CLIB324_2	CLIB324_2
AAR	CLIB382_1b	ERS1082044	https://www.ncbi.nlm.nih.gov/sra/?term=ERS1082044	Mosaic beer	0.0131	3	0	40875	39485	42170	17	0.59	1	0.41	1	1			1	Schacherer et al., Nature, 2009														AAR	CLIB382_1b			ASL	CLIB340	ERR1309203		CLIB340	ERR1309203				ASL	CLIB340	CLIB340
BGQ	CLIB563	ERS1082478	https://www.ncbi.nlm.nih.gov/sra/?term=ERS1082478	French dairy	0.1172	2	0	63849	61799	65862	3	0.41	1	0.3	1	1			1	Peter and De Chiara et al., Nature, 2018														BGQ	CLIB563			AAR	CLIB382_1b	ERS1082044		CLIB382_1b	ERS1082044				AAR	CLIB382_1b	CLIB382_1b
AKT	CLQCA_10-003	ERR1308849	https://www.ncbi.nlm.nih.gov/sra/?term=ERR1308849	Mixed Origin	0.1677	3	0	62184	59161	62949	10	0.83	17	0.17	1	1			1	Peter and De Chiara et al., Nature, 2018														AKT	CLQCA_10-003			BGQ	CLIB563	ERS1082478		CLIB563	ERS1082478				BGQ	CLIB563	CLIB563
BDL	CLQCA_10-386	ERR1309445	https://www.ncbi.nlm.nih.gov/sra/?term=ERR1309445	Mixed Origin	0.1638	3	0	62881	60140	64011	10	0.62	17	0.38	1	1			1	Peter and De Chiara et al., Nature, 2018														BDL	CLQCA_10-386			AKT	CLQCA_10-003	ERR1308849		CLQCA_10-003	ERR1308849				AKT	CLQCA_10-003	CLQCA_10-003
CAI	D-4	ERS1082684	https://www.ncbi.nlm.nih.gov/sra/?term=ERS1082684	Wine/European	0.0831	4	0.25	42090	40860	30426	1	0.81	8	0.19	1	1			1	Capece et al., Food Micr., 2013														CAI	D-4			BDL	CLQCA_10-386	ERR1309445		CLQCA_10-386	ERR1309445				BDL	CLQCA_10-386	CLQCA_10-386
BNG	DBVPG1085	ERS1082578	https://www.ncbi.nlm.nih.gov/sra/?term=ERS1082578	Wine/European	0.0967	2	0	45284	43705	47434	8	0.69	1	0.31	1	1			1	Peter and De Chiara et al., Nature, 2018														BNG	DBVPG1085			CAI	D-4	ERS1082684		D-4	ERS1082684				CAI	D-4	D-4
BKP	DBVPG1581	ERS1082532	https://www.ncbi.nlm.nih.gov/sra/?term=ERS1082532	Wine/European	0.0434	1		37921	37018	39786	1	1	9	0	1	1	1		1	Peter and De Chiara et al., Nature, 2018														BKP	DBVPG1581			BNG	DBVPG1085	ERS1082578		DBVPG1085	ERS1082578				BNG	DBVPG1085	DBVPG1085
BLK	DBVPG1631	ERS1082546	https://www.ncbi.nlm.nih.gov/sra/?term=ERS1082546	Wine/European	0.0126	16	0	37340	34905	38159	1	1	9	0	1	1	1		1	Peter and De Chiara et al., Nature, 2018														BLK	DBVPG1631			BKP	DBVPG1581	ERS1082532		DBVPG1581	ERS1082532				BKP	DBVPG1581	DBVPG1581
BLN	DBVPG1659	ERS1082549	https://www.ncbi.nlm.nih.gov/sra/?term=ERS1082549	Wine/European	0.0386	4	0	37511	36448	39615	1	1	9	0	1	1	1		1	Peter and De Chiara et al., Nature, 2018														BLN	DBVPG1659			BLK	DBVPG1631	ERS1082546		DBVPG1631	ERS1082546				BLK	DBVPG1631	DBVPG1631
BNV	DBVPG1790	ERS1082589	https://www.ncbi.nlm.nih.gov/sra/?term=ERS1082589	Wine/European	0.0081	4	0	35403	34507	37337	1	1	8	0	1	1	1		1	Peter and De Chiara et al., Nature, 2018														BNV	DBVPG1790			BLN	DBVPG1659	ERS1082549		DBVPG1659	ERS1082549				BLN	DBVPG1659	DBVPG1659
BPN	DBVPG1895	ERS1082600	https://www.ncbi.nlm.nih.gov/sra/?term=ERS1082600	Wine/European	0.1377	1		60080	58050	61870	17	0.57	1	0.21	1	1			1	Peter and De Chiara et al., Nature, 2018														BPN	DBVPG1895			BNV	DBVPG1790	ERS1082589		DBVPG1790	ERS1082589				BNV	DBVPG1790	DBVPG1790
BPQ	DBVPG1918	ERS1082602	https://www.ncbi.nlm.nih.gov/sra/?term=ERS1082602	Wine/European	0.01	16	0.0625	37001	34852	37433	1	1	9	0	1	1	1		1	Peter and De Chiara et al., Nature, 2018														BPQ	DBVPG1918			BPN	DBVPG1895	ERS1082600		DBVPG1895	ERS1082600				BPN	DBVPG1895	DBVPG1895
BPR	DBVPG1919	ERS1082603	https://www.ncbi.nlm.nih.gov/sra/?term=ERS1082603	Wine/European	0.0435	1		41258	40071	43463	8	1	14	0	1	1	1		1	Peter and De Chiara et al., Nature, 2018														BPR	DBVPG1919			BPQ	DBVPG1918	ERS1082602		DBVPG1918	ERS1082602				BPQ	DBVPG1918	DBVPG1918
BQS	DBVPG4410	ERS1082618	https://www.ncbi.nlm.nih.gov/sra/?term=ERS1082618	Wine/European	0.0235	1		36063	35222	37808	1	1	7	0	1	1	1		1	Peter and De Chiara et al., Nature, 2018														BQS	DBVPG4410			BPR	DBVPG1919	ERS1082603		DBVPG1919	ERS1082603				BPR	DBVPG1919	DBVPG1919
CPG	1560	ERR1309075	https://www.ncbi.nlm.nih.gov/sra/?term=ERR1309075	Alpechin	0.0086	208	0.0625	62547	35844	42594	8	1	9	0	1	1	1		1	Peter and De Chiara et al., Nature, 2018														CPG	1560			BQS	DBVPG4410	ERS1082618		DBVPG4410	ERS1082618				BQS	DBVPG4410	DBVPG4410
BRM	DBVPG6590	ERS1082630	https://www.ncbi.nlm.nih.gov/sra/?term=ERS1082630	Mosaic beer	0.0144	3	0	40621	39221	41929	17	0.6	1	0.4	1	1			1	Peter and De Chiara et al., Nature, 2018														BRM	DBVPG6590			CPG	1560	ERR1309075		1560	ERR1309075				BRK	DBVPG6302	1560
BAA	DJ66	ERS1082354	https://www.ncbi.nlm.nih.gov/sra/?term=ERS1082354	African palm wine	0.083	0		68148	64728	70886	5	0.49	21	0.43	1	1			1	Tapsoba et al., IJFM, 2015														BAA	DJ66			BRM	DBVPG6590	ERS1082630		DBVPG6590	ERS1082630				BRM	DBVPG6590	DBVPG6590
AIM	E4	ERS1082186	https://www.ncbi.nlm.nih.gov/sra/?term=ERS1082186	Wine/European	0.0795	0		42610	41345	44375	8	0.62	1	0.38	1	1			1	Cocolin et al., FEMS YR, 2004														AIM	E4			BAA	DJ66	ERS1082354		DJ66	ERS1082354				BAA	DJ66	DJ66
CEG	EM14S01-3B	ERS1082750	https://www.ncbi.nlm.nih.gov/sra/?term=ERS1082750	Taiwanese	0.005	1		144484	137394	147047	16	1	9	0	1	1	1	1	1	Naumov et al., A.v.l., 2012														CEG	EM14S01-3B			AIM	E4	ERS1082186		E4	ERS1082186				AIM	E4	E4
AMF	ES2M03	ERS1082230	https://www.ncbi.nlm.nih.gov/sra/?term=ERS1082230	CHN-VI	0.0131	0		54812	51748	57041	0	1	9	0	1	1	1	1	1	Naumov et al., A.v.l., 2012														AMF	ES2M03			CEG	EM14S01-3B	ERS1082750		EM14S01-3B	ERS1082750				CEG	EM14S01-3B	EM14S01-3B
CEH	ES2M03-7A	ERS1082751	https://www.ncbi.nlm.nih.gov/sra/?term=ERS1082751	CHN-VI	0.0156	0		54799	51767	57566	0	1	9	0	1	1	1	1	1	Peter and De Chiara et al., Nature, 2018														CEH	ES2M03-7A			AMF	ES2M03	ERS1082230		ES2M03	ERS1082230				AMF	ES2M03	ES2M03
AID	CBS2909	ERS1082179	https://www.ncbi.nlm.nih.gov/sra/?term=ERS1082179	Alpechin	0.0201	250	0.12	67721	36488	43210	8	1	9	0	1	1	1	1	1	Peter and De Chiara et al., Nature, 2018														AID	CBS2909			CEH	ES2M03-7A	ERS1082751		ES2M03-7A	ERS1082751				CEH	ES2M03-7A	ES2M03-7A
BFP	EXF-7197	ERS1082458	https://www.ncbi.nlm.nih.gov/sra/?term=ERS1082458	Mediterranean oak	0.0121	2	0	37615	35977	39536	11	1	9	0	1	1	1	1	1	Peter and De Chiara et al., Nature, 2018														BFP	EXF-7197			AID	CBS2909	ERS1082279	Alpechin	CBS4903	ERS1082279				BFN	EXF-7145	CBS2909
CRD	FIMA_3	ERS1082941	https://www.ncbi.nlm.nih.gov/sra/?term=ERS1082941	Wine/European	0.0089	4	0	35492	34562	37009	1	1	8	0	1	1	1		1	Peter and De Chiara et al., Nature, 2018														CRD	FIMA_3			BFP	EXF-7197	ERS1082458		EXF-7197	ERS1082458				BFP	EXF-7197	EXF-7197
CPT	FTPW3	ERS1082918	https://www.ncbi.nlm.nih.gov/sra/?term=ERS1082918	African palm wine	0.0335	1		67807	64563	70540	5	1	17	0	1	1	1	1	1	Tapsoba et al., IJFM, 2015														CPT	FTPW3			CRD	FIMA_3	ERS1082941		FIMA_3	ERS1082941				CRD	FIMA_3	FIMA_3
CQA	FTPW32	ERS1082919	https://www.ncbi.nlm.nih.gov/sra/?term=ERS1082919	African palm wine	0.017	0		64985	62017	68008	5	1	17	0	1	1	1	1	1	Tapsoba et al., IJFM, 2015														CQA	FTPW32			CPT	FTPW3	ERS1082918		FTPW3	ERS1082918				CPT	FTPW3	FTPW3
CQB	FTPW35	ERS1082920	https://www.ncbi.nlm.nih.gov/sra/?term=ERS1082920	African palm wine	0.0327	1		66853	63677	69741	5	1	11	0	1	1	1	1	1	Tapsoba et al., IJFM, 2015														CQB	FTPW35			CQA	FTPW32	ERS1082919		FTPW32	ERS1082919				CQA	FTPW32	FTPW32
BAM	HN10	ERR1308663	https://www.ncbi.nlm.nih.gov/sra/?term=ERR1308663	CHNIII	0.0099	1		70995	67659	73558	16	0.71	0	0.18	1	1			1	Wang et al., ME, 2012														BAM	HN10			CQB	FTPW35	ERS1082920		FTPW35	ERS1082920				CQB	FTPW35	FTPW35
BAN	HN15	ERS1082366	https://www.ncbi.nlm.nih.gov/sra/?term=ERS1082366	CHN V	0.0116	0		60441	57297	63459	0	0.65	4	0.28	1	1			1	Wang et al., ME, 2012														BAN	HN15			BAM	HN10	ERR1308663		HN10	ERR1308663				BAM	HN10	HN10
BAL	HN6	ERR1308996	https://www.ncbi.nlm.nih.gov/sra/?term=ERR1308996	CHNI	0.0056	0		106802	102015	110586	16	1	9	0	1	1	1	1	1	Wang et al., ME, 2012														BAL	HN6			BAN	HN15	ERS1082366		HN15	ERS1082366				BAN	HN15	HN15
AMC	IY_03-5-26-5-1-1_(1)	ERR1308975	https://www.ncbi.nlm.nih.gov/sra/?term=ERR1308975	North American Oak	0.0136	0		52276	49297	54276	0	1	9	0	1	1	1	1	1	Nguyen et al., Mycologia, 2007														AMC	IY_03-5-26-5-1-1_(1)			BAL	HN6	ERR1308996		HN6	ERR1308996				BAL	HN6	HN6
ADN	K1_1	ERS1082096	https://www.ncbi.nlm.nih.gov/sra/?term=ERS1082096	Sake	0.0101	0		52603	49760	54536	21	1	9	0	1	1	1	1	1	Schacherer et al., Nature, 2009														ADN	K1_1			AMC	IY_03-5-26-5-1-1_(1)	ERR1308975		IY_03-5-26-5-1-1_(1)	ERR1308975				AMC	IY_03-5-26-5-1-1_(1)	IY_03-5-26-5-1-1_(1)
CCQ	Ksc2-2B	ERS1082720	https://www.ncbi.nlm.nih.gov/sra/?term=ERS1082720	Far East Asia	0.0117	1		60712	57335	63416	13	0.53	16	0.24	1	1			1	Peter and De Chiara et al., Nature, 2018														CCQ	Ksc2-2B			ADN	K1_1	ERS1082096		K1_1	ERS1082096				ADN	K1_1	K1_1
BTP	L-1198	ERS1082660	https://www.ncbi.nlm.nih.gov/sra/?term=ERS1082660	Wine/European	0.0958	3	0.333333	45265	43862	46979	8	0.73	1	0.27	1	1			1	Cubillos et al., FEMS ME, 2009														BTP	L-1198			CCQ	Ksc2-2B	ERS1082720		Ksc2-2B	ERS1082720				CCQ	Ksc2-2B	Ksc2-2B
BSR	L-958	ERS1082646	https://www.ncbi.nlm.nih.gov/sra/?term=ERS1082646	Wine/European	0.1038	3	0.333333	46241	44788	47360	8	0.76	1	0.24	1	1			1	Peter and De Chiara et al., Nature, 2018														BSR	L-958			BTP	L-1198	ERS1082660		L-1198	ERS1082660				BTP	L-1198	L-1198
BSS	L-960	ERS1082647	https://www.ncbi.nlm.nih.gov/sra/?term=ERS1082647	Wine/European	0.1083	3	0.333333	46430	44954	47967	8	0.75	1	0.25	1	1			1	Peter and De Chiara et al., Nature, 2018														BSS	L-960			BSR	L-958	ERS1082646		L-958	ERS1082646				BSR	L-958	L-958
BDN	MAJ_G	ERS1082422	https://www.ncbi.nlm.nih.gov/sra/?term=ERS1082422	African beer	0.0296	1		55796	54126	57569	11	1	21	0	1	1	1	1	1	Peter and De Chiara et al., Nature, 2018														BDN	MAJ_G			BSS	L-960	ERS1082647		L-960	ERS1082647				BSS	L-960	L-960
AIN	MC5	ERS1082187	https://www.ncbi.nlm.nih.gov/sra/?term=ERS1082187	Wine/European	0.0277	4	0	36643	35663	38550	1	1	6	0	1	1	1		1	Peter and De Chiara et al., Nature, 2018														AIN	MC5			BDN	MAJ_G	ERS1082422		MAJ_G	ERS1082422				BDN	MAJ_G	MAJ_G
AIP	MC6	ERS1082188	https://www.ncbi.nlm.nih.gov/sra/?term=ERS1082188	Wine/European	0.0395	0		41092	39903	43184	8	1	3	0	1	1	1		1	Ciani et al, A.v.l., 2004														AIP	MC6			AIN	MC5	ERS1082187		MC5	ERS1082187				AIN	MC5	MC5
CQL	MTF2554	ERS1082929	https://www.ncbi.nlm.nih.gov/sra/?term=ERS1082929	West African cocoa	0.103	4	0.25	54627	52577	56727	1	0.38	5	0.27	1	1			1	Jespersen et.al, JID, 2013														CQL	MTF2554			AIP	MC6	ERS1082188		MC6	ERS1082188				AIP	MC6	MC6
CDI	N163.01-5A	ERR1309078	https://www.ncbi.nlm.nih.gov/sra/?term=ERR1309078	Far East Russian	0.012	3	0	60102	56766	62489	0	1	7	0	1	1	1	1	1	Peter and De Chiara et al., Nature, 2018														CDI	N163.01-5A			CQL	MTF2554	ERS1082929		MTF2554	ERS1082929				CQL	MTF2554	MTF2554
CCL	N19-1C	ERS1082716	https://www.ncbi.nlm.nih.gov/sra/?term=ERS1082716	Mediterranean oak	0.0124	2	0	38109	36917	40702	11	1	9	0	1	1	1	1	1	Peter and De Chiara et al., Nature, 2018														CCL	N19-1C			CDI	N163.01-5A	ERR1309078		N163.01-5A	ERR1309078				CDI	N163.01-5A	N163.01-5A
CDG	N3.00-7A	ERS1082731	https://www.ncbi.nlm.nih.gov/sra/?term=ERS1082731	Far East Russian	0.0125	3	0	60156	56812	62969	0	1	10	0	1	1	1	1	1	Peter and De Chiara et al., Nature, 2018														CDG	N3.00-7A			CCL	N19-1C	ERS1082716		N19-1C	ERS1082716				CCL	N19-1C	N19-1C
CDD	N38-4A	ERS1082728	https://www.ncbi.nlm.nih.gov/sra/?term=ERS1082728	M3. Mosaic region 3	0.0116	4	0	52373	49970	54910	0	0.5	16	0.23	1	1			1	Peter and De Chiara et al., Nature, 2018														CDD	N38-4A			CDG	N3.00-7A	ERS1082731		N3.00-7A	ERS1082731				CDG	N3.00-7A	N3.00-7A
CDL	N51-1A	ERS1082735	https://www.ncbi.nlm.nih.gov/sra/?term=ERS1082735	Far East Asia	0.0134	1		65295	61996	68100	16	0.87	4	0.13	1	1	1	1	1	Peter and De Chiara et al., Nature, 2018														CDL	N51-1A			CDD	N38-4A	ERS1082728		N38-4A	ERS1082728				CDD	N38-4A	N38-4A
CDP	N95-5-1A	ERR1309100	https://www.ncbi.nlm.nih.gov/sra/?term=ERR1309100	North American Oak	0.0147	0		53049	49939	55173	0	1	9	0	1	1	1	1	1	Peter and De Chiara et al., Nature, 2018														CDP	N95-5-1A			CDL	N51-1A	ERS1082735		N51-1A	ERS1082735				CDL	N51-1A	N51-1A
CDQ	N95-6-1C	ERR1308783	https://www.ncbi.nlm.nih.gov/sra/?term=ERR1308783	North American Oak	0.0144	0		52487	49477	54562	0	1	16	0	1	1	1		1	Peter and De Chiara et al., Nature, 2018														CDQ	N95-6-1C			CDP	N95-5-1A	ERR1309100		N95-5-1A	ERR1309100				CDP	N95-5-1A	N95-5-1A
ADG	NC_02_b	ERR1308685	https://www.ncbi.nlm.nih.gov/sra/?term=ERR1308685	North American Oak	0.0134	0		53054	49938	55045	0	1	9	0	1	1	1	1	1	Schacherer et al., Nature, 2009														ADG	NC_02_b			CDQ	N95-6-1C	ERR1308783		N95-6-1C	ERR1308783				CDQ	N95-6-1C	N95-6-1C
AKE	NPA03.1	ERS1082195	https://www.ncbi.nlm.nih.gov/sra/?term=ERS1082195	African palm wine	0.0096	2	0	63491	60338	65925	5	1	9	0	1	1	1	1	1	Ezeronye et al., IJFM, 2009														AKE	NPA03.1			ADG	NC_02_b	ERR1308685		NC_02_b	ERR1308685				ADG	NC_02_b	NC_02_b
APE	RIB1003	ERS1082264	https://www.ncbi.nlm.nih.gov/sra/?term=ERS1082264	Sake	0.0176	0		53481	50649	55613	21	1	18	0	1	1	1	1	1	Peter and De Chiara et al., Nature, 2018														APE	RIB1003			AKE	NPA03.1	ERS1082195		NPA03.1	ERS1082195				AKE	NPA03.1	NPA03.1
CML	RIB6006	ERS1082879	https://www.ncbi.nlm.nih.gov/sra/?term=ERS1082879	Sake	0.0125	0		53146	50322	54040	21	1	9	0	1	1	1	1	1	Peter and De Chiara et al., Nature, 2018														CML	RIB6006			APE	RIB1003	ERS1082264		RIB1003	ERS1082264				APE	RIB1003	RIB1003
BVB	RP.10.13	ERS1082666	https://www.ncbi.nlm.nih.gov/sra/?term=ERS1082666	Brazilian bioethanol	0.1324	20	0.6	55659	52077	55336	20	0.97	4	0.03	1	1	1	1	1	Antonangelo et al., Yeast, 2013														BVB	RP.10.13			CML	RIB6006	ERS1082879		RIB6006	ERS1082879				CML	RIB6006	RIB6006
CNS	RP11.4.1	ERS1082900	https://www.ncbi.nlm.nih.gov/sra/?term=ERS1082900	Brazilian bioethanol	0.1103	9	0.555556	53678	50700	54064	20	0.93	4	0.07	1	1	1		1	Antonangelo et al., Yeast, 2013														CNS	RP11.4.1			BVB	RP.10.13	ERS1082666		RP.10.13	ERS1082666				BVB	RP.10.13	RP.10.13
CNT	RP11.4.11	ERR1309424	https://www.ncbi.nlm.nih.gov/sra/?term=ERR1309424	Brazilian bioethanol	0.1134	9	0.555556	53694	50722	54436	20	0.93	4	0.07	1	1	1	1	1	Antonangelo et al., Yeast, 2013														CNT	RP11.4.11			CNS	RP11.4.1	ERS1082900		RP11.4.1	ERS1082900				CNS	RP11.4.1	RP11.4.1
CNV	RP11.4.14	ERS1082902	https://www.ncbi.nlm.nih.gov/sra/?term=ERS1082902	Brazilian bioethanol	0.0922	5	0.4	48394	46263	49936	20	1	1	0	1	1	1	1	1	Antonangelo et al., Yeast, 2013														CNV	RP11.4.14			CNT	RP11.4.11	ERR1309424		RP11.4.11	ERR1309424				CNT	RP11.4.11	RP11.4.11
CCV	S8BM-30-2D	ERR1309363	https://www.ncbi.nlm.nih.gov/sra/?term=ERR1309363	Asian islands	0.0132	0		57260	54299	59637	21	0.77	4	0.15	1	1			1	Peter and De Chiara et al., Nature, 2018														CCV	S8BM-30-2D			CNV	RP11.4.14	ERS1082902		RP11.4.14	ERS1082902				CNV	RP11.4.14	RP11.4.14
CNK	SA.1.5.	ERS1082893	https://www.ncbi.nlm.nih.gov/sra/?term=ERS1082893	Brazilian bioethanol	0.0871	10	0.1	48625	46256	50342	20	1	9	0	1	1	1		1	Antonangelo et al., Yeast, 2013														CNK	SA.1.5.			CCV	S8BM-30-2D	ERR1309363		S8BM-30-2D	ERR1309363				CCV	S8BM-30-2D	S8BM-30-2D
CHM	SBD	ERS1082807	https://www.ncbi.nlm.nih.gov/sra/?term=ERS1082807	Asian fermentation	0.0375	0		54125	51298	56652	21	1	9	0	1	1	1	1	1	Peter and De Chiara et al., Nature, 2018														CHM	SBD			CNK	SA.1.5.	ERS1082893		SA.1.5.	ERS1082893				CNK	SA.1.5.	SA.1.5.
CHL	SBE-1C	ERR1309074	https://www.ncbi.nlm.nih.gov/sra/?term=ERR1309074	Mixed Origin	0.1477	3	0	58089	55210	59038	10	0.92	1	0.07	1	1	1		1	Peter and De Chiara et al., Nature, 2018														CHL	SBE-1C			CHM	SBD	ERS1082807		SBD	ERS1082807				CHM	SBD	SBD
CBF	SD-15	ERR1309133	https://www.ncbi.nlm.nih.gov/sra/?term=ERR1309133	Mixed Origin	0.2471	0		82278	78686	85175	10	0.76	17	0.24	1	1			1	Peter and De Chiara et al., Nature, 2018														CBF	SD-15			CHL	SBE-1C	ERR1309074		SBE-1C	ERR1309074				CHL	SBE-1C	SBE-1C
BSN	SG60	ERS1082644	https://www.ncbi.nlm.nih.gov/sra/?term=ERS1082644	Wine/European	0.0627	4	0.25	40571	39476	42278	1	1	9	0	1	1	1		1	Stefanini et al., PNAS, 2016														BSN	SG60			CBF	SD-15	ERR1309133		SD-15	ERR1309133				CBF	SD-15	SD-15
AML	SJ5L11	ERS1082235	https://www.ncbi.nlm.nih.gov/sra/?term=ERS1082235	Mixed Origin	0.1938	5	0.2	65025	61627	66037	10	1	21	0	1	1	1		1	Naumov et al., A.v.l., 2012														AML	SJ5L11			BSN	SG60	ERS1082644		SG60	ERS1082644				BSN	SG60	SG60
AMN	SJ5L13	ERS1082237	https://www.ncbi.nlm.nih.gov/sra/?term=ERS1082237	Mixed Origin	0.2405	0		78295	74719	80382	10	0.94	17	0.06	1	1	1		1	Naumov et al., A.v.l., 2012														AMN	SJ5L13			AML	SJ5L11	ERS1082235		SJ5L11	ERS1082235				AML	SJ5L11	SJ5L11
AMS	SJ5L17	ERS1082241	https://www.ncbi.nlm.nih.gov/sra/?term=ERS1082241	Wine/European	0.0415	4	0	37525	36546	39105	1	1	7	0	1	1	1		1	Peter and De Chiara et al., Nature, 2018														AMS	SJ5L17			AMN	SJ5L13	ERS1082237		SJ5L13	ERS1082237				AMN	SJ5L13	SJ5L13
CNG	SM.8.7.BR1	ERS1082890	https://www.ncbi.nlm.nih.gov/sra/?term=ERS1082890	Brazilian bioethanol	0.1152	9	0.666667	52267	49510	53006	20	1	9	0	1	1	1	1	1	Antonangelo et al., Yeast, 2013														CNG	SM.8.7.BR1			AMS	SJ5L17	ERS1082241		SJ5L17	ERS1082241				AMS	SJ5L17	SJ5L17
BAH	SX3	ERR1309120	https://www.ncbi.nlm.nih.gov/sra/?term=ERR1309120	CHNII	0.0072	0		92445	88841	96247	16	1	9	0	1	1	1	1	1	Wang et al., ME, 2012														BAH	SX3			CNG	SM.8.7.BR1	ERS1082890		SM.8.7.BR1	ERS1082890				CNG	SM.8.7.BR1	SM.8.7.BR1
CGG	TayTa	ERS1082784	https://www.ncbi.nlm.nih.gov/sra/?term=ERS1082784	Asian fermentation	0.0496	0		55807	52878	58055	21	1	9	0	1	1	1	1	1	Peter and De Chiara et al., Nature, 2018														CGG	TayTa			BAH	SX3	ERR1309120		SX3	ERR1309120				BAH	SX3	SX3
ACB	TL229S2.2	ERS1082067	https://www.ncbi.nlm.nih.gov/sra/?term=ERS1082067	M3. Mosaic region 3	0.0132	2	0	20769	20118	21985	20	0.6	21	0.24	1	1			1	Schacherer et al., Nature, 2009														ACB	TL229S2.2			CGG	TayTa	ERS1082784		TayTa	ERS1082784				CGG	TayTa	TayTa
CGB	UCD_05-780	ERS1082780	https://www.ncbi.nlm.nih.gov/sra/?term=ERS1082780	PWCW	0.0121	12	0	45750	43056	46685	1	0.45	0	0.4	1	1			1	Peter and De Chiara et al., Nature, 2018														CGB	UCD_05-780			ACB	TL229S2.2	ERS1082067		TL229S2.2	ERS1082067				ACB	TL229S2.2	TL229S2.2
CGC	UCD_06-645	ERS1082781	https://www.ncbi.nlm.nih.gov/sra/?term=ERS1082781	Ale beer	0.1802	3	0.333333	65944	62969	69228	17	1	14	0	1	1	1	1	1	Peter and De Chiara et al., Nature, 2018														CGC	UCD_06-645			CGB	UCD_05-780	ERS1082780		UCD_05-780	ERS1082780				CGB	UCD_05-780	UCD_05-780
CGD	UCD_09-448	ERS1082782	https://www.ncbi.nlm.nih.gov/sra/?term=ERS1082782	Alpechin	0.0078	258	0.0503876	69779	35733	42986	8	1	17	0	1	1	1		1	Peter and De Chiara et al., Nature, 2018														CGD	UCD_09-448			CGC	UCD_06-645	ERS1082781		UCD_06-645	ERS1082781				CGC	UCD_06-645	UCD_06-645
CGE	UCD_11-601	ERS1082783	https://www.ncbi.nlm.nih.gov/sra/?term=ERS1082783	Alpechin	0.0076	261	0.0498084	69715	35655	42075	8	1	16	0	1	1	1		1	Peter and De Chiara et al., Nature, 2018														CGE	UCD_11-601			CGD	UCD_09-448	ERS1082782		UCD_09-448	ERS1082782				CGD	UCD_09-448	UCD_09-448
CFT	UCD_40-346	ERS1082778	https://www.ncbi.nlm.nih.gov/sra/?term=ERS1082778	Mosaic region 2	0.13	14	0.142857	53054	50367	53232	1	0.66	0	0.13	1	1			1	Peter and De Chiara et al., Nature, 2018														CFT	UCD_40-346			CGE	UCD_11-601	ERS1082783		UCD_11-601	ERS1082783				CGE	UCD_11-601	UCD_11-601
CDN	UCD_61-190-6A	ERR1308637	https://www.ncbi.nlm.nih.gov/sra/?term=ERR1308637	CHNII	0.0134	21	0.142857	57507	52657	57925	0	0.5	4	0.41	1	1			1	Peter and De Chiara et al., Nature, 2018														CDN	UCD_61-190-6A			CFT	UCD_40-346	ERS1082778		UCD_40-346	ERS1082778				CFT	UCD_40-346	UCD_40-346
UFMG-CM-Y639	UFMG-CM-Y639	ERR1111493	https://www.ncbi.nlm.nih.gov/sra/?term=ERR1111493	M3. Mosaic region 3	0.0025	0		47093	45107	50101	20	0.67	21	0.21	1	1			1	Barbosa et al., GBE, 2016														UFMG-CM-Y639	UFMG-CM-Y639			CDN	UCD_61-190-6A	ERR1308637		UCD_61-190-6A	ERR1308637				CDN	UCD_61-190-6A	UCD_61-190-6A
UFMG-CM-Y640	UFMG-CM-Y640	ERR1111494	https://www.ncbi.nlm.nih.gov/sra/?term=ERR1111494	North American Oak	0.0013	0		55534	52268	58617	0	0.65	4	0.21	1	1			1	Barbosa et al., GBE, 2016														UFMG-CM-Y640	UFMG-CM-Y640			UFMG-CM-Y639	UFMG-CM-Y639	ERR1111493		UFMG-CM-Y639	ERR1111493				UFMG-CM-Y639	UFMG-CM-Y639	UFMG-CM-Y639
CDM	UFRJ_50613-2D(a)	ERR1308794	https://www.ncbi.nlm.nih.gov/sra/?term=ERR1308794	Mosaic region 2	0.0149	8	0	42565	40024	44205	1	0.41	20	0.35	1	1			1	Peter and De Chiara et al., Nature, 2018														CDM	UFRJ_50613-2D(a)			UFMG-CM-Y640	UFMG-CM-Y640	ERR1111494		UFMG-CM-Y640	ERR1111494				UFMG-CM-Y640	UFMG-CM-Y640	UFMG-CM-Y640
BMB	UWOPS03-433.3	ERS1082557	https://www.ncbi.nlm.nih.gov/sra/?term=ERS1082557	Malaysian	0.0061	0		64886	62007	68540	13	0.58	4	0.19	1	1			1	Naumov et al., Micr., 2009														BMB	UWOPS03-433.3			CDM	UFRJ_50613-2D(a)	ERR1308794		UFRJ_50613-2D(a)	ERR1308794				CDM	UFRJ_50613-2D(a)	UFRJ_50613-2D(a)
CGH	VNL3	ERS1082785	https://www.ncbi.nlm.nih.gov/sra/?term=ERS1082785	Other	0.098	0		64268	60918	67132	21	1	9	0	1	1	1	1	1	Peter and De Chiara et al., Nature, 2018														CGH	VNL3			BMB	UWOPS03-433.3	ERS1082557		UWOPS03-433.3	ERS1082557				BMB	UWOPS03-433.3	UWOPS03-433.3
ACI	Y10_1b	ERS1082073	https://www.ncbi.nlm.nih.gov/sra/?term=ERS1082073	M3. Mosaic region 3	0.0161	0		53010	50381	54841	21	0.6	11	0.16	1	1			1	Schacherer et al., Nature, 2009														ACI	Y10_1b			CGH	VNL3	ERS1082785		VNL3	ERS1082785				CGH	VNL3	VNL3
ACL	Y3_1b	ERS1082075	https://www.ncbi.nlm.nih.gov/sra/?term=ERS1082075	M3. Mosaic region 3	0.0129	3	0	54117	51087	56193	21	0.66	1	0.11	1	1			1	Schacherer et al., Nature, 2009														ACL	Y3_1b			ACI	Y10_1b	ERS1082073		Y10_1b	ERS1082073				ACI	Y10_1b	Y10_1b
ADA	Y55_1b	ERS1082084	https://www.ncbi.nlm.nih.gov/sra/?term=ERS1082084	M3. Mosaic region 3	0.0125	6	0	52271	49551	54250	5	0.63	1	0.37	1	1			1	Schacherer et al., Nature, 2009														ADA	Y55_1b			ACL	Y3_1b	ERS1082075		Y3_1b	ERS1082075				ACL	Y3_1b	Y3_1b
SACE_YCU	YJM1434	SRR800836	https://www.ncbi.nlm.nih.gov/sra/?term=SRR800836	North American Oak	0.0139	0		52532	49352	55429	13	1	9	0	1	1	1		1	Strope, Gen Res, 2015														SACE_YCU	YJM1434			ADA	Y55_1b	ERS1082084		Y55_1b	ERS1082084				ADA	Y55_1b	Y55_1b
SACE_YCW	YJM1443	SRR800838	https://www.ncbi.nlm.nih.gov/sra/?term=SRR800838	North American Oak	0.0023	0		52744	49822	54745	0	1	13	0	1	1	1		1	Strope, Gen Res, 2015														SACE_YCW	YJM1443			SACE_YCU	YJM1434	SRR800836		YJM1434	SRR800836				SACE_YCU	YJM1434	YJM1434
SACE_YCZ	YJM1450	SRR800841	https://www.ncbi.nlm.nih.gov/sra/?term=SRR800841	Mosaic region 2	0.0094	1		40485	38379	42963	1	0.48	11	0.26	1	1			1	Strope, Gen Res, 2015														SACE_YCZ	YJM1450			SACE_YCW	YJM1443	SRR800838		YJM1443	SRR800838				SACE_YCW	YJM1443	YJM1443
ACN	YJM269_1b	ERS1082077	https://www.ncbi.nlm.nih.gov/sra/?term=ERS1082077	M3. Mosaic region 3	0.0125	0		19391	18460	20094	20	0.91	21	0.09	1	1	1	1	1	Schacherer et al., Nature, 2009														ACN	YJM269_1b			SACE_YCZ	YJM1450	SRR800841		YJM1450	SRR800841				SACE_YCZ	YJM1450	YJM1450
BMK	YJM990	ERS1082565	https://www.ncbi.nlm.nih.gov/sra/?term=ERS1082565	Wine/European	0.0083	4	0	35554	34719	37501	1	1	8	0	1	1	1	1	1	McCullough et al., JoCM, 1998														BMK	YJM990			ACN	YJM269_1b	ERS1082077		YJM269_1b	ERS1082077				ACN	YJM269_1b	YJM269_1b
AKN	YPS128	ERR1308708	https://www.ncbi.nlm.nih.gov/sra/?term=ERR1308708	North American Oak	0.0137	0		52514	49340	54508	13	1	4	0	1	1	1		1	Sniegowski et al., FEMS YR, 2002														AKN	YPS128			BMK	YJM990	ERS1082565		YJM990	ERS1082565				BMK	YJM990	YJM990
ANC	YPS129	ERR1309458	https://www.ncbi.nlm.nih.gov/sra/?term=ERR1309458	North American Oak	0.0138	0		52501	49364	54493	13	1	10	0	1	1	1		1	Sniegowski et al., FEMS YR, 2002														ANC	YPS129			AKN	YPS128	ERR1308708		YPS128	ERR1308708				AKN	YPS128	YPS128
AND	YPS133	ERS1082245	https://www.ncbi.nlm.nih.gov/sra/?term=ERS1082245	North American Oak	0.0145	0		52465	49364	54439	13	1	2	0	1	1	1		1	Sniegowski et al., FEMS YR, 2002														AND	YPS133			ANC	YPS129	ERR1309458		YPS129	ERR1309458				ANC	YPS129	YPS129
ACD	YPS163_1b	ERR1308915	https://www.ncbi.nlm.nih.gov/sra/?term=ERR1308915	North American Oak	0.0141	0		52482	49349	54358	13	1	4	0	1	1	1		1	Schacherer et al., Nature, 2009														ACD	YPS163_1b			AND	YPS133	ERS1082245		YPS133	ERS1082245				AND	YPS133	YPS133
CMS	YPS670	ERR1308999	https://www.ncbi.nlm.nih.gov/sra/?term=ERR1308999	North American Oak	0.0144	0		53008	49992	54874	0	1	9	0	1	1	1		1	Peter and De Chiara et al., Nature, 2018														CMS	YPS670			ACD	YPS163_1b	ERR1308915		YPS163_1b	ERR1308915				ACD	YPS163_1b	YPS163_1b
APK	YS10(E)	ERR1308678	https://www.ncbi.nlm.nih.gov/sra/?term=ERR1308678	Mixed Origin	0.201	5	0.2	67661	64295	69041	10	1	9	0	1	1	1		1	Bell et al., LAM, 2001														APK	YS10(E)			CMS	YPS670	ERR1308999		YPS670	ERR1308999				CMS	YPS670	YPS670
APM	YS15	ERR1309296	https://www.ncbi.nlm.nih.gov/sra/?term=ERR1309296	Mixed Origin	0.1332	2	0	55040	52807	55901	10	1	9	0	1	1	1		1	Bell et al., LAM, 2001														APM	YS15			APK	YS10(E)	ERR1308678		YS10(E)	ERR1308678				APK	YS10(E)	YS10(E)
APN	YS19	ERR1309119	https://www.ncbi.nlm.nih.gov/sra/?term=ERR1309119	Mixed Origin	0.2059	5	0.2	67270	63940	68900	10	1	9	0	1	1	1	1	1	Bell et al., LAM, 2001														APN	YS19			APM	YS15	ERR1309296		YS15	ERR1309296				APM	YS15	YS15
BTF	YS22(E)_2	ERS1082654	https://www.ncbi.nlm.nih.gov/sra/?term=ERS1082654	Mixed Origin	0.1413	1		56652	54416	58417	10	1	9	0	1	1	1	1	1	Bell et al., LAM, 2001														BTF	YS22(E)_2			APN	YS19	ERR1309119		YS19	ERR1309119				APN	YS19	YS19
BTG	ZP_567	ERS1082655	https://www.ncbi.nlm.nih.gov/sra/?term=ERS1082655	Mediterranean oak	0.0122	3	0	38245	36697	40418	11	1	9	0	1	1	1		1	Peter and De Chiara et al., Nature, 2018														BTG	ZP_567			BTF	YS22(E)2	ERR1309378	#N/A	#N/A	ERR1309378				BTF	YS22(E)	YS22(E)
BTI	ZP_611	ERS1082657	https://www.ncbi.nlm.nih.gov/sra/?term=ERS1082657	PWCW	0.0144	1		47864	46019	50371	0	0.57	1	0.25	1	1			1	Peter and De Chiara et al., Nature, 2018														BTI	ZP_611			BTG	ZP_567	ERS1082655		ZP_567	ERS1082655				BTG	ZP_567	ZP_567
A8	A8	ERR3010122	https://www.ncbi.nlm.nih.gov/sra/?term=ERR3010122	Alpechin		317	0.299685	78268	36867							1				Pontes et al., FrontGenet, 2019														A8	A8			BTI	ZP_611	ERS1082657		ZP_611	ERS1082657				BTI	ZP_611	ZP_611
AP 16.1	AP_16_1	ERR3010128	https://www.ncbi.nlm.nih.gov/sra/?term=ERR3010128	Alpechin		228	0.0438596	65763	35356							1				Pontes et al., FrontGenet, 2019														AP 16.1	AP_16_1			A8	A8	ERR3010122		A8	ERR3010122				A8	A8	A8
AP 17.1	AP_17_1	ERR3010129	https://www.ncbi.nlm.nih.gov/sra/?term=ERR3010129	Alpechin		250	0.028	68756	35421							1				Pontes et al., FrontGenet, 2019														AP 17.1	AP_17_1			AP 16.1	AP_16_1	ERR3010128		AP_16_1	ERR3010128				AP 16.1	AP_16_1	AP_16_1
AP 5.4	AP_5_4	ERR3010125	https://www.ncbi.nlm.nih.gov/sra/?term=ERR3010125	Alpechin		262	0.0381679	71158	35340							1				Pontes et al., FrontGenet, 2019														AP 5.4	AP_5_4			AP 17.1	AP_17_1	ERR3010129		AP_17_1	ERR3010129				AP 17.1	AP_17_1	AP_17_1
AP 6.2	AP_6_2	ERR3010126	https://www.ncbi.nlm.nih.gov/sra/?term=ERR3010126	Alpechin		198	0.0505051	62289	34066							1				Pontes et al., FrontGenet, 2019														AP 6.2	AP_6_2			AP 5.4	AP_5_4	ERR3010125		AP_5_4	ERR3010125				AP 5.4	AP_5_4	AP_5_4
AP 7.2	AP_7_2	ERR3010127	https://www.ncbi.nlm.nih.gov/sra/?term=ERR3010127	Alpechin		217	0.0506912	64772	35532							1				Pontes et al., FrontGenet, 2019														AP 7.2	AP_7_2			AP 6.2	AP_6_2	ERR3010126		AP_6_2	ERR3010126				AP 6.2	AP_6_2	AP_6_2
MM 11	MM_11	ERR3010131	https://www.ncbi.nlm.nih.gov/sra/?term=ERR3010131	Alpechin		245	0.044898	69443	35430							1				Pontes et al., FrontGenet, 2019														MM 11	MM_11			AP 7.2	AP_7_2	ERR3010127		AP_7_2	ERR3010127				AP 7.2	AP_7_2	AP_7_2
NRRL-Y 12658	NRRL_Y_12658	ERR3010132	https://www.ncbi.nlm.nih.gov/sra/?term=ERR3010132	Alpechin		227	0.0440529	65800	35611							1				Pontes et al., FrontGenet, 2019														NRRL-Y 12658	NRRL_Y_12658			MM 11	MM_11	ERR3010131		MM_11	ERR3010131				MM 11	MM_11	MM_11
PYCC 2613	PYCC_2613	ERR3010133	https://www.ncbi.nlm.nih.gov/sra/?term=ERR3010133	Alpechin		234	0.115385	68564	36345							1				Pontes et al., FrontGenet, 2019														PYCC 2613	PYCC_2613			NRRL-Y 12658	NRRL_Y_12658	ERR3010132		NRRL_Y_12658	ERR3010132				NRRL-Y 12658	NRRL_Y_12658	NRRL_Y_12658
PYCC 2708	PYCC_2708	ERR3010134	https://www.ncbi.nlm.nih.gov/sra/?term=ERR3010134	Alpechin		224	0.0401786	65955	35571							1				Pontes et al., FrontGenet, 2019														PYCC 2708	PYCC_2708			PYCC 2613	PYCC_2613	ERR3010133		PYCC_2613	ERR3010133				PYCC 2613	PYCC_2613	PYCC_2613
PYCC 4891	PYCC_4891	ERR3010135	https://www.ncbi.nlm.nih.gov/sra/?term=ERR3010135	Alpechin		230	0.217391	68744	37079							1				Pontes et al., FrontGenet, 2019														PYCC 4891	PYCC_4891			PYCC 2708	PYCC_2708	ERR3010134		PYCC_2708	ERR3010134				PYCC 2708	PYCC_2708	PYCC_2708
PYCC 4935	PYCC_4935	ERR3010136	https://www.ncbi.nlm.nih.gov/sra/?term=ERR3010136	Alpechin		224	0.0580357	64981	35501							1				Pontes et al., FrontGenet, 2019														PYCC 4935	PYCC_4935			PYCC 4891	PYCC_4891	ERR3010135		PYCC_4891	ERR3010135				PYCC 4891	PYCC_4891	PYCC_4891
PYCC 6730	PYCC_6730	ERR3010137	https://www.ncbi.nlm.nih.gov/sra/?term=ERR3010137	Alpechin		208	0.168269	65410	36510							1				Pontes et al., FrontGenet, 2019														PYCC 6730	PYCC_6730			PYCC 4935	PYCC_4935	ERR3010136		PYCC_4935	ERR3010136				PYCC 4935	PYCC_4935	PYCC_4935
PYCC 6731	PYCC_6731	ERR3010138	https://www.ncbi.nlm.nih.gov/sra/?term=ERR3010138	Alpechin		221	0.0723982	65330	35341							1				Pontes et al., FrontGenet, 2019														PYCC 6731	PYCC_6731			PYCC 6730	PYCC_6730	ERR3010137		PYCC_6730	ERR3010137				PYCC 6730	PYCC_6730	PYCC_6730
PYCC 6732	PYCC_6732	ERR3010139	https://www.ncbi.nlm.nih.gov/sra/?term=ERR3010139	Alpechin		245	0.0530612	67883	35439							1				Pontes et al., FrontGenet, 2019														PYCC 6732	PYCC_6732			PYCC 6731	PYCC_6731	ERR3010138		PYCC_6731	ERR3010138				PYCC 6731	PYCC_6731	PYCC_6731
PYCC 6733	PYCC_6733	ERR3010140	https://www.ncbi.nlm.nih.gov/sra/?term=ERR3010140	Alpechin		244	0.245902	70698	37308							1				Pontes et al., FrontGenet, 2019														PYCC 6733	PYCC_6733			PYCC 6732	PYCC_6732	ERR3010139		PYCC_6732	ERR3010139				PYCC 6732	PYCC_6732	PYCC_6732
S27	S27	ERR3010143	https://www.ncbi.nlm.nih.gov/sra/?term=ERR3010143	Alpechin		210	0.0380952	64385	35757							1				Pontes et al., FrontGenet, 2019														S27	S27			PYCC 6733	PYCC_6733	ERR3010140		PYCC_6733	ERR3010140				PYCC 6733	PYCC_6733	PYCC_6733
YO 652	YO_652	ERR3010146	https://www.ncbi.nlm.nih.gov/sra/?term=ERR3010146	Alpechin		163	0.0490798	57861	35409							1				Pontes et al., FrontGenet, 2019														YO 652	YO_652			S27	S27	ERR3010143		S27	ERR3010143				S27	S27	S27
YO 653	YO_653	ERR3010147	https://www.ncbi.nlm.nih.gov/sra/?term=ERR3010147	Alpechin		188	0.0425532	60228	35281							1				Pontes et al., FrontGenet, 2019														YO 653	YO_653			YO 652	YO_652	ERR3010146		YO_652	ERR3010146				YO 652	YO_652	YO_652
YO 654	YO_654	ERR3010148	https://www.ncbi.nlm.nih.gov/sra/?term=ERR3010148	Alpechin		261	0.0383142	69058	34994							1				Pontes et al., FrontGenet, 2019														YO 654	YO_654			YO 653	YO_653	ERR3010147		YO_653	ERR3010147				YO 653	YO_653	YO_653
ZIM 2221	ZIM_2221	ERR3010149	https://www.ncbi.nlm.nih.gov/sra/?term=ERR3010149	Alpechin		#N/A	#N/A	73903	37368							1				Pontes et al., FrontGenet, 2019														ZIM 2221	ZIM_2221			YO 654	YO_654	ERR3010148		YO_654	ERR3010148				YO 654	YO_654	YO_654
AAA	RM11-1a	1011Matrix.gvcf.gz	http://1002genomes.u-strasbg.fr/files/	Wine/European						37175									1	Peter and De Chiara et al., Nature, 2018														AAA	RM11-1a			ZIM 2221	ZIM_2221	ERR3010149		ZIM_2221	ERR3010149				ZIM 2221	ZIM_2221	ZIM_2221
AAE	CBS2806a	1011Matrix.gvcf.gz	http://1002genomes.u-strasbg.fr/files/	Wine/European						40125									1	Peter and De Chiara et al., Nature, 2018														AAE	CBS2806a			AAA	RM11-1a	ERR1309094		RM11-1a	ERR1309094				AAA	RM11-1a	RM11-1a
AAI	CBS2966a	1011Matrix.gvcf.gz	http://1002genomes.u-strasbg.fr/files/	Wine/European						37369									1	Peter and De Chiara et al., Nature, 2018														AAI	CBS2966a			AAE	CBS2806a	ERR1309410		CBS2806a	ERR1309410				AAE	CBS2806a	CBS2806a
AAK	CBS4093a	1011Matrix.gvcf.gz	http://1002genomes.u-strasbg.fr/files/	Wine/European						40737									1	Peter and De Chiara et al., Nature, 2018														AAK	CBS4093a			AAI	CBS2966a	ERR1309457		CBS2966a	ERR1309457				AAI	CBS2966a	CBS2966a
ABE	YJM434_1b	1011Matrix.gvcf.gz	http://1002genomes.u-strasbg.fr/files/	Wine/European						36873									1	Schacherer et al., Nature, 2009														ABE	YJM434_1b			AAK	CBS4093a	ERR1308664		CBS4093a	ERR1308664				AAK	CBS4093a	CBS4093a
ABP	CECT10109_1b	1011Matrix.gvcf.gz	http://1002genomes.u-strasbg.fr/files/	Wine/European						38640									1	Schacherer et al., Nature, 2009														ABP	CECT10109_1b			ABE	YJM434_1b	ERR1309094		YJM434_1b	ERR1309094				ABE	YJM434_1b	YJM434_1b
ABQ	DBVPG1788_1b	1011Matrix.gvcf.gz	http://1002genomes.u-strasbg.fr/files/	Wine/European						37094									1	Schacherer et al., Nature, 2009														ABQ	DBVPG1788_1b			ABP	CECT10109_1b	ERR1309483		CECT10109_1b	ERR1309483				ABP	CECT10109_1b	CECT10109_1b
ABR	DBVPG1794_1b	1011Matrix.gvcf.gz	http://1002genomes.u-strasbg.fr/files/	Wine/European						37024									1	Schacherer et al., Nature, 2009														ABR	DBVPG1794_1b			ABQ	DBVPG1788_1b	ERR1309108		DBVPG1788_1b	ERR1309108				ABQ	DBVPG1788_1b	DBVPG1788_1b
ABS	DBVPG3591_1b	1011Matrix.gvcf.gz	http://1002genomes.u-strasbg.fr/files/	Wine/European						37060									1	Schacherer et al., Nature, 2009														ABS	DBVPG3591_1b			ABR	DBVPG1794_1b	ERR1308614		DBVPG1794_1b	ERR1308614				ABR	DBVPG1794_1b	DBVPG1794_1b
ABT	DBVPG4651_1b	1011Matrix.gvcf.gz	http://1002genomes.u-strasbg.fr/files/	Wine/European						37309									1	Schacherer et al., Nature, 2009														ABT	DBVPG4651_1b			ABS	DBVPG3591_1b	ERR1309033		DBVPG3591_1b	ERR1309033				ABS	DBVPG3591_1b	DBVPG3591_1b
ACF	CLIB294_1b	1011Matrix.gvcf.gz	http://1002genomes.u-strasbg.fr/files/	Wine/European						37024									1	Schacherer et al., Nature, 2009														ACF	CLIB294_1b			ABT	DBVPG4651_1b	ERR1308686		DBVPG4651_1b	ERR1308686				ABT	DBVPG4651_1b	DBVPG4651_1b
ACP	CLIB154_1b	1011Matrix.gvcf.gz	http://1002genomes.u-strasbg.fr/files/	Wine/European						37423									1	Schacherer et al., Nature, 2009														ACP	CLIB154_1b			ACF	CLIB294_1b	ERR1309423		CLIB294_1b	ERR1309423				ACF	CLIB294_1b	CLIB294_1b
ACR	DBVPG1339_1b	1011Matrix.gvcf.gz	http://1002genomes.u-strasbg.fr/files/	Wine/European						37789									1	Schacherer et al., Nature, 2009														ACR	DBVPG1339_1b			ACP	CLIB154_1b	ERR1308665		CLIB154_1b	ERR1308665				ACP	CLIB154_1b	CLIB154_1b
ACT	UC8_1b	1011Matrix.gvcf.gz	http://1002genomes.u-strasbg.fr/files/	Wine/European						37296									1	Schacherer et al., Nature, 2009														ACT	UC8_1b			ACR	DBVPG1339_1b	ERR1309466		DBVPG1339_1b	ERR1309466				ACR	DBVPG1339_1b	DBVPG1339_1b
ACV	WE372_1b	1011Matrix.gvcf.gz	http://1002genomes.u-strasbg.fr/files/	Wine/European						37337									1	Schacherer et al., Nature, 2009														ACV	WE372_1b			ACT	UC8_1b	ERR1308791		UC8_1b	ERR1308791				ACT	UC8_1b	UC8_1b
ADB	Y9J_1b	1011Matrix.gvcf.gz	http://1002genomes.u-strasbg.fr/files/	Wine/European						38917									1	Schacherer et al., Nature, 2009														ADB	Y9J_1b			ACV	WE372_1b	ERR1308596		WE372_1b	ERR1308596				ACV	WE372_1b	WE372_1b
ADC	UC1_1b	1011Matrix.gvcf.gz	http://1002genomes.u-strasbg.fr/files/	Wine/European						36838									1	Schacherer et al., Nature, 2009														ADC	UC1_1b			ADB	Y9J_1b	ERR1309415		Y9J_1b	ERR1309415				ADB	Y9J_1b	Y9J_1b
ADD	IL_01_b	1011Matrix.gvcf.gz	http://1002genomes.u-strasbg.fr/files/	Wine/European						37256									1	Schacherer et al., Nature, 2009														ADD	IL_01_b			ADC	UC1_1b	ERR1308809		UC1_1b	ERR1308809				ADC	UC1_1b	UC1_1b
ADI	YJM981_b	1011Matrix.gvcf.gz	http://1002genomes.u-strasbg.fr/files/	Wine/European						37339									1	Schacherer et al., Nature, 2009														ADI	YJM981_b			ADD	IL_01_b	ERR1308917		IL_01_b	ERR1308917				ADD	IL_01_b	IL_01_b
ADR	M22_1b	1011Matrix.gvcf.gz	http://1002genomes.u-strasbg.fr/files/	Wine/European						36887									1	Schacherer et al., Nature, 2009														ADR	M22_1b			ADI	YJM981_b	ERR1308593		YJM981_b	ERR1308593				ADI	YJM981_b	YJM981_b
ADS	T73_1b	1011Matrix.gvcf.gz	http://1002genomes.u-strasbg.fr/files/	Wine/European						37240									1	Schacherer et al., Nature, 2009														ADS	T73_1b			ADR	M22_1b	ERR1308788		M22_1b	ERR1308788				ADR	M22_1b	M22_1b
AEK	CBS4079	1011Matrix.gvcf.gz	http://1002genomes.u-strasbg.fr/files/	Wine/European						40467									1	Peter and De Chiara et al., Nature, 2018														AEK	CBS4079			ADS	T73_1b	ERR1309526		T73_1b	ERR1309526				ADS	T73_1b	T73_1b
AES	CBS4054	1011Matrix.gvcf.gz	http://1002genomes.u-strasbg.fr/files/	Wine/European						40128									1	Peter and De Chiara et al., Nature, 2018														AES	CBS4054			AEK	CBS4079	ERR1308639		CBS4079	ERR1308639				AEK	CBS4079	CBS4079
AET	CBS6007	1011Matrix.gvcf.gz	http://1002genomes.u-strasbg.fr/files/	Wine/European						40431									1	Peter and De Chiara et al., Nature, 2018														AET	CBS6007			AES	CBS4054	ERR1309368		CBS4054	ERR1309368				AES	CBS4054	CBS4054
AFI	CBS2183	1011Matrix.gvcf.gz	http://1002genomes.u-strasbg.fr/files/	Wine/European						40747									1	Peter and De Chiara et al., Nature, 2018														AFI	CBS2183			AET	CBS6007	ERR1308679		CBS6007	ERR1308679				AET	CBS6007	CBS6007
AFV	CBS2814	1011Matrix.gvcf.gz	http://1002genomes.u-strasbg.fr/files/	Wine/European						40111									1	Peter and De Chiara et al., Nature, 2018														AFV	CBS2814			AFI	CBS2183	ERR1309513		CBS2183	ERR1309513				AFI	CBS2183	CBS2183
AGA	CBS3012	1011Matrix.gvcf.gz	http://1002genomes.u-strasbg.fr/files/	Wine/European						37104									1	Peter and De Chiara et al., Nature, 2018														AGA	CBS3012			AFV	CBS2814	ERR1308597		CBS2814	ERR1308597				AFV	CBS2814	CBS2814
AGF	CBS1479	1011Matrix.gvcf.gz	http://1002genomes.u-strasbg.fr/files/	Wine/European						37236									1	Peter and De Chiara et al., Nature, 2018														AGF	CBS1479			AGA	CBS3012	ERR1308814		CBS3012	ERR1308814				AGA	CBS3012	CBS3012
AGH	CBS1582	1011Matrix.gvcf.gz	http://1002genomes.u-strasbg.fr/files/	Wine/European						36895									1	Peter and De Chiara et al., Nature, 2018														AGH	CBS1582			AGF	CBS1479	ERR1309273		CBS1479	ERR1309273				AGF	CBS1479	CBS1479
AGI	CBS1590	1011Matrix.gvcf.gz	http://1002genomes.u-strasbg.fr/files/	Wine/European						37238									1	Peter and De Chiara et al., Nature, 2018														AGI	CBS1590			AGH	CBS1582	ERR1308817		CBS1582	ERR1308817				AGH	CBS1582	CBS1582
AGS	CBS3013	1011Matrix.gvcf.gz	http://1002genomes.u-strasbg.fr/files/	Wine/European						37065									1	Peter and De Chiara et al., Nature, 2018														AGS	CBS3013			AGI	CBS1590	ERR1309482		CBS1590	ERR1309482				AGI	CBS1590	CBS1590
AGV	CBS6223	1011Matrix.gvcf.gz	http://1002genomes.u-strasbg.fr/files/	Wine/European						37172									1	Peter and De Chiara et al., Nature, 2018														AGV	CBS6223			AGS	CBS3013	ERR1309241		CBS3013	ERR1309241				AGS	CBS3013	CBS3013
AHE	CBS1194	1011Matrix.gvcf.gz	http://1002genomes.u-strasbg.fr/files/	Wine/European						36930									1	Peter and De Chiara et al., Nature, 2018														AHE	CBS1194			AGV	CBS6223	ERR1308636		CBS6223	ERR1308636				AGV	CBS6223	CBS6223
AHN	CBS5635	1011Matrix.gvcf.gz	http://1002genomes.u-strasbg.fr/files/	Wine/European						36801									1	Peter and De Chiara et al., Nature, 2018														AHN	CBS5635			AHE	CBS1194	ERR1309472		CBS1194	ERR1309472				AHD	CBS1192	CBS1192
AHP	CBS5835	1011Matrix.gvcf.gz	http://1002genomes.u-strasbg.fr/files/	Wine/European						41966									1	Peter and De Chiara et al., Nature, 2018														AHP	CBS5835			AHN	CBS5635	ERR1309240		CBS5635	ERR1309240				AHE	CBS1194	CBS1194
AHR	CBS1227	1011Matrix.gvcf.gz	http://1002genomes.u-strasbg.fr/files/	Wine/European						37117									1	Peter and De Chiara et al., Nature, 2018														AHR	CBS1227			AHP	CBS5835	ERR1309345		CBS5835	ERR1309345				AHN	CBS5635	CBS5635
AHT	CBS1460	1011Matrix.gvcf.gz	http://1002genomes.u-strasbg.fr/files/	Wine/European						37314									1	Peter and De Chiara et al., Nature, 2018														AHT	CBS1460			AHR	CBS1227	ERR1308770		CBS1227	ERR1308770				AHP	CBS5835	CBS5835
AIA	CBS2180	1011Matrix.gvcf.gz	http://1002genomes.u-strasbg.fr/files/	Wine/European						40045									1	Peter and De Chiara et al., Nature, 2018														AIA	CBS2180			AHT	CBS1460	ERR1309437		CBS1460	ERR1309437				AHR	CBS1227	CBS1227
AIB	CBS2805	1011Matrix.gvcf.gz	http://1002genomes.u-strasbg.fr/files/	Wine/European						40089									1	Peter and De Chiara et al., Nature, 2018														AIB	CBS2805			AIA	CBS2180	ERR1309200		CBS2180	ERR1309200				AHT	CBS1460	CBS1460
AIC	CBS2807	1011Matrix.gvcf.gz	http://1002genomes.u-strasbg.fr/files/	Wine/European						40284									1	Peter and De Chiara et al., Nature, 2018														AIC	CBS2807			AIB	CBS2805	ERR1308949		CBS2805	ERR1308949				AIA	CBS2180	CBS2180
AIF	CBS457	1011Matrix.gvcf.gz	http://1002genomes.u-strasbg.fr/files/	Wine/European						38742									1	Peter and De Chiara et al., Nature, 2018														AIF	CBS457			AIC	CBS2807	ERR1309173		CBS2807	ERR1309173				AIB	CBS2805	CBS2805
AII	C6.1	1011Matrix.gvcf.gz	http://1002genomes.u-strasbg.fr/files/	Wine/European						38146									1	Stringini, Food Micr., 2009														AII	C6.1			AIF	CBS457	ERR1309471		CBS457	ERR1309471				AIC	CBS2807	CBS2807
AIK	C15.1	1011Matrix.gvcf.gz	http://1002genomes.u-strasbg.fr/files/	Wine/European						37641									1	Stringini, Food Micr., 2009														AIK	C15.1			AII	C6.1	ERR1308616		C6.1	ERR1308616				AIF	CBS457	CBS457
AIL	C10.4	1011Matrix.gvcf.gz	http://1002genomes.u-strasbg.fr/files/	Wine/European						38861									1	Stringini, Food Micr., 2009														AIL	C10.4			AIK	C15.1	ERR1308901		C15.1	ERR1308901				AII	C6.1	C6.1
AIQ	MC7	1011Matrix.gvcf.gz	http://1002genomes.u-strasbg.fr/files/	Wine/European						41027									1	Ciani et al, A.v.l., 2004														AIQ	MC7			AIL	C10.4	ERR1308977		C10.4	ERR1308977				AIK	C15.1	C15.1
AIR	MC8	1011Matrix.gvcf.gz	http://1002genomes.u-strasbg.fr/files/	Wine/European						37029									1	Peter and De Chiara et al., Nature, 2018														AIR	MC8			AIQ	MC7	ERR1308643		MC7	ERR1308643				AIL	C10.4	C10.4
AIT	MC10	1011Matrix.gvcf.gz	http://1002genomes.u-strasbg.fr/files/	Wine/European						36995									1	Ciani et al, A.v.l., 2004														AIT	MC10			AIR	MC8	ERR1308799		MC8	ERR1308799				AIQ	MC7	MC7
AKP	CLQCA_02-003	1011Matrix.gvcf.gz	http://1002genomes.u-strasbg.fr/files/	Wine/European						37080									1	Peter and De Chiara et al., Nature, 2018														AKP	CLQCA_02-003			AIT	MC10	ERR1309206		MC10	ERR1309206				AIR	MC8	MC8
AKV	CLQCA_10-027	1011Matrix.gvcf.gz	http://1002genomes.u-strasbg.fr/files/	Wine/European						37248									1	Peter and De Chiara et al., Nature, 2018														AKV	CLQCA_10-027			AKP	CLQCA_02-003	ERR1309507		CLQCA_02-003	ERR1309507				AIT	MC10	MC10
ALE	CLQCA_17-060	1011Matrix.gvcf.gz	http://1002genomes.u-strasbg.fr/files/	Wine/European						37266									1	Peter and De Chiara et al., Nature, 2018														ALE	CLQCA_17-060			AKV	CLQCA_10-027	ERR1309390		CLQCA_10-027	ERR1309390				AKP	CLQCA_02-003	CLQCA_02-003
ALL	36271	1011Matrix.gvcf.gz	http://1002genomes.u-strasbg.fr/files/	Wine/European						40055									1	Peter and De Chiara et al., Nature, 2018														ALL	36271			ALE	CLQCA_17-060	ERR1308834		CLQCA_17-060	ERR1308834				AKV	CLQCA_10-027	CLQCA_10-027
ALM	21-4-101	1011Matrix.gvcf.gz	http://1002genomes.u-strasbg.fr/files/	Wine/European						39689									1	Peter and De Chiara et al., Nature, 2018														ALM	21-4-101			ALL	36271	ERR1309208		36271	ERR1309208				ALE	CLQCA_17-060	CLQCA_17-060
ALQ	21-4-111	1011Matrix.gvcf.gz	http://1002genomes.u-strasbg.fr/files/	Wine/European						37354									1	Peter and De Chiara et al., Nature, 2018														ALQ	21-4-111			ALM	21-4-101	ERR1308792		21-4-101	ERR1308792				ALL	1999-04-21	1999-04-21
ALS	21-4-116	1011Matrix.gvcf.gz	http://1002genomes.u-strasbg.fr/files/	Wine/European						37479									1	Peter and De Chiara et al., Nature, 2018														ALS	21-4-116			ALQ	21-4-111	ERR1308863		21-4-111	ERR1308863				ALM	21-4-101	21-4-101
AMA	21-4-125	1011Matrix.gvcf.gz	http://1002genomes.u-strasbg.fr/files/	Wine/European						40925									1	Peter and De Chiara et al., Nature, 2018														AMA	21-4-125			ALS	21-4-116	ERR1309003		21-4-116	ERR1309003				ALQ	21-4-111	21-4-111
AMR	SJ5L16	1011Matrix.gvcf.gz	http://1002genomes.u-strasbg.fr/files/	Wine/European						37324									1	Naumov et al., A.v.l., 2012														AMR	SJ5L16			AMA	21-4-125	ERR1308966		21-4-125	ERR1308966				ALS	21-4-116	21-4-116
AMT	SJ5L18	1011Matrix.gvcf.gz	http://1002genomes.u-strasbg.fr/files/	Wine/European						38230									1	Peter and De Chiara et al., Nature, 2018														AMT	SJ5L18			AMR	SJ5L16	ERR1309143		SJ5L16	ERR1309143				AMA	21-4-125	21-4-125
ANQ	L-1191	1011Matrix.gvcf.gz	http://1002genomes.u-strasbg.fr/files/	Wine/European						36933									1	Cubillos et al., FEMS ME, 2009														ANQ	L-1191			AMT	SJ5L18	ERR1308624		SJ5L18	ERR1308624				AMR	SJ5L16	SJ5L16
APS	CBS423	1011Matrix.gvcf.gz	http://1002genomes.u-strasbg.fr/files/	Wine/European						38660									1	Peter and De Chiara et al., Nature, 2018														APS	CBS423			ANQ	L-1191	ERR1309495		L-1191	ERR1309495				AMT	SJ5L18	SJ5L18
APT	CBS459	1011Matrix.gvcf.gz	http://1002genomes.u-strasbg.fr/files/	Wine/European						37077									1	Peter and De Chiara et al., Nature, 2018														APT	CBS459			APS	CBS423	ERR1308939		CBS423	ERR1308939				ANQ	L-1191	L-1191
APV	CBS1250	1011Matrix.gvcf.gz	http://1002genomes.u-strasbg.fr/files/	Wine/European						36694									1	Peter and De Chiara et al., Nature, 2018														APV	CBS1250			APT	CBS459	ERR1308651		CBS459	ERR1308651				APS	CBS423	CBS423
AQE	CBS6006	1011Matrix.gvcf.gz	http://1002genomes.u-strasbg.fr/files/	Wine/European						41594									1	Peter and De Chiara et al., Nature, 2018														AQE	CBS6006			APV	CBS1250	ERR1309025		CBS1250	ERR1309025				APT	CBS459	CBS459
AQP	CBS462	1011Matrix.gvcf.gz	http://1002genomes.u-strasbg.fr/files/	Wine/European						41728									1	Peter and De Chiara et al., Nature, 2018														AQP	CBS462			AQE	CBS6006	ERR1308580		CBS6006	ERR1308580				APV	CBS1250	CBS1250
AQQ	CBS1175	1011Matrix.gvcf.gz	http://1002genomes.u-strasbg.fr/files/	Wine/European						37977									1	Peter and De Chiara et al., Nature, 2018														AQQ	CBS1175			AQP	CBS462	ERR1309355		CBS462	ERR1309355				AQE	CBS6006	CBS6006
ARC	CBS1257	1011Matrix.gvcf.gz	http://1002genomes.u-strasbg.fr/files/	Wine/European						38264									1	Peter and De Chiara et al., Nature, 2018														ARC	CBS1257			AQQ	CBS1175	ERR1308811		CBS1175	ERR1308811				AQP	CBS462	CBS462
ARL	CBS2087	1011Matrix.gvcf.gz	http://1002genomes.u-strasbg.fr/files/	Wine/European						39001									1	Peter and De Chiara et al., Nature, 2018														ARL	CBS2087			ARC	CBS1257	ERR1308716		CBS1257	ERR1308716				AQQ	CBS1175	CBS1175
ARQ	CBS2271	1011Matrix.gvcf.gz	http://1002genomes.u-strasbg.fr/files/	Wine/European						36652									1	Peter and De Chiara et al., Nature, 2018														ARQ	CBS2271			ARL	CBS2087	ERR1309170		CBS2087	ERR1309170				ARC	CBS1257	CBS1257
ART	CBS2808	1011Matrix.gvcf.gz	http://1002genomes.u-strasbg.fr/files/	Wine/European						41969									1	Peter and De Chiara et al., Nature, 2018														ART	CBS2808			ARQ	CBS2271	ERR1309201		CBS2271	ERR1309201				ARL	CBS2087	CBS2087
ARV	CBS2965	1011Matrix.gvcf.gz	http://1002genomes.u-strasbg.fr/files/	Wine/European						37304									1	Peter and De Chiara et al., Nature, 2018														ARV	CBS2965			ART	CBS2808	ERR1309369		CBS2808	ERR1309369				ARQ	CBS2271	CBS2271
ASA	CBS4092	1011Matrix.gvcf.gz	http://1002genomes.u-strasbg.fr/files/	Wine/European						42881									1	Peter and De Chiara et al., Nature, 2018														ASA	CBS4092			ARV	CBS2965	ERR1308660		CBS2965	ERR1308660				ART	CBS2808	CBS2808
ASE	CBS4667	1011Matrix.gvcf.gz	http://1002genomes.u-strasbg.fr/files/	Wine/European						37812									1	Peter and De Chiara et al., Nature, 2018														ASE	CBS4667			ASA	CBS4092	ERR1308769		CBS4092	ERR1308769				ARV	CBS2965	CBS2965
ASG	CBS1489	1011Matrix.gvcf.gz	http://1002genomes.u-strasbg.fr/files/	Wine/European						36959									1	Peter and De Chiara et al., Nature, 2018														ASG	CBS1489			ASE	CBS4667	ERR1309317		CBS4667	ERR1309317				ASA	CBS4092	CBS4092
ASR	M1	1011Matrix.gvcf.gz	http://1002genomes.u-strasbg.fr/files/	Wine/European						46805									1	Fay et al., Plos Gen, 2005														ASR	M1			ASG	CBS1489	ERR1308592		CBS1489	ERR1308592				ASE	CBS4667	CBS4667
ASS	M5	1011Matrix.gvcf.gz	http://1002genomes.u-strasbg.fr/files/	Wine/European						38786									1	Fay et al., Plos Gen, 2005														ASS	M5			ASR	M1	ERR1309292		M1	ERR1309292				ASG	CBS1489	CBS1489
ATA	PR	1011Matrix.gvcf.gz	http://1002genomes.u-strasbg.fr/files/	Wine/European						37116									1	Fay et al., Plos Gen, 2005														ATA	PR			ASS	M5	ERR1309325		M5	ERR1309325				ASR	M1	M1
ATH	UC4	1011Matrix.gvcf.gz	http://1002genomes.u-strasbg.fr/files/	Wine/European						38152									1	Fay et al., Plos Gen, 2005														ATH	UC4			ATA	PR	ERR1309171		PR	ERR1309171				ASS	M5	M5
ATM	UC10	1011Matrix.gvcf.gz	http://1002genomes.u-strasbg.fr/files/	Wine/European						37625									1	Fay et al., Plos Gen, 2005														ATM	UC10			ATH	UC4	ERR1308935		UC4	ERR1308935				ATA	PR	PR
ATN	Y4	1011Matrix.gvcf.gz	http://1002genomes.u-strasbg.fr/files/	Wine/European						37262									1	Fay et al., Plos Gen, 2005														ATN	Y4			ATM	UC10	ERR1308689		UC10	ERR1308689				ATH	UC4	UC4
AVH	CECT1478	1011Matrix.gvcf.gz	http://1002genomes.u-strasbg.fr/files/	Wine/European						37131									1	Peter and De Chiara et al., Nature, 2018														AVH	CECT1478			ATN	Y4	ERR1308590		Y4	ERR1308590				ATM	UC10	UC10
AVK	L-1194	1011Matrix.gvcf.gz	http://1002genomes.u-strasbg.fr/files/	Wine/European						37602									1	Cubillos et al., FEMS ME, 2009														AVK	L-1194			AVH	CECT1478	ERR1309257		CECT1478	ERR1309257				ATN	Y4	Y4
BAR	PB56	1011Matrix.gvcf.gz	http://1002genomes.u-strasbg.fr/files/	Wine/European						37312									1	Peter and De Chiara et al., Nature, 2018														BAR	PB56			AVK	L-1194	ERR1308973		L-1194	ERR1308973				AVH	CECT1478	CECT1478
BAS	PB67	1011Matrix.gvcf.gz	http://1002genomes.u-strasbg.fr/files/	Wine/European						37274									1	Peter and De Chiara et al., Nature, 2018														BAS	PB67			BAR	PB56	ERR1308835		PB56	ERR1308835				AVK	L-1194	L-1194
BAT	PB94	1011Matrix.gvcf.gz	http://1002genomes.u-strasbg.fr/files/	Wine/European						37314									1	Peter and De Chiara et al., Nature, 2018														BAT	PB94			BAS	PB67	ERR1308632		PB67	ERR1308632				BAR	PB56	PB56
BAV	PB137	1011Matrix.gvcf.gz	http://1002genomes.u-strasbg.fr/files/	Wine/European						37048									1	Peter and De Chiara et al., Nature, 2018														BAV	PB137			BAT	PB94	ERR1309295		PB94	ERR1309295				BAS	PB67	PB67
BBA	PB197	1011Matrix.gvcf.gz	http://1002genomes.u-strasbg.fr/files/	Wine/European						37103									1	Peter and De Chiara et al., Nature, 2018														BBA	PB197			BAV	PB137	ERR1309479		PB137	ERR1309479				BAT	PB94	PB94
BBB	PB200	1011Matrix.gvcf.gz	http://1002genomes.u-strasbg.fr/files/	Wine/European						36881									1	Peter and De Chiara et al., Nature, 2018														BBB	PB200			BBA	PB197	ERR1308718		PB197	ERR1308718				BAV	PB137	PB137
BBH	CCY_21-4-119	1011Matrix.gvcf.gz	http://1002genomes.u-strasbg.fr/files/	Wine/European						37569									1	Peter and De Chiara et al., Nature, 2018														BBH	CCY_21-4-119			BBB	PB200	ERR1308613		PB200	ERR1308613				BBA	PB197	PB197
BBI	CCY_21-4-120	1011Matrix.gvcf.gz	http://1002genomes.u-strasbg.fr/files/	Wine/European						37479									1	Peter and De Chiara et al., Nature, 2018														BBI	CCY_21-4-120			BBH	CCY_21-4-119	ERR1308705		CCY_21-4-119	ERR1308705				BBB	PB200	PB200
BBK	CCY_21-4-121	1011Matrix.gvcf.gz	http://1002genomes.u-strasbg.fr/files/	Wine/European						37662									1	Peter and De Chiara et al., Nature, 2018														BBK	CCY_21-4-121			BBI	CCY_21-4-120	ERR1309221		CCY_21-4-120	ERR1309221				BBH	CCY_21-4-119	CCY_21-4-119
BBV	2282	1011Matrix.gvcf.gz	http://1002genomes.u-strasbg.fr/files/	Wine/European						40026									1	Peter and De Chiara et al., Nature, 2018														BBV	2282			BBK	CCY_21-4-121	ERR1308931		CCY_21-4-121	ERR1308931				BBI	CCY_21-4-120	CCY_21-4-120
BCA	2644	1011Matrix.gvcf.gz	http://1002genomes.u-strasbg.fr/files/	Wine/European						38248									1	Peter and De Chiara et al., Nature, 2018														BCA	2644			BBV	2282	ERR1308674		2282	ERR1308674				BBK	CCY_21-4-121	CCY_21-4-121
BEP	EXF-3387	1011Matrix.gvcf.gz	http://1002genomes.u-strasbg.fr/files/	Wine/European						38955									1	Peter and De Chiara et al., Nature, 2018														BEP	EXF-3387			BCA	2644	ERR1309307		2644	ERR1309307				BBV	2282	2282
BEQ	EXF-4126	1011Matrix.gvcf.gz	http://1002genomes.u-strasbg.fr/files/	Wine/European						43940									1	Peter and De Chiara et al., Nature, 2018														BEQ	EXF-4126			BEP	EXF-3387	ERR1308821		EXF-3387	ERR1308821				BCA	2644	2644
BER	EXF-5042	1011Matrix.gvcf.gz	http://1002genomes.u-strasbg.fr/files/	Wine/European						38235									1	Peter and De Chiara et al., Nature, 2018														BER	EXF-5042			BEQ	EXF-4126	ERR1308930		EXF-4126	ERR1308930				BEP	EXF-3387	EXF-3387
BES	EXF-5046	1011Matrix.gvcf.gz	http://1002genomes.u-strasbg.fr/files/	Wine/European						38078									1	Peter and De Chiara et al., Nature, 2018														BES	EXF-5046			BER	EXF-5042	ERR1308894		EXF-5042	ERR1308894				BEQ	EXF-4126	EXF-4126
BET	EXF-5247	1011Matrix.gvcf.gz	http://1002genomes.u-strasbg.fr/files/	Wine/European						37520									1	Peter and De Chiara et al., Nature, 2018														BET	EXF-5247			BES	EXF-5046	ERR1309142		EXF-5046	ERR1309142				BER	EXF-5042	EXF-5042
BEV	EXF-5248	1011Matrix.gvcf.gz	http://1002genomes.u-strasbg.fr/files/	Wine/European						37275									1	Peter and De Chiara et al., Nature, 2018														BEV	EXF-5248			BET	EXF-5247	ERR1309096		EXF-5247	ERR1309096				BES	EXF-5046	EXF-5046
BFB	EXF-5287	1011Matrix.gvcf.gz	http://1002genomes.u-strasbg.fr/files/	Wine/European						40417									1	Peter and De Chiara et al., Nature, 2018														BFB	EXF-5287			BEV	EXF-5248	ERR1308991		EXF-5248	ERR1308991				BET	EXF-5247	EXF-5247
BFC	EXF-5295	1011Matrix.gvcf.gz	http://1002genomes.u-strasbg.fr/files/	Wine/European						36814									1	Peter and De Chiara et al., Nature, 2018														BFC	EXF-5295			BFB	EXF-5287	ERR1308764		EXF-5287	ERR1308764				BEV	EXF-5248	EXF-5248
BFD	EXF-5297	1011Matrix.gvcf.gz	http://1002genomes.u-strasbg.fr/files/	Wine/European						37899									1	Peter and De Chiara et al., Nature, 2018														BFD	EXF-5297			BFC	EXF-5295	ERR1309371		EXF-5295	ERR1309371				BFB	EXF-5287	EXF-5287
BFK	EXF-6761	1011Matrix.gvcf.gz	http://1002genomes.u-strasbg.fr/files/	Wine/European						37060									1	Peter and De Chiara et al., Nature, 2018														BFK	EXF-6761			BFD	EXF-5297	ERR1309389		EXF-5297	ERR1309389				BFC	EXF-5295	EXF-5295
BFQ	CLIB484	1011Matrix.gvcf.gz	http://1002genomes.u-strasbg.fr/files/	Wine/European						36695									1	Peter and De Chiara et al., Nature, 2018														BFQ	CLIB484			BFK	EXF-6761	ERR1308921		EXF-6761	ERR1308921				BFD	EXF-5297	EXF-5297
BFR	CLIB485	1011Matrix.gvcf.gz	http://1002genomes.u-strasbg.fr/files/	Wine/European						36691									1	Peter and De Chiara et al., Nature, 2018														BFR	CLIB485			BFQ	CLIB484	ERR1308789		CLIB484	ERR1308789				BFK	EXF-6761	EXF-6761
BHB	CLIB889	1011Matrix.gvcf.gz	http://1002genomes.u-strasbg.fr/files/	Wine/European						43849									1	Peter and De Chiara et al., Nature, 2018														BHB	CLIB889			BFR	CLIB485	ERR1309027		CLIB485	ERR1309027				BFQ	CLIB484	CLIB484
BHC	CLIB1040	1011Matrix.gvcf.gz	http://1002genomes.u-strasbg.fr/files/	Wine/European						39477									1	Peter and De Chiara et al., Nature, 2018														BHC	CLIB1040			BHB	CLIB889	ERR1308877		CLIB889	ERR1308877				BFR	CLIB485	CLIB485
BHF	CLIB1062	1011Matrix.gvcf.gz	http://1002genomes.u-strasbg.fr/files/	Wine/European						37143									1	Peter and De Chiara et al., Nature, 2018														BHF	CLIB1062			BHC	CLIB1040	ERR1309330		CLIB1040	ERR1309330				BHB	CLIB889	CLIB889
BHN	CLIB1410	1011Matrix.gvcf.gz	http://1002genomes.u-strasbg.fr/files/	Wine/European						37023									1	Peter and De Chiara et al., Nature, 2018														BHN	CLIB1410			BHF	CLIB1062	ERR1309275		CLIB1062	ERR1309275				BHC	CLIB1040	CLIB1040
BHV	DBVPG1014	1011Matrix.gvcf.gz	http://1002genomes.u-strasbg.fr/files/	Wine/European						37046									1	Peter and De Chiara et al., Nature, 2018														BHV	DBVPG1014			BHN	CLIB1410	ERR1309485		CLIB1410	ERR1309485				BHF	CLIB1062	CLIB1062
BIA	DBVPG1029	1011Matrix.gvcf.gz	http://1002genomes.u-strasbg.fr/files/	Wine/European						37167									1	Peter and De Chiara et al., Nature, 2018														BIA	DBVPG1029			BHV	DBVPG1014	ERR1309209		DBVPG1014	ERR1309209				BHN	CLIB1410	CLIB1410
BIB	DBVPG1041	1011Matrix.gvcf.gz	http://1002genomes.u-strasbg.fr/files/	Wine/European						36709									1	Peter and De Chiara et al., Nature, 2018														BIB	DBVPG1041			BIA	DBVPG1029	ERR1309077		DBVPG1029	ERR1309077				BHV	DBVPG1014	DBVPG1014
BIC	DBVPG1056	1011Matrix.gvcf.gz	http://1002genomes.u-strasbg.fr/files/	Wine/European						38470									1	Peter and De Chiara et al., Nature, 2018														BIC	DBVPG1056			BIB	DBVPG1041	ERR1308672		DBVPG1041	ERR1308672				BIA	DBVPG1029	DBVPG1029
BID	DBVPG1058	1011Matrix.gvcf.gz	http://1002genomes.u-strasbg.fr/files/	Wine/European						36931									1	Peter and De Chiara et al., Nature, 2018														BID	DBVPG1058			BIC	DBVPG1056	ERR1309518		DBVPG1056	ERR1309518				BIB	DBVPG1041	DBVPG1041
BIF	DBVPG1076	1011Matrix.gvcf.gz	http://1002genomes.u-strasbg.fr/files/	Wine/European						37149									1	Peter and De Chiara et al., Nature, 2018														BIF	DBVPG1076			BID	DBVPG1058	ERR1308662		DBVPG1058	ERR1308662				BIC	DBVPG1056	DBVPG1056
BIG	DBVPG1080	1011Matrix.gvcf.gz	http://1002genomes.u-strasbg.fr/files/	Wine/European						37418									1	Peter and De Chiara et al., Nature, 2018														BIG	DBVPG1080			BIF	DBVPG1076	ERR1309328		DBVPG1076	ERR1309328				BID	DBVPG1058	DBVPG1058
BIH	DBVPG1105	1011Matrix.gvcf.gz	http://1002genomes.u-strasbg.fr/files/	Wine/European						39859									1	Peter and De Chiara et al., Nature, 2018														BIH	DBVPG1105			BIG	DBVPG1080	ERR1308962		DBVPG1080	ERR1308962				BIF	DBVPG1076	DBVPG1076
BII	DBVPG1106	1011Matrix.gvcf.gz	http://1002genomes.u-strasbg.fr/files/	Wine/European						37351									1	Peter and De Chiara et al., Nature, 2018														BII	DBVPG1106			BIH	DBVPG1105	ERR1309428		DBVPG1105	ERR1309428				BIG	DBVPG1080	DBVPG1080
BIK	DBVPG1107	1011Matrix.gvcf.gz	http://1002genomes.u-strasbg.fr/files/	Wine/European						36933									1	Peter and De Chiara et al., Nature, 2018														BIK	DBVPG1107			BII	DBVPG1106	ERR1308846		DBVPG1106	ERR1308846				BIH	DBVPG1105	DBVPG1105
BIL	DBVPG1108	1011Matrix.gvcf.gz	http://1002genomes.u-strasbg.fr/files/	Wine/European						36923									1	Peter and De Chiara et al., Nature, 2018														BIL	DBVPG1108			BIK	DBVPG1107	ERR1309245		DBVPG1107	ERR1309245				BII	DBVPG1106	DBVPG1106
BIM	DBVPG1122	1011Matrix.gvcf.gz	http://1002genomes.u-strasbg.fr/files/	Wine/European						36981									1	Peter and De Chiara et al., Nature, 2018														BIM	DBVPG1122			BIL	DBVPG1108	ERR1309475		DBVPG1108	ERR1309475				BIK	DBVPG1107	DBVPG1107
BIN	DBVPG1123	1011Matrix.gvcf.gz	http://1002genomes.u-strasbg.fr/files/	Wine/European						36949									1	Peter and De Chiara et al., Nature, 2018														BIN	DBVPG1123			BIM	DBVPG1122	ERR1309106		DBVPG1122	ERR1309106				BIL	DBVPG1108	DBVPG1108
BIP	DBVPG1125	1011Matrix.gvcf.gz	http://1002genomes.u-strasbg.fr/files/	Wine/European						37363									1	Peter and De Chiara et al., Nature, 2018														BIP	DBVPG1125			BIN	DBVPG1123	ERR1309126		DBVPG1123	ERR1309126				BIM	DBVPG1122	DBVPG1122
BIQ	DBVPG1126	1011Matrix.gvcf.gz	http://1002genomes.u-strasbg.fr/files/	Wine/European						37388									1	Peter and De Chiara et al., Nature, 2018														BIQ	DBVPG1126			BIP	DBVPG1125	ERR1309360		DBVPG1125	ERR1309360				BIN	DBVPG1123	DBVPG1123
BIR	DBVPG1127	1011Matrix.gvcf.gz	http://1002genomes.u-strasbg.fr/files/	Wine/European						42010									1	Peter and De Chiara et al., Nature, 2018														BIR	DBVPG1127			BIQ	DBVPG1126	ERR1309399		DBVPG1126	ERR1309399				BIP	DBVPG1125	DBVPG1125
BIS	DBVPG1129	1011Matrix.gvcf.gz	http://1002genomes.u-strasbg.fr/files/	Wine/European						37362									1	Peter and De Chiara et al., Nature, 2018														BIS	DBVPG1129			BIR	DBVPG1127	ERR1309247		DBVPG1127	ERR1309247				BIQ	DBVPG1126	DBVPG1126
BIT	DBVPG1145	1011Matrix.gvcf.gz	http://1002genomes.u-strasbg.fr/files/	Wine/European						37850									1	Peter and De Chiara et al., Nature, 2018														BIT	DBVPG1145			BIS	DBVPG1129	ERR1308653		DBVPG1129	ERR1308653				BIR	DBVPG1127	DBVPG1127
BKA	DBVPG1163	1011Matrix.gvcf.gz	http://1002genomes.u-strasbg.fr/files/	Wine/European						36972									1	Peter and De Chiara et al., Nature, 2018														BKA	DBVPG1163			BIT	DBVPG1145	ERR1309505		DBVPG1145	ERR1309505				BIS	DBVPG1129	DBVPG1129
BKC	DBVPG1339	1011Matrix.gvcf.gz	http://1002genomes.u-strasbg.fr/files/	Wine/European						39980									1	Peter and De Chiara et al., Nature, 2018														BKC	DBVPG1339			BKA	DBVPG1163	ERR1309058		DBVPG1163	ERR1309058				BIT	DBVPG1145	DBVPG1145
BKD	DBVPG1374	1011Matrix.gvcf.gz	http://1002genomes.u-strasbg.fr/files/	Wine/European						40814									1	Peter and De Chiara et al., Nature, 2018														BKD	DBVPG1374			BKC	DBVPG1339	ERR1308951		DBVPG1339	ERR1308951				BKA	DBVPG1163	DBVPG1163
BKE	DBVPG1380	1011Matrix.gvcf.gz	http://1002genomes.u-strasbg.fr/files/	Wine/European						37539									1	Peter and De Chiara et al., Nature, 2018														BKE	DBVPG1380			BKD	DBVPG1374	ERR1309176		DBVPG1374	ERR1309176				BKC	DBVPG1339	DBVPG1339
BKF	DBVPG1473	1011Matrix.gvcf.gz	http://1002genomes.u-strasbg.fr/files/	Wine/European						40088									1	Peter and De Chiara et al., Nature, 2018														BKF	DBVPG1473			BKE	DBVPG1380	ERR1308684		DBVPG1380	ERR1308684				BKD	DBVPG1374	DBVPG1374
BKG	DBVPG1490	1011Matrix.gvcf.gz	http://1002genomes.u-strasbg.fr/files/	Wine/European						39377									1	Peter and De Chiara et al., Nature, 2018														BKG	DBVPG1490			BKF	DBVPG1473	ERR1308838		DBVPG1473	ERR1308838				BKE	DBVPG1380	DBVPG1380
BKH	DBVPG1523	1011Matrix.gvcf.gz	http://1002genomes.u-strasbg.fr/files/	Wine/European						37937									1	Peter and De Chiara et al., Nature, 2018														BKH	DBVPG1523			BKG	DBVPG1490	ERR1309315		DBVPG1490	ERR1309315				BKF	DBVPG1473	DBVPG1473
BKI	DBVPG1554	1011Matrix.gvcf.gz	http://1002genomes.u-strasbg.fr/files/	Wine/European						36838									1	Peter and De Chiara et al., Nature, 2018														BKI	DBVPG1554			BKH	DBVPG1523	ERR1309116		DBVPG1523	ERR1309116				BKG	DBVPG1490	DBVPG1490
BKK	DBVPG1555	1011Matrix.gvcf.gz	http://1002genomes.u-strasbg.fr/files/	Wine/European						36798									1	Peter and De Chiara et al., Nature, 2018														BKK	DBVPG1555			BKI	DBVPG1554	ERR1309186		DBVPG1554	ERR1309186				BKH	DBVPG1523	DBVPG1523
BKL	DBVPG1564	1011Matrix.gvcf.gz	http://1002genomes.u-strasbg.fr/files/	Wine/European						37401									1	Peter and De Chiara et al., Nature, 2018														BKL	DBVPG1564			BKK	DBVPG1555	ERR1308954		DBVPG1555	ERR1308954				BKI	DBVPG1554	DBVPG1554
BKM	DBVPG1577	1011Matrix.gvcf.gz	http://1002genomes.u-strasbg.fr/files/	Wine/European						40090									1	Peter and De Chiara et al., Nature, 2018														BKM	DBVPG1577			BKL	DBVPG1564	ERR1309072		DBVPG1564	ERR1309072				BKK	DBVPG1555	DBVPG1555
BKN	DBVPG1580	1011Matrix.gvcf.gz	http://1002genomes.u-strasbg.fr/files/	Wine/European						37327									1	Peter and De Chiara et al., Nature, 2018														BKN	DBVPG1580			BKM	DBVPG1577	ERR1308584		DBVPG1577	ERR1308584				BKL	DBVPG1564	DBVPG1564
BKQ	DBVPG1584	1011Matrix.gvcf.gz	http://1002genomes.u-strasbg.fr/files/	Wine/European						38295									1	Peter and De Chiara et al., Nature, 2018														BKQ	DBVPG1584			BKN	DBVPG1580	ERR1309480		DBVPG1580	ERR1309480				BKM	DBVPG1577	DBVPG1577
BKR	DBVPG1594	1011Matrix.gvcf.gz	http://1002genomes.u-strasbg.fr/files/	Wine/European						37345									1	Peter and De Chiara et al., Nature, 2018														BKR	DBVPG1594			BKQ	DBVPG1584	ERR1308861		DBVPG1584	ERR1308861				BKN	DBVPG1580	DBVPG1580
BKS	DBVPG1595	1011Matrix.gvcf.gz	http://1002genomes.u-strasbg.fr/files/	Wine/European						39348									1	Peter and De Chiara et al., Nature, 2018														BKS	DBVPG1595			BKR	DBVPG1594	ERR1309246		DBVPG1594	ERR1309246				BKQ	DBVPG1584	DBVPG1584
BKT	DBVPG1596	1011Matrix.gvcf.gz	http://1002genomes.u-strasbg.fr/files/	Wine/European						37363									1	Peter and De Chiara et al., Nature, 2018														BKT	DBVPG1596			BKS	DBVPG1595	ERR1308661		DBVPG1595	ERR1308661				BKR	DBVPG1594	DBVPG1594
BLA	DBVPG1599	1011Matrix.gvcf.gz	http://1002genomes.u-strasbg.fr/files/	Wine/European						37210									1	Peter and De Chiara et al., Nature, 2018														BLA	DBVPG1599			BKT	DBVPG1596	ERR1309394		DBVPG1596	ERR1309394				BKS	DBVPG1595	DBVPG1595
BLB	DBVPG1601	1011Matrix.gvcf.gz	http://1002genomes.u-strasbg.fr/files/	Wine/European						36878									1	Peter and De Chiara et al., Nature, 2018														BLB	DBVPG1601			BLA	DBVPG1599	ERR1308826		DBVPG1599	ERR1308826				BKT	DBVPG1596	DBVPG1596
BLC	DBVPG1606	1011Matrix.gvcf.gz	http://1002genomes.u-strasbg.fr/files/	Wine/European						38202									1	Peter and De Chiara et al., Nature, 2018														BLC	DBVPG1606			BLB	DBVPG1601	ERR1308844		DBVPG1601	ERR1308844				BLA	DBVPG1599	DBVPG1599
BLD	DBVPG1608	1011Matrix.gvcf.gz	http://1002genomes.u-strasbg.fr/files/	Wine/European						37278									1	Peter and De Chiara et al., Nature, 2018														BLD	DBVPG1608			BLC	DBVPG1606	ERR1308757		DBVPG1606	ERR1308757				BLB	DBVPG1601	DBVPG1601
BLE	DBVPG1611	1011Matrix.gvcf.gz	http://1002genomes.u-strasbg.fr/files/	Wine/European						37381									1	Peter and De Chiara et al., Nature, 2018														BLE	DBVPG1611			BLD	DBVPG1608	ERR1309474		DBVPG1608	ERR1309474				BLC	DBVPG1606	DBVPG1606
BLF	DBVPG1615	1011Matrix.gvcf.gz	http://1002genomes.u-strasbg.fr/files/	Wine/European						39511									1	Peter and De Chiara et al., Nature, 2018														BLF	DBVPG1615			BLE	DBVPG1611	ERR1308668		DBVPG1611	ERR1308668				BLD	DBVPG1608	DBVPG1608
BLG	DBVPG1625	1011Matrix.gvcf.gz	http://1002genomes.u-strasbg.fr/files/	Wine/European						40569									1	Peter and De Chiara et al., Nature, 2018														BLG	DBVPG1625			BLF	DBVPG1615	ERR1309042		DBVPG1615	ERR1309042				BLE	DBVPG1611	DBVPG1611
BLH	DBVPG1626	1011Matrix.gvcf.gz	http://1002genomes.u-strasbg.fr/files/	Wine/European						37402									1	Peter and De Chiara et al., Nature, 2018														BLH	DBVPG1626			BLG	DBVPG1625	ERR1309215		DBVPG1625	ERR1309215				BLF	DBVPG1615	DBVPG1615
BLI	DBVPG1629	1011Matrix.gvcf.gz	http://1002genomes.u-strasbg.fr/files/	Wine/European						40764									1	Peter and De Chiara et al., Nature, 2018														BLI	DBVPG1629			BLH	DBVPG1626	ERR1309397		DBVPG1626	ERR1309397				BLG	DBVPG1625	DBVPG1625
BLL	DBVPG1632	1011Matrix.gvcf.gz	http://1002genomes.u-strasbg.fr/files/	Wine/European						40191									1	Peter and De Chiara et al., Nature, 2018														BLL	DBVPG1632			BLI	DBVPG1629	ERR1309182		DBVPG1629	ERR1309182				BLH	DBVPG1626	DBVPG1626
BLM	DBVPG1656	1011Matrix.gvcf.gz	http://1002genomes.u-strasbg.fr/files/	Wine/European						37149									1	Peter and De Chiara et al., Nature, 2018														BLM	DBVPG1656			BLL	DBVPG1632	ERR1309302		DBVPG1632	ERR1309302				BLI	DBVPG1629	DBVPG1629
BLP	DBVPG1661	1011Matrix.gvcf.gz	http://1002genomes.u-strasbg.fr/files/	Wine/European						39319									1	Peter and De Chiara et al., Nature, 2018														BLP	DBVPG1661			BLM	DBVPG1656	ERR1308884		DBVPG1656	ERR1308884				BLL	DBVPG1632	DBVPG1632
BLQ	DBVPG1669	1011Matrix.gvcf.gz	http://1002genomes.u-strasbg.fr/files/	Wine/European						37121									1	Peter and De Chiara et al., Nature, 2018														BLQ	DBVPG1669			BLP	DBVPG1661	ERR1309109		DBVPG1661	ERR1309109				BLM	DBVPG1656	DBVPG1656
BLR	DBVPG1973	1011Matrix.gvcf.gz	http://1002genomes.u-strasbg.fr/files/	Wine/European						39330									1	Peter and De Chiara et al., Nature, 2018														BLR	DBVPG1973			BLQ	DBVPG1669	ERR1308898		DBVPG1669	ERR1308898				BLP	DBVPG1661	DBVPG1661
BLS	DBVPG1975	1011Matrix.gvcf.gz	http://1002genomes.u-strasbg.fr/files/	Wine/European						39857									1	Peter and De Chiara et al., Nature, 2018														BLS	DBVPG1975			BLR	DBVPG1973	ERR1309223		DBVPG1973	ERR1309223				BLQ	DBVPG1669	DBVPG1669
BLT	DBVPG1984	1011Matrix.gvcf.gz	http://1002genomes.u-strasbg.fr/files/	Wine/European						39198									1	Peter and De Chiara et al., Nature, 2018														BLT	DBVPG1984			BLS	DBVPG1975	ERR1308989		DBVPG1975	ERR1308989				BLR	DBVPG1973	DBVPG1973
BLV	DBVPG3022	1011Matrix.gvcf.gz	http://1002genomes.u-strasbg.fr/files/	Wine/European						37290									1	Peter and De Chiara et al., Nature, 2018														BLV	DBVPG3022			BLT	DBVPG1984	ERR1309425		DBVPG1984	ERR1309425				BLS	DBVPG1975	DBVPG1975
BMH	YJM984	1011Matrix.gvcf.gz	http://1002genomes.u-strasbg.fr/files/	Wine/European						37070									1	Strope, Gen Res, 2015														BMH	YJM984			BLV	DBVPG3022	ERR1308687		DBVPG3022	ERR1308687				BLT	DBVPG1984	DBVPG1984
BMI	YJM989	1011Matrix.gvcf.gz	http://1002genomes.u-strasbg.fr/files/	Wine/European						37217									1	Strope, Gen Res, 2015														BMI	YJM989			BMH	YJM984	ERR1309252		YJM984	ERR1309252				BLV	DBVPG3022	DBVPG3022
BMN	2698	1011Matrix.gvcf.gz	http://1002genomes.u-strasbg.fr/files/	Wine/European						38321									1	Peter and De Chiara et al., Nature, 2018														BMN	2698			BMI	YJM989	ERR1308709		YJM989	ERR1308709				BMH	YJM984	YJM984
BNE	DBVPG1057	1011Matrix.gvcf.gz	http://1002genomes.u-strasbg.fr/files/	Wine/European						36976									1	Peter and De Chiara et al., Nature, 2018														BNE	DBVPG1057			BMN	2698	ERR1309263		2698	ERR1309263				BMI	YJM989	YJM989
BNF	DBVPG1078	1011Matrix.gvcf.gz	http://1002genomes.u-strasbg.fr/files/	Wine/European						37257									1	Peter and De Chiara et al., Nature, 2018														BNF	DBVPG1078			BNE	DBVPG1057	ERR1308659		DBVPG1057	ERR1308659				BMN	2698	2698
BNH	DBVPG1685	1011Matrix.gvcf.gz	http://1002genomes.u-strasbg.fr/files/	Wine/European						37243									1	Peter and De Chiara et al., Nature, 2018														BNH	DBVPG1685			BNF	DBVPG1078	ERR1309285		DBVPG1078	ERR1309285				BNE	DBVPG1057	DBVPG1057
BNI	DBVPG1699	1011Matrix.gvcf.gz	http://1002genomes.u-strasbg.fr/files/	Wine/European						37361									1	Peter and De Chiara et al., Nature, 2018														BNI	DBVPG1699			BNH	DBVPG1685	ERR1309478		DBVPG1685	ERR1309478				BNF	DBVPG1078	DBVPG1078
BNK	DBVPG1701	1011Matrix.gvcf.gz	http://1002genomes.u-strasbg.fr/files/	Wine/European						37029									1	Peter and De Chiara et al., Nature, 2018														BNK	DBVPG1701			BNI	DBVPG1699	ERR1309060		DBVPG1699	ERR1309060				BNH	DBVPG1685	DBVPG1685
BNL	DBVPG1708	1011Matrix.gvcf.gz	http://1002genomes.u-strasbg.fr/files/	Wine/European						38869									1	Peter and De Chiara et al., Nature, 2018														BNL	DBVPG1708			BNK	DBVPG1701	ERR1308773		DBVPG1701	ERR1308773				BNI	DBVPG1699	DBVPG1699
BNM	DBVPG1711	1011Matrix.gvcf.gz	http://1002genomes.u-strasbg.fr/files/	Wine/European						37563									1	Peter and De Chiara et al., Nature, 2018														BNM	DBVPG1711			BNL	DBVPG1708	ERR1308681		DBVPG1708	ERR1308681				BNK	DBVPG1701	DBVPG1701
BNN	DBVPG1712	1011Matrix.gvcf.gz	http://1002genomes.u-strasbg.fr/files/	Wine/European						37383									1	Peter and De Chiara et al., Nature, 2018														BNN	DBVPG1712			BNM	DBVPG1711	ERR1308620		DBVPG1711	ERR1308620				BNL	DBVPG1708	DBVPG1708
BNP	DBVPG1714	1011Matrix.gvcf.gz	http://1002genomes.u-strasbg.fr/files/	Wine/European						40058									1	Peter and De Chiara et al., Nature, 2018														BNP	DBVPG1714			BNN	DBVPG1712	ERR1308605		DBVPG1712	ERR1308605				BNM	DBVPG1711	DBVPG1711
BNQ	DBVPG1719	1011Matrix.gvcf.gz	http://1002genomes.u-strasbg.fr/files/	Wine/European						37506									1	Peter and De Chiara et al., Nature, 2018														BNQ	DBVPG1719			BNP	DBVPG1714	ERR1308702		DBVPG1714	ERR1308702				BNN	DBVPG1712	DBVPG1712
BNR	DBVPG1725	1011Matrix.gvcf.gz	http://1002genomes.u-strasbg.fr/files/	Wine/European						36994									1	Peter and De Chiara et al., Nature, 2018														BNR	DBVPG1725			BNQ	DBVPG1719	ERR1309272		DBVPG1719	ERR1309272				BNP	DBVPG1714	DBVPG1714
BNT	DBVPG1772	1011Matrix.gvcf.gz	http://1002genomes.u-strasbg.fr/files/	Wine/European						37273									1	Peter and De Chiara et al., Nature, 2018														BNT	DBVPG1772			BNR	DBVPG1725	ERR1309056		DBVPG1725	ERR1309056				BNQ	DBVPG1719	DBVPG1719
BPB	DBVPG1795	1011Matrix.gvcf.gz	http://1002genomes.u-strasbg.fr/files/	Wine/European						37615									1	Peter and De Chiara et al., Nature, 2018														BPB	DBVPG1795			BNT	DBVPG1772	ERR1308676		DBVPG1772	ERR1308676				BNR	DBVPG1725	DBVPG1725
BPC	DBVPG1798	1011Matrix.gvcf.gz	http://1002genomes.u-strasbg.fr/files/	Wine/European						37686									1	Peter and De Chiara et al., Nature, 2018														BPC	DBVPG1798			BPB	DBVPG1795	ERR1309153		DBVPG1795	ERR1309153				BNT	DBVPG1772	DBVPG1772
BPF	DBVPG1832	1011Matrix.gvcf.gz	http://1002genomes.u-strasbg.fr/files/	Wine/European						39033									1	Peter and De Chiara et al., Nature, 2018														BPF	DBVPG1832			BPC	DBVPG1798	ERR1308717		DBVPG1798	ERR1308717				BPB	DBVPG1795	DBVPG1795
BPG	DBVPG1841	1011Matrix.gvcf.gz	http://1002genomes.u-strasbg.fr/files/	Wine/European						36095									1	Peter and De Chiara et al., Nature, 2018														BPG	DBVPG1841			BPF	DBVPG1832	ERR1308970		DBVPG1832	ERR1308970				BPC	DBVPG1798	DBVPG1798
BPH	DBVPG1843	1011Matrix.gvcf.gz	http://1002genomes.u-strasbg.fr/files/	Wine/European						36231									1	Peter and De Chiara et al., Nature, 2018														BPH	DBVPG1843			BPG	DBVPG1841	ERR1308932		DBVPG1841	ERR1308932				BPF	DBVPG1832	DBVPG1832
BPK	DBVPG1861	1011Matrix.gvcf.gz	http://1002genomes.u-strasbg.fr/files/	Wine/European						38967									1	Peter and De Chiara et al., Nature, 2018														BPK	DBVPG1861			BPH	DBVPG1843	ERR1308621		DBVPG1843	ERR1308621				BPG	DBVPG1841	DBVPG1841
BPL	DBVPG1878	1011Matrix.gvcf.gz	http://1002genomes.u-strasbg.fr/files/	Wine/European						42515									1	Peter and De Chiara et al., Nature, 2018														BPL	DBVPG1878			BPK	DBVPG1861	ERR1309254		DBVPG1861	ERR1309254				BPH	DBVPG1843	DBVPG1843
BPM	DBVPG1880	1011Matrix.gvcf.gz	http://1002genomes.u-strasbg.fr/files/	Wine/European						38818									1	Peter and De Chiara et al., Nature, 2018														BPM	DBVPG1880			BPL	DBVPG1878	ERR1308968		DBVPG1878	ERR1308968				BPK	DBVPG1861	DBVPG1861
BPP	DBVPG1898	1011Matrix.gvcf.gz	http://1002genomes.u-strasbg.fr/files/	Wine/European						37077									1	Peter and De Chiara et al., Nature, 2018														BPP	DBVPG1898			BPM	DBVPG1880	ERR1309290		DBVPG1880	ERR1309290				BPL	DBVPG1878	DBVPG1878
BPT	DBVPG1960	1011Matrix.gvcf.gz	http://1002genomes.u-strasbg.fr/files/	Wine/European						39226									1	Peter and De Chiara et al., Nature, 2018														BPT	DBVPG1960			BPP	DBVPG1898	ERR1308909		DBVPG1898	ERR1308909				BPM	DBVPG1880	DBVPG1880
BPV	DBVPG1976	1011Matrix.gvcf.gz	http://1002genomes.u-strasbg.fr/files/	Wine/European						37649									1	Peter and De Chiara et al., Nature, 2018														BPV	DBVPG1976			BPT	DBVPG1960	ERR1309309		DBVPG1960	ERR1309309				BPP	DBVPG1898	DBVPG1898
BQA	DBVPG1994	1011Matrix.gvcf.gz	http://1002genomes.u-strasbg.fr/files/	Wine/European						37365									1	Peter and De Chiara et al., Nature, 2018														BQA	DBVPG1994			BPV	DBVPG1976	ERR1309401		DBVPG1976	ERR1309401				BPT	DBVPG1960	DBVPG1960
BQB	DBVPG2049	1011Matrix.gvcf.gz	http://1002genomes.u-strasbg.fr/files/	Wine/European						41212									1	Peter and De Chiara et al., Nature, 2018														BQB	DBVPG2049			BQA	DBVPG1994	ERR1309391		DBVPG1994	ERR1309391				BPV	DBVPG1976	DBVPG1976
BQC	DBVPG2088	1011Matrix.gvcf.gz	http://1002genomes.u-strasbg.fr/files/	Wine/European						37309									1	Peter and De Chiara et al., Nature, 2018														BQC	DBVPG2088			BQB	DBVPG2049	ERR1308683		DBVPG2049	ERR1308683				BQA	DBVPG1994	DBVPG1994
BQE	DBVPG2166	1011Matrix.gvcf.gz	http://1002genomes.u-strasbg.fr/files/	Wine/European						40062									1	Peter and De Chiara et al., Nature, 2018														BQE	DBVPG2166			BQC	DBVPG2088	ERR1308813		DBVPG2088	ERR1308813				BQB	DBVPG2049	DBVPG2049
BQG	DBVPG3098	1011Matrix.gvcf.gz	http://1002genomes.u-strasbg.fr/files/	Wine/European						37291									1	Peter and De Chiara et al., Nature, 2018														BQG	DBVPG3098			BQE	DBVPG2166	ERR1309409		DBVPG2166	ERR1309409				BQC	DBVPG2088	DBVPG2088
BQH	DBVPG3100	1011Matrix.gvcf.gz	http://1002genomes.u-strasbg.fr/files/	Wine/European						40350									1	Peter and De Chiara et al., Nature, 2018														BQH	DBVPG3100			BQG	DBVPG3098	ERR1308736		DBVPG3098	ERR1308736				BQE	DBVPG2166	DBVPG2166
BQI	DBVPG3924	1011Matrix.gvcf.gz	http://1002genomes.u-strasbg.fr/files/	Wine/European						37201									1	Peter and De Chiara et al., Nature, 2018														BQI	DBVPG3924			BQH	DBVPG3100	ERR1309501		DBVPG3100	ERR1309501				BQG	DBVPG3098	DBVPG3098
BQM	DBVPG4162	1011Matrix.gvcf.gz	http://1002genomes.u-strasbg.fr/files/	Wine/European						39794									1	Peter and De Chiara et al., Nature, 2018														BQM	DBVPG4162			BQI	DBVPG3924	ERR1309083		DBVPG3924	ERR1309083				BQH	DBVPG3100	DBVPG3100
BQN	DBVPG4186	1011Matrix.gvcf.gz	http://1002genomes.u-strasbg.fr/files/	Wine/European						37529									1	Peter and De Chiara et al., Nature, 2018														BQN	DBVPG4186			BQM	DBVPG4162	ERR1309180		DBVPG4162	ERR1309180				BQI	DBVPG3924	DBVPG3924
BQP	DBVPG4297	1011Matrix.gvcf.gz	http://1002genomes.u-strasbg.fr/files/	Wine/European						37660									1	Peter and De Chiara et al., Nature, 2018														BQP	DBVPG4297			BQN	DBVPG4186	ERR1309082		DBVPG4186	ERR1309082				BQM	DBVPG4162	DBVPG4162
BQQ	DBVPG4317	1011Matrix.gvcf.gz	http://1002genomes.u-strasbg.fr/files/	Wine/European						36851									1	Peter and De Chiara et al., Nature, 2018														BQQ	DBVPG4317			BQP	DBVPG4297	ERR1309158		DBVPG4297	ERR1309158				BQN	DBVPG4186	DBVPG4186
BQR	DBVPG4381	1011Matrix.gvcf.gz	http://1002genomes.u-strasbg.fr/files/	Wine/European						37846									1	Peter and De Chiara et al., Nature, 2018														BQR	DBVPG4381			BQQ	DBVPG4317	ERR1309168		DBVPG4317	ERR1309168				BQP	DBVPG4297	DBVPG4297
BQT	DBVPG4460	1011Matrix.gvcf.gz	http://1002genomes.u-strasbg.fr/files/	Wine/European						37165									1	Peter and De Chiara et al., Nature, 2018														BQT	DBVPG4460			BQR	DBVPG4381	ERR1308891		DBVPG4381	ERR1308891				BQQ	DBVPG4317	DBVPG4317
BRA	DBVPG4651	1011Matrix.gvcf.gz	http://1002genomes.u-strasbg.fr/files/	Wine/European						37635									1	Peter and De Chiara et al., Nature, 2018														BRA	DBVPG4651			BQT	DBVPG4460	ERR1309130		DBVPG4460	ERR1309130				BQR	DBVPG4381	DBVPG4381
BRB	DBVPG4686	1011Matrix.gvcf.gz	http://1002genomes.u-strasbg.fr/files/	Wine/European						40801									1	Peter and De Chiara et al., Nature, 2018														BRB	DBVPG4686			BRA	DBVPG4651	ERR1309323		DBVPG4651	ERR1309323				BQT	DBVPG4460	DBVPG4460
BRC	DBVPG4695	1011Matrix.gvcf.gz	http://1002genomes.u-strasbg.fr/files/	Wine/European						37287									1	Peter and De Chiara et al., Nature, 2018														BRC	DBVPG4695			BRB	DBVPG4686	ERR1309172		DBVPG4686	ERR1309172				BRA	DBVPG4651	DBVPG4651
BRD	DBVPG4902	1011Matrix.gvcf.gz	http://1002genomes.u-strasbg.fr/files/	Wine/European						40750									1	Peter and De Chiara et al., Nature, 2018														BRD	DBVPG4902			BRC	DBVPG4695	ERR1308927		DBVPG4695	ERR1308927				BRB	DBVPG4686	DBVPG4686
BRE	DBVPG4905	1011Matrix.gvcf.gz	http://1002genomes.u-strasbg.fr/files/	Wine/European						37100									1	Peter and De Chiara et al., Nature, 2018														BRE	DBVPG4905			BRD	DBVPG4902	ERR1308940		DBVPG4902	ERR1308940				BRC	DBVPG4695	DBVPG4695
BRF	DBVPG5760	1011Matrix.gvcf.gz	http://1002genomes.u-strasbg.fr/files/	Wine/European						42379									1	Peter and De Chiara et al., Nature, 2018														BRF	DBVPG5760			BRE	DBVPG4905	ERR1309118		DBVPG4905	ERR1309118				BRD	DBVPG4902	DBVPG4902
BRH	DBVPG6223	1011Matrix.gvcf.gz	http://1002genomes.u-strasbg.fr/files/	Wine/European						37858									1	Peter and De Chiara et al., Nature, 2018														BRH	DBVPG6223			BRF	DBVPG5760	ERR1308630		DBVPG5760	ERR1308630				BRE	DBVPG4905	DBVPG4905
BSA	DBVPG6876	1011Matrix.gvcf.gz	http://1002genomes.u-strasbg.fr/files/	Wine/European						37777									1	Peter and De Chiara et al., Nature, 2018														BSA	DBVPG6876			BRH	DBVPG6223	ERR1309310		DBVPG6223	ERR1309310				BRF	DBVPG5760	DBVPG5760
BSB	DBVPG6877	1011Matrix.gvcf.gz	http://1002genomes.u-strasbg.fr/files/	Wine/European						37278									1	Peter and De Chiara et al., Nature, 2018														BSB	DBVPG6877			BSA	DBVPG6876	ERR1308943		DBVPG6876	ERR1308943				BRH	DBVPG6223	DBVPG6223
BSC	DBVPG6878	1011Matrix.gvcf.gz	http://1002genomes.u-strasbg.fr/files/	Wine/European						37168									1	Peter and De Chiara et al., Nature, 2018														BSC	DBVPG6878			BSB	DBVPG6877	ERR1309374		DBVPG6877	ERR1309374				BSA	DBVPG6876	DBVPG6876
BSD	DBVPG6879	1011Matrix.gvcf.gz	http://1002genomes.u-strasbg.fr/files/	Wine/European						38430									1	Peter and De Chiara et al., Nature, 2018														BSD	DBVPG6879			BSC	DBVPG6878	ERR1309214		DBVPG6878	ERR1309214				BSB	DBVPG6877	DBVPG6877
BSE	DBVPG6880	1011Matrix.gvcf.gz	http://1002genomes.u-strasbg.fr/files/	Wine/European						37367									1	Peter and De Chiara et al., Nature, 2018														BSE	DBVPG6880			BSD	DBVPG6879	ERR1308667		DBVPG6879	ERR1308667				BSC	DBVPG6878	DBVPG6878
BSG	DBVPG6295	1011Matrix.gvcf.gz	http://1002genomes.u-strasbg.fr/files/	Wine/European						37089									1	Peter and De Chiara et al., Nature, 2018														BSG	DBVPG6295			BSE	DBVPG6880	ERR1308947		DBVPG6880	ERR1308947				BSD	DBVPG6879	DBVPG6879
BSL	M57	1011Matrix.gvcf.gz	http://1002genomes.u-strasbg.fr/files/	Wine/European						42325									1	Stefanini et al., PNAS, 2016														BSL	M57			BSG	DBVPG6295	ERR1309261		DBVPG6295	ERR1309261				BSE	DBVPG6880	DBVPG6880
BSM	SGU89	1011Matrix.gvcf.gz	http://1002genomes.u-strasbg.fr/files/	Wine/European						42245									1	Stefanini et al., PNAS, 2016														BSM	SGU89			BSL	M57	ERR1308633		M57	ERR1308633				BSG	DBVPG6295	DBVPG6295
BSP	L-1183	1011Matrix.gvcf.gz	http://1002genomes.u-strasbg.fr/files/	Wine/European						36327									1	Peter and De Chiara et al., Nature, 2018														BSP	L-1183			BSM	SGU89	ERR1308994		SGU89	ERR1308994				BSL	M57	M57
BST	L-962	1011Matrix.gvcf.gz	http://1002genomes.u-strasbg.fr/files/	Wine/European						37499									1	Peter and De Chiara et al., Nature, 2018														BST	L-962			BSP	L-1183	ERR1309008		L-1183	ERR1309008				BSM	SGU89	SGU89
BTH	ZP_577	1011Matrix.gvcf.gz	http://1002genomes.u-strasbg.fr/files/	Wine/European						37087									1	Peter and De Chiara et al., Nature, 2018														BTH	ZP_577			BST	L-962	ERR1308635		L-962	ERR1308635				BSP	L-1183	L-1183
BTL	L-304	1011Matrix.gvcf.gz	http://1002genomes.u-strasbg.fr/files/	Wine/European						37032									1	Peter and De Chiara et al., Nature, 2018														BTL	L-304			BTH	ZP_577	ERR1308786		ZP_577	ERR1308786				BST	L-962	L-962
BTN	L-475	1011Matrix.gvcf.gz	http://1002genomes.u-strasbg.fr/files/	Wine/European						36936									1	Peter and De Chiara et al., Nature, 2018														BTN	L-475			BTL	L-304	ERR1308601		L-304	ERR1308601				BTH	ZP_577	ZP_577
BTR	L-1201	1011Matrix.gvcf.gz	http://1002genomes.u-strasbg.fr/files/	Wine/European						46996									1	Cubillos et al., FEMS ME, 2009														BTR	L-1201			BTN	L-475	ERR1309050		L-475	ERR1309050				BTL	L-304	L-304
BVK	4LBI-3	1011Matrix.gvcf.gz	http://1002genomes.u-strasbg.fr/files/	Wine/European						37790									1	Peter and De Chiara et al., Nature, 2018														BVK	4LBI-3			BTR	L-1201	ERR1309489		L-1201	ERR1309489				BTN	L-475	L-475
BVM	SA6-31	1011Matrix.gvcf.gz	http://1002genomes.u-strasbg.fr/files/	Wine/European						37417									1	Peter and De Chiara et al., Nature, 2018														BVM	SA6-31			BVK	4LBI-3	ERR1309280		4LBI-3	ERR1309280				BTR	L-1201	L-1201
BVT	B-24	1011Matrix.gvcf.gz	http://1002genomes.u-strasbg.fr/files/	Wine/European						41867									1	Capece et al., Food Micr., 2013														BVT	B-24			BVM	SA6-31	ERR1309067		SA6-31	ERR1309067				BVK	4LBI-3	4LBI-3
BVV	8_15	1011Matrix.gvcf.gz	http://1002genomes.u-strasbg.fr/files/	Wine/European						42160									1	Capece et al., Food Micr., 2013														BVV	8_15			BVT	B-24	ERR1309115		B-24	ERR1309115				BVM	SA6-31	SA6-31
CAA	5_18	1011Matrix.gvcf.gz	http://1002genomes.u-strasbg.fr/files/	Wine/European						42005									1	Capece et al., Food Micr., 2013														CAA	5_18			BVV	8_15	ERR1309010		8_15	ERR1309010				BVT	B-24	B-24
CAB	11_8	1011Matrix.gvcf.gz	http://1002genomes.u-strasbg.fr/files/	Wine/European						42663									1	Capece et al., Food Micr., 2013														CAB	11_8			CAA	5_18	ERR1308578		5_18	ERR1308578				BVV	8_15	8_15
CAC	A-12	1011Matrix.gvcf.gz	http://1002genomes.u-strasbg.fr/files/	Wine/European						42153									1	Capece et al., Food Micr., 2013														CAC	A-12			CAB	11_8	ERR1308670		11_8	ERR1308670				CAA	5_18	5_18
CAD	11_18	1011Matrix.gvcf.gz	http://1002genomes.u-strasbg.fr/files/	Wine/European						42300									1	Capece et al., Food Micr., 2013														CAD	11_18			CAC	A-12	ERR1309316		A-12	ERR1309316				CAB	11_8	11_8
CAE	B-4	1011Matrix.gvcf.gz	http://1002genomes.u-strasbg.fr/files/	Wine/European						37353									1	Capece et al., Food Micr., 2013														CAE	B-4			CAD	11_18	ERR1308697		11_18	ERR1308697				CAC	A-12	A-12
CAF	C-3	1011Matrix.gvcf.gz	http://1002genomes.u-strasbg.fr/files/	Wine/European						37008									1	Capece et al., Food Micr., 2013														CAF	C-3			CAE	B-4	ERR1309044		B-4	ERR1309044				CAD	11_18	11_18
CAH	D-1	1011Matrix.gvcf.gz	http://1002genomes.u-strasbg.fr/files/	Wine/European						40634									1	Capece et al., Food Micr., 2013														CAH	D-1			CAF	C-3	ERR1309286		C-3	ERR1309286				CAE	B-4	B-4
CAK	A-16	1011Matrix.gvcf.gz	http://1002genomes.u-strasbg.fr/files/	Wine/European						43481									1	Capece et al., Food Micr., 2013														CAK	A-16			CAH	D-1	ERR1308755		D-1	ERR1308755				CAF	C-3	C-3
CAL	A-19	1011Matrix.gvcf.gz	http://1002genomes.u-strasbg.fr/files/	Wine/European						43361									1	Capece et al., Food Micr., 2013														CAL	A-19			CAK	A-16	ERR1309117		A-16	ERR1309117				CAH	D-1	D-1
CAM	9_7	1011Matrix.gvcf.gz	http://1002genomes.u-strasbg.fr/files/	Wine/European						42243									1	Capece et al., Food Micr., 2013														CAM	9_7			CAL	A-19	ERR1309510		A-19	ERR1309510				CAK	A-16	A-16
CAN	8_3	1011Matrix.gvcf.gz	http://1002genomes.u-strasbg.fr/files/	Wine/European						42986									1	Capece et al., Food Micr., 2013														CAN	8_3			CAM	9_7	ERR1308714		9_7	ERR1308714				CAL	A-19	A-19
CAP	11_2	1011Matrix.gvcf.gz	http://1002genomes.u-strasbg.fr/files/	Wine/European						42148									1	Capece et al., Food Micr., 2013														CAP	11_2			CAN	8_3	ERR1308933		8_3	ERR1308933				CAM	9_7	9_7
CAQ	5_2	1011Matrix.gvcf.gz	http://1002genomes.u-strasbg.fr/files/	Wine/European						42562									1	Capece et al., Food Micr., 2013														CAQ	5_2			CAP	11_2	ERR1308586		11_2	ERR1308586				CAN	8_3	8_3
CAR	A-9	1011Matrix.gvcf.gz	http://1002genomes.u-strasbg.fr/files/	Wine/European						40254									1	Capece et al., Food Micr., 2013														CAR	A-9			CAQ	5_2	ERR1308749		5_2	ERR1308749				CAP	11_2	11_2
CAT	C-12	1011Matrix.gvcf.gz	http://1002genomes.u-strasbg.fr/files/	Wine/European						40285									1	Capece et al., Food Micr., 2013														CAT	C-12			CAR	A-9	ERR1309091		A-9	ERR1309091				CAQ	5_2	5_2
CAV	B-13	1011Matrix.gvcf.gz	http://1002genomes.u-strasbg.fr/files/	Wine/European						40164									1	Capece et al., Food Micr., 2013														CAV	B-13			CAT	C-12	ERR1309024		C-12	ERR1309024				CAR	A-9	A-9
CBA	A-14	1011Matrix.gvcf.gz	http://1002genomes.u-strasbg.fr/files/	Wine/European						40802									1	Capece et al., Food Micr., 2013														CBA	A-14			CAV	B-13	ERR1309104		B-13	ERR1309104				CAT	C-12	C-12
CBB	1_9	1011Matrix.gvcf.gz	http://1002genomes.u-strasbg.fr/files/	Wine/European						42499									1	Capece et al., Food Micr., 2013														CBB	1_9			CBA	A-14	ERR1309007		A-14	ERR1309007				CAV	B-13	B-13
CBC	D-18	1011Matrix.gvcf.gz	http://1002genomes.u-strasbg.fr/files/	Wine/European						40039									1	Capece et al., Food Micr., 2013														CBC	D-18			CBB	1_9	ERR1309343		1_9	ERR1309343				CBA	A-14	A-14
CBD	B-11	1011Matrix.gvcf.gz	http://1002genomes.u-strasbg.fr/files/	Wine/European						40078									1	Capece et al., Food Micr., 2013														CBD	B-11			CBC	D-18	ERR1308876		D-18	ERR1308876				CBB	1_9	1_9
CBE	D-21	1011Matrix.gvcf.gz	http://1002genomes.u-strasbg.fr/files/	Wine/European						42446									1	Capece et al., Food Micr., 2013														CBE	D-21			CBD	B-11	ERR1308852		B-11	ERR1308852				CBC	D-18	D-18
CBG	DBVPG1978	1011Matrix.gvcf.gz	http://1002genomes.u-strasbg.fr/files/	Wine/European						39688									1	Peter and De Chiara et al., Nature, 2018														CBG	DBVPG1978			CBE	D-21	ERR1309523		D-21	ERR1309523				CBD	B-11	B-11
CBH	DBVPG3051	1011Matrix.gvcf.gz	http://1002genomes.u-strasbg.fr/files/	Wine/European						37725									1	Peter and De Chiara et al., Nature, 2018														CBH	DBVPG3051			CBG	DBVPG1978	ERR1309187		DBVPG1978	ERR1309187				CBE	D-21	D-21
CBI	DBVPG4036	1011Matrix.gvcf.gz	http://1002genomes.u-strasbg.fr/files/	Wine/European						37540									1	Peter and De Chiara et al., Nature, 2018														CBI	DBVPG4036			CBH	DBVPG3051	ERR1309454		DBVPG3051	ERR1309454				CBG	DBVPG1978	DBVPG1978
CCM	N493-2C	1011Matrix.gvcf.gz	http://1002genomes.u-strasbg.fr/files/	Wine/European						37582									1	Peter and De Chiara et al., Nature, 2018														CCM	N493-2C			CBI	DBVPG4036	ERR1308603		DBVPG4036	ERR1308603				CBH	DBVPG3051	DBVPG3051
CDS	CECT10351-1B	1011Matrix.gvcf.gz	http://1002genomes.u-strasbg.fr/files/	Wine/European						37627									1	Peter and De Chiara et al., Nature, 2018														CDS	CECT10351-1B			CCM	N493-2C	ERR1309012		N493-2C	ERR1309012				CBI	DBVPG4036	DBVPG4036
CDV	DBVPG1616-1D	1011Matrix.gvcf.gz	http://1002genomes.u-strasbg.fr/files/	Wine/European						37284									1	Peter and De Chiara et al., Nature, 2018														CDV	DBVPG1616-1D			CDS	CECT10351-1B	ERR1309411		CECT10351-1B	ERR1309411				CCM	N493-2C	N493-2C
CEA	DBVPG1617-5A	1011Matrix.gvcf.gz	http://1002genomes.u-strasbg.fr/files/	Wine/European						37402									1	Peter and De Chiara et al., Nature, 2018														CEA	DBVPG1617-5A			CDV	DBVPG1616-1D	ERR1309031		DBVPG1616-1D	ERR1309031				CDS	CECT10351-1B	CECT10351-1B
CEB	DBVPG1619-4B	1011Matrix.gvcf.gz	http://1002genomes.u-strasbg.fr/files/	Wine/European						37448									1	Peter and De Chiara et al., Nature, 2018														CEB	DBVPG1619-4B			CEA	DBVPG1617-5A	ERR1309111		DBVPG1617-5A	ERR1309111				CDV	DBVPG1616-1D	DBVPG1616-1D
CEC	DBVPG1620-1A	1011Matrix.gvcf.gz	http://1002genomes.u-strasbg.fr/files/	Wine/European						37321									1	Peter and De Chiara et al., Nature, 2018														CEC	DBVPG1620-1A			CEB	DBVPG1619-4B	ERR1309017		DBVPG1619-4B	ERR1309017				CEA	DBVPG1617-5A	DBVPG1617-5A
CED	DBVPG1621-5A	1011Matrix.gvcf.gz	http://1002genomes.u-strasbg.fr/files/	Wine/European						37544									1	Peter and De Chiara et al., Nature, 2018														CED	DBVPG1621-5A			CEC	DBVPG1620-1A	ERR1308870		DBVPG1620-1A	ERR1308870				CEB	DBVPG1619-4B	DBVPG1619-4B
CEE	DBVPG1622-8B	1011Matrix.gvcf.gz	http://1002genomes.u-strasbg.fr/files/	Wine/European						37140									1	Peter and De Chiara et al., Nature, 2018														CEE	DBVPG1622-8B			CED	DBVPG1621-5A	ERR1308922		DBVPG1621-5A	ERR1308922				CEC	DBVPG1620-1A	DBVPG1620-1A
CEF	DBVPG1623-2A	1011Matrix.gvcf.gz	http://1002genomes.u-strasbg.fr/files/	Wine/European						37324									1	Peter and De Chiara et al., Nature, 2018														CEF	DBVPG1623-2A			CEE	DBVPG1622-8B	ERR1309037		DBVPG1622-8B	ERR1309037				CED	DBVPG1621-5A	DBVPG1621-5A
CFB	ho_SB	1011Matrix.gvcf.gz	http://1002genomes.u-strasbg.fr/files/	Wine/European						39500									1	Peter and De Chiara et al., Nature, 2018														CFB	ho_SB			CEF	DBVPG1623-2A	ERR1308703		DBVPG1623-2A	ERR1308703				CEE	DBVPG1622-8B	DBVPG1622-8B
CFE	4.9_WLP099	1011Matrix.gvcf.gz	http://1002genomes.u-strasbg.fr/files/	Wine/European						40615									1	Peter and De Chiara et al., Nature, 2018														CFE	4.9_WLP099			CFB	ho_SB	ERR1309183		ho_SB	ERR1309183				CEF	DBVPG1623-2A	DBVPG1623-2A
CFQ	UCD_40-235	1011Matrix.gvcf.gz	http://1002genomes.u-strasbg.fr/files/	Wine/European						37535									1	Peter and De Chiara et al., Nature, 2018														CFQ	UCD_40-235			CFE	4.9_WLP099	ERR1309225		4.9_WLP099	ERR1309225				CFB	ho_SB	ho_SB
CFR	UCD_40-248	1011Matrix.gvcf.gz	http://1002genomes.u-strasbg.fr/files/	Wine/European						37094									1	Peter and De Chiara et al., Nature, 2018														CFR	UCD_40-248			CFQ	UCD_40-235	ERR1309367		UCD_40-235	ERR1309367				CFE	4.9_WLP099	4.9_WLP099
CFS	UCD_40-255	1011Matrix.gvcf.gz	http://1002genomes.u-strasbg.fr/files/	Wine/European						37643									1	Peter and De Chiara et al., Nature, 2018														CFS	UCD_40-255			CFR	UCD_40-248	ERR1309312		UCD_40-248	ERR1309312				CFQ	UCD_40-235	UCD_40-235
CFV	UCD_40-49	1011Matrix.gvcf.gz	http://1002genomes.u-strasbg.fr/files/	Wine/European						36993									1	Peter and De Chiara et al., Nature, 2018														CFV	UCD_40-49			CFS	UCD_40-255	ERR1309156		UCD_40-255	ERR1309156				CFR	UCD_40-248	UCD_40-248
CGS	Ca6	1011Matrix.gvcf.gz	http://1002genomes.u-strasbg.fr/files/	Wine/European						38292									1	Peter and De Chiara et al., Nature, 2018														CGS	Ca6			CFV	UCD_40-49	ERR1309169		UCD_40-49	ERR1309169				CFS	UCD_40-255	UCD_40-255
CGT	Lib39	1011Matrix.gvcf.gz	http://1002genomes.u-strasbg.fr/files/	Wine/European						37555									1	Peter and De Chiara et al., Nature, 2018														CGT	Lib39			CGS	Ca6	ERR1308721		Ca6	ERR1308721				CFV	UCD_40-49	UCD_40-49
CGV	Lib51	1011Matrix.gvcf.gz	http://1002genomes.u-strasbg.fr/files/	Wine/European						39313									1	Peter and De Chiara et al., Nature, 2018														CGV	Lib51			CGT	Lib39	ERR1309219		Lib39	ERR1309219				CGS	Ca6	Ca6
CHA	Lib52	1011Matrix.gvcf.gz	http://1002genomes.u-strasbg.fr/files/	Wine/European						38139									1	Peter and De Chiara et al., Nature, 2018														CHA	Lib52			CGV	Lib51	ERR1308815		Lib51	ERR1308815				CGT	Lib39	Lib39
CHB	Lib54	1011Matrix.gvcf.gz	http://1002genomes.u-strasbg.fr/files/	Wine/European						40276									1	Peter and De Chiara et al., Nature, 2018														CHB	Lib54			CHA	Lib52	ERR1309281		Lib52	ERR1309281				CGV	Lib51	Lib51
CHC	Lib61	1011Matrix.gvcf.gz	http://1002genomes.u-strasbg.fr/files/	Wine/European						38825									1	Peter and De Chiara et al., Nature, 2018														CHC	Lib61			CHB	Lib54	ERR1309435		Lib54	ERR1309435				CHA	Lib52	Lib52
CHD	Lib70	1011Matrix.gvcf.gz	http://1002genomes.u-strasbg.fr/files/	Wine/European						41228									1	Peter and De Chiara et al., Nature, 2018														CHD	Lib70			CHC	Lib61	ERR1309386		Lib61	ERR1309386				CHB	Lib54	Lib54
CHE	Lib71	1011Matrix.gvcf.gz	http://1002genomes.u-strasbg.fr/files/	Wine/European						39895									1	Peter and De Chiara et al., Nature, 2018														CHE	Lib71			CHD	Lib70	ERR1309398		Lib70	ERR1309398				CHC	Lib61	Lib61
CHF	Lib73	1011Matrix.gvcf.gz	http://1002genomes.u-strasbg.fr/files/	Wine/European						46492									1	Peter and De Chiara et al., Nature, 2018														CHF	Lib73			CHE	Lib71	ERR1308874		Lib71	ERR1308874				CHD	Lib70	Lib70
CIA	SRC 147	1011Matrix.gvcf.gz	http://1002genomes.u-strasbg.fr/files/	Wine/European						36907									1	Peter and De Chiara et al., Nature, 2018														CIA	SRC 147			CHF	Lib73	ERR1309205		Lib73	ERR1309205				CHE	Lib71	Lib71
CIB	SRC 213	1011Matrix.gvcf.gz	http://1002genomes.u-strasbg.fr/files/	Wine/European						36806									1	Peter and De Chiara et al., Nature, 2018														CIB	SRC 213			CIA	SRC 147	ERR1308712		SRC 147	ERR1308712				CHF	Lib73	Lib73
CIM	malade Hc6553	1011Matrix.gvcf.gz	http://1002genomes.u-strasbg.fr/files/	Wine/European						38103									1	Peter and De Chiara et al., Nature, 2018														CIM	malade Hc6553			CIB	SRC 213	ERR1308828		SRC 213	ERR1308828				CIA	SRC 147	SRC 147
CIN	malade Pac6436	1011Matrix.gvcf.gz	http://1002genomes.u-strasbg.fr/files/	Wine/European						38161									1	Peter and De Chiara et al., Nature, 2018														CIN	malade Pac6436			CIM	malade Hc6553	ERR1309356		malade Hc6553	ERR1309356				CIB	SRC 213	SRC 213
CIP	malade 6442	1011Matrix.gvcf.gz	http://1002genomes.u-strasbg.fr/files/	Wine/European						38035									1	Peter and De Chiara et al., Nature, 2018														CIP	malade 6442			CIN	malade Pac6436	ERR1309462		malade Pac6436	ERR1309462				CIM	malade Hc6553	malade Hc6553
CIQ	malade 6452	1011Matrix.gvcf.gz	http://1002genomes.u-strasbg.fr/files/	Wine/European						37971									1	Peter and De Chiara et al., Nature, 2018														CIQ	malade 6452			CIP	malade 6442	ERR1308710		malade 6442	ERR1308710				CIN	malade Pac6436	malade Pac6436
CIR	malade 6441	1011Matrix.gvcf.gz	http://1002genomes.u-strasbg.fr/files/	Wine/European						38127									1	Peter and De Chiara et al., Nature, 2018														CIR	malade 6441			CIQ	malade 6452	ERR1308942		malade 6452	ERR1308942				CIP	malade 6442	malade 6442
CIS	malade Elbaz 6766	1011Matrix.gvcf.gz	http://1002genomes.u-strasbg.fr/files/	Wine/European						38173									1	Peter and De Chiara et al., Nature, 2018														CIS	malade Elbaz 6766			CIR	malade 6441	ERR1309005		malade 6441	ERR1309005				CIQ	malade 6452	malade 6452
CIT	malade 459 Labaume	1011Matrix.gvcf.gz	http://1002genomes.u-strasbg.fr/files/	Wine/European						38149									1	Peter and De Chiara et al., Nature, 2018														CIT	malade 459 Labaume			CIS	malade Elbaz 6766	ERR1308688		malade Elbaz 6766	ERR1308688				CIR	malade 6441	malade 6441
CIV	malade 1124/150017	1011Matrix.gvcf.gz	http://1002genomes.u-strasbg.fr/files/	Wine/European						38074									1	Peter and De Chiara et al., Nature, 2018														CIV	malade 1124/150017			CIT	malade 459 Labaume	ERR1309265		malade 459 Labaume	ERR1309265				CIS	malade Elbaz 6766	malade Elbaz 6766
CKB	malade 98 1655/125391	1011Matrix.gvcf.gz	http://1002genomes.u-strasbg.fr/files/	Wine/European						38096									1	Peter and De Chiara et al., Nature, 2018														CKB	malade 98 1655/125391			CIV	malade 1124/150017	ERR1309419		malade 1124/150017	ERR1309419				CIT	malade 459 Labaume	malade 459 Labaume
CKC	malade 139287/11_2_1	1011Matrix.gvcf.gz	http://1002genomes.u-strasbg.fr/files/	Wine/European						38155									1	Peter and De Chiara et al., Nature, 2018														CKC	malade 139287/11_2_1			CKB	malade 98 1655/125391	ERR1309453		malade 98 1655/125391	ERR1309453				CIV	malade 1124/150017	malade 1124/150017
CKD	malade 97 138633/11-2-5	1011Matrix.gvcf.gz	http://1002genomes.u-strasbg.fr/files/	Wine/European						38059									1	Peter and De Chiara et al., Nature, 2018														CKD	malade 97 138633/11-2-5			CKC	malade 139287/11_2_1	ERR1309213		malade 139287/11_2_1	ERR1309213				CKB	malade 98 1655/125391	malade 98 1655/125391
CKE	malade 141076/11210	1011Matrix.gvcf.gz	http://1002genomes.u-strasbg.fr/files/	Wine/European						38277									1	Peter and De Chiara et al., Nature, 2018														CKE	malade 141076/11210			CKD	malade 97 138633/11-2-5	ERR1308905		malade 97 138633/11-2-5	ERR1308905				CKC	malade 139287/11_2_1	malade 139287/11_2_1
CKF	malade 150865/1122	1011Matrix.gvcf.gz	http://1002genomes.u-strasbg.fr/files/	Wine/European						37940									1	Peter and De Chiara et al., Nature, 2018														CKF	malade 150865/1122			CKE	malade 141076/11210	ERR1309043		malade 141076/11210	ERR1309043				CKD	malade 97 138633/11-2-5	malade 97 138633/11-2-5
CKG	UL G84F88I90	1011Matrix.gvcf.gz	http://1002genomes.u-strasbg.fr/files/	Wine/European						38249									1	Peter and De Chiara et al., Nature, 2018														CKG	UL G84F88I90			CKF	malade 150865/1122	ERR1308887		malade 150865/1122	ERR1308887				CKE	malade 141076/11210	malade 141076/11210
CKH	ultra lev. 1127	1011Matrix.gvcf.gz	http://1002genomes.u-strasbg.fr/files/	Wine/European						38116									1	Peter and De Chiara et al., Nature, 2018														CKH	ultra lev. 1127			CKG	UL G84F88I90	ERR1308941		UL G84F88I90	ERR1308941				CKF	malade 150865/1122	malade 150865/1122
CKI	perentol	1011Matrix.gvcf.gz	http://1002genomes.u-strasbg.fr/files/	Wine/European						38148									1	Peter and De Chiara et al., Nature, 2018														CKI	perentol			CKH	ultra lev. 1127	ERR1308801		ultra lev. 1127	ERR1308801				CKG	UL G84F88I90	UL G84F88I90
CKL	malade 98 3161	1011Matrix.gvcf.gz	http://1002genomes.u-strasbg.fr/files/	Wine/European						38218									1	Peter and De Chiara et al., Nature, 2018														CKL	malade 98 3161			CKI	perentol	ERR1309436		perentol	ERR1309436				CKH	ultra lev. 1127	ultra lev. 1127
CKM	malade 98 2574	1011Matrix.gvcf.gz	http://1002genomes.u-strasbg.fr/files/	Wine/European						38269									1	Peter and De Chiara et al., Nature, 2018														CKM	malade 98 2574			CKL	malade 98 3161	ERR1308641		malade 98 3161	ERR1308641				CKI	perentol	perentol
CKP	malade Broussais	1011Matrix.gvcf.gz	http://1002genomes.u-strasbg.fr/files/	Wine/European						38120									1	Peter and De Chiara et al., Nature, 2018														CKP	malade Broussais			CKM	malade 98 2574	ERR1309016		malade 98 2574	ERR1309016				CKL	malade 98 3161	malade 98 3161
CKQ	malade M2402A Necker	1011Matrix.gvcf.gz	http://1002genomes.u-strasbg.fr/files/	Wine/European						38179									1	Peter and De Chiara et al., Nature, 2018														CKQ	malade M2402A Necker			CKP	malade Broussais	ERR1308600		malade Broussais	ERR1308600				CKM	malade 98 2574	malade 98 2574
CKT	malade Fauot	1011Matrix.gvcf.gz	http://1002genomes.u-strasbg.fr/files/	Wine/European						38345									1	Peter and De Chiara et al., Nature, 2018														CKT	malade Fauot			CKQ	malade M2402A Necker	ERR1309065		malade M2402A Necker	ERR1309065				CKP	malade Broussais	malade Broussais
CLH	NCYC_2743	1011Matrix.gvcf.gz	http://1002genomes.u-strasbg.fr/files/	Wine/European						37165									1	Peter and De Chiara et al., Nature, 2018														CLH	NCYC_2743			CKT	malade Fauot	ERR1309099		malade Fauot	ERR1309099				CKQ	malade M2402A Necker	malade M2402A Necker
CPE	1216	1011Matrix.gvcf.gz	http://1002genomes.u-strasbg.fr/files/	Wine/European						37911									1	Peter and De Chiara et al., Nature, 2018														CPE	1216			CLH	NCYC_2743	ERR1308629		NCYC_2743	ERR1308629				CKT	malade Fauot	malade Fauot
CPF	1235	1011Matrix.gvcf.gz	http://1002genomes.u-strasbg.fr/files/	Wine/European						40399									1	Peter and De Chiara et al., Nature, 2018														CPF	1235			CPE	1216	ERR1309107		1216	ERR1309107				CLH	NCYC_2743	NCYC_2743
CQT	L-982	1011Matrix.gvcf.gz	http://1002genomes.u-strasbg.fr/files/	Wine/European						38017									1	Peter and De Chiara et al., Nature, 2018														CQT	L-982			CPF	1235	ERR1308606		1235	ERR1308606				CPE	1216	1216
CQV	CD7-9Sv2	1011Matrix.gvcf.gz	http://1002genomes.u-strasbg.fr/files/	Wine/European						37343									1	Peter and De Chiara et al., Nature, 2018														CQV	CD7-9Sv2			CQT	L-982	ERR1308744		L-982	ERR1308744				CPF	1235	1235
CRA	RB3-7Sc2	1011Matrix.gvcf.gz	http://1002genomes.u-strasbg.fr/files/	Wine/European						39622									1	Peter and De Chiara et al., Nature, 2018														CRA	RB3-7Sc2			CQV	CD7-9Sv2	ERR1309418		CD7-9Sv2	ERR1309418				CQT	L-982	L-982
CRB	SC2-37	1011Matrix.gvcf.gz	http://1002genomes.u-strasbg.fr/files/	Wine/European						37157									1	Peter and De Chiara et al., Nature, 2018														CRB	SC2-37			CRA	RB3-7Sc2	ERR1308711		RB3-7Sc2	ERR1308711				CQV	CD7-9Sv2	CD7-9Sv2
CRC	Ba-215	1011Matrix.gvcf.gz	http://1002genomes.u-strasbg.fr/files/	Wine/European						37195									1	Peter and De Chiara et al., Nature, 2018														CRC	Ba-215			CRB	SC2-37	ERR1309228		SC2-37	ERR1309228				CRA	RB3-7Sc2	RB3-7Sc2
CRG	L-846	1011Matrix.gvcf.gz	http://1002genomes.u-strasbg.fr/files/	Wine/European						39828									1	Peter and De Chiara et al., Nature, 2018														CRG	L-846			CRC	Ba-215	ERR1308944		Ba-215	ERR1308944				CRB	SC2-37	SC2-37
CRH	L-319	1011Matrix.gvcf.gz	http://1002genomes.u-strasbg.fr/files/	Wine/European						39466									1	Peter and De Chiara et al., Nature, 2018														CRH	L-319			CRG	L-846	ERR1309473		L-846	ERR1309473				CRC	Ba-215	Ba-215
CRI	AGME_5I	1011Matrix.gvcf.gz	http://1002genomes.u-strasbg.fr/files/	Wine/European						37687									1	Peter and De Chiara et al., Nature, 2018														CRI	AGME_5I			CRH	L-319	ERR1309354		L-319	ERR1309354				CRG	L-846	L-846
CRK	E1-6	1011Matrix.gvcf.gz	http://1002genomes.u-strasbg.fr/files/	Wine/European						37459									1	Peter and De Chiara et al., Nature, 2018														CRK	E1-6			CRI	AGME_5I	ERR1308881		AGME_5I	ERR1308881				CRH	L-319	L-319
CRL	C-6	1011Matrix.gvcf.gz	http://1002genomes.u-strasbg.fr/files/	Wine/European						33627									1	Capece et al., Food Micr., 2013														CRL	C-6			CRK	E1-6	ERR1308837		E1-6	ERR1308837				CRI	AGME_5I	AGME_5I
SACE_GAP	L1528	1011Matrix.gvcf.gz	http://1002genomes.u-strasbg.fr/files/	Wine/European						35367									1	Bergström et al., MBE, 2014														SACE_GAP	L1528			CRL	C-6	ERR1308952		C-6	ERR1308952				CRK	E1-6	E1-6
SACE_YAA	YJM189	1011Matrix.gvcf.gz	http://1002genomes.u-strasbg.fr/files/	Wine/European						37621									1	Strope, Gen Res, 2015														SACE_YAA	YJM189			SACE_GAP	L1528	SRR1568239		L1528	SRR1568239				CRL	C-6	C-6
SACE_YAD	YJM244	1011Matrix.gvcf.gz	http://1002genomes.u-strasbg.fr/files/	Wine/European						36883									1	Strope, Gen Res, 2015														SACE_YAD	YJM244			SACE_YAA	YJM189	SRR800764		YJM189	SRR800764				SACE_GAP	L1528	L1528
SACE_YAF	YJM270	1011Matrix.gvcf.gz	http://1002genomes.u-strasbg.fr/files/	Wine/European						40282									1	Strope, Gen Res, 2015														SACE_YAF	YJM270			SACE_YAD	YJM244	SRR800767		YJM244	SRR800767				SACE_YAA	YJM189	YJM189
SACE_YAM	YJM453	1011Matrix.gvcf.gz	http://1002genomes.u-strasbg.fr/files/	Wine/European						36398									1	Strope, Gen Res, 2015														SACE_YAM	YJM453			SACE_YAF	YJM270	SRR800769		YJM270	SRR800769				SACE_YAD	YJM244	YJM244
SACE_YAY	YJM969	1011Matrix.gvcf.gz	http://1002genomes.u-strasbg.fr/files/	Wine/European						36598									1	Strope, Gen Res, 2015														SACE_YAY	YJM969			SACE_YAM	YJM453	SRR800776		YJM453	SRR800776				SACE_YAF	YJM270	YJM270
SACE_YAZ	YJM972	1011Matrix.gvcf.gz	http://1002genomes.u-strasbg.fr/files/	Wine/European						37248									1	Strope, Gen Res, 2015														SACE_YAZ	YJM972			SACE_YAY	YJM969	SRR800788		YJM969	SRR800788				SACE_YAM	YJM453	YJM453
SACE_YBA	YJM975	1011Matrix.gvcf.gz	http://1002genomes.u-strasbg.fr/files/	Wine/European						36871									1	Strope, Gen Res, 2015														SACE_YBA	YJM975			SACE_YAZ	YJM972	SRR800789		YJM972	SRR800789				SACE_YAY	YJM969	YJM969
SACE_YBB	YJM978	1011Matrix.gvcf.gz	http://1002genomes.u-strasbg.fr/files/	Wine/European						37274									1	Strope, Gen Res, 2015														SACE_YBB	YJM978			SACE_YBA	YJM975	SRR800790		YJM975	SRR800790				SACE_YAZ	YJM972	YJM972
SACE_YBE	YJM987	1011Matrix.gvcf.gz	http://1002genomes.u-strasbg.fr/files/	Wine/European						36898									1	Strope, Gen Res, 2015														SACE_YBE	YJM987			SACE_YBB	YJM978	SRR800791		YJM978	SRR800791				SACE_YBA	YJM975	YJM975
SACE_YBF	YJM980	1011Matrix.gvcf.gz	http://1002genomes.u-strasbg.fr/files/	Wine/European						36944									1	Strope, Gen Res, 2015														SACE_YBF	YJM980			SACE_YBE	YJM987	SRR800794		YJM987	SRR800794				SACE_YBB	YJM978	YJM978
SACE_YBG	YJM993	1011Matrix.gvcf.gz	http://1002genomes.u-strasbg.fr/files/	Wine/European						37399									1	Strope, Gen Res, 2015														SACE_YBG	YJM993			SACE_YBF	YJM980			YJM980					SACE_YBE	YJM987	YJM987
SACE_YBH	YJM996	1011Matrix.gvcf.gz	http://1002genomes.u-strasbg.fr/files/	Wine/European						36006									1	Strope, Gen Res, 2015														SACE_YBH	YJM996			SACE_YBG	YJM993	SRR800796		YJM993	SRR800796				SACE_YBF	YJM980	YJM980
SACE_YBN	YJM1242	1011Matrix.gvcf.gz	http://1002genomes.u-strasbg.fr/files/	Wine/European						37049									1	Strope, Gen Res, 2015														SACE_YBN	YJM1242			SACE_YBH	YJM996	SRR800797		YJM996	SRR800797				SACE_YBG	YJM993	YJM993
SACE_YBO	YJM1244	1011Matrix.gvcf.gz	http://1002genomes.u-strasbg.fr/files/	Wine/European						37249									1	Strope, Gen Res, 2015														SACE_YBO	YJM1244			SACE_YBN	YJM1242	SRR800803		YJM1242	SRR800803				SACE_YBH	YJM996	YJM996
SACE_YBX	YJM1332	1011Matrix.gvcf.gz	http://1002genomes.u-strasbg.fr/files/	Wine/European						37638									1	Strope, Gen Res, 2015														SACE_YBX	YJM1332			SACE_YBO	YJM1244	SRR800804		YJM1244	SRR800804				SACE_YBN	YJM1242	YJM1242
SACE_YBY	YJM1336	1011Matrix.gvcf.gz	http://1002genomes.u-strasbg.fr/files/	Wine/European						37846									1	Strope, Gen Res, 2015														SACE_YBY	YJM1336			SACE_YBX	YJM1332	SRR800813		YJM1332	SRR800813				SACE_YBO	YJM1244	YJM1244
SACE_YCA	YJM1341	1011Matrix.gvcf.gz	http://1002genomes.u-strasbg.fr/files/	Wine/European						36586									1	Strope, Gen Res, 2015														SACE_YCA	YJM1341			SACE_YBY	YJM1336	SRR800814		YJM1336	SRR800814				SACE_YBX	YJM1332	YJM1332
SACE_YCD	YJM1356	1011Matrix.gvcf.gz	http://1002genomes.u-strasbg.fr/files/	Wine/European						37236									1	Strope, Gen Res, 2015														SACE_YCD	YJM1356			SACE_YCA	YJM1341	SRR800816		YJM1341	SRR800816				SACE_YBY	YJM1336	YJM1336
SACE_YCP	YJM1415	1011Matrix.gvcf.gz	http://1002genomes.u-strasbg.fr/files/	Wine/European						37339									1	Strope, Gen Res, 2015														SACE_YCP	YJM1415			SACE_YCD	YJM1356	SRR800819		YJM1356	SRR800819				SACE_YCA	YJM1341	YJM1341
SACE_YCQ	YJM1417	1011Matrix.gvcf.gz	http://1002genomes.u-strasbg.fr/files/	Wine/European						37304									1	Strope, Gen Res, 2015														SACE_YCQ	YJM1417			SACE_YCP	YJM1415	SRR800831		YJM1415	SRR800831				SACE_YCD	YJM1356	YJM1356
SACE_YDC	YJM1477	1011Matrix.gvcf.gz	http://1002genomes.u-strasbg.fr/files/	Wine/European						37350									1	Strope, Gen Res, 2015														SACE_YDC	YJM1477			SACE_YCQ	YJM1417	SRR800832		YJM1417	SRR800832				SACE_YCP	YJM1415	YJM1415
SACE_YDF	YJM1526	1011Matrix.gvcf.gz	http://1002genomes.u-strasbg.fr/files/	Wine/European						37619									1	Strope, Gen Res, 2015														SACE_YDF	YJM1526			SACE_YDC	YJM1477	SRR800844		YJM1477	SRR800844				SACE_YCQ	YJM1417	YJM1417
SACE_YDJ	YJM1574	1011Matrix.gvcf.gz	http://1002genomes.u-strasbg.fr/files/	Wine/European						40456									1	Strope, Gen Res, 2015														SACE_YDJ	YJM1574			SACE_YDF	YJM1526	SRR800847		YJM1526	SRR800847				SACE_YDC	YJM1477	YJM1477
SACE_YDO	YJM1129	1011Matrix.gvcf.gz	http://1002genomes.u-strasbg.fr/files/	Wine/European						37089									1	Strope, Gen Res, 2015														SACE_YDO	YJM1129			SACE_YDJ	YJM1574	SRR800851		YJM1574	SRR800851				SACE_YDF	YJM1526	YJM1526
BCG	HE008	1011Matrix.gvcf.gz	http://1002genomes.u-strasbg.fr/files/	French Guiana						73707									1	Angebault et al., JID, 2013														BCG	HE008			SACE_YDO	YJM1129	SRR800856		YJM1129	SRR800856				SACE_YDJ	YJM1574	YJM1574
BDP	CEY615	1011Matrix.gvcf.gz	http://1002genomes.u-strasbg.fr/files/	French Guiana						73505									1	Angebault et al., JID, 2013														BDP	CEY615			BCG	HE008	ERR1309193		HE008	ERR1309193				SACE_YDO	YJM1129	YJM1129
AEC	CBS1248	1011Matrix.gvcf.gz	http://1002genomes.u-strasbg.fr/files/	Ale beer						68835									1	Peter and De Chiara et al., Nature, 2018														AEC	CBS1248			BDP	CEY615	ERR1308913		CEY615	ERR1308913				BCG	HE008	HE008
AQT	CBS1230	1011Matrix.gvcf.gz	http://1002genomes.u-strasbg.fr/files/	Ale beer						60984									1	Peter and De Chiara et al., Nature, 2018														AQT	CBS1230			AEC	CBS1248	ERR1309314		CBS1248	ERR1309314				BDP	CEY615	CEY615
ASH	CLIB227	1011Matrix.gvcf.gz	http://1002genomes.u-strasbg.fr/files/	Ale beer						62528									1	Peter and De Chiara et al., Nature, 2018														ASH	CLIB227			AQT	CBS1230	ERR1309217		CBS1230	ERR1309217				AEC	CBS1248	CBS1248
BRP	DBVPG6694	1011Matrix.gvcf.gz	http://1002genomes.u-strasbg.fr/files/	Ale beer						68649									1	Peter and De Chiara et al., Nature, 2018														BRP	DBVPG6694			ASH	CLIB227	ERR1308979		CLIB227	ERR1308979				AQT	CBS1230	CBS1230
BRQ	DBVPG6695	1011Matrix.gvcf.gz	http://1002genomes.u-strasbg.fr/files/	Ale beer						66280									1	Peter and De Chiara et al., Nature, 2018														BRQ	DBVPG6695			BRP	DBVPG6694	ERR1309377		DBVPG6694	ERR1309377				ASH	CLIB227	CLIB227
BSI	DBVPG6693	1011Matrix.gvcf.gz	http://1002genomes.u-strasbg.fr/files/	Ale beer						64780									1	Peter and De Chiara et al., Nature, 2018														BSI	DBVPG6693			BRQ	DBVPG6695	ERR1309175		DBVPG6695	ERR1309175				BRP	DBVPG6694	DBVPG6694
CBR	NCYC_1187	1011Matrix.gvcf.gz	http://1002genomes.u-strasbg.fr/files/	Ale beer						72747									1	Peter and De Chiara et al., Nature, 2018														CBR	NCYC_1187			BSI	DBVPG6693	ERR1309026		DBVPG6693	ERR1309026				BRQ	DBVPG6695	DBVPG6695
CFC	4.5_WLP530	1011Matrix.gvcf.gz	http://1002genomes.u-strasbg.fr/files/	Ale beer						73767									1	Peter and De Chiara et al., Nature, 2018														CFC	4.5_WLP530			CBR	NCYC_1187	ERR1308964		NCYC_1187	ERR1308964				BSI	DBVPG6693	DBVPG6693
CFD	1.3_Safale_US05	1011Matrix.gvcf.gz	http://1002genomes.u-strasbg.fr/files/	Ale beer						65309									1	Peter and De Chiara et al., Nature, 2018														CFD	1.3_Safale_US05			CFC	4.5_WLP530	ERR1308839		4.5_WLP530	ERR1308839				CBR	NCYC_1187	NCYC_1187
CFG	1.6_Safale_S40	1011Matrix.gvcf.gz	http://1002genomes.u-strasbg.fr/files/	Ale beer						73590									1	Peter and De Chiara et al., Nature, 2018														CFG	1.6_Safale_S40			CFD	1.3_Safale_US05	ERR1309393		1.3_Safale_US05	ERR1309393				CFC	4.5_WLP530	4.5_WLP530
CFH	Nottingham_ale_1.8_Lallemand	1011Matrix.gvcf.gz	http://1002genomes.u-strasbg.fr/files/	Ale beer						72829									1	Peter and De Chiara et al., Nature, 2018														CFH	Nottingham_ale_1.8_Lallemand			CFG	1.6_Safale_S40	ERR1309291		1.6_Safale_S40	ERR1309291				CFD	1.3_Safale_US05	1.3_Safale_US05
CFM	5.5_WLP090	1011Matrix.gvcf.gz	http://1002genomes.u-strasbg.fr/files/	Ale beer						65849									1	Peter and De Chiara et al., Nature, 2018														CFM	5.5_WLP090			CFH	Nottingham_ale_1.8_Lallemand	ERR1309433		Nottingham_ale_1.8_Lallemand	ERR1309433				CFG	1.6_Safale_S40	1.6_Safale_S40
ANN	AY529516	1011Matrix.gvcf.gz	http://1002genomes.u-strasbg.fr/files/	West African cocoa						56046									1	Jespersen et.al, JID, 2013														ANN	AY529516			CFM	5.5_WLP090	ERR1309468		5.5_WLP090	ERR1309468				CFH	Nottingham_ale_1.8_Lallemand	Nottingham_ale_1.8_Lallemand
CQC	MTF2546	1011Matrix.gvcf.gz	http://1002genomes.u-strasbg.fr/files/	West African cocoa						52776									1	Jespersen et.al, JID, 2013														CQC	MTF2546			ANN	AY529516	ERR1308724		AY529516	ERR1308724				CFM	5.5_WLP090	5.5_WLP090
CQD	MTF2547	1011Matrix.gvcf.gz	http://1002genomes.u-strasbg.fr/files/	West African cocoa						52769									1	Jespersen et.al, JID, 2013														CQD	MTF2547			CQC	MTF2546	ERR1308982		MTF2546	ERR1308982				ANN	AY529516	AY529516
CQE	MTF2548	1011Matrix.gvcf.gz	http://1002genomes.u-strasbg.fr/files/	West African cocoa						55165									1	Jespersen et.al, JID, 2013														CQE	MTF2548			CQD	MTF2547	ERR1308713		MTF2547	ERR1308713				CQC	MTF2546	MTF2546
CQF	MTF2549	1011Matrix.gvcf.gz	http://1002genomes.u-strasbg.fr/files/	West African cocoa						52456									1	Jespersen et.al, JID, 2013														CQF	MTF2549			CQE	MTF2548	ERR1309181		MTF2548	ERR1309181				CQD	MTF2547	MTF2547
CQG	MTF2550	1011Matrix.gvcf.gz	http://1002genomes.u-strasbg.fr/files/	West African cocoa						59169									1	Jespersen et.al, JID, 2013														CQG	MTF2550			CQF	MTF2549	ERR1309519		MTF2549	ERR1309519				CQE	MTF2548	MTF2548
CQH	MTF2551	1011Matrix.gvcf.gz	http://1002genomes.u-strasbg.fr/files/	West African cocoa						55914									1	Jespersen et.al, JID, 2013														CQH	MTF2551			CQG	MTF2550	ERR1309372		MTF2550	ERR1309372				CQF	MTF2549	MTF2549
CQI	MTF2552	1011Matrix.gvcf.gz	http://1002genomes.u-strasbg.fr/files/	West African cocoa						60169									1	Jespersen et.al, JID, 2013														CQI	MTF2552			CQH	MTF2551	ERR1308735		MTF2551	ERR1308735				CQG	MTF2550	MTF2550
CQK	MTF2553	1011Matrix.gvcf.gz	http://1002genomes.u-strasbg.fr/files/	West African cocoa						52498									1	Jespersen et.al, JID, 2013														CQK	MTF2553			CQI	MTF2552	ERR1309004		MTF2552	ERR1309004				CQH	MTF2551	MTF2551
CQM	MTF2555	1011Matrix.gvcf.gz	http://1002genomes.u-strasbg.fr/files/	West African cocoa						56567									1	Jespersen et.al, JID, 2013														CQM	MTF2555			CQK	MTF2553	ERR1308914		MTF2553	ERR1308914				CQI	MTF2552	MTF2552
CQN	MTF2556	1011Matrix.gvcf.gz	http://1002genomes.u-strasbg.fr/files/	West African cocoa						53431									1	Jespersen et.al, JID, 2013														CQN	MTF2556			CQM	MTF2555	ERR1308831		MTF2555	ERR1308831				CQK	MTF2553	MTF2553
CQP	MTF2557	1011Matrix.gvcf.gz	http://1002genomes.u-strasbg.fr/files/	West African cocoa						52170									1	Jespersen et.al, JID, 2013														CQP	MTF2557			CQN	MTF2556	ERR1309298		MTF2556	ERR1309298				CQM	MTF2555	MTF2555
ADF	YPS1009_b	1011Matrix.gvcf.gz	http://1002genomes.u-strasbg.fr/files/	African palm wine						66210									1	Schacherer et al., Nature, 2009														ADF	YPS1009_b			CQP	MTF2557	ERR1309388		MTF2557	ERR1309388				CQN	MTF2556	MTF2556
ADV	CBS7903	1011Matrix.gvcf.gz	http://1002genomes.u-strasbg.fr/files/	African palm wine						68182									1	Peter and De Chiara et al., Nature, 2018														ADV	CBS7903			ADF	YPS1009_b	ERR1309089		YPS1009_b	ERR1309089				CQP	MTF2557	MTF2557
AHS	CBS1419	1011Matrix.gvcf.gz	http://1002genomes.u-strasbg.fr/files/	African palm wine						66027									1	Peter and De Chiara et al., Nature, 2018														AHS	CBS1419			ADV	CBS7903	ERR1309484		CBS7903	ERR1309484				ADF	YPS1009_b	YPS1009_b
AKB	NPA07.1	1011Matrix.gvcf.gz	http://1002genomes.u-strasbg.fr/files/	African palm wine						68512									1	Ezeronye et al., IJFM, 2009														AKB	NPA07.1			AHS	CBS1419	ERR1308920		CBS1419	ERR1308920				ADV	CBS7903	CBS7903
AKC	NPA05a1	1011Matrix.gvcf.gz	http://1002genomes.u-strasbg.fr/files/	African palm wine						69375									1	Ezeronye et al., IJFM, 2009														AKC	NPA05a1			AKB	NPA07.1	ERR1309231		NPA07.1	ERR1309231				AHS	CBS1419	CBS1419
AKD	NPA05b1	1011Matrix.gvcf.gz	http://1002genomes.u-strasbg.fr/files/	African palm wine						68672									1	Ezeronye et al., IJFM, 2009														AKD	NPA05b1			AKC	NPA05a1	ERR1309493		NPA05a1	ERR1309493				AKB	NPA07.1	NPA07.1
AKG	NPA06.1	1011Matrix.gvcf.gz	http://1002genomes.u-strasbg.fr/files/	African palm wine						64672									1	Ezeronye et al., IJFM, 2009														AKG	NPA06.1			AKD	NPA05b1	ERR1309113		NPA05b1	ERR1309113				AKC	NPA05a1	NPA05a1
AKH	NPA02-1	1011Matrix.gvcf.gz	http://1002genomes.u-strasbg.fr/files/	African palm wine						66206									1	Ezeronye et al., IJFM, 2009														AKH	NPA02-1			AKG	NPA06.1	ERR1309112		NPA06.1	ERR1309112				AKD	NPA05b1	NPA05b1
APQ	CBS400	1011Matrix.gvcf.gz	http://1002genomes.u-strasbg.fr/files/	African palm wine						65948									1	Peter and De Chiara et al., Nature, 2018														APQ	CBS400			AKH	NPA02-1	ERR1309124		NPA02-1	ERR1309124				AKG	NPA06.1	NPA06.1
ATP	Y5	1011Matrix.gvcf.gz	http://1002genomes.u-strasbg.fr/files/	African palm wine						66257									1	Peter and De Chiara et al., Nature, 2018														ATP	Y5			APQ	CBS400	ERR1309447		CBS400	ERR1309447				AKH	NPA02-1	NPA02-1
AVV	DJ65	1011Matrix.gvcf.gz	http://1002genomes.u-strasbg.fr/files/	African palm wine						71884									1	Tapsoba et al., IJFM, 2015														AVV	DJ65			ATP	Y5	ERR1309036		Y5	ERR1309036				APQ	CBS400	CBS400
BAB	DJ68	1011Matrix.gvcf.gz	http://1002genomes.u-strasbg.fr/files/	African palm wine						72124									1	Tapsoba et al., IJFM, 2015														BAB	DJ68			AVV	DJ65	ERR1308833		DJ65	ERR1308833				ATP	Y5	Y5
BAC	DJ70	1011Matrix.gvcf.gz	http://1002genomes.u-strasbg.fr/files/	African palm wine						72124									1	Tapsoba et al., IJFM, 2015														BAC	DJ70			BAB	DJ68	ERR1308961		DJ68	ERR1308961				AVV	DJ65	DJ65
BAD	DJ71	1011Matrix.gvcf.gz	http://1002genomes.u-strasbg.fr/files/	African palm wine						71710									1	Tapsoba et al., IJFM, 2015														BAD	DJ71			BAC	DJ70	ERR1308796		DJ70	ERR1308796				BAB	DJ68	DJ68
BAE	DJ73	1011Matrix.gvcf.gz	http://1002genomes.u-strasbg.fr/files/	African palm wine						71938									1	Tapsoba et al., IJFM, 2015														BAE	DJ73			BAD	DJ71	ERR1309504		DJ71	ERR1309504				BAC	DJ70	DJ70
BAF	DJ74	1011Matrix.gvcf.gz	http://1002genomes.u-strasbg.fr/files/	African palm wine						76383									1	Tapsoba et al., IJFM, 2015														BAF	DJ74			BAE	DJ73	ERR1308719		DJ73	ERR1308719				BAD	DJ71	DJ71
CFA	Dji2-2A(a)	1011Matrix.gvcf.gz	http://1002genomes.u-strasbg.fr/files/	African palm wine						64671									1	Peter and De Chiara et al., Nature, 2018														CFA	Dji2-2A(a)			BAF	DJ74	ERR1309149		DJ74	ERR1309149				BAE	DJ73	DJ73
CPS	FTPW4	1011Matrix.gvcf.gz	http://1002genomes.u-strasbg.fr/files/	African palm wine						77579									1	Tapsoba et al., IJFM, 2015														CPS	FTPW4			CFA	Dji2-2A(a)	ERR1308896		Dji2-2A(a)	ERR1308896				BAF	DJ74	DJ74
SACE_GAL	SK1	1011Matrix.gvcf.gz	http://1002genomes.u-strasbg.fr/files/	African palm wine						59540									1	Bergström et al., MBE, 2014														SACE_GAL	SK1			CPS	FTPW4	ERR1309470		FTPW4	ERR1309470				CFA	Dji2-2A(a)	Dji2-2A(a)
SACE_YAC	YJM195	1011Matrix.gvcf.gz	http://1002genomes.u-strasbg.fr/files/	African palm wine						66850									1	Strope, Gen Res, 2015														SACE_YAC	YJM195			SACE_GAL	SK1			SK1					CPS	FTPW4	FTPW4
SACE_YBP	YJM1248	1011Matrix.gvcf.gz	http://1002genomes.u-strasbg.fr/files/	African palm wine						65762									1	Strope, Gen Res, 2015														SACE_YBP	YJM1248			SACE_YAC	YJM195	SRR800766		YJM195	SRR800766				SACE_GAL	SK1	SK1
SACE_YCV	YJM1439	1011Matrix.gvcf.gz	http://1002genomes.u-strasbg.fr/files/	African palm wine						65320									1	Strope, Gen Res, 2015														SACE_YCV	YJM1439			SACE_YBP	YJM1248	SRR800805		YJM1248	SRR800805				SACE_YAC	YJM195	YJM195
BAQ	HN19	1011Matrix.gvcf.gz	http://1002genomes.u-strasbg.fr/files/	CHNIII						73559									1	Wang et al., ME, 2012														BAQ	HN19			SACE_YCV	YJM1439	SRR800837		YJM1439	SRR800837				SACE_YBP	YJM1248	YJM1248
BAG	SX1	1011Matrix.gvcf.gz	http://1002genomes.u-strasbg.fr/files/	CHNII						95637									1	Wang et al., ME, 2012														BAG	SX1			BAQ	HN19	ERR1308854		HN19	ERR1308854				SACE_YCV	YJM1439	YJM1439
AMH	EN14S01	1011Matrix.gvcf.gz	http://1002genomes.u-strasbg.fr/files/	Taiwanese						146691									1	Naumov et al., A.v.l., 2012														AMH	EN14S01			BAG	SX1	ERR1309520		SX1	ERR1309520				BAQ	HN19	HN19
CEI	GE14S01-7B	1011Matrix.gvcf.gz	http://1002genomes.u-strasbg.fr/files/	Taiwanese						146493									1	Naumov et al., A.v.l., 2012														CEI	GE14S01-7B			AMH	EN14S01	ERR1308682		EN14S01	ERR1308682				BAG	SX1	SX1
ACQ	CLIB219_2b	1011Matrix.gvcf.gz	http://1002genomes.u-strasbg.fr/files/	Far East Asia						67348									1	Schacherer et al., Nature, 2009														ACQ	CLIB219_2b			CEI	GE14S01-7B	ERR1308746		GE14S01-7B	ERR1308746				AMH	EN14S01	EN14S01
BAI	BJ6	1011Matrix.gvcf.gz	http://1002genomes.u-strasbg.fr/files/	Far East Asia						67147									1	Wang et al., ME, 2012														BAI	BJ6			ACQ	CLIB219_2b	ERR1308618		CLIB219_2b	ERR1308618				CEI	GE14S01-7B	GE14S01-7B
CCN	VKM_Y-504:S	1011Matrix.gvcf.gz	http://1002genomes.u-strasbg.fr/files/	Far East Asia						67842									1	Peter and De Chiara et al., Nature, 2018														CCN	VKM_Y-504:S			BAI	BJ6	ERR1309197		BJ6	ERR1309197				ACQ	CLIB219_2b	CLIB219_2b
CCR	Ksc40-8A	1011Matrix.gvcf.gz	http://1002genomes.u-strasbg.fr/files/	Far East Asia						64081									1	Peter and De Chiara et al., Nature, 2018														CCR	Ksc40-8A			CCN	VKM_Y-504:S	ERR1308732		VKM_Y-504:S	ERR1308732				BAI	BJ6	BJ6
CCS	Ksc73-2D	1011Matrix.gvcf.gz	http://1002genomes.u-strasbg.fr/files/	Far East Asia						65128									1	Peter and De Chiara et al., Nature, 2018														CCS	Ksc73-2D			CCR	Ksc40-8A	ERR1309198		Ksc40-8A	ERR1309198				CCN	VKM_Y-504:S	VKM_Y-504:S
SACE_YCR	YJM1418	1011Matrix.gvcf.gz	http://1002genomes.u-strasbg.fr/files/	Far East Asia						68588									1	Strope, Gen Res, 2015														SACE_YCR	YJM1418			CCS	Ksc73-2D	ERR1309150		Ksc73-2D	ERR1309150				CCR	Ksc40-8A	Ksc40-8A
AKM	UWOPS03-461.4	1011Matrix.gvcf.gz	http://1002genomes.u-strasbg.fr/files/	Malaysian						68041									1	Naumov et al., Micr., 2009														AKM	UWOPS03-461.4			SACE_YCR	YJM1418	SRR800833		YJM1418	SRR800833				CCS	Ksc73-2D	Ksc73-2D
BMA	UWOPS03-429.1	1011Matrix.gvcf.gz	http://1002genomes.u-strasbg.fr/files/	Malaysian						68249									1	Naumov et al., Micr., 2009														BMA	UWOPS03-429.1			AKM	UWOPS03-461.4	ERR1309380		UWOPS03-461.4	ERR1309380				SACE_YCR	YJM1418	YJM1418
BMC	UWOPS03-459.1	1011Matrix.gvcf.gz	http://1002genomes.u-strasbg.fr/files/	Malaysian						68948									1	Naumov et al., Micr., 2009														BMC	UWOPS03-459.1			BMA	UWOPS03-429.1	ERR1309324		UWOPS03-429.1	ERR1309324				AKM	UWOPS03-461.4	UWOPS03-461.4
SACE_MAL	UWOPS05_227_2	1011Matrix.gvcf.gz	http://1002genomes.u-strasbg.fr/files/	Malaysian						67739									1	Skelly et al., Gen. Res., 2013														SACE_MAL	UWOPS05_227_2			BMC	UWOPS03-459.1	ERR1309525		UWOPS03-459.1	ERR1309525				BMA	UWOPS03-429.1	UWOPS03-429.1
SACE_YCY	YJM1447	1011Matrix.gvcf.gz	http://1002genomes.u-strasbg.fr/files/	Malaysian						57127									1	Strope, Gen Res, 2015														SACE_YCY	YJM1447			SACE_MAL	UWOPS05_227_2	SRR650010		UWOPS05_227_2	SRR650010				BMC	UWOPS03-459.1	UWOPS03-459.1
SACE_YAE	YJM248	1011Matrix.gvcf.gz	http://1002genomes.u-strasbg.fr/files/	Alpechin						40133									1	Strope, Gen Res, 2015														SACE_YAE	YJM248			SACE_YCY	YJM1447	SRR800840		YJM1447	SRR800840				SACE_MAL	UWOPS05_227_2	UWOPS05_227_2
SACE_YBR	YJM1252	1011Matrix.gvcf.gz	http://1002genomes.u-strasbg.fr/files/	Alpechin						43430									1	Strope, Gen Res, 2015														SACE_YBR	YJM1252			SACE_YAE	YJM248	SRR800768		YJM248	SRR800768				SACE_YCY	YJM1447	YJM1447
SACE_YDM	YJM1078	1011Matrix.gvcf.gz	http://1002genomes.u-strasbg.fr/files/	Alpechin						41758									1	Strope, Gen Res, 2015														SACE_YDM	YJM1078			SACE_YBR	YJM1252	SRR800807		YJM1252	SRR800807				CPG	1560	1560
BAP	HN16	1011Matrix.gvcf.gz	http://1002genomes.u-strasbg.fr/files/	CHN V						63360									1	Wang et al., ME, 2012														BAP	HN16			SACE_YDM	YJM1078	SRR800845		YJM1078	SRR800845				SACE_YAE	YJM248	YJM248
CDF	N22.00-5D	1011Matrix.gvcf.gz	http://1002genomes.u-strasbg.fr/files/	Far East Russian						62711									1	Peter and De Chiara et al., Nature, 2018														CDF	N22.00-5D			BAP	HN16	ERR1309370		HN16	ERR1309370				SACE_YBR	YJM1252	YJM1252
CDH	N159.01-2B	1011Matrix.gvcf.gz	http://1002genomes.u-strasbg.fr/files/	Far East Russian						62534									1	Peter and De Chiara et al., Nature, 2018														CDH	N159.01-2B			CDF	N22.00-5D	ERR1308604		N22.00-5D	ERR1308604				SACE_YDM	YJM1078	YJM1078
ANE	YPS134	1011Matrix.gvcf.gz	http://1002genomes.u-strasbg.fr/files/	North American Oak						54264									1	Sniegowski et al., FEMS YR, 2002														ANE	YPS134			CDH	N159.01-2B	ERR1309449		N159.01-2B	ERR1309449				BAP	HN16	HN16
ANF	YPS139	1011Matrix.gvcf.gz	http://1002genomes.u-strasbg.fr/files/	North American Oak						54139									1	Sniegowski et al., FEMS YR, 2002														ANF	YPS139			ANE	YPS134	ERR1308867		YPS134	ERR1308867				CDF	N22.00-5D	N22.00-5D
ANG	YPS141	1011Matrix.gvcf.gz	http://1002genomes.u-strasbg.fr/files/	North American Oak						54416									1	Sniegowski et al., FEMS YR, 2002														ANG	YPS141			ANF	YPS139	ERR1308955		YPS139	ERR1308955				CDH	N159.01-2B	N159.01-2B
ANH	YPS142	1011Matrix.gvcf.gz	http://1002genomes.u-strasbg.fr/files/	North American Oak						54316									1	Sniegowski et al., FEMS YR, 2002														ANH	YPS142			ANG	YPS141	ERR1308936		YPS141	ERR1308936				ANE	YPS134	YPS134
ANI	YPS143	1011Matrix.gvcf.gz	http://1002genomes.u-strasbg.fr/files/	North American Oak						54570									1	Sniegowski et al., FEMS YR, 2002														ANI	YPS143			ANH	YPS142	ERR1308739		YPS142	ERR1308739				ANF	YPS139	YPS139
ANK	YPS154	1011Matrix.gvcf.gz	http://1002genomes.u-strasbg.fr/files/	North American Oak						54392									1	Sniegowski et al., FEMS YR, 2002														ANK	YPS154			ANI	YPS143	ERR1309448		YPS143	ERR1309448				ANG	YPS141	YPS141
AVI	YPS163	1011Matrix.gvcf.gz	http://1002genomes.u-strasbg.fr/files/	North American Oak						54045									1	Sniegowski et al., FEMS YR, 2002														AVI	YPS163			ANK	YPS154	ERR1309162		YPS154	ERR1309162				ANH	YPS142	YPS142
SACE_YBS	YJM1273	1011Matrix.gvcf.gz	http://1002genomes.u-strasbg.fr/files/	North American Oak						55349									1	Strope, Gen Res, 2015														SACE_YBS	YJM1273			AVI	YPS163	ERR1309496		YPS163	ERR1309496				ANI	YPS143	YPS143
AFK	CBS2992	1011Matrix.gvcf.gz	http://1002genomes.u-strasbg.fr/files/	Asian islands						59365									1	Peter and De Chiara et al., Nature, 2018														AFK	CBS2992			SACE_YBS	YJM1273	SRR800808		YJM1273	SRR800808				ANK	YPS154	YPS154
AGR	CBS1594	1011Matrix.gvcf.gz	http://1002genomes.u-strasbg.fr/files/	Asian islands						58903									1	Peter and De Chiara et al., Nature, 2018														AGR	CBS1594			AFK	CBS2992	ERR1308753		CBS2992	ERR1308753				AVI	YPS163	YPS163
ARH	CBS1592	1011Matrix.gvcf.gz	http://1002genomes.u-strasbg.fr/files/	Asian islands						59012									1	Peter and De Chiara et al., Nature, 2018														ARH	CBS1592			AGR	CBS1594	ERR1309258		CBS1594	ERR1309258				SACE_YBS	YJM1273	YJM1273
ARI	CBS1593	1011Matrix.gvcf.gz	http://1002genomes.u-strasbg.fr/files/	Asian islands						61293									1	Peter and De Chiara et al., Nature, 2018														ARI	CBS1593			ARH	CBS1592	ERR1309054		CBS1592	ERR1309054				AFK	CBS2992	CBS2992
CCT	S11F3-6B	1011Matrix.gvcf.gz	http://1002genomes.u-strasbg.fr/files/	Asian islands						59573									1	Peter and De Chiara et al., Nature, 2018														CCT	S11F3-6B			ARI	CBS1593	ERR1308645		CBS1593	ERR1308645				AGR	CBS1594	CBS1594
CDA	S8BM-32-4D(a)	1011Matrix.gvcf.gz	http://1002genomes.u-strasbg.fr/files/	Asian islands						59517									1	Peter and De Chiara et al., Nature, 2018														CDA	S8BM-32-4D(a)			CCT	S11F3-6B	ERR1308694		S11F3-6B	ERR1308694				ARH	CBS1592	CBS1592
SACE_YCM	YJM1400	1011Matrix.gvcf.gz	http://1002genomes.u-strasbg.fr/files/	Asian islands						59490									1	Strope, Gen Res, 2015														SACE_YCM	YJM1400			CDA	S8BM-32-4D(a)	ERR1308658		S8BM-32-4D(a)	ERR1308658				ARI	CBS1593	CBS1593
SACE_YDE	YJM1479	1011Matrix.gvcf.gz	http://1002genomes.u-strasbg.fr/files/	Asian islands						58753									1	Strope, Gen Res, 2015														SACE_YDE	YJM1479			SACE_YCM	YJM1400	SRR800828		YJM1400	SRR800828				CCT	S11F3-6B	S11F3-6B
AAD	CBS436a	1011Matrix.gvcf.gz	http://1002genomes.u-strasbg.fr/files/	Sake						54275									1	Peter and De Chiara et al., Nature, 2018														AAD	CBS436a			SACE_YDE	YJM1479	SRR800846		YJM1479	SRR800846				CDA	S8BM-32-4D(a)	S8BM-32-4D(a)
ADQ	K12_2	1011Matrix.gvcf.gz	http://1002genomes.u-strasbg.fr/files/	Sake						54429									1	Schacherer et al., Nature, 2009														ADQ	K12_2			AAD	CBS436a	ERR1308805		CBS436a	ERR1308805				SACE_YCM	YJM1400	YJM1400
AEF	CBS6414	1011Matrix.gvcf.gz	http://1002genomes.u-strasbg.fr/files/	Sake						54316									1	Peter and De Chiara et al., Nature, 2018														AEF	CBS6414			ADQ	K12_2	ERR1309029		K12_2	ERR1309029				SACE_YDE	YJM1479	YJM1479
AFM	CBS6412	1011Matrix.gvcf.gz	http://1002genomes.u-strasbg.fr/files/	Sake						54924									1	Peter and De Chiara et al., Nature, 2018														AFM	CBS6412			AEF	CBS6414	ERR1308873		CBS6414	ERR1308873				AAD	CBS436a	CBS436a
AFN	CBS6413	1011Matrix.gvcf.gz	http://1002genomes.u-strasbg.fr/files/	Sake						54420									1	Peter and De Chiara et al., Nature, 2018														AFN	CBS6413			AFM	CBS6412	ERR1308937		CBS6412	ERR1308937				ADQ	K12_2	K12_2
ANR	RIB0001	1011Matrix.gvcf.gz	http://1002genomes.u-strasbg.fr/files/	Sake						56293									1	Peter and De Chiara et al., Nature, 2018														ANR	RIB0001			AFN	CBS6413	ERR1309509		CBS6413	ERR1309509				AEF	CBS6414	CBS6414
ANS	RIB0002	1011Matrix.gvcf.gz	http://1002genomes.u-strasbg.fr/files/	Sake						54881									1	Peter and De Chiara et al., Nature, 2018														ANS	RIB0002			ANR	RIB0001	ERR1309353		RIB0001	ERR1309353				AFM	CBS6412	CBS6412
ANT	RIB0003	1011Matrix.gvcf.gz	http://1002genomes.u-strasbg.fr/files/	Sake						56425									1	Peter and De Chiara et al., Nature, 2018														ANT	RIB0003			ANS	RIB0002	ERR1308880		RIB0002	ERR1308880				AFN	CBS6413	CBS6413
ANV	RIB0004	1011Matrix.gvcf.gz	http://1002genomes.u-strasbg.fr/files/	Sake						56554									1	Peter and De Chiara et al., Nature, 2018														ANV	RIB0004			ANT	RIB0003	ERR1309011		RIB0003	ERR1309011				ANR	RIB0001	RIB0001
APA	RIB0005	1011Matrix.gvcf.gz	http://1002genomes.u-strasbg.fr/files/	Sake						55135									1	Peter and De Chiara et al., Nature, 2018														APA	RIB0005			ANV	RIB0004	ERR1308740		RIB0004	ERR1308740				ANS	RIB0002	RIB0002
APC	RIB1001	1011Matrix.gvcf.gz	http://1002genomes.u-strasbg.fr/files/	Sake						56023									1	Peter and De Chiara et al., Nature, 2018														APC	RIB1001			APA	RIB0005	ERR1308829		RIB0005	ERR1308829				ANT	RIB0003	RIB0003
APD	RIB1002	1011Matrix.gvcf.gz	http://1002genomes.u-strasbg.fr/files/	Sake						56259									1	Peter and De Chiara et al., Nature, 2018														APD	RIB1002			APC	RIB1001	ERR1309055		RIB1001	ERR1309055				ANV	RIB0004	RIB0004
APF	RIB1004	1011Matrix.gvcf.gz	http://1002genomes.u-strasbg.fr/files/	Sake						55699									1	Peter and De Chiara et al., Nature, 2018														APF	RIB1004			APD	RIB1002	ERR1308912		RIB1002	ERR1308912				APA	RIB0005	RIB0005
AQN	CBS435	1011Matrix.gvcf.gz	http://1002genomes.u-strasbg.fr/files/	Sake						55119									1	Peter and De Chiara et al., Nature, 2018														AQN	CBS435			APF	RIB1004	ERR1308759		RIB1004	ERR1308759				APC	RIB1001	RIB1001
ARP	CBS2270	1011Matrix.gvcf.gz	http://1002genomes.u-strasbg.fr/files/	Sake						55765									1	Peter and De Chiara et al., Nature, 2018														ARP	CBS2270			AQN	CBS435	ERR1308777		CBS435	ERR1308777				APD	RIB1002	RIB1002
AVC	CECT10711	1011Matrix.gvcf.gz	http://1002genomes.u-strasbg.fr/files/	Sake						55649									1	Peter and De Chiara et al., Nature, 2018														AVC	CECT10711			ARP	CBS2270	ERR1309069		CBS2270	ERR1309069				APF	RIB1004	RIB1004
AVD	CECT10712	1011Matrix.gvcf.gz	http://1002genomes.u-strasbg.fr/files/	Sake						55223									1	Peter and De Chiara et al., Nature, 2018														AVD	CECT10712			AVC	CECT10711	ERR1309002		CECT10711	ERR1309002				AQN	CBS435	CBS435
AVL	RIB6008	1011Matrix.gvcf.gz	http://1002genomes.u-strasbg.fr/files/	Sake						55370									1	Peter and De Chiara et al., Nature, 2018														AVL	RIB6008			AVD	CECT10712	ERR1308761		CECT10712	ERR1308761				ARP	CBS2270	CBS2270
AVM	RIB6009	1011Matrix.gvcf.gz	http://1002genomes.u-strasbg.fr/files/	Sake						55432									1	Peter and De Chiara et al., Nature, 2018														AVM	RIB6009			AVL	RIB6008	ERR1308878		RIB6008	ERR1308878				AVC	CECT10711	CECT10711
BTS	RIB1005	1011Matrix.gvcf.gz	http://1002genomes.u-strasbg.fr/files/	Sake						57240									1	Peter and De Chiara et al., Nature, 2018														BTS	RIB1005			AVM	RIB6009	ERR1309508		RIB6009	ERR1309508				AVD	CECT10712	CECT10712
CLI	K5	1011Matrix.gvcf.gz	http://1002genomes.u-strasbg.fr/files/	Sake						56550									1	Fay et al., Plos Gen, 2005														CLI	K5			BTS	RIB1005	ERR1309070		RIB1005	ERR1309070				AVL	RIB6008	RIB6008
CLK	K9	1011Matrix.gvcf.gz	http://1002genomes.u-strasbg.fr/files/	Sake						55992									1	Fay et al., Plos Gen, 2005														CLK	K9			CLI	K5	ERR1309218		K5	ERR1309218				AVM	RIB6009	RIB6009
CLL	K10	1011Matrix.gvcf.gz	http://1002genomes.u-strasbg.fr/files/	Sake						55510									1	Fay et al., Plos Gen, 2005														CLL	K10			CLK	K9	ERR1308902		K9	ERR1308902				BTS	RIB1005	RIB1005
CLM	K13	1011Matrix.gvcf.gz	http://1002genomes.u-strasbg.fr/files/	Sake						55821									1	Fay et al., Plos Gen, 2005														CLM	K13			CLL	K10	ERR1309166		K10	ERR1309166				CLI	K5	K5
CLN	K14	1011Matrix.gvcf.gz	http://1002genomes.u-strasbg.fr/files/	Sake						54115									1	Fay et al., Plos Gen, 2005														CLN	K14			CLM	K13	ERR1309148		K13	ERR1309148				CLK	K9	K9
CLP	K15	1011Matrix.gvcf.gz	http://1002genomes.u-strasbg.fr/files/	Sake						55621									1	Fay et al., Plos Gen, 2005														CLP	K15			CLN	K14	ERR1309400		K14	ERR1309400				CLL	K10	K10
CLQ	UC5	1011Matrix.gvcf.gz	http://1002genomes.u-strasbg.fr/files/	Sake						54227									1	Fay et al., Plos Gen, 2005														CLQ	UC5			CLP	K15	ERR1309178		K15	ERR1309178				CLM	K13	K13
CLR	RIB1008	1011Matrix.gvcf.gz	http://1002genomes.u-strasbg.fr/files/	Sake						55352									1	Peter and De Chiara et al., Nature, 2018														CLR	RIB1008			CLQ	UC5	ERR1308625		UC5	ERR1308625				CLN	K14	K14
CLS	RIB1010	1011Matrix.gvcf.gz	http://1002genomes.u-strasbg.fr/files/	Sake						55483									1	Peter and De Chiara et al., Nature, 2018														CLS	RIB1010			CLR	RIB1008	ERR1309030		RIB1008	ERR1309030				CLP	K15	K15
CLT	RIB1011	1011Matrix.gvcf.gz	http://1002genomes.u-strasbg.fr/files/	Sake						55594									1	Peter and De Chiara et al., Nature, 2018														CLT	RIB1011			CLS	RIB1010	ERR1309034		RIB1010	ERR1309034				CLQ	UC5	UC5
CLV	RIB1012	1011Matrix.gvcf.gz	http://1002genomes.u-strasbg.fr/files/	Sake						55528									1	Peter and De Chiara et al., Nature, 2018														CLV	RIB1012			CLT	RIB1011	ERR1309277		RIB1011	ERR1309277				CLR	RIB1008	RIB1008
CMB	RIB1014	1011Matrix.gvcf.gz	http://1002genomes.u-strasbg.fr/files/	Sake						55321									1	Peter and De Chiara et al., Nature, 2018														CMB	RIB1014			CLV	RIB1012	ERR1308985		RIB1012	ERR1308985				CLS	RIB1010	RIB1010
CMC	RIB1015	1011Matrix.gvcf.gz	http://1002genomes.u-strasbg.fr/files/	Sake						55318									1	Peter and De Chiara et al., Nature, 2018														CMC	RIB1015			CMB	RIB1014	ERR1309253		RIB1014	ERR1309253				CLT	RIB1011	RIB1011
CMD	RIB1016	1011Matrix.gvcf.gz	http://1002genomes.u-strasbg.fr/files/	Sake						55542									1	Peter and De Chiara et al., Nature, 2018														CMD	RIB1016			CMC	RIB1015	ERR1309021		RIB1015	ERR1309021				CLV	RIB1012	RIB1012
CME	RIB1017	1011Matrix.gvcf.gz	http://1002genomes.u-strasbg.fr/files/	Sake						55745									1	Peter and De Chiara et al., Nature, 2018														CME	RIB1017			CMD	RIB1016	ERR1308734		RIB1016	ERR1308734				CMB	RIB1014	RIB1014
CMF	RIB6001	1011Matrix.gvcf.gz	http://1002genomes.u-strasbg.fr/files/	Sake						55892									1	Peter and De Chiara et al., Nature, 2018														CMF	RIB6001			CME	RIB1017	ERR1308619		RIB1017	ERR1308619				CMC	RIB1015	RIB1015
CMH	RIB6003	1011Matrix.gvcf.gz	http://1002genomes.u-strasbg.fr/files/	Sake						56694									1	Peter and De Chiara et al., Nature, 2018														CMH	RIB6003			CMF	RIB6001	ERR1308700		RIB6001	ERR1308700				CMD	RIB1016	RIB1016
CMI	RIB6004	1011Matrix.gvcf.gz	http://1002genomes.u-strasbg.fr/files/	Sake						55383									1	Peter and De Chiara et al., Nature, 2018														CMI	RIB6004			CMH	RIB6003	ERR1309195		RIB6003	ERR1309195				CME	RIB1017	RIB1017
CMK	RIB6005	1011Matrix.gvcf.gz	http://1002genomes.u-strasbg.fr/files/	Sake						56175									1	Peter and De Chiara et al., Nature, 2018														CMK	RIB6005			CMI	RIB6004	ERR1309081		RIB6004	ERR1309081				CMF	RIB6001	RIB6001
CMM	RIB6007	1011Matrix.gvcf.gz	http://1002genomes.u-strasbg.fr/files/	Sake						55506									1	Peter and De Chiara et al., Nature, 2018														CMM	RIB6007			CMK	RIB6005	ERR1309057		RIB6005	ERR1309057				CMH	RIB6003	RIB6003
CMN	RIB0007	1011Matrix.gvcf.gz	http://1002genomes.u-strasbg.fr/files/	Sake						55589									1	Peter and De Chiara et al., Nature, 2018														CMN	RIB0007			CMM	RIB6007	ERR1308706		RIB6007	ERR1308706				CMI	RIB6004	RIB6004
CQQ	RIB1006	1011Matrix.gvcf.gz	http://1002genomes.u-strasbg.fr/files/	Sake						56092									1	Peter and De Chiara et al., Nature, 2018														CQQ	RIB1006			CMN	RIB0007	ERR1309179		RIB0007	ERR1309179				CMK	RIB6005	RIB6005
CQR	RIB1007	1011Matrix.gvcf.gz	http://1002genomes.u-strasbg.fr/files/	Sake						56109									1	Peter and De Chiara et al., Nature, 2018														CQR	RIB1007			CQQ	RIB1006	ERR1309278		RIB1006	ERR1309278				CMM	RIB6007	RIB6007
ABB	YJM413_b	1011Matrix.gvcf.gz	http://1002genomes.u-strasbg.fr/files/	Asian fermentation						53197									1	Schacherer et al., Nature, 2009														ABB	YJM413_b			CQR	RIB1007	ERR1308885		RIB1007	ERR1308885				CMN	RIB0007	RIB0007
ACK	Y12_1b	1011Matrix.gvcf.gz	http://1002genomes.u-strasbg.fr/files/	Asian fermentation						53345									1	Schacherer et al., Nature, 2009														ACK	Y12_1b			ABB	YJM413_b	ERR1308725		YJM413_b	ERR1308725				CQQ	RIB1006	RIB1006
ACM	Y9_4	1011Matrix.gvcf.gz	http://1002genomes.u-strasbg.fr/files/	Asian fermentation						53551									1	Schacherer et al., Nature, 2009														ACM	Y9_4			ACK	Y12_1b	ERR1308893		Y12_1b	ERR1308893				CQR	RIB1007	RIB1007
ADH	T7_b	1011Matrix.gvcf.gz	http://1002genomes.u-strasbg.fr/files/	Asian fermentation						53493									1	Schacherer et al., Nature, 2009														ADH	T7_b			ACM	Y9_4	ERR1308607		Y9_4	ERR1308607				ABB	YJM413_b	YJM413_b
AEP	CBS1508	1011Matrix.gvcf.gz	http://1002genomes.u-strasbg.fr/files/	Asian fermentation						53332									1	Peter and De Chiara et al., Nature, 2018														AEP	CBS1508			ADH	T7_b	ERR1309064		T7_b	ERR1309064				ACK	Y12_1b	Y12_1b
AFH	CBS1509	1011Matrix.gvcf.gz	http://1002genomes.u-strasbg.fr/files/	Asian fermentation						53517									1	Peter and De Chiara et al., Nature, 2018														AFH	CBS1509			AEP	CBS1508	ERR1309160		CBS1508	ERR1309160				ACM	Y9_4	Y9_4
AGG	CBS1480	1011Matrix.gvcf.gz	http://1002genomes.u-strasbg.fr/files/	Asian fermentation						55190									1	Peter and De Chiara et al., Nature, 2018														AGG	CBS1480			AFH	CBS1509	ERR1309521		CBS1509	ERR1309521				ADH	T7_b	T7_b
AHQ	CBS440	1011Matrix.gvcf.gz	http://1002genomes.u-strasbg.fr/files/	Asian fermentation						52690									1	Peter and De Chiara et al., Nature, 2018														AHQ	CBS440			AGG	CBS1480	ERR1308790		CBS1480	ERR1308790				AEP	CBS1508	CBS1508
AKL	K12	1011Matrix.gvcf.gz	http://1002genomes.u-strasbg.fr/files/	Asian fermentation						59289									1	Peter and De Chiara et al., Nature, 2018														AKL	K12			AHQ	CBS440	ERR1309019		CBS440	ERR1309019				AFH	CBS1509	CBS1509
AKR	CLQCA_05-006	1011Matrix.gvcf.gz	http://1002genomes.u-strasbg.fr/files/	Asian fermentation						56403									1	Peter and De Chiara et al., Nature, 2018														AKR	CLQCA_05-006			AKL	K12	ERR1308634		K12	ERR1308634				AGG	CBS1480	CBS1480
ALA	CLQCA_10-619	1011Matrix.gvcf.gz	http://1002genomes.u-strasbg.fr/files/	Asian fermentation						56231									1	Peter and De Chiara et al., Nature, 2018														ALA	CLQCA_10-619			AKR	CLQCA_05-006	ERR1308765		CLQCA_05-006	ERR1308765				AHQ	CBS440	CBS440
ALB	CLQCA_10-620	1011Matrix.gvcf.gz	http://1002genomes.u-strasbg.fr/files/	Asian fermentation						56081									1	Peter and De Chiara et al., Nature, 2018														ALB	CLQCA_10-620			ALA	CLQCA_10-619	ERR1309430		CLQCA_10-619	ERR1309430				AKL	K12	K12
ALC	CLQCA_11-024	1011Matrix.gvcf.gz	http://1002genomes.u-strasbg.fr/files/	Asian fermentation						56179									1	Peter and De Chiara et al., Nature, 2018														ALC	CLQCA_11-024			ALB	CLQCA_10-620	ERR1308938		CLQCA_10-620	ERR1308938				AKR	CLQCA_05-006	CLQCA_05-006
ALH	CLQCA_19-011	1011Matrix.gvcf.gz	http://1002genomes.u-strasbg.fr/files/	Asian fermentation						55949									1	Peter and De Chiara et al., Nature, 2018														ALH	CLQCA_19-011			ALC	CLQCA_11-024	ERR1308644		CLQCA_11-024	ERR1308644				ALA	CLQCA_10-619	CLQCA_10-619
ALK	CLQCA_24SC-235	1011Matrix.gvcf.gz	http://1002genomes.u-strasbg.fr/files/	Asian fermentation						55370									1	Peter and De Chiara et al., Nature, 2018														ALK	CLQCA_24SC-235			ALH	CLQCA_19-011	ERR1308972		CLQCA_19-011	ERR1308972				ALB	CLQCA_10-620	CLQCA_10-620
BEF	CLIB413	1011Matrix.gvcf.gz	http://1002genomes.u-strasbg.fr/files/	Asian fermentation						58695									1	Peter and De Chiara et al., Nature, 2018														BEF	CLIB413			ALK	CLQCA_24SC-235	ERR1308623		CLQCA_24SC-235	ERR1308623				ALC	CLQCA_11-024	CLQCA_11-024
BEH	CLIB415	1011Matrix.gvcf.gz	http://1002genomes.u-strasbg.fr/files/	Asian fermentation						52849									1	Peter and De Chiara et al., Nature, 2018														BEH	CLIB415			BEF	CLIB413	ERR1308868		CLIB413	ERR1308868				ALH	CLQCA_19-011	CLQCA_19-011
BHP	CLIB1411	1011Matrix.gvcf.gz	http://1002genomes.u-strasbg.fr/files/	Asian fermentation						57793									1	Peter and De Chiara et al., Nature, 2018														BHP	CLIB1411			BEH	CLIB415	ERR1308911		CLIB415	ERR1308911				ALK	CLQCA_24SC-235	CLQCA_24SC-235
BHQ	CLIB1412	1011Matrix.gvcf.gz	http://1002genomes.u-strasbg.fr/files/	Asian fermentation						57554									1	Peter and De Chiara et al., Nature, 2018														BHQ	CLIB1412			BHP	CLIB1411	ERR1308760		CLIB1411	ERR1308760				BEF	CLIB413	CLIB413
BHS	CLIB1414	1011Matrix.gvcf.gz	http://1002genomes.u-strasbg.fr/files/	Asian fermentation						57782									1	Peter and De Chiara et al., Nature, 2018														BHS	CLIB1414			BHQ	CLIB1412	ERR1308906		CLIB1412	ERR1308906				BEH	CLIB415	CLIB415
BRG	DBVPG5836	1011Matrix.gvcf.gz	http://1002genomes.u-strasbg.fr/files/	Asian fermentation						56507									1	Peter and De Chiara et al., Nature, 2018														BRG	DBVPG5836			BHS	CLIB1414	ERR1309199		CLIB1414	ERR1309199				BHP	CLIB1411	CLIB1411
CEK	JCM_2985-4B	1011Matrix.gvcf.gz	http://1002genomes.u-strasbg.fr/files/	Asian fermentation						53955									1	Peter and De Chiara et al., Nature, 2018														CEK	JCM_2985-4B			BRG	DBVPG5836	ERR1309502		DBVPG5836	ERR1309502				BHQ	CLIB1412	CLIB1412
CEL	JCM_3529-7B	1011Matrix.gvcf.gz	http://1002genomes.u-strasbg.fr/files/	Asian fermentation						54021									1	Peter and De Chiara et al., Nature, 2018														CEL	JCM_3529-7B			CEK	JCM_2985-4B	ERR1309167		JCM_2985-4B	ERR1309167				BHS	CLIB1414	CLIB1414
CEV	IFO_0289:4-3(b)	1011Matrix.gvcf.gz	http://1002genomes.u-strasbg.fr/files/	Asian fermentation						53995									1	Peter and De Chiara et al., Nature, 2018														CEV	IFO_0289:4-3(b)			CEL	JCM_3529-7B	ERR1308750		JCM_3529-7B	ERR1308750				BRG	DBVPG5836	DBVPG5836
CGI	Me7	1011Matrix.gvcf.gz	http://1002genomes.u-strasbg.fr/files/	Asian fermentation						59872									1	Peter and De Chiara et al., Nature, 2018														CGI	Me7			CEV	IFO_0289:4-3(b)	ERR1308745		IFO_0289:4-3(b)	ERR1308745				CEK	JCM_2985-4B	JCM_2985-4B
CGK	Lx2	1011Matrix.gvcf.gz	http://1002genomes.u-strasbg.fr/files/	Asian fermentation						56470									1	Peter and De Chiara et al., Nature, 2018														CGK	Lx2			CGI	Me7	ERR1308692		Me7	ERR1308692				CEL	JCM_3529-7B	JCM_3529-7B
CGL	BMQ557	1011Matrix.gvcf.gz	http://1002genomes.u-strasbg.fr/files/	Asian fermentation						57563									1	Peter and De Chiara et al., Nature, 2018														CGL	BMQ557			CGK	Lx2	ERR1309239		Lx2	ERR1309239				CEV	IFO_0289:4-3(b)	IFO_0289:4-3(b)
CGN	SGB1	1011Matrix.gvcf.gz	http://1002genomes.u-strasbg.fr/files/	Asian fermentation						58720									1	Peter and De Chiara et al., Nature, 2018														CGN	SGB1			CGL	BMQ557	ERR1308895		BMQ557	ERR1308895				CGI	Me7	Me7
CGP	SG4	1011Matrix.gvcf.gz	http://1002genomes.u-strasbg.fr/files/	Asian fermentation						59888									1	Peter and De Chiara et al., Nature, 2018														CGP	SG4			CGN	SGB1	ERR1309087		SGB1	ERR1309087				CGK	Lx2	Lx2
CGQ	RR1a	1011Matrix.gvcf.gz	http://1002genomes.u-strasbg.fr/files/	Asian fermentation						56480									1	Peter and De Chiara et al., Nature, 2018														CGQ	RR1a			CGP	SG4	ERR1309284		SG4	ERR1309284				CGL	BMQ557	BMQ557
CGR	VL5	1011Matrix.gvcf.gz	http://1002genomes.u-strasbg.fr/files/	Asian fermentation						57162									1	Peter and De Chiara et al., Nature, 2018														CGR	VL5			CGQ	RR1a	ERR1309461		RR1a	ERR1309461				CGN	SGB1	SGB1
SACE_YCJ	YJM1388	1011Matrix.gvcf.gz	http://1002genomes.u-strasbg.fr/files/	Asian fermentation						55086									1	Strope, Gen Res, 2015														SACE_YCJ	YJM1388			CGR	VL5	ERR1309492		VL5	ERR1309492				CGP	SG4	SG4
SACE_YCK	YJM1389	1011Matrix.gvcf.gz	http://1002genomes.u-strasbg.fr/files/	Asian fermentation						52991									1	Strope, Gen Res, 2015														SACE_YCK	YJM1389			SACE_YCJ	YJM1388	SRR800825		YJM1388	SRR800825				CGQ	RR1a	RR1a
SACE_YDA	YJM1460	1011Matrix.gvcf.gz	http://1002genomes.u-strasbg.fr/files/	Asian fermentation						52914									1	Strope, Gen Res, 2015														SACE_YDA	YJM1460			SACE_YCK	YJM1389	SRR800826		YJM1389	SRR800826				CGR	VL5	VL5
SACE_YDK	YJM1592	1011Matrix.gvcf.gz	http://1002genomes.u-strasbg.fr/files/	Asian fermentation						53412									1	Strope, Gen Res, 2015														SACE_YDK	YJM1592			SACE_YDA	YJM1460	SRR800842		YJM1460	SRR800842				SACE_YCJ	YJM1388	YJM1388
AEG	CBS7962	1011Matrix.gvcf.gz	http://1002genomes.u-strasbg.fr/files/	Brazilian bioethanol						45471									1	Peter and De Chiara et al., Nature, 2018														AEG	CBS7962			SACE_YDK	YJM1592	SRR800852		YJM1592	SRR800852				SACE_YCK	YJM1389	YJM1389
AEH	CBS7964	1011Matrix.gvcf.gz	http://1002genomes.u-strasbg.fr/files/	Brazilian bioethanol						42504									1	Peter and De Chiara et al., Nature, 2018														AEH	CBS7964			AEG	CBS7962	ERR1308731		CBS7962	ERR1308731				SACE_YDA	YJM1460	YJM1460
AFD	CBS7960	1011Matrix.gvcf.gz	http://1002genomes.u-strasbg.fr/files/	Brazilian bioethanol						42727									1	Peter and De Chiara et al., Nature, 2018														AFD	CBS7960			AEH	CBS7964	ERR1308847		CBS7964	ERR1308847				SACE_YDK	YJM1592	YJM1592
AFR	CBS7959	1011Matrix.gvcf.gz	http://1002genomes.u-strasbg.fr/files/	Brazilian bioethanol						44169									1	Peter and De Chiara et al., Nature, 2018														AFR	CBS7959			AFD	CBS7960	ERR1308983		CBS7960	ERR1308983				AEG	CBS7962	CBS7962
AGM	CBS7961	1011Matrix.gvcf.gz	http://1002genomes.u-strasbg.fr/files/	Brazilian bioethanol						46362									1	Peter and De Chiara et al., Nature, 2018														AGM	CBS7961			AFR	CBS7959	ERR1309137		CBS7959	ERR1309137				AEH	CBS7964	CBS7964
AHC	CBS7963	1011Matrix.gvcf.gz	http://1002genomes.u-strasbg.fr/files/	Brazilian bioethanol						42224									1	Peter and De Chiara et al., Nature, 2018														AHC	CBS7963			AGM	CBS7961	ERR1309110		CBS7961	ERR1309110				AFD	CBS7960	CBS7960
APG	VF8_(6)	1011Matrix.gvcf.gz	http://1002genomes.u-strasbg.fr/files/	Brazilian bioethanol						41635									1	Antonangelo et al., Yeast, 2013														APG	VF8_(6)			AHC	CBS7963	ERR1309041		CBS7963	ERR1309041				AFR	CBS7959	CBS7959
APH	M1.1	1011Matrix.gvcf.gz	http://1002genomes.u-strasbg.fr/files/	Brazilian bioethanol						51920									1	Antonangelo et al., Yeast, 2013														APH	M1.1			APG	VF8_(6)	ERR1309220		VF8_(6)	ERR1309220				AGM	CBS7961	CBS7961
BTT	M.9.1	1011Matrix.gvcf.gz	http://1002genomes.u-strasbg.fr/files/	Brazilian bioethanol						52865									1	Antonangelo et al., Yeast, 2013														BTT	M.9.1			APH	M1.1	ERR1308918		M1.1	ERR1308918				AHC	CBS7963	CBS7963
BTV	M.14.1	1011Matrix.gvcf.gz	http://1002genomes.u-strasbg.fr/files/	Brazilian bioethanol						52518									1	Antonangelo et al., Yeast, 2013														BTV	M.14.1			BTT	M.9.1	ERR1308583		M.9.1	ERR1308583				APG	VF8_(6)	VF8_(6)
BVA	RP.10.4	1011Matrix.gvcf.gz	http://1002genomes.u-strasbg.fr/files/	Brazilian bioethanol						53076									1	Antonangelo et al., Yeast, 2013														BVA	RP.10.4			BTV	M.14.1	ERR1309375		M.14.1	ERR1309375				APH	M1.1	M1.1
BVC	RP.10.14	1011Matrix.gvcf.gz	http://1002genomes.u-strasbg.fr/files/	Brazilian bioethanol						54902									1	Antonangelo et al., Yeast, 2013														BVC	RP.10.14			BVA	RP.10.4	ERR1309497		RP.10.4	ERR1309497				BTT	M.9.1	M.9.1
BVD	SM.9.1.AL1	1011Matrix.gvcf.gz	http://1002genomes.u-strasbg.fr/files/	Brazilian bioethanol						44374									1	Antonangelo et al., Yeast, 2013														BVD	SM.9.1.AL1			BVC	RP.10.14	ERR1308589		RP.10.14	ERR1308589				BTV	M.14.1	M.14.1
BVE	SM.9.1.BL7	1011Matrix.gvcf.gz	http://1002genomes.u-strasbg.fr/files/	Brazilian bioethanol						42043									1	Antonangelo et al., Yeast, 2013														BVE	SM.9.1.BL7			BVD	SM.9.1.AL1	ERR1309387		SM.9.1.AL1	ERR1309387				BVA	RP.10.4	RP.10.4
BVF	SM.9.2.BR3(L)	1011Matrix.gvcf.gz	http://1002genomes.u-strasbg.fr/files/	Brazilian bioethanol						55140									1	Antonangelo et al., Yeast, 2013														BVF	SM.9.2.BR3(L)			BVE	SM.9.1.BL7	ERR1309294		SM.9.1.BL7	ERR1309294				BVC	RP.10.14	RP.10.14
BVG	SM.9.4.BL2	1011Matrix.gvcf.gz	http://1002genomes.u-strasbg.fr/files/	Brazilian bioethanol						58097									1	Antonangelo et al., Yeast, 2013														BVG	SM.9.4.BL2			BVF	SM.9.2.BR3(L)	ERR1308860		SM.9.2.BR3(L)	ERR1308860				BVD	SM.9.1.AL1	SM.9.1.AL1
BVH	SM.9.4.BR1	1011Matrix.gvcf.gz	http://1002genomes.u-strasbg.fr/files/	Brazilian bioethanol						51817									1	Antonangelo et al., Yeast, 2013														BVH	SM.9.4.BR1			BVG	SM.9.4.BL2	ERR1309184		SM.9.4.BL2	ERR1309184				BVE	SM.9.1.BL7	SM.9.1.BL7
CMT	SM.9.4.BR2	1011Matrix.gvcf.gz	http://1002genomes.u-strasbg.fr/files/	Brazilian bioethanol						49161									1	Antonangelo et al., Yeast, 2013														CMT	SM.9.4.BR2			BVH	SM.9.4.BR1	ERR1309123		SM.9.4.BR1	ERR1309123				BVF	SM.9.2.BR3(L)	SM.9.2.BR3(L)
CNB	SM.8.2.C13	1011Matrix.gvcf.gz	http://1002genomes.u-strasbg.fr/files/	Brazilian bioethanol						58295									1	Antonangelo et al., Yeast, 2013														CNB	SM.8.2.C13			CMT	SM.9.4.BR2	ERR1309134		SM.9.4.BR2	ERR1309134				BVG	SM.9.4.BL2	SM.9.4.BL2
CNE	SM.8.7.L8	1011Matrix.gvcf.gz	http://1002genomes.u-strasbg.fr/files/	Brazilian bioethanol						57173									1	Antonangelo et al., Yeast, 2013														CNE	SM.8.7.L8			CNB	SM.8.2.C13	ERR1309287		SM.8.2.C13	ERR1309287				BVH	SM.9.4.BR1	SM.9.4.BR1
CNF	SM.8.7.L9	1011Matrix.gvcf.gz	http://1002genomes.u-strasbg.fr/files/	Brazilian bioethanol						57825									1	Antonangelo et al., Yeast, 2013														CNF	SM.8.7.L9			CNE	SM.8.7.L8	ERR1309346		SM.8.7.L8	ERR1309346				CMT	SM.9.4.BR2	SM.9.4.BR2
CNH	SM.8.8.BL1	1011Matrix.gvcf.gz	http://1002genomes.u-strasbg.fr/files/	Brazilian bioethanol						53963									1	Antonangelo et al., Yeast, 2013														CNH	SM.8.8.BL1			CNF	SM.8.7.L9	ERR1308869		SM.8.7.L9	ERR1308869				CNB	SM.8.2.C13	SM.8.2.C13
CNI	SM.8.8.CVR1	1011Matrix.gvcf.gz	http://1002genomes.u-strasbg.fr/files/	Brazilian bioethanol						53527									1	Antonangelo et al., Yeast, 2013														CNI	SM.8.8.CVR1			CNH	SM.8.8.BL1	ERR1308925		SM.8.8.BL1	ERR1308925				CNE	SM.8.7.L8	SM.8.7.L8
CNL	SA.9.2.BL3	1011Matrix.gvcf.gz	http://1002genomes.u-strasbg.fr/files/	Brazilian bioethanol						58382									1	Antonangelo et al., Yeast, 2013														CNL	SA.9.2.BL3			CNI	SM.8.8.CVR1	ERR1308810		SM.8.8.CVR1	ERR1308810				CNF	SM.8.7.L9	SM.8.7.L9
CNM	SA.9.3.VR1	1011Matrix.gvcf.gz	http://1002genomes.u-strasbg.fr/files/	Brazilian bioethanol						53386									1	Antonangelo et al., Yeast, 2013														CNM	SA.9.3.VR1			CNL	SA.9.2.BL3	ERR1309339		SA.9.2.BL3	ERR1309339				CNH	SM.8.8.BL1	SM.8.8.BL1
CNN	SA.9.4.VL4	1011Matrix.gvcf.gz	http://1002genomes.u-strasbg.fr/files/	Brazilian bioethanol						56384									1	Antonangelo et al., Yeast, 2013														CNN	SA.9.4.VL4			CNM	SA.9.3.VR1	ERR1308862		SA.9.3.VR1	ERR1308862				CNI	SM.8.8.CVR1	SM.8.8.CVR1
CNP	SA.9.4.BR2	1011Matrix.gvcf.gz	http://1002genomes.u-strasbg.fr/files/	Brazilian bioethanol						51064									1	Antonangelo et al., Yeast, 2013														CNP	SA.9.4.BR2			CNN	SA.9.4.VL4	ERR1309264		SA.9.4.VL4	ERR1309264				CNL	SA.9.2.BL3	SA.9.2.BL3
CNQ	SA.10.1.VL1	1011Matrix.gvcf.gz	http://1002genomes.u-strasbg.fr/files/	Brazilian bioethanol						58345									1	Antonangelo et al., Yeast, 2013														CNQ	SA.10.1.VL1			CNP	SA.9.4.BR2	ERR1309465		SA.9.4.BR2	ERR1309465				CNM	SA.9.3.VR1	SA.9.3.VR1
CNR	SA.10.1.VR4	1011Matrix.gvcf.gz	http://1002genomes.u-strasbg.fr/files/	Brazilian bioethanol						52173									1	Antonangelo et al., Yeast, 2013														CNR	SA.10.1.VR4			CNQ	SA.10.1.VL1	ERR1309357		SA.10.1.VL1	ERR1309357				CNN	SA.9.4.VL4	SA.9.4.VL4
CLB	sample 40	1011Matrix.gvcf.gz	http://1002genomes.u-strasbg.fr/files/	Mediterranean oak						40023									1	Peter and De Chiara et al., Nature, 2018														CLB	sample 40			CNR	SA.10.1.VR4	ERR1309211		SA.10.1.VR4	ERR1309211				CNP	SA.9.4.BR2	SA.9.4.BR2
CLC	sample 50	1011Matrix.gvcf.gz	http://1002genomes.u-strasbg.fr/files/	Mediterranean oak						39736									1	Peter and De Chiara et al., Nature, 2018														CLC	sample 50			CLB	sample 40	ERR1309234		sample 40	ERR1309234				CNQ	SA.10.1.VL1	SA.10.1.VL1
CLD	sample 33	1011Matrix.gvcf.gz	http://1002genomes.u-strasbg.fr/files/	Mediterranean oak						40014									1	Peter and De Chiara et al., Nature, 2018														CLD	sample 33			CLC	sample 50	ERR1308728		sample 50	ERR1308728				CNR	SA.10.1.VR4	SA.10.1.VR4
ALD	CLQCA_13-023	1011Matrix.gvcf.gz	http://1002genomes.u-strasbg.fr/files/	French dairy						62042									1	Peter and De Chiara et al., Nature, 2018														ALD	CLQCA_13-023			CLD	sample 33	ERR1309022		sample 33	ERR1309022				CLB	sample 40	sample 40
AQM	CBS420	1011Matrix.gvcf.gz	http://1002genomes.u-strasbg.fr/files/	French dairy						57561									1	Peter and De Chiara et al., Nature, 2018														AQM	CBS420			ALD	CLQCA_13-023	ERR1308986		CLQCA_13-023	ERR1308986				CLC	sample 50	sample 50
ARN	CBS2246	1011Matrix.gvcf.gz	http://1002genomes.u-strasbg.fr/files/	French dairy						72700									1	Peter and De Chiara et al., Nature, 2018														ARN	CBS2246			AQM	CBS420	ERR1308875		CBS420	ERR1308875				CLD	sample 33	sample 33
ARR	CBS2272	1011Matrix.gvcf.gz	http://1002genomes.u-strasbg.fr/files/	French dairy						58128									1	Peter and De Chiara et al., Nature, 2018														ARR	CBS2272			ARN	CBS2246	ERR1308612		CBS2246	ERR1308612				ALD	CLQCA_13-023	CLQCA_13-023
ARS	CBS2421	1011Matrix.gvcf.gz	http://1002genomes.u-strasbg.fr/files/	French dairy						58564									1	Peter and De Chiara et al., Nature, 2018														ARS	CBS2421			ARR	CBS2272	ERR1309066		CBS2272	ERR1309066				AQM	CBS420	CBS420
ASN	CLIB630	1011Matrix.gvcf.gz	http://1002genomes.u-strasbg.fr/files/	French dairy						65870									1	Peter and De Chiara et al., Nature, 2018														ASN	CLIB630			ARS	CBS2421	ERR1308992		CBS2421	ERR1308992				ARN	CBS2246	CBS2246
BFH	EXF-5871	1011Matrix.gvcf.gz	http://1002genomes.u-strasbg.fr/files/	French dairy						64477									1	Peter and De Chiara et al., Nature, 2018														BFH	EXF-5871			ASN	CLIB630	ERR1309408		CLIB630	ERR1309408				ARR	CBS2272	CBS2272
BFS	CLIB546	1011Matrix.gvcf.gz	http://1002genomes.u-strasbg.fr/files/	French dairy						63450									1	Peter and De Chiara et al., Nature, 2018														BFS	CLIB546			BFH	EXF-5871	ERR1309204		EXF-5871	ERR1309204				ARS	CBS2421	CBS2421
BFT	CLIB547	1011Matrix.gvcf.gz	http://1002genomes.u-strasbg.fr/files/	French dairy						60512									1	Peter and De Chiara et al., Nature, 2018														BFT	CLIB547			BFS	CLIB546	ERR1308798		CLIB546	ERR1308798				ASN	CLIB630	CLIB630
BFV	CLIB548	1011Matrix.gvcf.gz	http://1002genomes.u-strasbg.fr/files/	French dairy						64916									1	Peter and De Chiara et al., Nature, 2018														BFV	CLIB548			BFT	CLIB547	ERR1309477		CLIB547	ERR1309477				BFH	EXF-5871	EXF-5871
BGA	CLIB549	1011Matrix.gvcf.gz	http://1002genomes.u-strasbg.fr/files/	French dairy						64545									1	Peter and De Chiara et al., Nature, 2018														BGA	CLIB549			BFV	CLIB548	ERR1309014		CLIB548	ERR1309014				BFS	CLIB546	CLIB546
BGB	CLIB550	1011Matrix.gvcf.gz	http://1002genomes.u-strasbg.fr/files/	French dairy						63396									1	Peter and De Chiara et al., Nature, 2018														BGB	CLIB550			BGA	CLIB549	ERR1308797		CLIB549	ERR1308797				BFT	CLIB547	CLIB547
BGC	CLIB551	1011Matrix.gvcf.gz	http://1002genomes.u-strasbg.fr/files/	French dairy						65438									1	Peter and De Chiara et al., Nature, 2018														BGC	CLIB551			BGB	CLIB550	ERR1309048		CLIB550	ERR1309048				BFV	CLIB548	CLIB548
BGD	CLIB552	1011Matrix.gvcf.gz	http://1002genomes.u-strasbg.fr/files/	French dairy						61468									1	Peter and De Chiara et al., Nature, 2018														BGD	CLIB552			BGC	CLIB551	ERR1308856		CLIB551	ERR1308856				BGA	CLIB549	CLIB549
BGE	CLIB553	1011Matrix.gvcf.gz	http://1002genomes.u-strasbg.fr/files/	French dairy						60463									1	Peter and De Chiara et al., Nature, 2018														BGE	CLIB553			BGD	CLIB552	ERR1309432		CLIB552	ERR1309432				BGB	CLIB550	CLIB550
BGF	CLIB554	1011Matrix.gvcf.gz	http://1002genomes.u-strasbg.fr/files/	French dairy						64365									1	Peter and De Chiara et al., Nature, 2018														BGF	CLIB554			BGE	CLIB553	ERR1308752		CLIB553	ERR1308752				BGC	CLIB551	CLIB551
BGG	CLIB555	1011Matrix.gvcf.gz	http://1002genomes.u-strasbg.fr/files/	French dairy						65110									1	Peter and De Chiara et al., Nature, 2018														BGG	CLIB555			BGF	CLIB554	ERR1309446		CLIB554	ERR1309446				BGD	CLIB552	CLIB552
BGH	CLIB556	1011Matrix.gvcf.gz	http://1002genomes.u-strasbg.fr/files/	French dairy						62982									1	Peter and De Chiara et al., Nature, 2018														BGH	CLIB556			BGG	CLIB555	ERR1309365		CLIB555	ERR1309365				BGE	CLIB553	CLIB553
BGI	CLIB557	1011Matrix.gvcf.gz	http://1002genomes.u-strasbg.fr/files/	French dairy						64598									1	Peter and De Chiara et al., Nature, 2018														BGI	CLIB557			BGH	CLIB556	ERR1308779		CLIB556	ERR1308779				BGF	CLIB554	CLIB554
BGK	CLIB558	1011Matrix.gvcf.gz	http://1002genomes.u-strasbg.fr/files/	French dairy						65664									1	Peter and De Chiara et al., Nature, 2018														BGK	CLIB558			BGI	CLIB557	ERR1308910		CLIB557	ERR1308910				BGG	CLIB555	CLIB555
BGL	CLIB559	1011Matrix.gvcf.gz	http://1002genomes.u-strasbg.fr/files/	French dairy						65235									1	Peter and De Chiara et al., Nature, 2018														BGL	CLIB559			BGK	CLIB558	ERR1309230		CLIB558	ERR1309230				BGH	CLIB556	CLIB556
BGM	CLIB560	1011Matrix.gvcf.gz	http://1002genomes.u-strasbg.fr/files/	French dairy						62659									1	Peter and De Chiara et al., Nature, 2018														BGM	CLIB560			BGL	CLIB559	ERR1309362		CLIB559	ERR1309362				BGI	CLIB557	CLIB557
BGN	CLIB561	1011Matrix.gvcf.gz	http://1002genomes.u-strasbg.fr/files/	French dairy						63246									1	Peter and De Chiara et al., Nature, 2018														BGN	CLIB561			BGM	CLIB560	ERR1309503		CLIB560	ERR1309503				BGK	CLIB558	CLIB558
BGP	CLIB562	1011Matrix.gvcf.gz	http://1002genomes.u-strasbg.fr/files/	French dairy						59591									1	Peter and De Chiara et al., Nature, 2018														BGP	CLIB562			BGN	CLIB561	ERR1308699		CLIB561	ERR1308699				BGL	CLIB559	CLIB559
BGR	CLIB564	1011Matrix.gvcf.gz	http://1002genomes.u-strasbg.fr/files/	French dairy						65109									1	Peter and De Chiara et al., Nature, 2018														BGR	CLIB564			BGP	CLIB562	ERR1309402		CLIB562	ERR1309402				BGM	CLIB560	CLIB560
BGS	CLIB631	1011Matrix.gvcf.gz	http://1002genomes.u-strasbg.fr/files/	French dairy						63872									1	Peter and De Chiara et al., Nature, 2018														BGS	CLIB631			BGR	CLIB564	ERR1308733		CLIB564	ERR1308733				BGN	CLIB561	CLIB561
BGT	CLIB648	1011Matrix.gvcf.gz	http://1002genomes.u-strasbg.fr/files/	French dairy						62243									1	Peter and De Chiara et al., Nature, 2018														BGT	CLIB648			BGS	CLIB631	ERR1309138		CLIB631	ERR1309138				BGP	CLIB562	CLIB562
BGV	CLIB649	1011Matrix.gvcf.gz	http://1002genomes.u-strasbg.fr/files/	French dairy						62155									1	Peter and De Chiara et al., Nature, 2018														BGV	CLIB649			BGT	CLIB648	ERR1309188		CLIB648	ERR1309188				BGR	CLIB564	CLIB564
BME	368428S	1011Matrix.gvcf.gz	http://1002genomes.u-strasbg.fr/files/	French dairy						84507									1	Peter and De Chiara et al., Nature, 2018														BME	368428S			BGV	CLIB649	ERR1309426		CLIB649	ERR1309426				BGS	CLIB631	CLIB631
CKV	malade Boisse	1011Matrix.gvcf.gz	http://1002genomes.u-strasbg.fr/files/	French dairy						64712									1	Peter and De Chiara et al., Nature, 2018														CKV	malade Boisse			BME	368428S	ERR1309062		368428S	ERR1309062				BGT	CLIB648	CLIB648
AEN	CBS4454	1011Matrix.gvcf.gz	http://1002genomes.u-strasbg.fr/files/	African beer						58494									1	Peter and De Chiara et al., Nature, 2018														AEN	CBS4454			CKV	malade Boisse	ERR1308827		malade Boisse	ERR1308827				BGV	CLIB649	CLIB649
AFL	CBS4456	1011Matrix.gvcf.gz	http://1002genomes.u-strasbg.fr/files/	African beer						50570									1	Peter and De Chiara et al., Nature, 2018														AFL	CBS4456			AEN	CBS4454	ERR1309076		CBS4454	ERR1309076				BME	368428S	368428S
ANL	A-6	1011Matrix.gvcf.gz	http://1002genomes.u-strasbg.fr/files/	African beer						75838									1	Van der Aa Kühle et al., Yeast, 2001														ANL	A-6			AFL	CBS4456	ERR1308843		CBS4456	ERR1308843				CKV	malade Boisse	malade Boisse
ASC	CBS4455	1011Matrix.gvcf.gz	http://1002genomes.u-strasbg.fr/files/	African beer						66989									1	Peter and De Chiara et al., Nature, 2018														ASC	CBS4455			ANL	A-6	ERR1308751		A-6	ERR1308751				AEN	CBS4454	CBS4454
AVN	CH02	1011Matrix.gvcf.gz	http://1002genomes.u-strasbg.fr/files/	African beer						75358									1	Al Safadi et al., FEMS Yeast Res, 2010														AVN	CH02			ASC	CBS4455	ERR1309342		CBS4455	ERR1309342				AFL	CBS4456	CBS4456
AVQ	CH10	1011Matrix.gvcf.gz	http://1002genomes.u-strasbg.fr/files/	African beer						78707									1	Al Safadi et al., FEMS Yeast Res, 2010														AVQ	CH10			AVN	CH02	ERR1309191		CH02	ERR1309191				ANL	A-6	A-6
AVR	CH11	1011Matrix.gvcf.gz	http://1002genomes.u-strasbg.fr/files/	African beer						79006									1	Al Safadi et al., FEMS Yeast Res, 2010														AVR	CH11			AVQ	CH10	ERR1309333		CH10	ERR1309333				ASC	CBS4455	CBS4455
AVS	CH14	1011Matrix.gvcf.gz	http://1002genomes.u-strasbg.fr/files/	African beer						80202									1	Al Safadi et al., FEMS Yeast Res, 2010														AVS	CH14			AVR	CH11	ERR1309185		CH11	ERR1309185				AVN	CH02	CH02
AVT	CH13	1011Matrix.gvcf.gz	http://1002genomes.u-strasbg.fr/files/	African beer						78664									1	Al Safadi et al., FEMS Yeast Res, 2010														AVT	CH13			AVS	CH14	ERR1308654		CH14	ERR1308654				AVQ	CH10	CH10
BEI	CLIB650	1011Matrix.gvcf.gz	http://1002genomes.u-strasbg.fr/files/	African beer						60632									1	Peter and De Chiara et al., Nature, 2018														BEI	CLIB650			AVT	CH13	ERR1308900		CH13	ERR1308900				AVR	CH11	CH11
BEK	CLIB651	1011Matrix.gvcf.gz	http://1002genomes.u-strasbg.fr/files/	African beer						65283									1	Peter and De Chiara et al., Nature, 2018														BEK	CLIB651			BEI	CLIB650	ERR1308758		CLIB650	ERR1308758				AVS	CH14	CH14
BEM	CLIB653	1011Matrix.gvcf.gz	http://1002genomes.u-strasbg.fr/files/	African beer						65691									1	Peter and De Chiara et al., Nature, 2018														BEM	CLIB653			BEK	CLIB651	ERR1308948		CLIB651	ERR1308948				AVT	CH13	CH13
BEN	CLIB654	1011Matrix.gvcf.gz	http://1002genomes.u-strasbg.fr/files/	African beer						60556									1	Peter and De Chiara et al., Nature, 2018														BEN	CLIB654			BEM	CLIB653	ERR1309384		CLIB653	ERR1309384				BEI	CLIB650	CLIB650
BHA	CLIB655	1011Matrix.gvcf.gz	http://1002genomes.u-strasbg.fr/files/	African beer						60424									1	Peter and De Chiara et al., Nature, 2018														BHA	CLIB655			BEN	CLIB654	ERR1309147		CLIB654	ERR1309147				BEK	CLIB651	CLIB651
CER	N34:2-4(a)	1011Matrix.gvcf.gz	http://1002genomes.u-strasbg.fr/files/	African beer						54168									1	Peter and De Chiara et al., Nature, 2018														CER	N34:2-4(a)			BHA	CLIB655	ERR1308836		CLIB655	ERR1308836				BEM	CLIB653	CLIB653
CES	N26-1-10:7-5(a)	1011Matrix.gvcf.gz	http://1002genomes.u-strasbg.fr/files/	African beer						53583									1	Peter and De Chiara et al., Nature, 2018														CES	N26-1-10:7-5(a)			CER	N34:2-4(a)	ERR1308780		N34:2-4(a)	ERR1308780				BEN	CLIB654	CLIB654
CET	N134:7-1(a)	1011Matrix.gvcf.gz	http://1002genomes.u-strasbg.fr/files/	African beer						54025									1	Peter and De Chiara et al., Nature, 2018														CET	N134:7-1(a)			CES	N26-1-10:7-5(a)	ERR1309165		N26-1-10:7-5(a)	ERR1309165				BHA	CLIB655	CLIB655
AAB	CBS422a	1011Matrix.gvcf.gz	http://1002genomes.u-strasbg.fr/files/	Mosaic beer						40598									1	Peter and De Chiara et al., Nature, 2018														AAB	CBS422a			CET	N134:7-1(a)	ERR1309358		N134:7-1(a)	ERR1309358				CER	N34:2-4(a)	N34:2-4(a)
AAQ	CLIB272_2	1011Matrix.gvcf.gz	http://1002genomes.u-strasbg.fr/files/	Mosaic beer						41463									1	Schacherer et al., Nature, 2009														AAQ	CLIB272_2			AAB	CBS422a	ERR1308784		CBS422a	ERR1308784				CES	N26-1-10:7-5(a)	N26-1-10:7-5(a)
AEA	CBS7958	1011Matrix.gvcf.gz	http://1002genomes.u-strasbg.fr/files/	Mosaic beer						42010									1	Peter and De Chiara et al., Nature, 2018														AEA	CBS7958			AAQ	CLIB272_2	ERR1309237		CLIB272_2	ERR1309237				CET	N134:7-1(a)	N134:7-1(a)
AEQ	CBS1782	1011Matrix.gvcf.gz	http://1002genomes.u-strasbg.fr/files/	Mosaic beer						42441									1	Peter and De Chiara et al., Nature, 2018														AEQ	CBS1782			AEA	CBS7958	ERR1309406		CBS7958	ERR1309406				AAB	CBS422a	CBS422a
AFA	CBS6503	1011Matrix.gvcf.gz	http://1002genomes.u-strasbg.fr/files/	Mosaic beer						41128									1	Peter and De Chiara et al., Nature, 2018														AFA	CBS6503			AEQ	CBS1782	ERR1309512		CBS1782	ERR1309512				AAQ	CLIB272_2	CLIB272_2
AFB	CBS7371	1011Matrix.gvcf.gz	http://1002genomes.u-strasbg.fr/files/	Mosaic beer						42294									1	Peter and De Chiara et al., Nature, 2018														AFB	CBS7371			AFA	CBS6503	ERR1309420		CBS6503	ERR1309420				AEA	CBS7958	CBS7958
AFP	CBS6505	1011Matrix.gvcf.gz	http://1002genomes.u-strasbg.fr/files/	Mosaic beer						42018									1	Peter and De Chiara et al., Nature, 2018														AFP	CBS6505			AFB	CBS7371	ERR1308680		CBS7371	ERR1308680				AEQ	CBS1782	CBS1782
AIG	CBS1463	1011Matrix.gvcf.gz	http://1002genomes.u-strasbg.fr/files/	Mosaic beer						41605									1	Peter and De Chiara et al., Nature, 2018														AIG	CBS1463			AFP	CBS6505	ERR1309364		CBS6505	ERR1309364				AFA	CBS6503	CBS6503
APP	CBS382	1011Matrix.gvcf.gz	http://1002genomes.u-strasbg.fr/files/	Mosaic beer						53770									1	Peter and De Chiara et al., Nature, 2018														APP	CBS382			AIG	CBS1463	ERR1309438		CBS1463	ERR1309438				AFB	CBS7371	CBS7371
AQH	CBS7957	1011Matrix.gvcf.gz	http://1002genomes.u-strasbg.fr/files/	Mosaic beer						54170									1	Peter and De Chiara et al., Nature, 2018														AQH	CBS7957			APP	CBS382	ERR1309259		CBS382	ERR1309259				AFP	CBS6505	CBS6505
ARE	CBS1398	1011Matrix.gvcf.gz	http://1002genomes.u-strasbg.fr/files/	Mosaic beer						50904									1	Peter and De Chiara et al., Nature, 2018														ARE	CBS1398			AQH	CBS7957	ERR1309146		CBS7957	ERR1309146				AIG	CBS1463	CBS1463
ASB	CBS4255	1011Matrix.gvcf.gz	http://1002genomes.u-strasbg.fr/files/	Mosaic beer						55142									1	Peter and De Chiara et al., Nature, 2018														ASB	CBS4255			ARE	CBS1398	ERR1309456		CBS1398	ERR1309456				APP	CBS382	CBS382
CBN	NCYC_88	1011Matrix.gvcf.gz	http://1002genomes.u-strasbg.fr/files/	Mosaic beer						41484									1	Peter and De Chiara et al., Nature, 2018														CBN	NCYC_88			ASB	CBS4255	ERR1309421		CBS4255	ERR1309421				AQH	CBS7957	CBS7957
CFF	6.2_WLP570	1011Matrix.gvcf.gz	http://1002genomes.u-strasbg.fr/files/	Mosaic beer						51718									1	Peter and De Chiara et al., Nature, 2018														CFF	6.2_WLP570			CBN	NCYC_88	ERR1309233		NCYC_88	ERR1309233				ARE	CBS1398	CBS1398
CPD	1175	1011Matrix.gvcf.gz	http://1002genomes.u-strasbg.fr/files/	Mosaic beer						46908									1	Peter and De Chiara et al., Nature, 2018														CPD	1175			CFF	6.2_WLP570	ERR1309102		6.2_WLP570	ERR1309102				ASB	CBS4255	CBS4255
SACE_YAB	YJM193	1011Matrix.gvcf.gz	http://1002genomes.u-strasbg.fr/files/	Mosaic beer						42636									1	Strope, Gen Res, 2015														SACE_YAB	YJM193			CPD	1175	ERR1308646		1175	ERR1308646				CBN	NCYC_88	NCYC_88
SACE_YAG	YJM271	1011Matrix.gvcf.gz	http://1002genomes.u-strasbg.fr/files/	Mosaic beer						41657									1	Strope, Gen Res, 2015														SACE_YAG	YJM271			SACE_YAB	YJM193	SRR800765		YJM193	SRR800765				CFF	6.2_WLP570	6.2_WLP570
SACE_YDD	YJM1478	1011Matrix.gvcf.gz	http://1002genomes.u-strasbg.fr/files/	Mosaic beer						44754									1	Strope, Gen Res, 2015														SACE_YDD	YJM1478			SACE_YAG	YJM271	SRR800770		YJM271	SRR800770				CPD	1175	1175
AAP	CLIB326_1	1011Matrix.gvcf.gz	http://1002genomes.u-strasbg.fr/files/	Mixed Origin						59750									1	Schacherer et al., Nature, 2009														AAP	CLIB326_1			SACE_YDD	YJM1478	YJM1478		YJM1478	YJM1478				SACE_YAB	YJM193	YJM193
ABV	DBVPG6861	1011Matrix.gvcf.gz	http://1002genomes.u-strasbg.fr/files/	Mixed Origin						73978									1	Schacherer et al., Nature, 2009														ABV	DBVPG6861			AAP	CLIB326_1	ERR1309494		CLIB326_1	ERR1309494				SACE_YAG	YJM271	YJM271
ADL	CLIB318_1	1011Matrix.gvcf.gz	http://1002genomes.u-strasbg.fr/files/	Mixed Origin						66417									1	Schacherer et al., Nature, 2009														ADL	CLIB318_1			ABV	DBVPG6861	ERR1308582		DBVPG6861	ERR1308582				SACE_YDD	YJM1478	YJM1478
ADP	Y6_b	1011Matrix.gvcf.gz	http://1002genomes.u-strasbg.fr/files/	Mixed Origin						43995									1	Schacherer et al., Nature, 2009														ADP	Y6_b			ADL	CLIB318_1	ERR1309122		CLIB318_1	ERR1309122				AAP	CLIB326_1	CLIB326_1
AEM	CBS2973	1011Matrix.gvcf.gz	http://1002genomes.u-strasbg.fr/files/	Mixed Origin						43788									1	Peter and De Chiara et al., Nature, 2018														AEM	CBS2973			ADP	Y6_b	ERR1308698		Y6_b	ERR1308698				ABV	DBVPG6861	DBVPG6861
AEV	CBS6216	1011Matrix.gvcf.gz	http://1002genomes.u-strasbg.fr/files/	Mixed Origin						59532									1	Peter and De Chiara et al., Nature, 2018														AEV	CBS6216			AEM	CBS2973	ERR1308627		CBS2973	ERR1308627				ADL	CLIB318_1	CLIB318_1
AFC	CBS7764	1011Matrix.gvcf.gz	http://1002genomes.u-strasbg.fr/files/	Mixed Origin						57549									1	Peter and De Chiara et al., Nature, 2018														AFC	CBS7764			AEV	CBS6216	ERR1308650		CBS6216	ERR1308650				ADP	Y6_b	Y6_b
AFE	CBS8291	1011Matrix.gvcf.gz	http://1002genomes.u-strasbg.fr/files/	Mixed Origin						54779									1	Peter and De Chiara et al., Nature, 2018														AFE	CBS8291			AFC	CBS7764	ERR1309327		CBS7764	ERR1309327				AEM	CBS2973	CBS2973
AFT	CBS1464	1011Matrix.gvcf.gz	http://1002genomes.u-strasbg.fr/files/	Mixed Origin						44542									1	Peter and De Chiara et al., Nature, 2018														AFT	CBS1464			AFE	CBS8291	ERR1309127		CBS8291	ERR1309127				AEV	CBS6216	CBS6216
AGK	CBS2361	1011Matrix.gvcf.gz	http://1002genomes.u-strasbg.fr/files/	Mixed Origin						45006									1	Peter and De Chiara et al., Nature, 2018														AGK	CBS2361			AFT	CBS1464	ERR1308987		CBS1464	ERR1308987				AFC	CBS7764	CBS7764
AHV	CBS1487	1011Matrix.gvcf.gz	http://1002genomes.u-strasbg.fr/files/	Mixed Origin						43432									1	Peter and De Chiara et al., Nature, 2018														AHV	CBS1487			AGK	CBS2361	ERR1308845		CBS2361	ERR1308845				AFE	CBS8291	CBS8291
ALN	21-4-103	1011Matrix.gvcf.gz	http://1002genomes.u-strasbg.fr/files/	Mixed Origin						62381									1	Peter and De Chiara et al., Nature, 2018														ALN	21-4-103			AHV	CBS1487	ERR1309271		CBS1487	ERR1309271				AFT	CBS1464	CBS1464
ALV	21-4-124	1011Matrix.gvcf.gz	http://1002genomes.u-strasbg.fr/files/	Mixed Origin						74472									1	Peter and De Chiara et al., Nature, 2018														ALV	21-4-124			ALN	21-4-103	ERR1309320		21-4-103	ERR1309320				AGK	CBS2361	CBS2361
AMG	SJ7L01	1011Matrix.gvcf.gz	http://1002genomes.u-strasbg.fr/files/	Mixed Origin						68827									1	Naumov et al., A.v.l., 2012														AMG	SJ7L01			ALV	21-4-124	ERR1309155		21-4-124	ERR1309155				AHV	CBS1487	CBS1487
AMI	SJ1L04	1011Matrix.gvcf.gz	http://1002genomes.u-strasbg.fr/files/	Mixed Origin						68884									1	Naumov et al., A.v.l., 2012														AMI	SJ1L04			AMG	SJ7L01	ERR1309347		SJ7L01	ERR1309347				ALN	21-4-103	21-4-103
AMK	SJ6L01	1011Matrix.gvcf.gz	http://1002genomes.u-strasbg.fr/files/	Mixed Origin						67141									1	Bell et al., LAM, 2001														AMK	SJ6L01			AMI	SJ1L04	ERR1309063		SJ1L04	ERR1309063				ALV	21-4-124	21-4-124
AMQ	SJ5L15	1011Matrix.gvcf.gz	http://1002genomes.u-strasbg.fr/files/	Mixed Origin						68574									1	Naumov et al., A.v.l., 2012														AMQ	SJ5L15			AMK	SJ6L01	ERR1309092		SJ6L01	ERR1309092				AMG	SJ7L01	SJ7L01
ANP	UWOPS83-883-2	1011Matrix.gvcf.gz	http://1002genomes.u-strasbg.fr/files/	Mixed Origin						60750									1	Peter and De Chiara et al., Nature, 2018														ANP	UWOPS83-883-2			AMQ	SJ5L15	ERR1308864		SJ5L15	ERR1308864				AMI	SJ1L04	SJ1L04
API	YS20	1011Matrix.gvcf.gz	http://1002genomes.u-strasbg.fr/files/	Mixed Origin						59863									1	Bell et al., LAM, 2001														API	YS20			ANP	UWOPS83-883-2	ERR1309376		UWOPS83-883-2	ERR1309376				AMK	SJ6L01	SJ6L01
APL	YS11(E)	1011Matrix.gvcf.gz	http://1002genomes.u-strasbg.fr/files/	Mixed Origin						61142									1	Bell et al., LAM, 2001														APL	YS11(E)			API	YS20	ERR1308707		YS20	ERR1308707				AMQ	SJ5L15	SJ5L15
ASP	B1	1011Matrix.gvcf.gz	http://1002genomes.u-strasbg.fr/files/	Mixed Origin						62575									1	Fay et al., Plos Gen, 2005														ASP	B1			APL	YS11(E)	ERR1309404		YS11(E)	ERR1309404				ANP	UWOPS83-883-2	UWOPS83-883-2
ATR	CECT10120	1011Matrix.gvcf.gz	http://1002genomes.u-strasbg.fr/files/	Mixed Origin						55919									1	Peter and De Chiara et al., Nature, 2018														ATR	CECT10120			ASP	B1	ERR1309151		B1	ERR1309151				API	YS20	YS20
ATS	CECT10131	1011Matrix.gvcf.gz	http://1002genomes.u-strasbg.fr/files/	Mixed Origin						58153									1	Peter and De Chiara et al., Nature, 2018														ATS	CECT10131			ATR	CECT10120	ERR1309498		CECT10120	ERR1309498				APL	YS11(E)	YS11(E)
BBC	CCY_21-4-88	1011Matrix.gvcf.gz	http://1002genomes.u-strasbg.fr/files/	Mixed Origin						72649									1	Peter and De Chiara et al., Nature, 2018														BBC	CCY_21-4-88			ATS	CECT10131	ERR1308978		CECT10131	ERR1308978				ASP	B1	B1
BBD	CCY_21-4-97	1011Matrix.gvcf.gz	http://1002genomes.u-strasbg.fr/files/	Mixed Origin						60585									1	Peter and De Chiara et al., Nature, 2018														BBD	CCY_21-4-97			BBC	CCY_21-4-88	ERR1308693		CCY_21-4-88	ERR1308693				ATR	CECT10120	CECT10120
BBE	CCY_21-4-98	1011Matrix.gvcf.gz	http://1002genomes.u-strasbg.fr/files/	Mixed Origin						58930									1	Peter and De Chiara et al., Nature, 2018														BBE	CCY_21-4-98			BBD	CCY_21-4-97	ERR1309196		CCY_21-4-97	ERR1309196				ATS	CECT10131	CECT10131
BBF	CCY_21-4-102	1011Matrix.gvcf.gz	http://1002genomes.u-strasbg.fr/files/	Mixed Origin						60040									1	Peter and De Chiara et al., Nature, 2018														BBF	CCY_21-4-102			BBE	CCY_21-4-98	ERR1309236		CCY_21-4-98	ERR1309236				BBC	CCY_21-4-88	CCY_21-4-88
BBP	1663	1011Matrix.gvcf.gz	http://1002genomes.u-strasbg.fr/files/	Mixed Origin						57884									1	Peter and De Chiara et al., Nature, 2018														BBP	1663			BBF	CCY_21-4-102	ERR1308652		CCY_21-4-102	ERR1308652				BBD	CCY_21-4-97	CCY_21-4-97
BCR	#23	1011Matrix.gvcf.gz	http://1002genomes.u-strasbg.fr/files/	Mixed Origin						74736									1	Ezov et al., Genetics, 2006														BCR	#23			BBP	1663	ERR1308640		1663	ERR1308640				BBE	CCY_21-4-98	CCY_21-4-98
BCS	#03	1011Matrix.gvcf.gz	http://1002genomes.u-strasbg.fr/files/	Mixed Origin						57676									1	Ezov et al., Genetics, 2006														BCS	#03			BCR	#23	ERR1309079		#23	ERR1309079				BBF	CCY_21-4-102	CCY_21-4-102
BCT	#05	1011Matrix.gvcf.gz	http://1002genomes.u-strasbg.fr/files/	Mixed Origin						56627									1	Ezov et al., Genetics, 2006														BCT	#05			BCS	#03	ERR1308581		#03	ERR1308581				BBP	1663	1663
BFE	EXF-5734	1011Matrix.gvcf.gz	http://1002genomes.u-strasbg.fr/files/	Mixed Origin						84426									1	Peter and De Chiara et al., Nature, 2018														BFE	EXF-5734			BCT	#05	ERR1309279		#05	ERR1309279				BCR	#23	#23
BFG	EXF-5869	1011Matrix.gvcf.gz	http://1002genomes.u-strasbg.fr/files/	Mixed Origin						84454									1	Peter and De Chiara et al., Nature, 2018														BFG	EXF-5869			BFE	EXF-5734	ERR1309274		EXF-5734	ERR1309274				BCS	#03	#03
BFM	EXF-6835	1011Matrix.gvcf.gz	http://1002genomes.u-strasbg.fr/files/	Mixed Origin						76346									1	Peter and De Chiara et al., Nature, 2018														BFM	EXF-6835			BFG	EXF-5869	ERR1309059		EXF-5869	ERR1309059				BCT	#05	#05
BMG	NCYC_2925	1011Matrix.gvcf.gz	http://1002genomes.u-strasbg.fr/files/	Mixed Origin						64146									1	Peter and De Chiara et al., Nature, 2018														BMG	NCYC_2925			BFM	EXF-6835	ERR1308976		EXF-6835	ERR1308976				BFE	EXF-5734	EXF-5734
BML	NCYC_2780	1011Matrix.gvcf.gz	http://1002genomes.u-strasbg.fr/files/	Mixed Origin						81057									1	Peter and De Chiara et al., Nature, 2018														BML	NCYC_2780			BMG	NCYC_2925	ERR1309341		NCYC_2925	ERR1309341				BFG	EXF-5869	EXF-5869
BMM	2680	1011Matrix.gvcf.gz	http://1002genomes.u-strasbg.fr/files/	Mixed Origin						84388									1	Peter and De Chiara et al., Nature, 2018														BMM	2680			BML	NCYC_2780	ERR1309174		NCYC_2780	ERR1309174				BFM	EXF-6835	EXF-6835
BTD	YS5(E)	1011Matrix.gvcf.gz	http://1002genomes.u-strasbg.fr/files/	Mixed Origin						81003									1	Bell et al., LAM, 2001														BTD	YS5(E)			BMM	2680	ERR1309282		2680	ERR1309282				BMG	NCYC_2925	NCYC_2925
BTE	YS8(E)	1011Matrix.gvcf.gz	http://1002genomes.u-strasbg.fr/files/	Mixed Origin						85098									1	Bell et al., LAM, 2001														BTE	YS8(E)			BTD	YS5(E)	ERR1308763		YS5(E)	ERR1308763				BML	NCYC_2780	NCYC_2780
CFI	2.6_Windsor_British	1011Matrix.gvcf.gz	http://1002genomes.u-strasbg.fr/files/	Mixed Origin						82600									1	Peter and De Chiara et al., Nature, 2018														CFI	2.6_Windsor_British			BTE	YS8(E)	ERR1308903		YS8(E)	ERR1308903				BMM	2680	2680
CFN	3.3_Safale_S-33	1011Matrix.gvcf.gz	http://1002genomes.u-strasbg.fr/files/	Mixed Origin						82952									1	Peter and De Chiara et al., Nature, 2018														CFN	3.3_Safale_S-33			CFI	2.6_Windsor_British	ERR1309381		2.6_Windsor_British	ERR1309381				BTD	YS5(E)	YS5(E)
CFP	3.4_Safbrew_T-58	1011Matrix.gvcf.gz	http://1002genomes.u-strasbg.fr/files/	Mixed Origin						81466									1	Peter and De Chiara et al., Nature, 2018														CFP	3.4_Safbrew_T-58			CFN	3.3_Safale_S-33	ERR1308648		3.3_Safale_S-33	ERR1308648				BTE	YS8(E)	YS8(E)
CHG	324-6C	1011Matrix.gvcf.gz	http://1002genomes.u-strasbg.fr/files/	Mixed Origin						61438									1	Peter and De Chiara et al., Nature, 2018														CHG	324-6C			CFP	3.4_Safbrew_T-58	ERR1308594		3.4_Safbrew_T-58	ERR1308594				CFI	2.6_Windsor_British	2.6_Windsor_British
CHH	319-5C	1011Matrix.gvcf.gz	http://1002genomes.u-strasbg.fr/files/	Mixed Origin						59998									1	Peter and De Chiara et al., Nature, 2018														CHH	319-5C			CHG	324-6C	ERR1308990		324-6C	ERR1308990				CFN	3.3_Safale_S-33	3.3_Safale_S-33
CHK	Win-8B	1011Matrix.gvcf.gz	http://1002genomes.u-strasbg.fr/files/	Mixed Origin						62471									1	Peter and De Chiara et al., Nature, 2018														CHK	Win-8B			CHH	319-5C	ERR1308772		319-5C	ERR1308772				CFP	3.4_Safbrew_T-58	3.4_Safbrew_T-58
CHR	SC 29 F. Dromer IP	1011Matrix.gvcf.gz	http://1002genomes.u-strasbg.fr/files/	Mixed Origin						64517									1	Peter and De Chiara et al., Nature, 2018														CHR	SC 29 F. Dromer IP			CHK	Win-8B	ERR1309299		Win-8B	ERR1309299				CHG	324-6C	324-6C
CIE	Ponton 13	1011Matrix.gvcf.gz	http://1002genomes.u-strasbg.fr/files/	Mixed Origin						62874									1	Peter and De Chiara et al., Nature, 2018														CIE	Ponton 13			CHR	SC 29 F. Dromer IP	ERR1309136		SC 29 F. Dromer IP	ERR1309136				CHH	319-5C	319-5C
CKK	malade 98 3312	1011Matrix.gvcf.gz	http://1002genomes.u-strasbg.fr/files/	Mixed Origin						83731									1	Peter and De Chiara et al., Nature, 2018														CKK	malade 98 3312			CIE	Ponton 13	ERR1309210		Ponton 13	ERR1309210				CHK	Win-8B	Win-8B
CKS	malade Berchid	1011Matrix.gvcf.gz	http://1002genomes.u-strasbg.fr/files/	Mixed Origin						83233									1	Peter and De Chiara et al., Nature, 2018														CKS	malade Berchid			CKK	malade 98 3312	ERR1309226		malade 98 3312	ERR1309226				CHR	SC 29 F. Dromer IP	SC 29 F. Dromer IP
CLA	malade Moreau	1011Matrix.gvcf.gz	http://1002genomes.u-strasbg.fr/files/	Mixed Origin						83947									1	Peter and De Chiara et al., Nature, 2018														CLA	malade Moreau			CKS	malade Berchid	ERR1309340		malade Berchid	ERR1309340				CIE	Ponton 13	Ponton 13
ACG	CLIB413_1b	1011Matrix.gvcf.gz	http://1002genomes.u-strasbg.fr/files/	M1. Mosaic region 1						38543									1	Schacherer et al., Nature, 2009														ACG	CLIB413_1b			CLA	malade Moreau	ERR1309416		malade Moreau	ERR1309416				CKK	malade 98 3312	malade 98 3312
ACH	CLIB483_1b	1011Matrix.gvcf.gz	http://1002genomes.u-strasbg.fr/files/	M1. Mosaic region 1						38645									1	Schacherer et al., Nature, 2009														ACH	CLIB483_1b			ACG	CLIB413_1b	ERR1309431		CLIB413_1b	ERR1309431				CKS	malade Berchid	malade Berchid
ACS	I14_1b	1011Matrix.gvcf.gz	http://1002genomes.u-strasbg.fr/files/	M1. Mosaic region 1						40895									1	Schacherer et al., Nature, 2009														ACS	I14_1b			ACH	CLIB483_1b	ERR1309194		CLIB483_1b	ERR1309194				CLA	malade Moreau	malade Moreau
AGN	CBS439	1011Matrix.gvcf.gz	http://1002genomes.u-strasbg.fr/files/	M1. Mosaic region 1						38154									1	Peter and De Chiara et al., Nature, 2018														AGN	CBS439			ACS	I14_1b	ERR1309144		I14_1b	ERR1309144				ACG	CLIB413_1b	CLIB413_1b
AMP	SJ5L14	1011Matrix.gvcf.gz	http://1002genomes.u-strasbg.fr/files/	M1. Mosaic region 1						47386									1	Naumov et al., A.v.l., 2012														AMP	SJ5L14			AGN	CBS439	ERR1309412		CBS439	ERR1309412				ACH	CLIB483_1b	CLIB483_1b
AST	M6	1011Matrix.gvcf.gz	http://1002genomes.u-strasbg.fr/files/	M1. Mosaic region 1						43527									1	Fay et al., Plos Gen, 2005														AST	M6			AMP	SJ5L14	ERR1309121		SJ5L14	ERR1309121				ACS	I14_1b	I14_1b
ASV	M9	1011Matrix.gvcf.gz	http://1002genomes.u-strasbg.fr/files/	M1. Mosaic region 1						46272									1	Fay et al., Plos Gen, 2005														ASV	M9			AST	M6	ERR1309383		M6	ERR1309383				AGN	CBS439	CBS439
BHD	CLIB1059	1011Matrix.gvcf.gz	http://1002genomes.u-strasbg.fr/files/	M1. Mosaic region 1						46242									1	Peter and De Chiara et al., Nature, 2018														BHD	CLIB1059			ASV	M9	ERR1308883		M9	ERR1308883				AMP	SJ5L14	SJ5L14
BHE	CLIB1060	1011Matrix.gvcf.gz	http://1002genomes.u-strasbg.fr/files/	M1. Mosaic region 1						45249									1	Peter and De Chiara et al., Nature, 2018														BHE	CLIB1060			BHD	CLIB1059	ERR1309491		CLIB1059	ERR1309491				AST	M6	M6
BHM	CLIB1085	1011Matrix.gvcf.gz	http://1002genomes.u-strasbg.fr/files/	M1. Mosaic region 1						40613									1	Peter and De Chiara et al., Nature, 2018														BHM	CLIB1085			BHE	CLIB1060	ERR1309344		CLIB1060	ERR1309344				ASV	M9	M9
BHT	CLIB1083	1011Matrix.gvcf.gz	http://1002genomes.u-strasbg.fr/files/	M1. Mosaic region 1						40439									1	Peter and De Chiara et al., Nature, 2018														BHT	CLIB1083			BHM	CLIB1085	ERR1309207		CLIB1085	ERR1309207				BHD	CLIB1059	CLIB1059
CHV	SRC 120	1011Matrix.gvcf.gz	http://1002genomes.u-strasbg.fr/files/	M1. Mosaic region 1						38547									1	Peter and De Chiara et al., Nature, 2018														CHV	SRC 120			BHT	CLIB1083	ERR1309417		CLIB1083	ERR1309417				BHE	CLIB1060	CLIB1060
CPB	995	1011Matrix.gvcf.gz	http://1002genomes.u-strasbg.fr/files/	M1. Mosaic region 1						48207									1	Peter and De Chiara et al., Nature, 2018														CPB	995			CHV	SRC 120	ERR1309071		SRC 120	ERR1309071				BHM	CLIB1085	CLIB1085
SACE_YCI	YJM1387	1011Matrix.gvcf.gz	http://1002genomes.u-strasbg.fr/files/	M1. Mosaic region 1						39526									1	Strope, Gen Res, 2015														SACE_YCI	YJM1387			CPB	995	ERR1309128		995	ERR1309128				BHT	CLIB1083	CLIB1083
AER	CBS2970	1011Matrix.gvcf.gz	http://1002genomes.u-strasbg.fr/files/	Mosaic region 2						45127									1	Peter and De Chiara et al., Nature, 2018														AER	CBS2970			SACE_YCI	YJM1387	SRR800824		YJM1387	SRR800824				CHV	SRC 120	SRC 120
BCV	#33	1011Matrix.gvcf.gz	http://1002genomes.u-strasbg.fr/files/	Mosaic region 2						45625									1	Ezov et al., Genetics, 2006														BCV	#33			AER	CBS2970	ERR1309522		CBS2970	ERR1309522				CPB	995	995
BDA	#34	1011Matrix.gvcf.gz	http://1002genomes.u-strasbg.fr/files/	Mosaic region 2						46086									1	Ezov et al., Genetics, 2006														BDA	#34			BCV	#33	ERR1309097		#33	ERR1309097				SACE_YCI	YJM1387	YJM1387
BDB	#35	1011Matrix.gvcf.gz	http://1002genomes.u-strasbg.fr/files/	Mosaic region 2						45511									1	Ezov et al., Genetics, 2006														BDB	#35			BDA	#34	ERR1309516		#34	ERR1309516				AER	CBS2970	CBS2970
BDD	#13	1011Matrix.gvcf.gz	http://1002genomes.u-strasbg.fr/files/	Mosaic region 2						46768									1	Ezov et al., Genetics, 2006														BDD	#13			BDB	#35	ERR1309348		#35	ERR1309348				BCV	#33	#33
BDE	#14	1011Matrix.gvcf.gz	http://1002genomes.u-strasbg.fr/files/	Mosaic region 2						48574									1	Ezov et al., Genetics, 2006														BDE	#14			BDD	#13	ERR1308865		#13	ERR1308865				BDA	#34	#34
BDH	#59	1011Matrix.gvcf.gz	http://1002genomes.u-strasbg.fr/files/	Mosaic region 2						47175									1	Ezov et al., Genetics, 2006														BDH	#59			BDE	#14	ERR1308882		#14	ERR1308882				BDB	#35	#35
BDI	#60	1011Matrix.gvcf.gz	http://1002genomes.u-strasbg.fr/files/	Mosaic region 2						47066									1	Ezov et al., Genetics, 2006														BDI	#60			BDH	#59	ERR1309015		#59	ERR1309015				BDD	#13	#13
BDK	#63	1011Matrix.gvcf.gz	http://1002genomes.u-strasbg.fr/files/	Mosaic region 2						41656									1	Ezov et al., Genetics, 2006														BDK	#63			BDI	#60	ERR1309129		#60	ERR1309129				BDE	#14	#14
BHG	CLIB1070	1011Matrix.gvcf.gz	http://1002genomes.u-strasbg.fr/files/	Mosaic region 2						50359									1	Peter and De Chiara et al., Nature, 2018														BHG	CLIB1070			BDK	#63	ERR1309132		#63	ERR1309132				BDH	#59	#59
BHH	CLIB1071	1011Matrix.gvcf.gz	http://1002genomes.u-strasbg.fr/files/	Mosaic region 2						41441									1	Peter and De Chiara et al., Nature, 2018														BHH	CLIB1071			BHG	CLIB1070	ERR1308969		CLIB1070	ERR1308969				BDI	#60	#60
BHI	CLIB1072	1011Matrix.gvcf.gz	http://1002genomes.u-strasbg.fr/files/	Mosaic region 2						40907									1	Peter and De Chiara et al., Nature, 2018														BHI	CLIB1072			BHH	CLIB1071	ERR1308984		CLIB1071	ERR1308984				BDK	#63	#63
SACE_MAA	273614N	1011Matrix.gvcf.gz	http://1002genomes.u-strasbg.fr/files/	Mosaic region 2						42020									1	Skelly et al., Gen. Res., 2013														SACE_MAA	273614N			BHI	CLIB1072	ERR1309276		CLIB1072	ERR1309276				BHG	CLIB1070	CLIB1070
SACE_YCC	YJM1355	1011Matrix.gvcf.gz	http://1002genomes.u-strasbg.fr/files/	Mosaic region 2						45141									1	Strope, Gen Res, 2015														SACE_YCC	YJM1355			SACE_MAA	273614N	SRR649842		273614N	SRR649842				BHH	CLIB1071	CLIB1071
SACE_YCF	YJM1383	1011Matrix.gvcf.gz	http://1002genomes.u-strasbg.fr/files/	Mosaic region 2						41685									1	Strope, Gen Res, 2015														SACE_YCF	YJM1383			SACE_YCC	YJM1355	SRR800818		YJM1355	SRR800818				BHI	CLIB1072	CLIB1072
SACE_YCT	YJM1433	1011Matrix.gvcf.gz	http://1002genomes.u-strasbg.fr/files/	Mosaic region 2						42754									1	Strope, Gen Res, 2015														SACE_YCT	YJM1433			SACE_YCF	YJM1383	SRR800821		YJM1383	SRR800821				SACE_MAA	273614N	273614N
AAG	CBS428a	1011Matrix.gvcf.gz	http://1002genomes.u-strasbg.fr/files/	M3. Mosaic region 3						48539									1	Peter and De Chiara et al., Nature, 2018														AAG	CBS428a			SACE_YCT	YJM1433	SRR800835		YJM1433	SRR800835				SACE_YCC	YJM1355	YJM1355
AAS	YJM145_b	1011Matrix.gvcf.gz	http://1002genomes.u-strasbg.fr/files/	M3. Mosaic region 3						45486									1	Schacherer et al., Nature, 2009														AAS	YJM145_b			AAG	CBS428a	ERR1308974		CBS428a	ERR1308974				SACE_YCF	YJM1383	YJM1383
AAT	YJM280_b	1011Matrix.gvcf.gz	http://1002genomes.u-strasbg.fr/files/	M3. Mosaic region 3						46747									1	Schacherer et al., Nature, 2009														AAT	YJM280_b			AAS	YJM145_b	ERR1309268		YJM145_b	ERR1309268				SACE_YCT	YJM1433	YJM1433
AAV	YJM320b	1011Matrix.gvcf.gz	http://1002genomes.u-strasbg.fr/files/	M3. Mosaic region 3						44521									1	Schacherer et al., Nature, 2009														AAV	YJM320b			AAT	YJM280_b	ERR1308747		YJM280_b	ERR1308747				AAG	CBS428a	CBS428a
ABA	YJM326_b	1011Matrix.gvcf.gz	http://1002genomes.u-strasbg.fr/files/	M3. Mosaic region 3						44253									1	Schacherer et al., Nature, 2009														ABA	YJM326_b			AAV	YJM320b	ERR1309414		YJM320b	ERR1309414				AAS	YJM145_b	YJM145_b
ABC	YJM421_b	1011Matrix.gvcf.gz	http://1002genomes.u-strasbg.fr/files/	M3. Mosaic region 3						44573									1	Schacherer et al., Nature, 2009														ABC	YJM421_b			ABA	YJM326_b	ERR1308820		YJM326_b	ERR1308820				AAT	YJM280_b	YJM280_b
ABD	YJM428_1b	1011Matrix.gvcf.gz	http://1002genomes.u-strasbg.fr/files/	M3. Mosaic region 3						42949									1	Schacherer et al., Nature, 2009														ABD	YJM428_1b			ABC	YJM421_b	ERR1309192		YJM421_b	ERR1309192				AAV	YJM320b	YJM320b
ABF	YJM436_1b	1011Matrix.gvcf.gz	http://1002genomes.u-strasbg.fr/files/	M3. Mosaic region 3						46507									1	Schacherer et al., Nature, 2009														ABF	YJM436_1b			ABD	YJM428_1b	ERR1309216		YJM428_1b	ERR1309216				ABA	YJM326_b	YJM326_b
ABG	YJM440_1b	1011Matrix.gvcf.gz	http://1002genomes.u-strasbg.fr/files/	M3. Mosaic region 3						46598									1	Schacherer et al., Nature, 2009														ABG	YJM440_1b			ABF	YJM436_1b	ERR1308756		YJM436_1b	ERR1308756				ABC	YJM421_b	YJM421_b
ABH	YJM454_1b	1011Matrix.gvcf.gz	http://1002genomes.u-strasbg.fr/files/	M3. Mosaic region 3						46781									1	Schacherer et al., Nature, 2009														ABH	YJM454_1b			ABG	YJM440_1b	ERR1308928		YJM440_1b	ERR1308928				ABD	YJM428_1b	YJM428_1b
ABI	YJM653_1b	1011Matrix.gvcf.gz	http://1002genomes.u-strasbg.fr/files/	M3. Mosaic region 3						44766									1	Schacherer et al., Nature, 2009														ABI	YJM653_1b			ABH	YJM454_1b	ERR1309451		YJM454_1b	ERR1309451				ABF	YJM436_1b	YJM436_1b
ABK	YJM678_1b	1011Matrix.gvcf.gz	http://1002genomes.u-strasbg.fr/files/	M3. Mosaic region 3						43221									1	Schacherer et al., Nature, 2009														ABK	YJM678_1b			ABI	YJM653_1b	ERR1309242		YJM653_1b	ERR1309242				ABG	YJM440_1b	YJM440_1b
ACA	EM93_3	1011Matrix.gvcf.gz	http://1002genomes.u-strasbg.fr/files/	M3. Mosaic region 3						21947									1	Schacherer et al., Nature, 2009														ACA	EM93_3			ABK	YJM678_1b	ERR1309051		YJM678_1b	ERR1309051				ABH	YJM454_1b	YJM454_1b
ADK	CLIB208_1	1011Matrix.gvcf.gz	http://1002genomes.u-strasbg.fr/files/	M3. Mosaic region 3						55047									1	Schacherer et al., Nature, 2009														ADK	CLIB208_1			ACA	EM93_3	ERR1309429		EM93_3	ERR1309429				ABI	YJM653_1b	YJM653_1b
ADT	CBS7765	1011Matrix.gvcf.gz	http://1002genomes.u-strasbg.fr/files/	M3. Mosaic region 3						102									1	Peter and De Chiara et al., Nature, 2018														ADT	CBS7765			ADK	CLIB208_1	ERR1308807		CLIB208_1	ERR1308807				ABK	YJM678_1b	YJM678_1b
AEE	CBS2441	1011Matrix.gvcf.gz	http://1002genomes.u-strasbg.fr/files/	M3. Mosaic region 3						67226									1	Peter and De Chiara et al., Nature, 2018														AEE	CBS2441			ADT	CBS7765	ERR1309028		CBS7765	ERR1309028				ACA	EM93_3	EM93_3
AEL	CBS1394	1011Matrix.gvcf.gz	http://1002genomes.u-strasbg.fr/files/	M3. Mosaic region 3						63139									1	Peter and De Chiara et al., Nature, 2018														AEL	CBS1394			AEE	CBS2441	ERR1309047		CBS2441	ERR1309047				ADK	CLIB208_1	CLIB208_1
AFG	CBS1387	1011Matrix.gvcf.gz	http://1002genomes.u-strasbg.fr/files/	M3. Mosaic region 3						49962									1	Peter and De Chiara et al., Nature, 2018														AFG	CBS1387			AEL	CBS1394	ERR1309101		CBS1394	ERR1309101				ADT	CBS7765	CBS7765
AGP	CBS1544	1011Matrix.gvcf.gz	http://1002genomes.u-strasbg.fr/files/	M3. Mosaic region 3						44893									1	Peter and De Chiara et al., Nature, 2018														AGP	CBS1544			AFG	CBS1387	ERR1309145		CBS1387	ERR1309145				AEE	CBS2441	CBS2441
AGT	CBS3078	1011Matrix.gvcf.gz	http://1002genomes.u-strasbg.fr/files/	M3. Mosaic region 3						46368									1	Peter and De Chiara et al., Nature, 2018														AGT	CBS3078			AGP	CBS1544	ERR1308795		CBS1544	ERR1308795				AEL	CBS1394	CBS1394
AKI	DBVPG6044	1011Matrix.gvcf.gz	http://1002genomes.u-strasbg.fr/files/	M3. Mosaic region 3						53785									1	Peter and De Chiara et al., Nature, 2018														AKI	DBVPG6044			AGT	CBS3078	ERR1308673		CBS3078	ERR1308673				AFG	CBS1387	CBS1387
AKQ	CLQCA_04-021	1011Matrix.gvcf.gz	http://1002genomes.u-strasbg.fr/files/	M3. Mosaic region 3						45170									1	Peter and De Chiara et al., Nature, 2018														AKQ	CLQCA_04-021			AKI	DBVPG6044	ERR1308695		DBVPG6044	ERR1308695				AGP	CBS1544	CBS1544
AKS	CLQCA_09-001	1011Matrix.gvcf.gz	http://1002genomes.u-strasbg.fr/files/	M3. Mosaic region 3						48307									1	Peter and De Chiara et al., Nature, 2018														AKS	CLQCA_09-001			AKQ	CLQCA_04-021	ERR1309442		CLQCA_04-021	ERR1309442				AGT	CBS3078	CBS3078
ALG	CLQCA_18-003	1011Matrix.gvcf.gz	http://1002genomes.u-strasbg.fr/files/	M3. Mosaic region 3						44734									1	Peter and De Chiara et al., Nature, 2018														ALG	CLQCA_18-003			AKS	CLQCA_09-001	ERR1308945		CLQCA_09-001	ERR1308945				AKI	DBVPG6044	DBVPG6044
ALR	21-4-114	1011Matrix.gvcf.gz	http://1002genomes.u-strasbg.fr/files/	M3. Mosaic region 3						70749									1	Peter and De Chiara et al., Nature, 2018														ALR	21-4-114			ALG	CLQCA_18-003	ERR1309039		CLQCA_18-003	ERR1309039				AKQ	CLQCA_04-021	CLQCA_04-021
ANA	DBVPG6696	1011Matrix.gvcf.gz	http://1002genomes.u-strasbg.fr/files/	M3. Mosaic region 3						55397									1	Peter and De Chiara et al., Nature, 2018														ANA	DBVPG6696			ALR	21-4-114	ERR1308879		21-4-114	ERR1308879				AKS	CLQCA_09-001	CLQCA_09-001
ARB	CBS1254	1011Matrix.gvcf.gz	http://1002genomes.u-strasbg.fr/files/	M3. Mosaic region 3						66495									1	Peter and De Chiara et al., Nature, 2018														ARB	CBS1254			ANA	DBVPG6696	ERR1309098		DBVPG6696	ERR1309098				ALG	CLQCA_18-003	CLQCA_18-003
ATB	Y1	1011Matrix.gvcf.gz	http://1002genomes.u-strasbg.fr/files/	M3. Mosaic region 3						73513									1	Fay et al., Plos Gen, 2005														ATB	Y1			ARB	CBS1254	ERR1309422		CBS1254	ERR1309422				ALR	21-4-114	21-4-114
ATC	YJM308	1011Matrix.gvcf.gz	http://1002genomes.u-strasbg.fr/files/	M3. Mosaic region 3						56516									1	Fay et al., Plos Gen, 2005														ATC	YJM308			ATB	Y1	ERR1309490		Y1	ERR1309490				ANA	DBVPG6696	DBVPG6696
ATD	YJM339	1011Matrix.gvcf.gz	http://1002genomes.u-strasbg.fr/files/	M3. Mosaic region 3						44113									1	Fay et al., Plos Gen, 2005														ATD	YJM339			ATC	YJM308	ERR1308677		YJM308	ERR1308677				ARB	CBS1254	CBS1254
ATE	YJM627	1011Matrix.gvcf.gz	http://1002genomes.u-strasbg.fr/files/	M3. Mosaic region 3						54310									1	Fay et al., Plos Gen, 2005														ATE	YJM627			ATD	YJM339	ERR1309283		YJM339	ERR1309283				ATB	Y1	Y1
BBL	IMB-53	1011Matrix.gvcf.gz	http://1002genomes.u-strasbg.fr/files/	M3. Mosaic region 3						53949									1	Peter and De Chiara et al., Nature, 2018														BBL	IMB-53			ATE	YJM627	ERR1308595		YJM627	ERR1308595				ATC	YJM308	YJM308
BBT	2281	1011Matrix.gvcf.gz	http://1002genomes.u-strasbg.fr/files/	M3. Mosaic region 3						78167									1	Peter and De Chiara et al., Nature, 2018														BBT	2281			BBL	IMB-53	ERR1308793		IMB-53	ERR1308793				ATD	YJM339	YJM339
BDC	#36	1011Matrix.gvcf.gz	http://1002genomes.u-strasbg.fr/files/	M3. Mosaic region 3						58438									1	Ezov et al., Genetics, 2006														BDC	#36			BBT	2281	ERR1308730		2281	ERR1308730				ATE	YJM627	YJM627
BDF	#57	1011Matrix.gvcf.gz	http://1002genomes.u-strasbg.fr/files/	M3. Mosaic region 3						57348									1	Ezov et al., Genetics, 2006														BDF	#57			BDC	#36	ERR1309251		#36	ERR1309251				BBL	IMB-53	IMB-53
BDG	#58	1011Matrix.gvcf.gz	http://1002genomes.u-strasbg.fr/files/	M3. Mosaic region 3						57430									1	Ezov et al., Genetics, 2006														BDG	#58			BDF	#57	ERR1308842		#57	ERR1308842				BBT	2281	2281
BDM	MAJ_A	1011Matrix.gvcf.gz	http://1002genomes.u-strasbg.fr/files/	M3. Mosaic region 3						62746									1	Peter and De Chiara et al., Nature, 2018														BDM	MAJ_A			BDG	#58	ERR1309086		#58	ERR1309086				BDC	#36	#36
BIE	DBVPG1074	1011Matrix.gvcf.gz	http://1002genomes.u-strasbg.fr/files/	M3. Mosaic region 3						71198									1	Peter and De Chiara et al., Nature, 2018														BIE	DBVPG1074			BDM	MAJ_A	ERR1309229		MAJ_A	ERR1309229				BDF	#57	#57
BMD	384103A	1011Matrix.gvcf.gz	http://1002genomes.u-strasbg.fr/files/	M3. Mosaic region 3						62114									1	Peter and De Chiara et al., Nature, 2018														BMD	384103A			BIE	DBVPG1074	ERR1309250		DBVPG1074	ERR1309250				BDG	#58	#58
BMF	269521J	1011Matrix.gvcf.gz	http://1002genomes.u-strasbg.fr/files/	M3. Mosaic region 3						65990									1	Peter and De Chiara et al., Nature, 2018														BMF	269521J			BMD	384103A	ERR1309403		384103A	ERR1309403				BDM	MAJ_A	MAJ_A
BMQ	2720	1011Matrix.gvcf.gz	http://1002genomes.u-strasbg.fr/files/	M3. Mosaic region 3						47349									1	Peter and De Chiara et al., Nature, 2018														BMQ	2720			BMF	269521J	ERR1308611		269521J	ERR1308611				BIE	DBVPG1074	DBVPG1074
BPA	DBVPG1792	1011Matrix.gvcf.gz	http://1002genomes.u-strasbg.fr/files/	M3. Mosaic region 3						71808									1	Peter and De Chiara et al., Nature, 2018														BPA	DBVPG1792			BMQ	2720	ERR1309469		2720	ERR1309469				BMD	384103A	384103A
BRL	DBVPG6350	1011Matrix.gvcf.gz	http://1002genomes.u-strasbg.fr/files/	M3. Mosaic region 3						15622									1	Peter and De Chiara et al., Nature, 2018														BRL	DBVPG6350			BPA	DBVPG1792	ERR1309141		DBVPG1792	ERR1309141				BMF	269521J	269521J
BRV	DBVPG6874	1011Matrix.gvcf.gz	http://1002genomes.u-strasbg.fr/files/	M3. Mosaic region 3						57315									1	Peter and De Chiara et al., Nature, 2018														BRV	DBVPG6874			BRL	DBVPG6350	ERR1308998		DBVPG6350	ERR1308998				BMQ	2720	2720
BSK	D3742	1011Matrix.gvcf.gz	http://1002genomes.u-strasbg.fr/files/	M3. Mosaic region 3						57259									1	Peter and De Chiara et al., Nature, 2018														BSK	D3742			BRV	DBVPG6874	ERR1309009		DBVPG6874	ERR1309009				BPA	DBVPG1792	DBVPG1792
BTA	NCYC_2798	1011Matrix.gvcf.gz	http://1002genomes.u-strasbg.fr/files/	M3. Mosaic region 3						72612									1	Peter and De Chiara et al., Nature, 2018														BTA	NCYC_2798			BSK	D3742	ERR1308916		D3742	ERR1308916				BRL	DBVPG6350	DBVPG6350
BTB	77	1011Matrix.gvcf.gz	http://1002genomes.u-strasbg.fr/files/	M3. Mosaic region 3						65415									1	Peter and De Chiara et al., Nature, 2018														BTB	77			BTA	NCYC_2798	ERR1309095		NCYC_2798	ERR1309095				BRV	DBVPG6874	DBVPG6874
CBK	1	1011Matrix.gvcf.gz	http://1002genomes.u-strasbg.fr/files/	M3. Mosaic region 3						25485									1	Peter and De Chiara et al., Nature, 2018														CBK	1			BTB	77	ERR1309304		77	ERR1309304				BSK	D3742	D3742
CBL	2	1011Matrix.gvcf.gz	http://1002genomes.u-strasbg.fr/files/	M3. Mosaic region 3						54338									1	Peter and De Chiara et al., Nature, 2018														CBL	2			CBK	1	ERR1309061		1	ERR1309061				BTA	NCYC_2798	NCYC_2798
CBM	3	1011Matrix.gvcf.gz	http://1002genomes.u-strasbg.fr/files/	M3. Mosaic region 3						55025									1	Peter and De Chiara et al., Nature, 2018														CBM	3			CBL	2	ERR1309073		2	ERR1309073				BTB	77	77
CDC	N37-1A	1011Matrix.gvcf.gz	http://1002genomes.u-strasbg.fr/files/	M3. Mosaic region 3						55134									1	Peter and De Chiara et al., Nature, 2018														CDC	N37-1A			CBM	3	ERR1309084		3	ERR1309084				CBK	1	1
CDE	N39-7A	1011Matrix.gvcf.gz	http://1002genomes.u-strasbg.fr/files/	M3. Mosaic region 3						54917									1	Peter and De Chiara et al., Nature, 2018														CDE	N39-7A			CDC	N37-1A	ERR1309331		N37-1A	ERR1309331				CBL	2	2
CDK	CCY_21-4-93:6B	1011Matrix.gvcf.gz	http://1002genomes.u-strasbg.fr/files/	M3. Mosaic region 3						51033									1	Peter and De Chiara et al., Nature, 2018														CDK	CCY_21-4-93:6B			CDE	N39-7A	ERR1308715		N39-7A	ERR1308715				CBM	3	3
CEM	CCY_21-4-89:7-3	1011Matrix.gvcf.gz	http://1002genomes.u-strasbg.fr/files/	M3. Mosaic region 3						50151									1	Peter and De Chiara et al., Nature, 2018														CEM	CCY_21-4-89:7-3			CDK	CCY_21-4-93:6B	ERR1309085		CCY_21-4-93:6B	ERR1309085				CDC	N37-1A	N37-1A
CEQ	MUCL_30909-2C	1011Matrix.gvcf.gz	http://1002genomes.u-strasbg.fr/files/	M3. Mosaic region 3						58980									1	Peter and De Chiara et al., Nature, 2018														CEQ	MUCL_30909-2C			CEM	CCY_21-4-89:7-3	ERR1308774		CCY_21-4-89:7-3	ERR1308774				CDE	N39-7A	N39-7A
CHN	B9b-1	1011Matrix.gvcf.gz	http://1002genomes.u-strasbg.fr/files/	M3. Mosaic region 3						67007									1	Peter and De Chiara et al., Nature, 2018														CHN	B9b-1			CEQ	MUCL_30909-2C	ERR1308767		MUCL_30909-2C	ERR1308767				CDK	CCY_21-4-93:6B	CCY_21-4-93:6B
CHP	B9c-1	1011Matrix.gvcf.gz	http://1002genomes.u-strasbg.fr/files/	M3. Mosaic region 3						66577									1	Peter and De Chiara et al., Nature, 2018														CHP	B9c-1			CHN	B9b-1	ERR1309164		B9b-1	ERR1309164				CEM	CCY_21-4-89:7-3	CCY_21-4-89:7-3
CHQ	B10-1	1011Matrix.gvcf.gz	http://1002genomes.u-strasbg.fr/files/	M3. Mosaic region 3						64381									1	Peter and De Chiara et al., Nature, 2018														CHQ	B10-1			CHP	B9c-1	ERR1309303		B9c-1	ERR1309303				CEQ	MUCL_30909-2C	MUCL_30909-2C
CHS	SC 32 F. Dromer IP	1011Matrix.gvcf.gz	http://1002genomes.u-strasbg.fr/files/	M3. Mosaic region 3						52682									1	Peter and De Chiara et al., Nature, 2018														CHS	SC 32 F. Dromer IP			CHQ	B10-1	ERR1309460		B10-1	ERR1309460				CHN	B9b-1	B9b-1
CHT	SC 33 F. Dromer IP	1011Matrix.gvcf.gz	http://1002genomes.u-strasbg.fr/files/	M3. Mosaic region 3						53510									1	Peter and De Chiara et al., Nature, 2018														CHT	SC 33 F. Dromer IP			CHS	SC 32 F. Dromer IP	ERR1309373		SC 32 F. Dromer IP	ERR1309373				CHP	B9c-1	B9c-1
CIC	Ponton 11	1011Matrix.gvcf.gz	http://1002genomes.u-strasbg.fr/files/	M3. Mosaic region 3						59911									1	Peter and De Chiara et al., Nature, 2018														CIC	Ponton 11			CHT	SC 33 F. Dromer IP	ERR1308919		SC 33 F. Dromer IP	ERR1308919				CHQ	B10-1	B10-1
CID	Ponton 12	1011Matrix.gvcf.gz	http://1002genomes.u-strasbg.fr/files/	M3. Mosaic region 3						58291									1	Peter and De Chiara et al., Nature, 2018														CID	Ponton 12			CIC	Ponton 11	ERR1308701		Ponton 11	ERR1308701				CHS	SC 32 F. Dromer IP	SC 32 F. Dromer IP
CIF	Ponton 14	1011Matrix.gvcf.gz	http://1002genomes.u-strasbg.fr/files/	M3. Mosaic region 3						61719									1	Peter and De Chiara et al., Nature, 2018														CIF	Ponton 14			CID	Ponton 12	ERR1308602		Ponton 12	ERR1308602				CHT	SC 33 F. Dromer IP	SC 33 F. Dromer IP
CIG	PB11	1011Matrix.gvcf.gz	http://1002genomes.u-strasbg.fr/files/	M3. Mosaic region 3						57264									1	Peter and De Chiara et al., Nature, 2018														CIG	PB11			CIF	Ponton 14	ERR1309308		Ponton 14	ERR1309308				CIC	Ponton 11	Ponton 11
CIH	PB12	1011Matrix.gvcf.gz	http://1002genomes.u-strasbg.fr/files/	M3. Mosaic region 3						60118									1	Peter and De Chiara et al., Nature, 2018														CIH	PB12			CIG	PB11	ERR1309289		PB11	ERR1309289				CID	Ponton 12	Ponton 12
CII	PB13	1011Matrix.gvcf.gz	http://1002genomes.u-strasbg.fr/files/	M3. Mosaic region 3						61342									1	Peter and De Chiara et al., Nature, 2018														CII	PB13			CIH	PB12	ERR1309301		PB12	ERR1309301				CIF	Ponton 14	Ponton 14
CIK	PB14	1011Matrix.gvcf.gz	http://1002genomes.u-strasbg.fr/files/	M3. Mosaic region 3						61926									1	Peter and De Chiara et al., Nature, 2018														CIK	PB14			CII	PB13	ERR1308851		PB13	ERR1308851				CIG	PB11	PB11
CIL	PB15	1011Matrix.gvcf.gz	http://1002genomes.u-strasbg.fr/files/	M3. Mosaic region 3						59974									1	Peter and De Chiara et al., Nature, 2018														CIL	PB15			CIK	PB14	ERR1308929		PB14	ERR1308929				CIH	PB12	PB12
CKA	malade 3285/11-2-4	1011Matrix.gvcf.gz	http://1002genomes.u-strasbg.fr/files/	M3. Mosaic region 3						54489									1	Peter and De Chiara et al., Nature, 2018														CKA	malade 3285/11-2-4			CIL	PB15	ERR1308754		PB15	ERR1308754				CII	PB13	PB13
CKN	malade 98 2601	1011Matrix.gvcf.gz	http://1002genomes.u-strasbg.fr/files/	M3. Mosaic region 3						66672									1	Peter and De Chiara et al., Nature, 2018														CKN	malade 98 2601			CKA	malade 3285/11-2-4	ERR1309407		malade 3285/11-2-4	ERR1309407				CIK	PB14	PB14
CLG	NCYC_2966	1011Matrix.gvcf.gz	http://1002genomes.u-strasbg.fr/files/	M3. Mosaic region 3						62566									1	Peter and De Chiara et al., Nature, 2018														CLG	NCYC_2966			CKN	malade 98 2601	ERR1308669		malade 98 2601	ERR1308669				CIL	PB15	PB15
CMG	RIB6002	1011Matrix.gvcf.gz	http://1002genomes.u-strasbg.fr/files/	M3. Mosaic region 3						76353									1	Peter and De Chiara et al., Nature, 2018														CMG	RIB6002			CLG	NCYC_2966	ERR1308729		NCYC_2966	ERR1308729				CKA	malade 3285/11-2-4	malade 3285/11-2-4
CNC	SM8.3.M5	1011Matrix.gvcf.gz	http://1002genomes.u-strasbg.fr/files/	M3. Mosaic region 3						61483									1	Antonangelo et al., Yeast, 2013														CNC	SM8.3.M5			CMG	RIB6002	ERR1308850		RIB6002	ERR1308850				CKN	malade 98 2601	malade 98 2601
CRE	CLQCA_17-111	1011Matrix.gvcf.gz	http://1002genomes.u-strasbg.fr/files/	M3. Mosaic region 3						77635									1	Peter and De Chiara et al., Nature, 2018														CRE	CLQCA_17-111			CNC	SM8.3.M5	ERR1309379		SM8.3.M5	ERR1309379				CLG	NCYC_2966	NCYC_2966
SACE_GAV	W303	1011Matrix.gvcf.gz	http://1002genomes.u-strasbg.fr/files/	M3. Mosaic region 3						7135									1	Bergström et al., MBE, 2014														SACE_GAV	W303			CRE	CLQCA_17-111	ERR1308782		CLQCA_17-111	ERR1308782				CMG	RIB6002	RIB6002
SACE_MAB	378604X	1011Matrix.gvcf.gz	http://1002genomes.u-strasbg.fr/files/	M3. Mosaic region 3						41248									1	Skelly et al., Gen. Res., 2013														SACE_MAB	378604X			SACE_GAV	W303			W303					CNC	SM8.3.M5	SM8.3.M5
SACE_YAK	YJM450	1011Matrix.gvcf.gz	http://1002genomes.u-strasbg.fr/files/	M3. Mosaic region 3						46092									1	Strope, Gen Res, 2015														SACE_YAK	YJM450			SACE_MAB	378604X	SRR649905		378604X	SRR649905				CRE	CLQCA_17-111	CLQCA_17-111
SACE_YAL	YJM451	1011Matrix.gvcf.gz	http://1002genomes.u-strasbg.fr/files/	M3. Mosaic region 3						46773									1	Strope, Gen Res, 2015														SACE_YAL	YJM451			SACE_YAK	YJM450	SRR800774		YJM450	SRR800774				SACE_GAV	W303	W303
SACE_YAN	YJM456	1011Matrix.gvcf.gz	http://1002genomes.u-strasbg.fr/files/	M3. Mosaic region 3						40008									1	Strope, Gen Res, 2015														SACE_YAN	YJM456			SACE_YAL	YJM451			YJM451					SACE_MAB	378604X	378604X
SACE_YAP	YJM541	1011Matrix.gvcf.gz	http://1002genomes.u-strasbg.fr/files/	M3. Mosaic region 3						45727									1	Strope, Gen Res, 2015														SACE_YAP	YJM541			SACE_YAN	YJM456	SRR800777		YJM456	SRR800777				SACE_YAK	YJM450	YJM450
SACE_YAQ	YJM554	1011Matrix.gvcf.gz	http://1002genomes.u-strasbg.fr/files/	M3. Mosaic region 3						46660									1	Strope, Gen Res, 2015														SACE_YAQ	YJM554			SACE_YAP	YJM541	SRR800779		YJM541	SRR800779				SACE_YAL	YJM451	YJM451
SACE_YAR	YJM555	1011Matrix.gvcf.gz	http://1002genomes.u-strasbg.fr/files/	M3. Mosaic region 3						45267									1	Strope, Gen Res, 2015														SACE_YAR	YJM555			SACE_YAQ	YJM554	SRR800780		YJM554	SRR800780				SACE_YAN	YJM456	YJM456
SACE_YAT	YJM681	1011Matrix.gvcf.gz	http://1002genomes.u-strasbg.fr/files/	M3. Mosaic region 3						44651									1	Strope, Gen Res, 2015														SACE_YAT	YJM681			SACE_YAR	YJM555	SRR800781		YJM555	SRR800781				SACE_YAP	YJM541	YJM541
SACE_YAU	YJM682	1011Matrix.gvcf.gz	http://1002genomes.u-strasbg.fr/files/	M3. Mosaic region 3						43181									1	Strope, Gen Res, 2015														SACE_YAU	YJM682			SACE_YAT	YJM681	SRR800783		YJM681	SRR800783				SACE_YAQ	YJM554	YJM554
SACE_YAV	YJM683	1011Matrix.gvcf.gz	http://1002genomes.u-strasbg.fr/files/	M3. Mosaic region 3						44386									1	Strope, Gen Res, 2015														SACE_YAV	YJM683			SACE_YAU	YJM682	SRR800784		YJM682	SRR800784				SACE_YAR	YJM555	YJM555
SACE_YAW	YJM689	1011Matrix.gvcf.gz	http://1002genomes.u-strasbg.fr/files/	M3. Mosaic region 3						43489									1	Strope, Gen Res, 2015														SACE_YAW	YJM689			SACE_YAV	YJM683	SRR800785		YJM683	SRR800785				SACE_YAT	YJM681	YJM681
SACE_YBJ	YJM1190	1011Matrix.gvcf.gz	http://1002genomes.u-strasbg.fr/files/	M3. Mosaic region 3						38406									1	Strope, Gen Res, 2015														SACE_YBJ	YJM1190			SACE_YAW	YJM689	SRR800786		YJM689	SRR800786				SACE_YAU	YJM682	YJM682
SACE_YBK	YJM1199	1011Matrix.gvcf.gz	http://1002genomes.u-strasbg.fr/files/	M3. Mosaic region 3						47524									1	Strope, Gen Res, 2015														SACE_YBK	YJM1199			SACE_YBJ	YJM1190	SRR800799		YJM1190	SRR800799				SACE_YAV	YJM683	YJM683
SACE_YBL	YJM1202	1011Matrix.gvcf.gz	http://1002genomes.u-strasbg.fr/files/	M3. Mosaic region 3						47488									1	Strope, Gen Res, 2015														SACE_YBL	YJM1202			SACE_YBK	YJM1199	SRR800800		YJM1199	SRR800800				SACE_YAW	YJM689	YJM689
SACE_YBM	YJM1208	1011Matrix.gvcf.gz	http://1002genomes.u-strasbg.fr/files/	M3. Mosaic region 3						44645									1	Strope, Gen Res, 2015														SACE_YBM	YJM1208			SACE_YBL	YJM1202	SRR800801		YJM1202	SRR800801				SACE_YBJ	YJM1190	YJM1190
SACE_YBT	YJM1304	1011Matrix.gvcf.gz	http://1002genomes.u-strasbg.fr/files/	M3. Mosaic region 3						46917									1	Strope, Gen Res, 2015														SACE_YBT	YJM1304			SACE_YBM	YJM1208	SRR800802		YJM1208	SRR800802				SACE_YBK	YJM1199	YJM1199
SACE_YBU	YJM1307	1011Matrix.gvcf.gz	http://1002genomes.u-strasbg.fr/files/	M3. Mosaic region 3						49955									1	Strope, Gen Res, 2015														SACE_YBU	YJM1307			SACE_YBT	YJM1304	SRR800809		YJM1304	SRR800809				SACE_YBL	YJM1202	YJM1202
SACE_YBZ	YJM1338	1011Matrix.gvcf.gz	http://1002genomes.u-strasbg.fr/files/	M3. Mosaic region 3						47169									1	Strope, Gen Res, 2015														SACE_YBZ	YJM1338			SACE_YBU	YJM1307	SRR800810		YJM1307	SRR800810				SACE_YBM	YJM1208	YJM1208
SACE_YCE	YJM1381	1011Matrix.gvcf.gz	http://1002genomes.u-strasbg.fr/files/	M3. Mosaic region 3						43669									1	Strope, Gen Res, 2015														SACE_YCE	YJM1381			SACE_YBZ	YJM1338	SRR800815		YJM1338	SRR800815				SACE_YBT	YJM1304	YJM1304
SACE_YCH	YJM1386	1011Matrix.gvcf.gz	http://1002genomes.u-strasbg.fr/files/	M3. Mosaic region 3						46089									1	Strope, Gen Res, 2015														SACE_YCH	YJM1386			SACE_YCE	YJM1381	SRR800820		YJM1381	SRR800820				SACE_YBU	YJM1307	YJM1307
SACE_YCS	YJM1419	1011Matrix.gvcf.gz	http://1002genomes.u-strasbg.fr/files/	M3. Mosaic region 3						48587									1	Strope, Gen Res, 2015														SACE_YCS	YJM1419			SACE_YCH	YJM1386	SRR800823		YJM1386	SRR800823				SACE_YBZ	YJM1338	YJM1338
SACE_YDG	YJM1527	1011Matrix.gvcf.gz	http://1002genomes.u-strasbg.fr/files/	M3. Mosaic region 3						42001									1	Strope, Gen Res, 2015														SACE_YDG	YJM1527			SACE_YCS	YJM1419	SRR800834		YJM1419	SRR800834				SACE_YCE	YJM1381	YJM1381
SACE_YDH	YJM1549	1011Matrix.gvcf.gz	http://1002genomes.u-strasbg.fr/files/	M3. Mosaic region 3						43087									1	Strope, Gen Res, 2015														SACE_YDH	YJM1549			SACE_YDG	YJM1527	SRR800848		YJM1527	SRR800848				SACE_YCH	YJM1386	YJM1386
SACE_YDL	YJM1615	1011Matrix.gvcf.gz	http://1002genomes.u-strasbg.fr/files/	M3. Mosaic region 3						44832									1	Strope, Gen Res, 2015														SACE_YDL	YJM1615			SACE_YDH	YJM1549	SRR800849		YJM1549	SRR800849				SACE_YCS	YJM1419	YJM1419
SACE_YDN	YJM1083	1011Matrix.gvcf.gz	http://1002genomes.u-strasbg.fr/files/	M3. Mosaic region 3						45224									1	Strope, Gen Res, 2015														SACE_YDN	YJM1083			SACE_YDL	YJM1615	SRR800853		YJM1615	SRR800853				SACE_YDG	YJM1527	YJM1527
BFL	EXF-6780	1011Matrix.gvcf.gz	http://1002genomes.u-strasbg.fr/files/	M3. Mosaic region 3						52358									1	Peter and De Chiara et al., Nature, 2018														BFL	EXF-6780			SACE_YDN	YJM1083	SRR800855		YJM1083	SRR800855				SACE_YDH	YJM1549	YJM1549
SACE_YCX	YJM1444	1011Matrix.gvcf.gz	http://1002genomes.u-strasbg.fr/files/	Other						54949									1	Strope, Gen Res, 2015														SACE_YCX	YJM1444			BFL	EXF-6780	ERR1308808		EXF-6780	ERR1308808				SACE_YDL	YJM1615	YJM1615
ABL	CBS2888_1b	1011Matrix.gvcf.gz	http://1002genomes.u-strasbg.fr/files/	SouthAfrica						61757									1	Peter and De Chiara et al., Nature, 2018														ABL	CBS2888_1b			SACE_YCX	YJM1444	SRR800839		YJM1444	SRR800839				SACE_YDN	YJM1083	YJM1083
AFS	CBS1173	1011Matrix.gvcf.gz	http://1002genomes.u-strasbg.fr/files/	Other						51142									1	Peter and De Chiara et al., Nature, 2018														AFS	CBS1173			ABL	CBS2888_1b	ERR1309450		CBS2888_1b	ERR1309450				BFL	EXF-6780	EXF-6780
AGC	CBS2444	1011Matrix.gvcf.gz	http://1002genomes.u-strasbg.fr/files/	Mixed Origin						44053									1	Schacherer et al., Nature, 2009														AGC	CBS2444			AFS	CBS1173	ERR1309114		CBS1173	ERR1309114				SACE_YCX	YJM1444	YJM1444
AMB	IY_03-5-30-1-1-1_(1)	1011Matrix.gvcf.gz	http://1002genomes.u-strasbg.fr/files/	North American Oak						54234									1	Nguyen et al., Mycologia, 2007														AMB	IY_03-5-30-1-1-1_(1)			AGC	CBS2444	ERR1309000		CBS2444	ERR1309000				ABL	CBS2888_1b	CBS2888_1b
AMD	ES4M07	1011Matrix.gvcf.gz	http://1002genomes.u-strasbg.fr/files/	CHN-VI						56986									1	Naumov et al., A.v.l., 2012														AMD	ES4M07			AMB	IY_03-5-30-1-1-1_(1)	ERR1308617		IY_03-5-30-1-1-1_(1)	ERR1308617				AFS	CBS1173	CBS1173
AMM	SJ5L12	1011Matrix.gvcf.gz	http://1002genomes.u-strasbg.fr/files/	Other						61433									1	Naumov et al., A.v.l., 2012														AMM	SJ5L12			AMD	ES4M07	ERR1308587		ES4M07	ERR1308587				AGC	CBS2444	CBS2444
ASM	CLIB409	1011Matrix.gvcf.gz	http://1002genomes.u-strasbg.fr/files/	Other						64967									1	Peter and De Chiara et al., Nature, 2018														ASM	CLIB409			AMM	SJ5L12	ERR1308766		SJ5L12	ERR1308766				AMB	IY_03-5-30-1-1-1_(1)	IY_03-5-30-1-1-1_(1)
BEG	CLIB414	1011Matrix.gvcf.gz	http://1002genomes.u-strasbg.fr/files/	Other						54901									1	Peter and De Chiara et al., Nature, 2018														BEG	CLIB414			ASM	CLIB409	ERR1309452		CLIB409	ERR1309452				AMD	ES4M07	ES4M07
BFA	EXF-5284	1011Matrix.gvcf.gz	http://1002genomes.u-strasbg.fr/files/	M3. Mosaic region 3						52260									1	Peter and De Chiara et al., Nature, 2018														BFA	EXF-5284			BEG	CLIB414	ERR1308857		CLIB414	ERR1308857				AMM	SJ5L12	SJ5L12
BPI	DBVPG1848	1011Matrix.gvcf.gz	http://1002genomes.u-strasbg.fr/files/	Other						62176									1	Peter and De Chiara et al., Nature, 2018														BPI	DBVPG1848			BFA	EXF-5284	ERR1309293		EXF-5284	ERR1309293				ASM	CLIB409	CLIB409
CCP	IFO_0877:6-1	1011Matrix.gvcf.gz	http://1002genomes.u-strasbg.fr/files/	Other						54054									1	Peter and De Chiara et al., Nature, 2018														CCP	IFO_0877:6-1			BPI	DBVPG1848	ERR1308899		DBVPG1848	ERR1308899				BEG	CLIB414	CLIB414
CDB	ATCC_66348-1D	1011Matrix.gvcf.gz	http://1002genomes.u-strasbg.fr/files/	Other						54801									1	Peter and De Chiara et al., Nature, 2018														CDB	ATCC_66348-1D			CCP	IFO_0877:6-1	ERR1308741		IFO_0877:6-1	ERR1308741				BFA	EXF-5284	EXF-5284
CEP	ATCC_52922-1C	1011Matrix.gvcf.gz	http://1002genomes.u-strasbg.fr/files/	Other						55553									1	Peter and De Chiara et al., Nature, 2018														CEP	ATCC_52922-1C			CDB	ATCC_66348-1D	ERR1309270		ATCC_66348-1D	ERR1309270				BPI	DBVPG1848	DBVPG1848
CKR	malade Darkman	1011Matrix.gvcf.gz	http://1002genomes.u-strasbg.fr/files/	Other						55007									1	Peter and De Chiara et al., Nature, 2018														CKR	malade Darkman			CEP	ATCC_52922-1C	ERR1308631		ATCC_52922-1C	ERR1308631				CCP	IFO_0877:6-1	IFO_0877:6-1
SACE_GAS	UWOPS83-787_3	1011Matrix.gvcf.gz	http://1002genomes.u-strasbg.fr/files/	North American Oak						56008									1	Bergström et al., MBE, 2014														SACE_GAS	UWOPS83-787_3			CKR	malade Darkman	ERR1308626		malade Darkman	ERR1308626				CDB	ATCC_66348-1D	ATCC_66348-1D
SACE_GAT	UWOPS87-2421	1011Matrix.gvcf.gz	http://1002genomes.u-strasbg.fr/files/	Other						54827									1	Bergström et al., MBE, 2014														SACE_GAT	UWOPS87-2421			SACE_GAS	UWOPS83-787_3	SRR650011		UWOPS83-787_3	SRR650011				CEP	ATCC_52922-1C	ATCC_52922-1C
SACE_YAX	YJM693	1011Matrix.gvcf.gz	http://1002genomes.u-strasbg.fr/files/	Other						42994									1	Strope, Gen Res, 2015														SACE_YAX	YJM693			SACE_GAT	UWOPS87-2421	SRR650012		UWOPS87-2421	SRR650012				CKR	malade Darkman	malade Darkman
SACE_YBV	YJM1311	1011Matrix.gvcf.gz	http://1002genomes.u-strasbg.fr/files/	Other						44027									1	Strope, Gen Res, 2015														SACE_YBV	YJM1311			SACE_YAX	YJM693	SRR800787		YJM693	SRR800787				SACE_GAS	UWOPS83-787_3	UWOPS83-787_3
SACE_YBW	YJM1326	1011Matrix.gvcf.gz	http://1002genomes.u-strasbg.fr/files/	Other						45607									1	Strope, Gen Res, 2015														SACE_YBW	YJM1326			SACE_YBV	YJM1311	SRR800811		YJM1311	SRR800811				SACE_GAT	UWOPS87-2421	UWOPS87-2421
SACE_YCB	YJM1342	1011Matrix.gvcf.gz	http://1002genomes.u-strasbg.fr/files/	SouthAfrica						62381									1	Strope, Gen Res, 2015														SACE_YCB	YJM1342			SACE_YBW	YJM1326	SRR800812		YJM1326	SRR800812				SACE_YAX	YJM693	YJM693
SACE_YCG	YJM1385	1011Matrix.gvcf.gz	http://1002genomes.u-strasbg.fr/files/	Other						44718									1	Strope, Gen Res, 2015														SACE_YCG	YJM1385			SACE_YCB	YJM1342	SRR800817		YJM1342	SRR800817				SACE_YBV	YJM1311	YJM1311
SACE_YCN	YJM1401	1011Matrix.gvcf.gz	http://1002genomes.u-strasbg.fr/files/	Other						53791									1	Strope, Gen Res, 2015														SACE_YCN	YJM1401			SACE_YCG	YJM1385	SRR800822		YJM1385	SRR800822				SACE_YBW	YJM1326	YJM1326
SACE_YCO	YJM1402	1011Matrix.gvcf.gz	http://1002genomes.u-strasbg.fr/files/	North American Oak						48742									1	Strope, Gen Res, 2015														SACE_YCO	YJM1402			SACE_YCN	YJM1401	SRR800829		YJM1401	SRR800829				SACE_YCB	YJM1342	YJM1342
SACE_YDB	YJM1463	1011Matrix.gvcf.gz	http://1002genomes.u-strasbg.fr/files/	Other						48915									1	Strope, Gen Res, 2015														SACE_YDB	YJM1463			SACE_YCO	YJM1402	SRR800830		YJM1402	SRR800830				SACE_YCG	YJM1385	YJM1385
SACE_YDI	YJM1573	1011Matrix.gvcf.gz	http://1002genomes.u-strasbg.fr/files/	North American Oak						55330									1	Strope, Gen Res, 2015														SACE_YDI	YJM1573			SACE_YDB	YJM1463	SRR800843		YJM1463	SRR800843				SACE_YCN	YJM1401	YJM1401
																																						SACE_YDI	YJM1573	SRR800850		YJM1573	SRR800850				SACE_YCO	YJM1402	YJM1402
																																															SACE_YDB	YJM1463	YJM1463
																																															SACE_YDI	YJM1573	YJM1573
[truncated: 2 more columns]
