# Supplementary material for: Recurrent introgression and geographical stratification shape Saccharomyces cerevisiae in the Neotropics
Source: Nat Commun. 2026 Feb 21;17:3024. doi: 10.1038/s41467-026-69138-0 (PMC13035892; doi:10.1038/s41467-026-69138-0)
Supplement: Supplementary file 7 — Supplementary Dataset 3 [file 41467_2026_69138_MOESM7_ESM.xlsx]

## Sheet: Supplementary_Data_3
Combination	Observed	Expected	p_value	Test	MA1	MA2	FG	WB3	SAM2	TD	ALP	p_val<0.05	p_val<0.01	p_val<0.001
MA1	551				1	0	0	0	0	0	0
MA2	282				0	1	0	0	0	0	0
FG	36				0	0	1	0	0	0	0
WB3	98				0	0	0	1	0	0	0
SAM2	94				0	0	0	0	1	0	0
TD	209				0	0	0	0	0	1	0
ALP	548				0	0	0	0	0	0	1
MA1_MA2	145	128.95	0.0169	Fisher	1	1	0	0	0	0	0	1
MA1_FG	11	16.46	0.98	Fisher	1	0	1	0	0	0	0
MA1_WB3	34	44.81	0.992	Fisher	1	0	0	1	0	0	0
MA1_SAM2	37	42.98	0.919	Fisher	1	0	0	0	1	0	0
MA1_TD	116	95.57	0.00119	Fisher	1	0	0	0	0	1	0	1	1
MA2_FG	19	8.42	9.91e-05	Fisher	0	1	1	0	0	0	0	1	1	1
MA2_WB3	51	22.93	1.07e-10	Fisher	0	1	0	1	0	0	0	1	1	1
MA2_SAM2	51	22	1.31e-11	Fisher	0	1	0	0	1	0	0	1	1	1
MA2_TD	179	48.91	3.31e-105	Fisher	0	1	0	0	0	1	0	1	1	1
FG_WB3	16	2.93	2.1e-09	Fisher	0	0	1	1	0	0	0	1	1	1
FG_SAM2	22	2.81	5.81e-17	Fisher	0	0	1	0	1	0	0	1	1	1
FG_TD	14	6.24	0.00153	Fisher	0	0	1	0	0	1	0	1	1
WB3_SAM2	45	7.64	1.74e-28	Fisher	0	0	0	1	1	0	0	1	1	1
WB3_TD	37	17	3.59e-07	Fisher	0	0	0	1	0	1	0	1	1	1
SAM2_TD	44	16.3	3.66e-12	Fisher	0	0	0	0	1	1	0	1	1	1
MA1_MA2_FG	10	4.33	0.00741	Hypergeometric	1	1	1	0	0	0	0	1	1
MA1_MA2_WB3	33	11.79	2.71e-09	Hypergeometric	1	1	0	1	0	0	0	1	1	1
MA1_MA2_SAM2	37	11.31	8.52e-13	Hypergeometric	1	1	0	0	1	0	0	1	1	1
MA1_MA2_TD	112	25.15	1.96e-68	Hypergeometric	1	1	0	0	0	1	0	1	1	1
MA1_FG_WB3	9	0.89	5.26e-09	Hypergeometric	1	0	1	1	0	0	0	1	1	1
MA1_FG_SAM2	7	0.86	3.61e-06	Hypergeometric	1	0	1	0	1	0	0	1	1	1
MA1_FG_TD	8	1.91	7.44e-05	Hypergeometric	1	0	1	0	0	1	0	1	1	1
MA1_WB3_SAM2	27	2.65	9.42e-26	Hypergeometric	1	0	0	1	1	0	0	1	1	1
MA1_WB3_TD	30	5.9	5.92e-20	Hypergeometric	1	0	0	1	0	1	0	1	1	1
MA1_SAM2_TD	31	6.42	3.29e-19	Hypergeometric	1	0	0	0	1	1	0	1	1	1
MA2_FG_WB3	10	1.55	4.05e-07	Hypergeometric	0	1	1	1	0	0	0	1	1	1
MA2_FG_SAM2	13	1.48	3.25e-11	Hypergeometric	0	1	1	0	1	0	0	1	1	1
MA2_FG_TD	14	3.3	7.82e-08	Hypergeometric	0	1	1	0	0	1	0	1	1	1
MA2_WB3_SAM2	34	3.98	2.27e-28	Hypergeometric	0	1	0	1	1	0	0	1	1	1
MA2_WB3_TD	37	8.85	6.09e-19	Hypergeometric	0	1	0	1	0	1	0	1	1	1
MA2_SAM2_TD	44	8.85	2.28e-28	Hypergeometric	0	1	0	0	1	1	0	1	1	1
FG_WB3_SAM2	12	1.25	3.61e-11	Hypergeometric	0	0	1	1	1	0	0	1	1	1
FG_WB3_TD	6	2.78	0.0439	Hypergeometric	0	0	1	1	0	1	0	1
FG_SAM2_TD	11	3.82	0.000396	Hypergeometric	0	0	1	0	1	1	0	1	1	1
WB3_SAM2_TD	30	7.8	7.53e-14	Hypergeometric	0	0	0	1	1	1	0	1	1	1
MA1_MA2_FG_WB3	8	0.81	5.73e-08	Hypergeometric	1	1	1	1	0	0	0	1	1	1
MA1_MA2_FG_SAM2	7	0.78	1.4e-06	Hypergeometric	1	1	1	0	1	0	0	1	1	1
MA1_MA2_FG_TD	8	1.73	2.38e-05	Hypergeometric	1	1	1	0	0	1	0	1	1	1
MA1_MA2_WB3_SAM2	27	2.57	2.05e-26	Hypergeometric	1	1	0	1	1	0	0	1	1	1
MA1_MA2_WB3_TD	30	5.72	8.17e-21	Hypergeometric	1	1	0	1	0	1	0	1	1	1
MA1_MA2_SAM2_TD	31	6.42	3.29e-19	Hypergeometric	1	1	0	0	1	1	0	1	1	1
MA1_FG_WB3_SAM2	7	0.7	4.49e-07	Hypergeometric	1	0	1	1	1	0	0	1	1	1
MA1_FG_WB3_TD	6	1.56	0.00135	Hypergeometric	1	0	1	1	0	1	0	1	1
MA1_FG_SAM2_TD	5	1.21	0.00234	Hypergeometric	1	0	1	0	1	1	0	1	1
MA1_WB3_SAM2_TD	24	4.68	3.14e-16	Hypergeometric	1	0	0	1	1	1	0	1	1	1
MA2_FG_WB3_SAM2	7	0.78	1.4e-06	Hypergeometric	0	1	1	1	1	0	0	1	1	1
MA2_FG_WB3_TD	6	1.73	0.00288	Hypergeometric	0	1	1	1	0	1	0	1	1
MA2_FG_SAM2_TD	11	2.25	1.92e-07	Hypergeometric	0	1	1	0	1	1	0	1	1	1
MA2_WB3_SAM2_TD	30	5.9	5.92e-20	Hypergeometric	0	1	0	1	1	1	0	1	1	1
FG_WB3_SAM2_TD	5	2.08	0.0416	Hypergeometric	0	0	1	1	1	1	0	1
MA1_MA2_FG_WB3_SAM2	7	0.62	1.07e-07	Hypergeometric	1	1	1	1	1	0	0	1	1	1
MA1_MA2_FG_WB3_TD	6	1.39	0.000525	Hypergeometric	1	1	1	1	0	1	0	1	1	1
MA1_MA2_FG_SAM2_TD	5	1.21	0.00234	Hypergeometric	1	1	1	0	1	1	0	1	1
MA1_MA2_WB3_SAM2_TD	24	4.68	3.14e-16	Hypergeometric	1	1	0	1	1	1	0	1	1	1
MA1_FG_WB3_SAM2_TD	5	1.21	0.00234	Hypergeometric	1	0	1	1	1	1	0	1	1
MA2_FG_WB3_SAM2_TD	5	1.21	0.00234	Hypergeometric	0	1	1	1	1	1	0	1	1
MA1_MA2_FG_WB3_SAM2_TD	5	1.21	0.00234	Hypergeometric	1	1	1	1	1	1	0	1	1
