# Supplementary material for: Recurrent introgression and geographical stratification shape Saccharomyces cerevisiae in the Neotropics
Source: Nat Commun. 2026 Feb 21;17:3024. doi: 10.1038/s41467-026-69138-0 (PMC13035892; doi:10.1038/s41467-026-69138-0)
Supplement: Supplementary file 8 — Supplementary Dataset 4 [file 41467_2026_69138_MOESM8_ESM.xlsx]

## Sheet: Supplementary_Data_4
Introgression_Name	Strain	Introgression_Start	Introgression_End	Gene	ClosestClade_by_IBS_Similarity	Phylogenetic_Placement	Strain_with_LowestDistance_in_Phylogeny	Strain_with_SecondLowestDistance_in_Phylogeny	Siblings_in_Phylogeny	Cousins_in_Phylogeny	Distance_to_SpA.SRR4074385	Distance_to_SpB.Bra.SRR4074412	Distance_to_SpB.MxAgave.YMX005537	Distance_to_SpB.YPS138.SRR4074411	Distance_to_SpC.SRR7500262	Distance_to_Sc.Taiwan	Distance_to_Sc.Wine	Phylogenetic_Clade	Number_of_Genes_in_Introgressed_Block	Introgressed_Block_Size_in_Nucleotides	Chromosome_in_Conc_Reference	Introgressed_Block_Start	Introgressed_ Block_End
YPS138_01G00040_2_YPS138_01G00040	UFMG-CM-Y262	01G00040	01G00040	01G00040	SpA	SpB_Undefined	SpB-YPS138-SRR4074411	SpB-Bra-SRR4074412	SpB-YPS138-SRR4074411.SpB-Bra-SRR4074412	SpB-MxAgave-YMX005537	0.850879	0.383095	0.394715	0.377889	0.471647	3.08785	3.17287	SAM1	1	1793	SAPA_YPS138_v1_chr_01	24104	25897
YPS138_01G00820_2_YPS138_01G00830	UFMG-CM-Y262	01G00820	01G00830	01G00820	SpB	SpB_Undefined	SpB-YPS138-SRR4074411	SpB-Bra-SRR4074412	SpB-YPS138-SRR4074411.SpB-Bra-SRR4074412	SpB-MxAgave-YMX005537	0.264088	0.0471402	0.0849955	0.0390794	0.18839	1.22878	1.22783	SAM1	2	20679	SAPA_YPS138_v1_chr_01	208970	229649
YPS138_01G00820_2_YPS138_01G00830	UFMG-CM-Y262	01G00820	01G00830	01G00830	SpB	SpB_Undefined	SpB-YPS138-SRR4074411	SpB-Bra-SRR4074412	SpB-YPS138-SRR4074411.SpB-Bra-SRR4074412	SpB-MxAgave-YMX005537	0.264088	0.0471402	0.0849955	0.0390794	0.18839	1.22878	1.22783	SAM1	2	20679	SAPA_YPS138_v1_chr_01	208970	229649
YPS138_02G03750_2_YPS138_02G03840	UFMG-CM-Y262	02G03750	02G03840	02G03750	SpB	Sp_American	SpB-YPS138-SRR4074411	SpB-Bra-SRR4074412	SpB-MxAgave-YMX005537.SpB-YPS138-SRR4074411.SpB-Bra-SRR4074412	SpC-SRR7500262	0.0563144	0.00627824	0.00758383	0.00489181	0.0178169	0.125066	0.124654	SAM1	10	26645	SAPA_YPS138_v1_chr_02	758825	785470
YPS138_02G03750_2_YPS138_02G03840	UFMG-CM-Y262	02G03750	02G03840	02G03760	SpB	Sp_American	SpB-YPS138-SRR4074411	SpB-Bra-SRR4074412	SpB-MxAgave-YMX005537.SpB-YPS138-SRR4074411.SpB-Bra-SRR4074412	SpC-SRR7500262	0.0563144	0.00627824	0.00758383	0.00489181	0.0178169	0.125066	0.124654	SAM1	10	26645	SAPA_YPS138_v1_chr_02	758825	785470
YPS138_02G03750_2_YPS138_02G03840	UFMG-CM-Y262	02G03750	02G03840	02G03770	SpB	Sp_American	SpB-YPS138-SRR4074411	SpB-Bra-SRR4074412	SpB-MxAgave-YMX005537.SpB-YPS138-SRR4074411.SpB-Bra-SRR4074412	SpC-SRR7500262	0.0563144	0.00627824	0.00758383	0.00489181	0.0178169	0.125066	0.124654	SAM1	10	26645	SAPA_YPS138_v1_chr_02	758825	785470
YPS138_02G03750_2_YPS138_02G03840	UFMG-CM-Y262	02G03750	02G03840	02G03780	SpB	Sp_American	SpB-YPS138-SRR4074411	SpB-Bra-SRR4074412	SpB-MxAgave-YMX005537.SpB-YPS138-SRR4074411.SpB-Bra-SRR4074412	SpC-SRR7500262	0.0563144	0.00627824	0.00758383	0.00489181	0.0178169	0.125066	0.124654	SAM1	10	26645	SAPA_YPS138_v1_chr_02	758825	785470
YPS138_02G03750_2_YPS138_02G03840	UFMG-CM-Y262	02G03750	02G03840	02G03790	SpB	Sp_American	SpB-YPS138-SRR4074411	SpB-Bra-SRR4074412	SpB-MxAgave-YMX005537.SpB-YPS138-SRR4074411.SpB-Bra-SRR4074412	SpC-SRR7500262	0.0563144	0.00627824	0.00758383	0.00489181	0.0178169	0.125066	0.124654	SAM1	10	26645	SAPA_YPS138_v1_chr_02	758825	785470
YPS138_02G03750_2_YPS138_02G03840	UFMG-CM-Y262	02G03750	02G03840	02G03800	SpB	Sp_American	SpB-YPS138-SRR4074411	SpB-Bra-SRR4074412	SpB-MxAgave-YMX005537.SpB-YPS138-SRR4074411.SpB-Bra-SRR4074412	SpC-SRR7500262	0.0563144	0.00627824	0.00758383	0.00489181	0.0178169	0.125066	0.124654	SAM1	10	26645	SAPA_YPS138_v1_chr_02	758825	785470
YPS138_02G03750_2_YPS138_02G03840	UFMG-CM-Y262	02G03750	02G03840	02G03810	SpB	Sp_American	SpB-YPS138-SRR4074411	SpB-Bra-SRR4074412	SpB-MxAgave-YMX005537.SpB-YPS138-SRR4074411.SpB-Bra-SRR4074412	SpC-SRR7500262	0.0563144	0.00627824	0.00758383	0.00489181	0.0178169	0.125066	0.124654	SAM1	10	26645	SAPA_YPS138_v1_chr_02	758825	785470
YPS138_02G03750_2_YPS138_02G03840	UFMG-CM-Y262	02G03750	02G03840	02G03820	SpB	Sp_American	SpB-YPS138-SRR4074411	SpB-Bra-SRR4074412	SpB-MxAgave-YMX005537.SpB-YPS138-SRR4074411.SpB-Bra-SRR4074412	SpC-SRR7500262	0.0563144	0.00627824	0.00758383	0.00489181	0.0178169	0.125066	0.124654	SAM1	10	26645	SAPA_YPS138_v1_chr_02	758825	785470
YPS138_02G03750_2_YPS138_02G03840	UFMG-CM-Y262	02G03750	02G03840	02G03830	SpB	Sp_American	SpB-YPS138-SRR4074411	SpB-Bra-SRR4074412	SpB-MxAgave-YMX005537.SpB-YPS138-SRR4074411.SpB-Bra-SRR4074412	SpC-SRR7500262	0.0563144	0.00627824	0.00758383	0.00489181	0.0178169	0.125066	0.124654	SAM1	10	26645	SAPA_YPS138_v1_chr_02	758825	785470
YPS138_02G03750_2_YPS138_02G03840	UFMG-CM-Y262	02G03750	02G03840	02G03840	SpB	Sp_American	SpB-YPS138-SRR4074411	SpB-Bra-SRR4074412	SpB-MxAgave-YMX005537.SpB-YPS138-SRR4074411.SpB-Bra-SRR4074412	SpC-SRR7500262	0.0563144	0.00627824	0.00758383	0.00489181	0.0178169	0.125066	0.124654	SAM1	10	26645	SAPA_YPS138_v1_chr_02	758825	785470
YPS138_07G04900_2_YPS138_07G04920	UFMG-CM-Y262	07G04900	07G04920	07G04900	SpB_MxAgave	Sp_American	SpB-MxAgave-YMX005537	SpB-YPS138-SRR4074411	SpB-Bra-SRR4074412.SpB-YPS138-SRR4074411.SpB-MxAgave-YMX005537	SpC-SRR7500262	0.452575	0.224982	0.197645	0.20454	0.292521	1.2371	1.20339	SAM1	3	7224	SAPA_YPS138_v1_chr_07	1024790	1032014
YPS138_07G04900_2_YPS138_07G04920	UFMG-CM-Y262	07G04900	07G04920	07G04910	SpB_MxAgave	Sp_American	SpB-MxAgave-YMX005537	SpB-YPS138-SRR4074411	SpB-Bra-SRR4074412.SpB-YPS138-SRR4074411.SpB-MxAgave-YMX005537	SpC-SRR7500262	0.452575	0.224982	0.197645	0.20454	0.292521	1.2371	1.20339	SAM1	3	7224	SAPA_YPS138_v1_chr_07	1024790	1032014
YPS138_07G04900_2_YPS138_07G04920	UFMG-CM-Y262	07G04900	07G04920	07G04920	SpB_MxAgave	Sp_American	SpB-MxAgave-YMX005537	SpB-YPS138-SRR4074411	SpB-Bra-SRR4074412.SpB-YPS138-SRR4074411.SpB-MxAgave-YMX005537	SpC-SRR7500262	0.452575	0.224982	0.197645	0.20454	0.292521	1.2371	1.20339	SAM1	3	7224	SAPA_YPS138_v1_chr_07	1024790	1032014
YPS138_07G04940_2_YPS138_07G04960	UFMG-CM-Y262	07G04940	07G04960	07G04940	SpB_MxAgave	SpB_Undefined	SpB-YPS138-SRR4074411	SpB-MxAgave-YMX005537	SpB-YPS138-SRR4074411.SpB-Bra-SRR4074412	SpB-MxAgave-YMX005537	0.304108	0.0779531	0.0516131	0.0513403	0.140777	1.24903	0.803624	SAM1	3	7240	SAPA_YPS138_v1_chr_07	1038340	1045580
YPS138_07G04940_2_YPS138_07G04960	UFMG-CM-Y262	07G04940	07G04960	07G04950	SpB_MxAgave	SpB_Undefined	SpB-YPS138-SRR4074411	SpB-MxAgave-YMX005537	SpB-YPS138-SRR4074411.SpB-Bra-SRR4074412	SpB-MxAgave-YMX005537	0.304108	0.0779531	0.0516131	0.0513403	0.140777	1.24903	0.803624	SAM1	3	7240	SAPA_YPS138_v1_chr_07	1038340	1045580
YPS138_07G04940_2_YPS138_07G04960	UFMG-CM-Y262	07G04940	07G04960	07G04960	SpB_MxAgave	SpB_Undefined	SpB-YPS138-SRR4074411	SpB-MxAgave-YMX005537	SpB-YPS138-SRR4074411.SpB-Bra-SRR4074412	SpB-MxAgave-YMX005537	0.304108	0.0779531	0.0516131	0.0513403	0.140777	1.24903	0.803624	SAM1	3	7240	SAPA_YPS138_v1_chr_07	1038340	1045580
YPS138_09G00050_2_YPS138_09G00050	UFMG-CM-Y262	09G00050	09G00050	09G00050	SpB_Mx1	SpB-YPS138-SRR4074411	SpB-YPS138-SRR4074411	WINE-JS445c1SAPA	SpB-YPS138-SRR4074411	SpB-Bra-SRR4074412.SpC-SRR7500262.SpB-MxAgave-YMX005537	0.244555	0.265043	0.335709	2e-06	0.265044	0.375428	0.244555	SAM1	1	1769	SAPA_YPS138_v1_chr_09	10375	12144
YPS138_14G03650_2_YPS138_14G03650	UFMG-CM-Y262	14G03650	14G03650	14G03650	SpB_MxAgave	SpB-MxAgave-YMX005537	SpB-MxAgave-YMX005537	SpB-Bra-SRR4074412	SpB-MxAgave-YMX005537	SpB-Bra-SRR4074412.SpB-YPS138-SRR4074411.SpC-SRR7500262	0.430585	0.216148	0.21342	0.218251	0.218251	0.942619	0.955973	SAM1	1	4679	SAPA_YPS138_v1_chr_14	734346	739025
YPS138_14G03670_2_YPS138_14G03690	UFMG-CM-Y262	14G03670	14G03690	14G03670	SpB_Mx2	Sp_American	SpB-Bra-SRR4074412	SpB-YPS138-SRR4074411	SpB-MxAgave-YMX005537.SpB-YPS138-SRR4074411.SpB-Bra-SRR4074412	SpC-SRR7500262	0.12568	0.0611998	0.0663553	0.0619694	0.065432	0.258911	0.260964	SAM1	3	11301	SAPA_YPS138_v1_chr_14	744006	755307
YPS138_14G03670_2_YPS138_14G03690	UFMG-CM-Y262	14G03670	14G03690	14G03680	SpB_Mx2	Sp_American	SpB-Bra-SRR4074412	SpB-YPS138-SRR4074411	SpB-MxAgave-YMX005537.SpB-YPS138-SRR4074411.SpB-Bra-SRR4074412	SpC-SRR7500262	0.12568	0.0611998	0.0663553	0.0619694	0.065432	0.258911	0.260964	SAM1	3	11301	SAPA_YPS138_v1_chr_14	744006	755307
YPS138_14G03670_2_YPS138_14G03690	UFMG-CM-Y262	14G03670	14G03690	14G03690	SpB_Mx2	Sp_American	SpB-Bra-SRR4074412	SpB-YPS138-SRR4074411	SpB-MxAgave-YMX005537.SpB-YPS138-SRR4074411.SpB-Bra-SRR4074412	SpC-SRR7500262	0.12568	0.0611998	0.0663553	0.0619694	0.065432	0.258911	0.260964	SAM1	3	11301	SAPA_YPS138_v1_chr_14	744006	755307
YPS138_14G03710_2_YPS138_14G03710	UFMG-CM-Y262	14G03710	14G03710	14G03710	SpC	Sp_American	SpB-Bra-SRR4074412	SpB-MxAgave-YMX005537	SpB-YPS138-SRR4074411	SpC-SRR7500262	2e-06	0	0	0	0	10	10	SAM1	1	1508	SAPA_YPS138_v1_chr_14	758672	760180
YPS138_15G00070_2_YPS138_15G00130	UFMG-CM-Y262	15G00070	15G00130	15G00070	SpB	SpB_Undefined	SpB-YPS138-SRR4074411	SpB-MxAgave-YMX005537	SpB-MxAgave-YMX005537	SpB-YPS138-SRR4074411	0.0646779	0.0095702	0.00861953	0.00800606	0.0322364	0.170105	0.171976	SAM1	7	12516	SAPA_YPS138_v1_chr_15	24352	36868
YPS138_15G00070_2_YPS138_15G00130	UFMG-CM-Y262	15G00070	15G00130	15G00080	SpB	SpB_Undefined	SpB-YPS138-SRR4074411	SpB-MxAgave-YMX005537	SpB-MxAgave-YMX005537	SpB-YPS138-SRR4074411	0.0646779	0.0095702	0.00861953	0.00800606	0.0322364	0.170105	0.171976	SAM1	7	12516	SAPA_YPS138_v1_chr_15	24352	36868
YPS138_15G00070_2_YPS138_15G00130	UFMG-CM-Y262	15G00070	15G00130	15G00090	SpB	SpB_Undefined	SpB-YPS138-SRR4074411	SpB-MxAgave-YMX005537	SpB-MxAgave-YMX005537	SpB-YPS138-SRR4074411	0.0646779	0.0095702	0.00861953	0.00800606	0.0322364	0.170105	0.171976	SAM1	7	12516	SAPA_YPS138_v1_chr_15	24352	36868
YPS138_15G00070_2_YPS138_15G00130	UFMG-CM-Y262	15G00070	15G00130	15G00100	SpB	SpB_Undefined	SpB-YPS138-SRR4074411	SpB-MxAgave-YMX005537	SpB-MxAgave-YMX005537	SpB-YPS138-SRR4074411	0.0646779	0.0095702	0.00861953	0.00800606	0.0322364	0.170105	0.171976	SAM1	7	12516	SAPA_YPS138_v1_chr_15	24352	36868
YPS138_15G00070_2_YPS138_15G00130	UFMG-CM-Y262	15G00070	15G00130	15G00110	SpB	SpB_Undefined	SpB-YPS138-SRR4074411	SpB-MxAgave-YMX005537	SpB-MxAgave-YMX005537	SpB-YPS138-SRR4074411	0.0646779	0.0095702	0.00861953	0.00800606	0.0322364	0.170105	0.171976	SAM1	7	12516	SAPA_YPS138_v1_chr_15	24352	36868
YPS138_15G00070_2_YPS138_15G00130	UFMG-CM-Y262	15G00070	15G00130	15G00120	SpB	SpB_Undefined	SpB-YPS138-SRR4074411	SpB-MxAgave-YMX005537	SpB-MxAgave-YMX005537	SpB-YPS138-SRR4074411	0.0646779	0.0095702	0.00861953	0.00800606	0.0322364	0.170105	0.171976	SAM1	7	12516	SAPA_YPS138_v1_chr_15	24352	36868
YPS138_15G00070_2_YPS138_15G00130	UFMG-CM-Y262	15G00070	15G00130	15G00130	SpB	SpB_Undefined	SpB-YPS138-SRR4074411	SpB-MxAgave-YMX005537	SpB-MxAgave-YMX005537	SpB-YPS138-SRR4074411	0.0646779	0.0095702	0.00861953	0.00800606	0.0322364	0.170105	0.171976	SAM1	7	12516	SAPA_YPS138_v1_chr_15	24352	36868
YPS138_15G00290_2_YPS138_15G00290	UFMG-CM-Y262	15G00290	15G00290	15G00290	NA	SpB-YPS138-SRR4074411	SpB-YPS138-SRR4074411	SpB-Bra-SRR4074412	SpB-YPS138-SRR4074411	SpB-Bra-SRR4074412	0.0235647	0.00780133	0.0197506	2e-06	0.0236808	0.171255	0.161321	SAM1	1	554	SAPA_YPS138_v1_chr_15	64894	65448
YPS138_02G00010_2_YPS138_02G00040	UFMG-CM-Y264	02G00010	02G00040	02G00010	SpB_Mx2	SpB_Undefined	SpB-YPS138-SRR4074411	SpB-MxAgave-YMX005537	SpB-MxAgave-YMX005537	SpB-YPS138-SRR4074411	0.384722	0.064605	0.0313452	0.0243872	0.186186	1.68551	1.68029	SAM1	4	7290	SAPA_YPS138_v1_chr_02	1441	8731
YPS138_02G00010_2_YPS138_02G00040	UFMG-CM-Y264	02G00010	02G00040	02G00020	SpB_Mx2	SpB_Undefined	SpB-YPS138-SRR4074411	SpB-MxAgave-YMX005537	SpB-MxAgave-YMX005537	SpB-YPS138-SRR4074411	0.384722	0.064605	0.0313452	0.0243872	0.186186	1.68551	1.68029	SAM1	4	7290	SAPA_YPS138_v1_chr_02	1441	8731
YPS138_02G00010_2_YPS138_02G00040	UFMG-CM-Y264	02G00010	02G00040	02G00030	SpB_Mx2	SpB_Undefined	SpB-YPS138-SRR4074411	SpB-MxAgave-YMX005537	SpB-MxAgave-YMX005537	SpB-YPS138-SRR4074411	0.384722	0.064605	0.0313452	0.0243872	0.186186	1.68551	1.68029	SAM1	4	7290	SAPA_YPS138_v1_chr_02	1441	8731
YPS138_02G00010_2_YPS138_02G00040	UFMG-CM-Y264	02G00010	02G00040	02G00040	SpB_Mx2	SpB_Undefined	SpB-YPS138-SRR4074411	SpB-MxAgave-YMX005537	SpB-MxAgave-YMX005537	SpB-YPS138-SRR4074411	0.384722	0.064605	0.0313452	0.0243872	0.186186	1.68551	1.68029	SAM1	4	7290	SAPA_YPS138_v1_chr_02	1441	8731
YPS138_06G00050_2_YPS138_06G00050	UFMG-CM-Y264	06G00050	06G00050	06G00050	SpA	SpA-SRR4074385	SpA-SRR4074385	WINE-JS445c1SAPA	SpA-SRR4074385	SpB-MxAgave-YMX005537.SpB-Bra-SRR4074412.SpB-YPS138-SRR4074411.WINE-JS445c1SAPA.SpC-SRR7500262	2e-06	0.00296625	0.0029651	0.00237503	0.00237503	0.00355927	0.00237503	SAM1	1	1127	SAPA_YPS138_v1_chr_06	20501	21628
YPS138_14G03670_2_YPS138_14G03690	UFMG-CM-Y264	14G03670	14G03690	14G03670	SpB_Mx2	Sp_American	SpB-Bra-SRR4074412	SpB-YPS138-SRR4074411	SpB-MxAgave-YMX005537.SpB-YPS138-SRR4074411.SpB-Bra-SRR4074412	SpC-SRR7500262	0.133882	0.0657967	0.0716736	0.0665842	0.0701169	0.272547	0.274681	SAM1	3	11301	SAPA_YPS138_v1_chr_14	744006	755307
YPS138_14G03670_2_YPS138_14G03690	UFMG-CM-Y264	14G03670	14G03690	14G03680	SpB_Mx2	Sp_American	SpB-Bra-SRR4074412	SpB-YPS138-SRR4074411	SpB-MxAgave-YMX005537.SpB-YPS138-SRR4074411.SpB-Bra-SRR4074412	SpC-SRR7500262	0.133882	0.0657967	0.0716736	0.0665842	0.0701169	0.272547	0.274681	SAM1	3	11301	SAPA_YPS138_v1_chr_14	744006	755307
YPS138_14G03670_2_YPS138_14G03690	UFMG-CM-Y264	14G03670	14G03690	14G03690	SpB_Mx2	Sp_American	SpB-Bra-SRR4074412	SpB-YPS138-SRR4074411	SpB-MxAgave-YMX005537.SpB-YPS138-SRR4074411.SpB-Bra-SRR4074412	SpC-SRR7500262	0.133882	0.0657967	0.0716736	0.0665842	0.0701169	0.272547	0.274681	SAM1	3	11301	SAPA_YPS138_v1_chr_14	744006	755307
YPS138_15G00070_2_YPS138_15G00130	UFMG-CM-Y264	15G00070	15G00130	15G00070	SpB	SpB_Undefined	SpB-YPS138-SRR4074411	SpB-MxAgave-YMX005537	SpB-MxAgave-YMX005537	SpB-YPS138-SRR4074411	0.0646279	0.00973182	0.00878468	0.00817394	0.0323121	0.169861	0.171725	SAM1	7	12516	SAPA_YPS138_v1_chr_15	24352	36868
YPS138_15G00070_2_YPS138_15G00130	UFMG-CM-Y264	15G00070	15G00130	15G00080	SpB	SpB_Undefined	SpB-YPS138-SRR4074411	SpB-MxAgave-YMX005537	SpB-MxAgave-YMX005537	SpB-YPS138-SRR4074411	0.0646279	0.00973182	0.00878468	0.00817394	0.0323121	0.169861	0.171725	SAM1	7	12516	SAPA_YPS138_v1_chr_15	24352	36868
YPS138_15G00070_2_YPS138_15G00130	UFMG-CM-Y264	15G00070	15G00130	15G00090	SpB	SpB_Undefined	SpB-YPS138-SRR4074411	SpB-MxAgave-YMX005537	SpB-MxAgave-YMX005537	SpB-YPS138-SRR4074411	0.0646279	0.00973182	0.00878468	0.00817394	0.0323121	0.169861	0.171725	SAM1	7	12516	SAPA_YPS138_v1_chr_15	24352	36868
YPS138_15G00070_2_YPS138_15G00130	UFMG-CM-Y264	15G00070	15G00130	15G00100	SpB	SpB_Undefined	SpB-YPS138-SRR4074411	SpB-MxAgave-YMX005537	SpB-MxAgave-YMX005537	SpB-YPS138-SRR4074411	0.0646279	0.00973182	0.00878468	0.00817394	0.0323121	0.169861	0.171725	SAM1	7	12516	SAPA_YPS138_v1_chr_15	24352	36868
YPS138_15G00070_2_YPS138_15G00130	UFMG-CM-Y264	15G00070	15G00130	15G00110	SpB	SpB_Undefined	SpB-YPS138-SRR4074411	SpB-MxAgave-YMX005537	SpB-MxAgave-YMX005537	SpB-YPS138-SRR4074411	0.0646279	0.00973182	0.00878468	0.00817394	0.0323121	0.169861	0.171725	SAM1	7	12516	SAPA_YPS138_v1_chr_15	24352	36868
YPS138_15G00070_2_YPS138_15G00130	UFMG-CM-Y264	15G00070	15G00130	15G00120	SpB	SpB_Undefined	SpB-YPS138-SRR4074411	SpB-MxAgave-YMX005537	SpB-MxAgave-YMX005537	SpB-YPS138-SRR4074411	0.0646279	0.00973182	0.00878468	0.00817394	0.0323121	0.169861	0.171725	SAM1	7	12516	SAPA_YPS138_v1_chr_15	24352	36868
YPS138_15G00070_2_YPS138_15G00130	UFMG-CM-Y264	15G00070	15G00130	15G00130	SpB	SpB_Undefined	SpB-YPS138-SRR4074411	SpB-MxAgave-YMX005537	SpB-MxAgave-YMX005537	SpB-YPS138-SRR4074411	0.0646279	0.00973182	0.00878468	0.00817394	0.0323121	0.169861	0.171725	SAM1	7	12516	SAPA_YPS138_v1_chr_15	24352	36868
YPS138_15G00290_2_YPS138_15G00290	UFMG-CM-Y264	15G00290	15G00290	15G00290	NA	SpB-YPS138-SRR4074411	SpB-YPS138-SRR4074411	SpB-Bra-SRR4074412	SpB-YPS138-SRR4074411	SpB-Bra-SRR4074412	0.0238817	0.00790378	0.0200156	2e-06	0.0240019	0.173949	0.163813	SAM1	1	554	SAPA_YPS138_v1_chr_15	64894	65448
YPS138_02G00010_2_YPS138_02G00040	UFMG-CM-Y455	02G00010	02G00040	02G00010	SpB_Mx2	SpB_Undefined	SpB-YPS138-SRR4074411	SpB-MxAgave-YMX005537	SpB-MxAgave-YMX005537	SpB-YPS138-SRR4074411	0.386008	0.0668203	0.0335715	0.0265904	0.188112	1.68348	1.67828	SAM1	4	7290	SAPA_YPS138_v1_chr_02	1441	8731
YPS138_02G00010_2_YPS138_02G00040	UFMG-CM-Y455	02G00010	02G00040	02G00020	SpB_Mx2	SpB_Undefined	SpB-YPS138-SRR4074411	SpB-MxAgave-YMX005537	SpB-MxAgave-YMX005537	SpB-YPS138-SRR4074411	0.386008	0.0668203	0.0335715	0.0265904	0.188112	1.68348	1.67828	SAM1	4	7290	SAPA_YPS138_v1_chr_02	1441	8731
YPS138_02G00010_2_YPS138_02G00040	UFMG-CM-Y455	02G00010	02G00040	02G00030	SpB_Mx2	SpB_Undefined	SpB-YPS138-SRR4074411	SpB-MxAgave-YMX005537	SpB-MxAgave-YMX005537	SpB-YPS138-SRR4074411	0.386008	0.0668203	0.0335715	0.0265904	0.188112	1.68348	1.67828	SAM1	4	7290	SAPA_YPS138_v1_chr_02	1441	8731
YPS138_02G00010_2_YPS138_02G00040	UFMG-CM-Y455	02G00010	02G00040	02G00040	SpB_Mx2	SpB_Undefined	SpB-YPS138-SRR4074411	SpB-MxAgave-YMX005537	SpB-MxAgave-YMX005537	SpB-YPS138-SRR4074411	0.386008	0.0668203	0.0335715	0.0265904	0.188112	1.68348	1.67828	SAM1	4	7290	SAPA_YPS138_v1_chr_02	1441	8731
YPS138_06G00050_2_YPS138_06G00050	UFMG-CM-Y455	06G00050	06G00050	06G00050	SpA	SpA-SRR4074385	SpA-SRR4074385	WINE-JS445c1SAPA	SpA-SRR4074385	WINE-JS445c1SAPA.SpC-SRR7500262.SpB-MxAgave-YMX005537.SpB-YPS138-SRR4074411.SpB-Bra-SRR4074412	2e-06	0.00290698	0.00290676	0.00232766	0.00232566	0.00348768	0.00232566	SAM1	1	1127	SAPA_YPS138_v1_chr_06	20501	21628
YPS138_10G00050_2_YPS138_10G00050	UFMG-CM-Y455	10G00050	10G00050	10G00050	SpB_Mx2	Sp_American	SpB-YPS138-SRR4074411	SpB-Bra-SRR4074412	SpB-MxAgave-YMX005537.SpB-YPS138-SRR4074411.SpB-Bra-SRR4074412	SpC-SRR7500262	0.00653664	4e-06	0.00216826	4e-06	0.00434608	0.00653764	0.00653764	SAM1	1	1130	SAPA_YPS138_v1_chr_10	10368	11498
YPS138_14G03670_2_YPS138_14G03690	UFMG-CM-Y455	14G03670	14G03690	14G03670	SpB_Mx2	Sp_American	SpB-Bra-SRR4074412	SpB-YPS138-SRR4074411	SpB-MxAgave-YMX005537.SpB-YPS138-SRR4074411.SpB-Bra-SRR4074412	SpC-SRR7500262	0.115945	0.0552617	0.0605859	0.0559857	0.0592385	0.23728	0.239164	SAM1	3	11301	SAPA_YPS138_v1_chr_14	744006	755307
YPS138_14G03670_2_YPS138_14G03690	UFMG-CM-Y455	14G03670	14G03690	14G03680	SpB_Mx2	Sp_American	SpB-Bra-SRR4074412	SpB-YPS138-SRR4074411	SpB-MxAgave-YMX005537.SpB-YPS138-SRR4074411.SpB-Bra-SRR4074412	SpC-SRR7500262	0.115945	0.0552617	0.0605859	0.0559857	0.0592385	0.23728	0.239164	SAM1	3	11301	SAPA_YPS138_v1_chr_14	744006	755307
YPS138_14G03670_2_YPS138_14G03690	UFMG-CM-Y455	14G03670	14G03690	14G03690	SpB_Mx2	Sp_American	SpB-Bra-SRR4074412	SpB-YPS138-SRR4074411	SpB-MxAgave-YMX005537.SpB-YPS138-SRR4074411.SpB-Bra-SRR4074412	SpC-SRR7500262	0.115945	0.0552617	0.0605859	0.0559857	0.0592385	0.23728	0.239164	SAM1	3	11301	SAPA_YPS138_v1_chr_14	744006	755307
YPS138_15G00070_2_YPS138_15G00130	UFMG-CM-Y455	15G00070	15G00130	15G00070	SpB	SpB_Undefined	SpB-YPS138-SRR4074411	SpB-MxAgave-YMX005537	SpB-MxAgave-YMX005537	SpB-YPS138-SRR4074411	0.0650835	0.00979787	0.00884364	0.0082288	0.0325336	0.171209	0.173087	SAM1	7	12516	SAPA_YPS138_v1_chr_15	24352	36868
YPS138_15G00070_2_YPS138_15G00130	UFMG-CM-Y455	15G00070	15G00130	15G00080	SpB	SpB_Undefined	SpB-YPS138-SRR4074411	SpB-MxAgave-YMX005537	SpB-MxAgave-YMX005537	SpB-YPS138-SRR4074411	0.0650835	0.00979787	0.00884364	0.0082288	0.0325336	0.171209	0.173087	SAM1	7	12516	SAPA_YPS138_v1_chr_15	24352	36868
YPS138_15G00070_2_YPS138_15G00130	UFMG-CM-Y455	15G00070	15G00130	15G00090	SpB	SpB_Undefined	SpB-YPS138-SRR4074411	SpB-MxAgave-YMX005537	SpB-MxAgave-YMX005537	SpB-YPS138-SRR4074411	0.0650835	0.00979787	0.00884364	0.0082288	0.0325336	0.171209	0.173087	SAM1	7	12516	SAPA_YPS138_v1_chr_15	24352	36868
YPS138_15G00070_2_YPS138_15G00130	UFMG-CM-Y455	15G00070	15G00130	15G00100	SpB	SpB_Undefined	SpB-YPS138-SRR4074411	SpB-MxAgave-YMX005537	SpB-MxAgave-YMX005537	SpB-YPS138-SRR4074411	0.0650835	0.00979787	0.00884364	0.0082288	0.0325336	0.171209	0.173087	SAM1	7	12516	SAPA_YPS138_v1_chr_15	24352	36868
YPS138_15G00070_2_YPS138_15G00130	UFMG-CM-Y455	15G00070	15G00130	15G00110	SpB	SpB_Undefined	SpB-YPS138-SRR4074411	SpB-MxAgave-YMX005537	SpB-MxAgave-YMX005537	SpB-YPS138-SRR4074411	0.0650835	0.00979787	0.00884364	0.0082288	0.0325336	0.171209	0.173087	SAM1	7	12516	SAPA_YPS138_v1_chr_15	24352	36868
YPS138_15G00070_2_YPS138_15G00130	UFMG-CM-Y455	15G00070	15G00130	15G00120	SpB	SpB_Undefined	SpB-YPS138-SRR4074411	SpB-MxAgave-YMX005537	SpB-MxAgave-YMX005537	SpB-YPS138-SRR4074411	0.0650835	0.00979787	0.00884364	0.0082288	0.0325336	0.171209	0.173087	SAM1	7	12516	SAPA_YPS138_v1_chr_15	24352	36868
YPS138_15G00070_2_YPS138_15G00130	UFMG-CM-Y455	15G00070	15G00130	15G00130	SpB	SpB_Undefined	SpB-YPS138-SRR4074411	SpB-MxAgave-YMX005537	SpB-MxAgave-YMX005537	SpB-YPS138-SRR4074411	0.0650835	0.00979787	0.00884364	0.0082288	0.0325336	0.171209	0.173087	SAM1	7	12516	SAPA_YPS138_v1_chr_15	24352	36868
YPS138_15G00290_2_YPS138_15G00290	UFMG-CM-Y455	15G00290	15G00290	15G00290	NA	SpB-YPS138-SRR4074411	SpB-YPS138-SRR4074411	SpB-Bra-SRR4074412	SpB-YPS138-SRR4074411	SpB-Bra-SRR4074412	0.02426	0.00802602	0.0203332	2e-06	0.0243853	0.177193	0.166806	SAM1	1	554	SAPA_YPS138_v1_chr_15	64894	65448
YPS138_10G00060_2_YPS138_10G00070	UFMG-CM-Y461	10G00060	10G00070	10G00060	SpB	SpB_Undefined	SpB-YPS138-SRR4074411	SpB-MxAgave-YMX005537	SpB-YPS138-SRR4074411.SpB-MxAgave-YMX005537	SpB-Bra-SRR4074412	0.0513655	0.00856384	0.00856311	0.00713765	0.0282842	0.134989	0.145707	SAM1	2	4545	SAPA_YPS138_v1_chr_10	15310	19855
YPS138_10G00060_2_YPS138_10G00070	UFMG-CM-Y461	10G00060	10G00070	10G00070	SpB	SpB_Undefined	SpB-YPS138-SRR4074411	SpB-MxAgave-YMX005537	SpB-YPS138-SRR4074411.SpB-MxAgave-YMX005537	SpB-Bra-SRR4074412	0.0513655	0.00856384	0.00856311	0.00713765	0.0282842	0.134989	0.145707	SAM1	2	4545	SAPA_YPS138_v1_chr_10	15310	19855
YPS138_02G00010_2_YPS138_02G00040	UFMG-CM-Y462	02G00010	02G00040	02G00010	SpB_Mx2	SpB_Undefined	SpB-YPS138-SRR4074411	SpB-MxAgave-YMX005537	SpB-MxAgave-YMX005537	SpB-YPS138-SRR4074411	0.380582	0.0648712	0.0332734	0.0329081	0.183961	1.6701	1.66485	SAM1	4	7290	SAPA_YPS138_v1_chr_02	1441	8731
YPS138_02G00010_2_YPS138_02G00040	UFMG-CM-Y462	02G00010	02G00040	02G00020	SpB_Mx2	SpB_Undefined	SpB-YPS138-SRR4074411	SpB-MxAgave-YMX005537	SpB-MxAgave-YMX005537	SpB-YPS138-SRR4074411	0.380582	0.0648712	0.0332734	0.0329081	0.183961	1.6701	1.66485	SAM1	4	7290	SAPA_YPS138_v1_chr_02	1441	8731
YPS138_02G00010_2_YPS138_02G00040	UFMG-CM-Y462	02G00010	02G00040	02G00030	SpB_Mx2	SpB_Undefined	SpB-YPS138-SRR4074411	SpB-MxAgave-YMX005537	SpB-MxAgave-YMX005537	SpB-YPS138-SRR4074411	0.380582	0.0648712	0.0332734	0.0329081	0.183961	1.6701	1.66485	SAM1	4	7290	SAPA_YPS138_v1_chr_02	1441	8731
YPS138_02G00010_2_YPS138_02G00040	UFMG-CM-Y462	02G00010	02G00040	02G00040	SpB_Mx2	SpB_Undefined	SpB-YPS138-SRR4074411	SpB-MxAgave-YMX005537	SpB-MxAgave-YMX005537	SpB-YPS138-SRR4074411	0.380582	0.0648712	0.0332734	0.0329081	0.183961	1.6701	1.66485	SAM1	4	7290	SAPA_YPS138_v1_chr_02	1441	8731
YPS138_07G04900_2_YPS138_07G04920	UFMG-CM-Y462	07G04900	07G04920	07G04900	SpB_MxAgave	Sp_American	SpB-MxAgave-YMX005537	SpB-YPS138-SRR4074411	SpB-Bra-SRR4074412.SpB-YPS138-SRR4074411.SpB-MxAgave-YMX005537	SpC-SRR7500262	0.501781	0.274935	0.247315	0.256755	0.344532	1.40825	1.40143	SAM1	3	7224	SAPA_YPS138_v1_chr_07	1024790	1032014
YPS138_07G04900_2_YPS138_07G04920	UFMG-CM-Y462	07G04900	07G04920	07G04910	SpB_MxAgave	Sp_American	SpB-MxAgave-YMX005537	SpB-YPS138-SRR4074411	SpB-Bra-SRR4074412.SpB-YPS138-SRR4074411.SpB-MxAgave-YMX005537	SpC-SRR7500262	0.501781	0.274935	0.247315	0.256755	0.344532	1.40825	1.40143	SAM1	3	7224	SAPA_YPS138_v1_chr_07	1024790	1032014
YPS138_07G04900_2_YPS138_07G04920	UFMG-CM-Y462	07G04900	07G04920	07G04920	SpB_MxAgave	Sp_American	SpB-MxAgave-YMX005537	SpB-YPS138-SRR4074411	SpB-Bra-SRR4074412.SpB-YPS138-SRR4074411.SpB-MxAgave-YMX005537	SpC-SRR7500262	0.501781	0.274935	0.247315	0.256755	0.344532	1.40825	1.40143	SAM1	3	7224	SAPA_YPS138_v1_chr_07	1024790	1032014
YPS138_07G04940_2_YPS138_07G04960	UFMG-CM-Y462	07G04940	07G04960	07G04940	SpB_MxAgave	SpB_Undefined	SpB-YPS138-SRR4074411	SpB-MxAgave-YMX005537	SpB-YPS138-SRR4074411.SpB-Bra-SRR4074412	SpB-MxAgave-YMX005537	0.338635	0.0896941	0.062234	0.0618776	0.15575	1.48193	0.955602	SAM1	3	7240	SAPA_YPS138_v1_chr_07	1038340	1045580
YPS138_07G04940_2_YPS138_07G04960	UFMG-CM-Y462	07G04940	07G04960	07G04950	SpB_MxAgave	SpB_Undefined	SpB-YPS138-SRR4074411	SpB-MxAgave-YMX005537	SpB-YPS138-SRR4074411.SpB-Bra-SRR4074412	SpB-MxAgave-YMX005537	0.338635	0.0896941	0.062234	0.0618776	0.15575	1.48193	0.955602	SAM1	3	7240	SAPA_YPS138_v1_chr_07	1038340	1045580
YPS138_07G04940_2_YPS138_07G04960	UFMG-CM-Y462	07G04940	07G04960	07G04960	SpB_MxAgave	SpB_Undefined	SpB-YPS138-SRR4074411	SpB-MxAgave-YMX005537	SpB-YPS138-SRR4074411.SpB-Bra-SRR4074412	SpB-MxAgave-YMX005537	0.338635	0.0896941	0.062234	0.0618776	0.15575	1.48193	0.955602	SAM1	3	7240	SAPA_YPS138_v1_chr_07	1038340	1045580
YPS138_09G00050_2_YPS138_09G00050	UFMG-CM-Y462	09G00050	09G00050	09G00050	SpB_Mx1	SpB-YPS138-SRR4074411	SpB-YPS138-SRR4074411	SpB-Bra-SRR4074412	SpB-YPS138-SRR4074411	SpB-Bra-SRR4074412.SpC-SRR7500262.SpB-MxAgave-YMX005537	0.231864	0.210147	0.268523	2e-06	0.210148	0.443723	0.231864	SAM1	1	1769	SAPA_YPS138_v1_chr_09	10375	12144
YPS138_10G00060_2_YPS138_10G00070	UFMG-CM-Y462	10G00060	10G00070	10G00060	SpB	SpB_Undefined	SpB-YPS138-SRR4074411	SpB-MxAgave-YMX005537	SpB-YPS138-SRR4074411.SpB-MxAgave-YMX005537	SpB-Bra-SRR4074412	0.0516348	0.00860634	0.00860633	0.00717329	0.0284286	0.135775	0.146564	SAM1	2	4545	SAPA_YPS138_v1_chr_10	15310	19855
YPS138_10G00060_2_YPS138_10G00070	UFMG-CM-Y462	10G00060	10G00070	10G00070	SpB	SpB_Undefined	SpB-YPS138-SRR4074411	SpB-MxAgave-YMX005537	SpB-YPS138-SRR4074411.SpB-MxAgave-YMX005537	SpB-Bra-SRR4074412	0.0516348	0.00860634	0.00860633	0.00717329	0.0284286	0.135775	0.146564	SAM1	2	4545	SAPA_YPS138_v1_chr_10	15310	19855
YPS138_02G00010_2_YPS138_02G00040	UFMG-CM-Y464	02G00010	02G00040	02G00010	SpB_Mx2	SpB_Undefined	SpB-YPS138-SRR4074411	SpB-MxAgave-YMX005537	SpB-MxAgave-YMX005537	SpB-YPS138-SRR4074411	0.380533	0.0648719	0.0332745	0.0329083	0.183961	1.67019	1.66495	SAM1	4	7290	SAPA_YPS138_v1_chr_02	1441	8731
YPS138_02G00010_2_YPS138_02G00040	UFMG-CM-Y464	02G00010	02G00040	02G00020	SpB_Mx2	SpB_Undefined	SpB-YPS138-SRR4074411	SpB-MxAgave-YMX005537	SpB-MxAgave-YMX005537	SpB-YPS138-SRR4074411	0.380533	0.0648719	0.0332745	0.0329083	0.183961	1.67019	1.66495	SAM1	4	7290	SAPA_YPS138_v1_chr_02	1441	8731
YPS138_02G00010_2_YPS138_02G00040	UFMG-CM-Y464	02G00010	02G00040	02G00030	SpB_Mx2	SpB_Undefined	SpB-YPS138-SRR4074411	SpB-MxAgave-YMX005537	SpB-MxAgave-YMX005537	SpB-YPS138-SRR4074411	0.380533	0.0648719	0.0332745	0.0329083	0.183961	1.67019	1.66495	SAM1	4	7290	SAPA_YPS138_v1_chr_02	1441	8731
YPS138_02G00010_2_YPS138_02G00040	UFMG-CM-Y464	02G00010	02G00040	02G00040	SpB_Mx2	SpB_Undefined	SpB-YPS138-SRR4074411	SpB-MxAgave-YMX005537	SpB-MxAgave-YMX005537	SpB-YPS138-SRR4074411	0.380533	0.0648719	0.0332745	0.0329083	0.183961	1.67019	1.66495	SAM1	4	7290	SAPA_YPS138_v1_chr_02	1441	8731
YPS138_02G03750_2_YPS138_02G03840	UFMG-CM-Y464	02G03750	02G03840	02G03750	SpB	Sp_American	SpB-YPS138-SRR4074411	SpB-Bra-SRR4074412	SpB-MxAgave-YMX005537.SpB-YPS138-SRR4074411.SpB-Bra-SRR4074412	SpC-SRR7500262	0.0568276	0.00609419	0.00741771	0.00468927	0.0177893	0.12655	0.126015	SAM1	10	26645	SAPA_YPS138_v1_chr_02	758825	785470
YPS138_02G03750_2_YPS138_02G03840	UFMG-CM-Y464	02G03750	02G03840	02G03760	SpB	Sp_American	SpB-YPS138-SRR4074411	SpB-Bra-SRR4074412	SpB-MxAgave-YMX005537.SpB-YPS138-SRR4074411.SpB-Bra-SRR4074412	SpC-SRR7500262	0.0568276	0.00609419	0.00741771	0.00468927	0.0177893	0.12655	0.126015	SAM1	10	26645	SAPA_YPS138_v1_chr_02	758825	785470
YPS138_02G03750_2_YPS138_02G03840	UFMG-CM-Y464	02G03750	02G03840	02G03770	SpB	Sp_American	SpB-YPS138-SRR4074411	SpB-Bra-SRR4074412	SpB-MxAgave-YMX005537.SpB-YPS138-SRR4074411.SpB-Bra-SRR4074412	SpC-SRR7500262	0.0568276	0.00609419	0.00741771	0.00468927	0.0177893	0.12655	0.126015	SAM1	10	26645	SAPA_YPS138_v1_chr_02	758825	785470
YPS138_02G03750_2_YPS138_02G03840	UFMG-CM-Y464	02G03750	02G03840	02G03780	SpB	Sp_American	SpB-YPS138-SRR4074411	SpB-Bra-SRR4074412	SpB-MxAgave-YMX005537.SpB-YPS138-SRR4074411.SpB-Bra-SRR4074412	SpC-SRR7500262	0.0568276	0.00609419	0.00741771	0.00468927	0.0177893	0.12655	0.126015	SAM1	10	26645	SAPA_YPS138_v1_chr_02	758825	785470
YPS138_02G03750_2_YPS138_02G03840	UFMG-CM-Y464	02G03750	02G03840	02G03790	SpB	Sp_American	SpB-YPS138-SRR4074411	SpB-Bra-SRR4074412	SpB-MxAgave-YMX005537.SpB-YPS138-SRR4074411.SpB-Bra-SRR4074412	SpC-SRR7500262	0.0568276	0.00609419	0.00741771	0.00468927	0.0177893	0.12655	0.126015	SAM1	10	26645	SAPA_YPS138_v1_chr_02	758825	785470
YPS138_02G03750_2_YPS138_02G03840	UFMG-CM-Y464	02G03750	02G03840	02G03800	SpB	Sp_American	SpB-YPS138-SRR4074411	SpB-Bra-SRR4074412	SpB-MxAgave-YMX005537.SpB-YPS138-SRR4074411.SpB-Bra-SRR4074412	SpC-SRR7500262	0.0568276	0.00609419	0.00741771	0.00468927	0.0177893	0.12655	0.126015	SAM1	10	26645	SAPA_YPS138_v1_chr_02	758825	785470
YPS138_02G03750_2_YPS138_02G03840	UFMG-CM-Y464	02G03750	02G03840	02G03810	SpB	Sp_American	SpB-YPS138-SRR4074411	SpB-Bra-SRR4074412	SpB-MxAgave-YMX005537.SpB-YPS138-SRR4074411.SpB-Bra-SRR4074412	SpC-SRR7500262	0.0568276	0.00609419	0.00741771	0.00468927	0.0177893	0.12655	0.126015	SAM1	10	26645	SAPA_YPS138_v1_chr_02	758825	785470
YPS138_02G03750_2_YPS138_02G03840	UFMG-CM-Y464	02G03750	02G03840	02G03820	SpB	Sp_American	SpB-YPS138-SRR4074411	SpB-Bra-SRR4074412	SpB-MxAgave-YMX005537.SpB-YPS138-SRR4074411.SpB-Bra-SRR4074412	SpC-SRR7500262	0.0568276	0.00609419	0.00741771	0.00468927	0.0177893	0.12655	0.126015	SAM1	10	26645	SAPA_YPS138_v1_chr_02	758825	785470
YPS138_02G03750_2_YPS138_02G03840	UFMG-CM-Y464	02G03750	02G03840	02G03830	SpB	Sp_American	SpB-YPS138-SRR4074411	SpB-Bra-SRR4074412	SpB-MxAgave-YMX005537.SpB-YPS138-SRR4074411.SpB-Bra-SRR4074412	SpC-SRR7500262	0.0568276	0.00609419	0.00741771	0.00468927	0.0177893	0.12655	0.126015	SAM1	10	26645	SAPA_YPS138_v1_chr_02	758825	785470
YPS138_02G03750_2_YPS138_02G03840	UFMG-CM-Y464	02G03750	02G03840	02G03840	SpB	Sp_American	SpB-YPS138-SRR4074411	SpB-Bra-SRR4074412	SpB-MxAgave-YMX005537.SpB-YPS138-SRR4074411.SpB-Bra-SRR4074412	SpC-SRR7500262	0.0568276	0.00609419	0.00741771	0.00468927	0.0177893	0.12655	0.126015	SAM1	10	26645	SAPA_YPS138_v1_chr_02	758825	785470
YPS138_07G04900_2_YPS138_07G04920	UFMG-CM-Y464	07G04900	07G04920	07G04900	SpB_MxAgave	Sp_American	SpB-MxAgave-YMX005537	SpB-YPS138-SRR4074411	SpB-Bra-SRR4074412.SpB-YPS138-SRR4074411.SpB-MxAgave-YMX005537	SpC-SRR7500262	0.504368	0.280442	0.253722	0.26297	0.355901	1.4214	1.41382	SAM1	3	7224	SAPA_YPS138_v1_chr_07	1024790	1032014
YPS138_07G04900_2_YPS138_07G04920	UFMG-CM-Y464	07G04900	07G04920	07G04910	SpB_MxAgave	Sp_American	SpB-MxAgave-YMX005537	SpB-YPS138-SRR4074411	SpB-Bra-SRR4074412.SpB-YPS138-SRR4074411.SpB-MxAgave-YMX005537	SpC-SRR7500262	0.504368	0.280442	0.253722	0.26297	0.355901	1.4214	1.41382	SAM1	3	7224	SAPA_YPS138_v1_chr_07	1024790	1032014
YPS138_07G04900_2_YPS138_07G04920	UFMG-CM-Y464	07G04900	07G04920	07G04920	SpB_MxAgave	Sp_American	SpB-MxAgave-YMX005537	SpB-YPS138-SRR4074411	SpB-Bra-SRR4074412.SpB-YPS138-SRR4074411.SpB-MxAgave-YMX005537	SpC-SRR7500262	0.504368	0.280442	0.253722	0.26297	0.355901	1.4214	1.41382	SAM1	3	7224	SAPA_YPS138_v1_chr_07	1024790	1032014
YPS138_07G04940_2_YPS138_07G04960	UFMG-CM-Y464	07G04940	07G04960	07G04940	SpB_MxAgave	SpB_Undefined	SpB-YPS138-SRR4074411	SpB-MxAgave-YMX005537	SpB-YPS138-SRR4074411.SpB-Bra-SRR4074412	SpB-MxAgave-YMX005537	0.346244	0.093295	0.0608652	0.0605374	0.15853	1.42323	0.918371	SAM1	3	7240	SAPA_YPS138_v1_chr_07	1038340	1045580
YPS138_07G04940_2_YPS138_07G04960	UFMG-CM-Y464	07G04940	07G04960	07G04950	SpB_MxAgave	SpB_Undefined	SpB-YPS138-SRR4074411	SpB-MxAgave-YMX005537	SpB-YPS138-SRR4074411.SpB-Bra-SRR4074412	SpB-MxAgave-YMX005537	0.346244	0.093295	0.0608652	0.0605374	0.15853	1.42323	0.918371	SAM1	3	7240	SAPA_YPS138_v1_chr_07	1038340	1045580
YPS138_07G04940_2_YPS138_07G04960	UFMG-CM-Y464	07G04940	07G04960	07G04960	SpB_MxAgave	SpB_Undefined	SpB-YPS138-SRR4074411	SpB-MxAgave-YMX005537	SpB-YPS138-SRR4074411.SpB-Bra-SRR4074412	SpB-MxAgave-YMX005537	0.346244	0.093295	0.0608652	0.0605374	0.15853	1.42323	0.918371	SAM1	3	7240	SAPA_YPS138_v1_chr_07	1038340	1045580
YPS138_09G00050_2_YPS138_09G00050	UFMG-CM-Y464	09G00050	09G00050	09G00050	SpB_Mx1	SpB-YPS138-SRR4074411	SpB-YPS138-SRR4074411	WINE-JS445c1SAPA	SpB-YPS138-SRR4074411	SpB-Bra-SRR4074412.SpC-SRR7500262.SpB-MxAgave-YMX005537	0.266468	0.291392	0.367432	2e-06	0.291393	0.391675	0.266468	SAM1	1	1769	SAPA_YPS138_v1_chr_09	10375	12144
YPS138_10G00060_2_YPS138_10G00070	UFMG-CM-Y464	10G00060	10G00070	10G00060	SpB	SpB_Undefined	SpB-YPS138-SRR4074411	SpB-MxAgave-YMX005537	SpB-YPS138-SRR4074411.SpB-MxAgave-YMX005537	SpB-Bra-SRR4074412	0.0519917	0.00866355	0.00866345	0.00722092	0.0286201	0.136808	0.147692	SAM1	2	4545	SAPA_YPS138_v1_chr_10	15310	19855
YPS138_10G00060_2_YPS138_10G00070	UFMG-CM-Y464	10G00060	10G00070	10G00070	SpB	SpB_Undefined	SpB-YPS138-SRR4074411	SpB-MxAgave-YMX005537	SpB-YPS138-SRR4074411.SpB-MxAgave-YMX005537	SpB-Bra-SRR4074412	0.0519917	0.00866355	0.00866345	0.00722092	0.0286201	0.136808	0.147692	SAM1	2	4545	SAPA_YPS138_v1_chr_10	15310	19855
YPS138_01G00040_2_YPS138_01G00040	UFMG-CM-Y641	01G00040	01G00040	01G00040	SpA	Sp_American	SpB-YPS138-SRR4074411	SpB-Bra-SRR4074412	SpC-SRR7500262	SpB-MxAgave-YMX005537.SpB-YPS138-SRR4074411.SpB-Bra-SRR4074412	0.926477	0.534379	0.534621	0.528735	0.57997	1.80109	1.89284	WB3	1	1793	SAPA_YPS138_v1_chr_01	24104	25897
YPS138_01G00820_2_YPS138_01G00860	UFMG-CM-Y641	01G00820	01G00860	01G00820	SpB	SpB_Undefined	SpB-YPS138-SRR4074411	SpB-Bra-SRR4074412	SpB-YPS138-SRR4074411.SpB-Bra-SRR4074412	SpB-MxAgave-YMX005537	0.303323	0.0833145	0.118975	0.073133	0.222526	1.26436	1.28714	WB3	6	42317	SAPA_YPS138_v1_chr_01	208970	251287
YPS138_01G00820_2_YPS138_01G00860	UFMG-CM-Y641	01G00820	01G00860	01G00830	SpB	SpB_Undefined	SpB-YPS138-SRR4074411	SpB-Bra-SRR4074412	SpB-YPS138-SRR4074411.SpB-Bra-SRR4074412	SpB-MxAgave-YMX005537	0.303323	0.0833145	0.118975	0.073133	0.222526	1.26436	1.28714	WB3	6	42317	SAPA_YPS138_v1_chr_01	208970	251287
YPS138_01G00820_2_YPS138_01G00860	UFMG-CM-Y641	01G00820	01G00860	01G00840	SpB	SpB_Undefined	SpB-YPS138-SRR4074411	SpB-Bra-SRR4074412	SpB-YPS138-SRR4074411.SpB-Bra-SRR4074412	SpB-MxAgave-YMX005537	0.303323	0.0833145	0.118975	0.073133	0.222526	1.26436	1.28714	WB3	6	42317	SAPA_YPS138_v1_chr_01	208970	251287
YPS138_01G00820_2_YPS138_01G00860	UFMG-CM-Y641	01G00820	01G00860	01G00845	SpB	SpB_Undefined	SpB-YPS138-SRR4074411	SpB-Bra-SRR4074412	SpB-YPS138-SRR4074411.SpB-Bra-SRR4074412	SpB-MxAgave-YMX005537	0.303323	0.0833145	0.118975	0.073133	0.222526	1.26436	1.28714	WB3	6	42317	SAPA_YPS138_v1_chr_01	208970	251287
YPS138_01G00820_2_YPS138_01G00860	UFMG-CM-Y641	01G00820	01G00860	01G00850	SpB	SpB_Undefined	SpB-YPS138-SRR4074411	SpB-Bra-SRR4074412	SpB-YPS138-SRR4074411.SpB-Bra-SRR4074412	SpB-MxAgave-YMX005537	0.303323	0.0833145	0.118975	0.073133	0.222526	1.26436	1.28714	WB3	6	42317	SAPA_YPS138_v1_chr_01	208970	251287
YPS138_01G00820_2_YPS138_01G00860	UFMG-CM-Y641	01G00820	01G00860	01G00860	SpB	SpB_Undefined	SpB-YPS138-SRR4074411	SpB-Bra-SRR4074412	SpB-YPS138-SRR4074411.SpB-Bra-SRR4074412	SpB-MxAgave-YMX005537	0.303323	0.0833145	0.118975	0.073133	0.222526	1.26436	1.28714	WB3	6	42317	SAPA_YPS138_v1_chr_01	208970	251287
YPS138_02G00620_2_YPS138_02G00620	UFMG-CM-Y641	02G00620	02G00620	02G00620	NA	SpB_Undefined	SpB-YPS138-SRR4074411	SpB-MxAgave-YMX005537	SpB-Bra-SRR4074412	SpB-YPS138-SRR4074411.SpB-MxAgave-YMX005537	0.0590191	0.044168	0.0295762	0.0295762	0.0590182	0.173407	0.173408	WB3	1	179	SAPA_YPS138_v1_chr_02	137125	137304
YPS138_02G01210_2_YPS138_02G01220	UFMG-CM-Y641	02G01210	02G01220	02G01210	SpB	Sp_American	SpB-YPS138-SRR4074411	SpB-MxAgave-YMX005537	SpB-YPS138-SRR4074411.SpB-Bra-SRR4074412.SpB-MxAgave-YMX005537	SpC-SRR7500262	0.589181	0.43972	0.436025	0.433031	0.46221	1.52204	1.51416	WB3	2	2820	SAPA_YPS138_v1_chr_02	263003	265823
YPS138_02G01210_2_YPS138_02G01220	UFMG-CM-Y641	02G01210	02G01220	02G01220	SpB	Sp_American	SpB-YPS138-SRR4074411	SpB-MxAgave-YMX005537	SpB-YPS138-SRR4074411.SpB-Bra-SRR4074412.SpB-MxAgave-YMX005537	SpC-SRR7500262	0.589181	0.43972	0.436025	0.433031	0.46221	1.52204	1.51416	WB3	2	2820	SAPA_YPS138_v1_chr_02	263003	265823
YPS138_06G00040_2_YPS138_06G00050	UFMG-CM-Y641	06G00040	06G00050	06G00040	SpA	SpA-SRR4074385	SpA-SRR4074385	SpB-YPS138-SRR4074411	SpA-SRR4074385	SpB-MxAgave-YMX005537.SpB-YPS138-SRR4074411.SpB-Bra-SRR4074412.WINE-JS445c1SAPA.SpC-SRR7500262	2e-06	0.0029615	0.00295937	0.00236945	0.00237045	0.0035524	0.00237045	WB3	2	2488	SAPA_YPS138_v1_chr_06	19140	21628
YPS138_06G00040_2_YPS138_06G00050	UFMG-CM-Y641	06G00040	06G00050	06G00050	SpA	SpA-SRR4074385	SpA-SRR4074385	SpB-YPS138-SRR4074411	SpA-SRR4074385	SpB-MxAgave-YMX005537.SpB-YPS138-SRR4074411.SpB-Bra-SRR4074412.WINE-JS445c1SAPA.SpC-SRR7500262	2e-06	0.0029615	0.00295937	0.00236945	0.00237045	0.0035524	0.00237045	WB3	2	2488	SAPA_YPS138_v1_chr_06	19140	21628
YPS138_06G00740_2_YPS138_06G00740	UFMG-CM-Y641	06G00740	06G00740	06G00740	NA	Sp_American	SpB-YPS138-SRR4074411	SpB-Bra-SRR4074412	SpB-YPS138-SRR4074411.SpB-Bra-SRR4074412.SpB-MxAgave-YMX005537	SpC-SRR7500262	0.0645915	0.0140387	0.0140387	0.012302	0.0157784	0.0870524	0.0931092	WB3	1	845	SAPA_YPS138_v1_chr_06	186669	187514
YPS138_06G01160_2_YPS138_06G01190	UFMG-CM-Y641	06G01160	06G01190	06G01160	SpB	Sp_American	SpB-YPS138-SRR4074411	SpB-Bra-SRR4074412	SpC-SRR7500262	SpB-YPS138-SRR4074411	0.461982	0.099472	0.10696	0.096036	0.120812	1.65085	1.7548	WB3	4	12540	SAPA_YPS138_v1_chr_06	268891	281431
YPS138_06G01160_2_YPS138_06G01190	UFMG-CM-Y641	06G01160	06G01190	06G01170	SpB	Sp_American	SpB-YPS138-SRR4074411	SpB-Bra-SRR4074412	SpC-SRR7500262	SpB-YPS138-SRR4074411	0.461982	0.099472	0.10696	0.096036	0.120812	1.65085	1.7548	WB3	4	12540	SAPA_YPS138_v1_chr_06	268891	281431
YPS138_06G01160_2_YPS138_06G01190	UFMG-CM-Y641	06G01160	06G01190	06G01180	SpB	Sp_American	SpB-YPS138-SRR4074411	SpB-Bra-SRR4074412	SpC-SRR7500262	SpB-YPS138-SRR4074411	0.461982	0.099472	0.10696	0.096036	0.120812	1.65085	1.7548	WB3	4	12540	SAPA_YPS138_v1_chr_06	268891	281431
YPS138_06G01160_2_YPS138_06G01190	UFMG-CM-Y641	06G01160	06G01190	06G01190	SpB	Sp_American	SpB-YPS138-SRR4074411	SpB-Bra-SRR4074412	SpC-SRR7500262	SpB-YPS138-SRR4074411	0.461982	0.099472	0.10696	0.096036	0.120812	1.65085	1.7548	WB3	4	12540	SAPA_YPS138_v1_chr_06	268891	281431
YPS138_07G00010_2_YPS138_07G00020	UFMG-CM-Y641	07G00010	07G00020	07G00010	SpB_MxAgave	SpB-YPS138-SRR4074411	SpB-YPS138-SRR4074411	SpB-Bra-SRR4074412	SpB-YPS138-SRR4074411	SpB-Bra-SRR4074412	0.422027	0.294777	0.400464	0.257522	0.464461	0.712556	0.746162	WB3	2	5290	SAPA_YPS138_v1_chr_07	3498	8788
YPS138_07G00010_2_YPS138_07G00020	UFMG-CM-Y641	07G00010	07G00020	07G00020	SpB_MxAgave	SpB-YPS138-SRR4074411	SpB-YPS138-SRR4074411	SpB-Bra-SRR4074412	SpB-YPS138-SRR4074411	SpB-Bra-SRR4074412	0.422027	0.294777	0.400464	0.257522	0.464461	0.712556	0.746162	WB3	2	5290	SAPA_YPS138_v1_chr_07	3498	8788
YPS138_07G00050_2_YPS138_07G00060	UFMG-CM-Y641	07G00050	07G00060	07G00050	SpB	Sp_American	SpB-MxAgave-YMX005537	SpB-YPS138-SRR4074411	SpC-SRR7500262	SpB-YPS138-SRR4074411.SpB-Bra-SRR4074412	1.36861	0.0480381	0.0480376	0.0480381	0.127562	1.33256	1.31024	WB3	2	3157	SAPA_YPS138_v1_chr_07	15575	18732
YPS138_07G00050_2_YPS138_07G00060	UFMG-CM-Y641	07G00050	07G00060	07G00060	SpB	Sp_American	SpB-MxAgave-YMX005537	SpB-YPS138-SRR4074411	SpC-SRR7500262	SpB-YPS138-SRR4074411.SpB-Bra-SRR4074412	1.36861	0.0480381	0.0480376	0.0480381	0.127562	1.33256	1.31024	WB3	2	3157	SAPA_YPS138_v1_chr_07	15575	18732
YPS138_08G02190_2_YPS138_08G02200	UFMG-CM-Y641	08G02190	08G02200	08G02190	SpA	SpB-MxAgave-YMX005537	SpB-MxAgave-YMX005537	SpB-YPS138-SRR4074411	SpB-MxAgave-YMX005537	SpB-Bra-SRR4074412.SpB-YPS138-SRR4074411.SpC-SRR7500262	0.429596	4e-06	2e-06	4e-06	4e-06	0.569204	0.889076	WB3	2	1974	SAPA_YPS138_v1_chr_08	445851	447825
YPS138_08G02190_2_YPS138_08G02200	UFMG-CM-Y641	08G02190	08G02200	08G02200	SpA	SpB-MxAgave-YMX005537	SpB-MxAgave-YMX005537	SpB-YPS138-SRR4074411	SpB-MxAgave-YMX005537	SpB-Bra-SRR4074412.SpB-YPS138-SRR4074411.SpC-SRR7500262	0.429596	4e-06	2e-06	4e-06	4e-06	0.569204	0.889076	WB3	2	1974	SAPA_YPS138_v1_chr_08	445851	447825
YPS138_08G02470_2_YPS138_08G02540	UFMG-CM-Y641	08G02470	08G02540	08G02470	SpB	Sp_American	SpB-Bra-SRR4074412	SpB-YPS138-SRR4074411	SpB-YPS138-SRR4074411.SpB-Bra-SRR4074412.SpB-MxAgave-YMX005537	SpC-SRR7500262	0.407395	0.0691571	0.109605	0.0706281	0.224446	1.52753	1.60323	WB3	9	25627	SAPA_YPS138_v1_chr_08	494824	520451
YPS138_08G02470_2_YPS138_08G02540	UFMG-CM-Y641	08G02470	08G02540	08G02480	SpB	Sp_American	SpB-Bra-SRR4074412	SpB-YPS138-SRR4074411	SpB-YPS138-SRR4074411.SpB-Bra-SRR4074412.SpB-MxAgave-YMX005537	SpC-SRR7500262	0.407395	0.0691571	0.109605	0.0706281	0.224446	1.52753	1.60323	WB3	9	25627	SAPA_YPS138_v1_chr_08	494824	520451
YPS138_08G02470_2_YPS138_08G02540	UFMG-CM-Y641	08G02470	08G02540	08G02490	SpB	Sp_American	SpB-Bra-SRR4074412	SpB-YPS138-SRR4074411	SpB-YPS138-SRR4074411.SpB-Bra-SRR4074412.SpB-MxAgave-YMX005537	SpC-SRR7500262	0.407395	0.0691571	0.109605	0.0706281	0.224446	1.52753	1.60323	WB3	9	25627	SAPA_YPS138_v1_chr_08	494824	520451
YPS138_08G02470_2_YPS138_08G02540	UFMG-CM-Y641	08G02470	08G02540	08G02500	SpB	Sp_American	SpB-Bra-SRR4074412	SpB-YPS138-SRR4074411	SpB-YPS138-SRR4074411.SpB-Bra-SRR4074412.SpB-MxAgave-YMX005537	SpC-SRR7500262	0.407395	0.0691571	0.109605	0.0706281	0.224446	1.52753	1.60323	WB3	9	25627	SAPA_YPS138_v1_chr_08	494824	520451
YPS138_08G02470_2_YPS138_08G02540	UFMG-CM-Y641	08G02470	08G02540	08G02510	SpB	Sp_American	SpB-Bra-SRR4074412	SpB-YPS138-SRR4074411	SpB-YPS138-SRR4074411.SpB-Bra-SRR4074412.SpB-MxAgave-YMX005537	SpC-SRR7500262	0.407395	0.0691571	0.109605	0.0706281	0.224446	1.52753	1.60323	WB3	9	25627	SAPA_YPS138_v1_chr_08	494824	520451
YPS138_08G02470_2_YPS138_08G02540	UFMG-CM-Y641	08G02470	08G02540	08G02520	SpB	Sp_American	SpB-Bra-SRR4074412	SpB-YPS138-SRR4074411	SpB-YPS138-SRR4074411.SpB-Bra-SRR4074412.SpB-MxAgave-YMX005537	SpC-SRR7500262	0.407395	0.0691571	0.109605	0.0706281	0.224446	1.52753	1.60323	WB3	9	25627	SAPA_YPS138_v1_chr_08	494824	520451
YPS138_08G02470_2_YPS138_08G02540	UFMG-CM-Y641	08G02470	08G02540	08G02525	SpB	Sp_American	SpB-Bra-SRR4074412	SpB-YPS138-SRR4074411	SpB-YPS138-SRR4074411.SpB-Bra-SRR4074412.SpB-MxAgave-YMX005537	SpC-SRR7500262	0.407395	0.0691571	0.109605	0.0706281	0.224446	1.52753	1.60323	WB3	9	25627	SAPA_YPS138_v1_chr_08	494824	520451
YPS138_08G02470_2_YPS138_08G02540	UFMG-CM-Y641	08G02470	08G02540	08G02530	SpB	Sp_American	SpB-Bra-SRR4074412	SpB-YPS138-SRR4074411	SpB-YPS138-SRR4074411.SpB-Bra-SRR4074412.SpB-MxAgave-YMX005537	SpC-SRR7500262	0.407395	0.0691571	0.109605	0.0706281	0.224446	1.52753	1.60323	WB3	9	25627	SAPA_YPS138_v1_chr_08	494824	520451
YPS138_08G02470_2_YPS138_08G02540	UFMG-CM-Y641	08G02470	08G02540	08G02540	SpB	Sp_American	SpB-Bra-SRR4074412	SpB-YPS138-SRR4074411	SpB-YPS138-SRR4074411.SpB-Bra-SRR4074412.SpB-MxAgave-YMX005537	SpC-SRR7500262	0.407395	0.0691571	0.109605	0.0706281	0.224446	1.52753	1.60323	WB3	9	25627	SAPA_YPS138_v1_chr_08	494824	520451
YPS138_09G00070_2_YPS138_09G00130	UFMG-CM-Y641	09G00070	09G00130	09G00070	SpB_Mx2	Sp_American	SpB-YPS138-SRR4074411	SpB-Bra-SRR4074412	SpB-MxAgave-YMX005537.SpB-YPS138-SRR4074411.SpB-Bra-SRR4074412	SpC-SRR7500262	0.0903612	0.0432522	0.0470533	0.0426653	0.0637651	0.19502	0.194564	WB3	7	17261	SAPA_YPS138_v1_chr_09	22218	39479
YPS138_09G00070_2_YPS138_09G00130	UFMG-CM-Y641	09G00070	09G00130	09G00080	SpB_Mx2	Sp_American	SpB-YPS138-SRR4074411	SpB-Bra-SRR4074412	SpB-MxAgave-YMX005537.SpB-YPS138-SRR4074411.SpB-Bra-SRR4074412	SpC-SRR7500262	0.0903612	0.0432522	0.0470533	0.0426653	0.0637651	0.19502	0.194564	WB3	7	17261	SAPA_YPS138_v1_chr_09	22218	39479
YPS138_09G00070_2_YPS138_09G00130	UFMG-CM-Y641	09G00070	09G00130	09G00090	SpB_Mx2	Sp_American	SpB-YPS138-SRR4074411	SpB-Bra-SRR4074412	SpB-MxAgave-YMX005537.SpB-YPS138-SRR4074411.SpB-Bra-SRR4074412	SpC-SRR7500262	0.0903612	0.0432522	0.0470533	0.0426653	0.0637651	0.19502	0.194564	WB3	7	17261	SAPA_YPS138_v1_chr_09	22218	39479
YPS138_09G00070_2_YPS138_09G00130	UFMG-CM-Y641	09G00070	09G00130	09G00100	SpB_Mx2	Sp_American	SpB-YPS138-SRR4074411	SpB-Bra-SRR4074412	SpB-MxAgave-YMX005537.SpB-YPS138-SRR4074411.SpB-Bra-SRR4074412	SpC-SRR7500262	0.0903612	0.0432522	0.0470533	0.0426653	0.0637651	0.19502	0.194564	WB3	7	17261	SAPA_YPS138_v1_chr_09	22218	39479
YPS138_09G00070_2_YPS138_09G00130	UFMG-CM-Y641	09G00070	09G00130	09G00110	SpB_Mx2	Sp_American	SpB-YPS138-SRR4074411	SpB-Bra-SRR4074412	SpB-MxAgave-YMX005537.SpB-YPS138-SRR4074411.SpB-Bra-SRR4074412	SpC-SRR7500262	0.0903612	0.0432522	0.0470533	0.0426653	0.0637651	0.19502	0.194564	WB3	7	17261	SAPA_YPS138_v1_chr_09	22218	39479
YPS138_09G00070_2_YPS138_09G00130	UFMG-CM-Y641	09G00070	09G00130	09G00120	SpB_Mx2	Sp_American	SpB-YPS138-SRR4074411	SpB-Bra-SRR4074412	SpB-MxAgave-YMX005537.SpB-YPS138-SRR4074411.SpB-Bra-SRR4074412	SpC-SRR7500262	0.0903612	0.0432522	0.0470533	0.0426653	0.0637651	0.19502	0.194564	WB3	7	17261	SAPA_YPS138_v1_chr_09	22218	39479
YPS138_09G00070_2_YPS138_09G00130	UFMG-CM-Y641	09G00070	09G00130	09G00130	SpB_Mx2	Sp_American	SpB-YPS138-SRR4074411	SpB-Bra-SRR4074412	SpB-MxAgave-YMX005537.SpB-YPS138-SRR4074411.SpB-Bra-SRR4074412	SpC-SRR7500262	0.0903612	0.0432522	0.0470533	0.0426653	0.0637651	0.19502	0.194564	WB3	7	17261	SAPA_YPS138_v1_chr_09	22218	39479
YPS138_09G01740_2_YPS138_09G01760	UFMG-CM-Y641	09G01740	09G01760	09G01740	SpB	Sp_American	SpB-YPS138-SRR4074411	SpB-MxAgave-YMX005537	SpB-Bra-SRR4074412.SpB-YPS138-SRR4074411.SpB-MxAgave-YMX005537	SpC-SRR7500262	0.411901	0.152296	0.118574	0.113956	0.172932	1.47874	1.36018	WB3	3	2691	SAPA_YPS138_v1_chr_09	371035	373726
YPS138_09G01740_2_YPS138_09G01760	UFMG-CM-Y641	09G01740	09G01760	09G01750	SpB	Sp_American	SpB-YPS138-SRR4074411	SpB-MxAgave-YMX005537	SpB-Bra-SRR4074412.SpB-YPS138-SRR4074411.SpB-MxAgave-YMX005537	SpC-SRR7500262	0.411901	0.152296	0.118574	0.113956	0.172932	1.47874	1.36018	WB3	3	2691	SAPA_YPS138_v1_chr_09	371035	373726
YPS138_09G01740_2_YPS138_09G01760	UFMG-CM-Y641	09G01740	09G01760	09G01760	SpB	Sp_American	SpB-YPS138-SRR4074411	SpB-MxAgave-YMX005537	SpB-Bra-SRR4074412.SpB-YPS138-SRR4074411.SpB-MxAgave-YMX005537	SpC-SRR7500262	0.411901	0.152296	0.118574	0.113956	0.172932	1.47874	1.36018	WB3	3	2691	SAPA_YPS138_v1_chr_09	371035	373726
YPS138_10G00060_2_YPS138_10G00070	UFMG-CM-Y641	10G00060	10G00070	10G00060	NA	Sp_American	SpB-YPS138-SRR4074411	SpB-MxAgave-YMX005537	SpB-Bra-SRR4074412.SpB-YPS138-SRR4074411.SpB-MxAgave-YMX005537	SpC-SRR7500262	0.107905	0.026464	0.0242816	0.0221069	0.0654844	0.270591	0.296221	WB3	2	4545	SAPA_YPS138_v1_chr_10	15310	19855
YPS138_10G00060_2_YPS138_10G00070	UFMG-CM-Y641	10G00060	10G00070	10G00070	NA	Sp_American	SpB-YPS138-SRR4074411	SpB-MxAgave-YMX005537	SpB-Bra-SRR4074412.SpB-YPS138-SRR4074411.SpB-MxAgave-YMX005537	SpC-SRR7500262	0.107905	0.026464	0.0242816	0.0221069	0.0654844	0.270591	0.296221	WB3	2	4545	SAPA_YPS138_v1_chr_10	15310	19855
YPS138_11G00880_2_YPS138_11G00930	UFMG-CM-Y641	11G00880	11G00930	11G00880	SpB_Brasil	Sp_American	SpB-Bra-SRR4074412	SpB-YPS138-SRR4074411	SpB-Bra-SRR4074412.SpB-YPS138-SRR4074411.SpB-MxAgave-YMX005537	SpC-SRR7500262	0.499086	0.30635	0.314863	0.314595	0.357089	2.18756	2.15629	WB3	6	13198	SAPA_YPS138_v1_chr_11	206052	219250
YPS138_11G00880_2_YPS138_11G00930	UFMG-CM-Y641	11G00880	11G00930	11G00890	SpB_Brasil	Sp_American	SpB-Bra-SRR4074412	SpB-YPS138-SRR4074411	SpB-Bra-SRR4074412.SpB-YPS138-SRR4074411.SpB-MxAgave-YMX005537	SpC-SRR7500262	0.499086	0.30635	0.314863	0.314595	0.357089	2.18756	2.15629	WB3	6	13198	SAPA_YPS138_v1_chr_11	206052	219250
YPS138_11G00880_2_YPS138_11G00930	UFMG-CM-Y641	11G00880	11G00930	11G00900	SpB_Brasil	Sp_American	SpB-Bra-SRR4074412	SpB-YPS138-SRR4074411	SpB-Bra-SRR4074412.SpB-YPS138-SRR4074411.SpB-MxAgave-YMX005537	SpC-SRR7500262	0.499086	0.30635	0.314863	0.314595	0.357089	2.18756	2.15629	WB3	6	13198	SAPA_YPS138_v1_chr_11	206052	219250
YPS138_11G00880_2_YPS138_11G00930	UFMG-CM-Y641	11G00880	11G00930	11G00910	SpB_Brasil	Sp_American	SpB-Bra-SRR4074412	SpB-YPS138-SRR4074411	SpB-Bra-SRR4074412.SpB-YPS138-SRR4074411.SpB-MxAgave-YMX005537	SpC-SRR7500262	0.499086	0.30635	0.314863	0.314595	0.357089	2.18756	2.15629	WB3	6	13198	SAPA_YPS138_v1_chr_11	206052	219250
YPS138_11G00880_2_YPS138_11G00930	UFMG-CM-Y641	11G00880	11G00930	11G00920	SpB_Brasil	Sp_American	SpB-Bra-SRR4074412	SpB-YPS138-SRR4074411	SpB-Bra-SRR4074412.SpB-YPS138-SRR4074411.SpB-MxAgave-YMX005537	SpC-SRR7500262	0.499086	0.30635	0.314863	0.314595	0.357089	2.18756	2.15629	WB3	6	13198	SAPA_YPS138_v1_chr_11	206052	219250
YPS138_11G00880_2_YPS138_11G00930	UFMG-CM-Y641	11G00880	11G00930	11G00930	SpB_Brasil	Sp_American	SpB-Bra-SRR4074412	SpB-YPS138-SRR4074411	SpB-Bra-SRR4074412.SpB-YPS138-SRR4074411.SpB-MxAgave-YMX005537	SpC-SRR7500262	0.499086	0.30635	0.314863	0.314595	0.357089	2.18756	2.15629	WB3	6	13198	SAPA_YPS138_v1_chr_11	206052	219250
YPS138_12G01320_2_YPS138_12G01340	UFMG-CM-Y641	12G01320	12G01340	12G01320	SpB	Sp_American	SpB-YPS138-SRR4074411	SpB-Bra-SRR4074412	SpB-MxAgave-YMX005537.SpB-YPS138-SRR4074411.SpB-Bra-SRR4074412	SpC-SRR7500262	0.0724183	0.0307974	0.0314862	0.0297579	0.0498716	0.202041	0.201459	WB3	3	5366	SAPA_YPS138_v1_chr_12	280281	285647
YPS138_12G01320_2_YPS138_12G01340	UFMG-CM-Y641	12G01320	12G01340	12G01330	SpB	Sp_American	SpB-YPS138-SRR4074411	SpB-Bra-SRR4074412	SpB-MxAgave-YMX005537.SpB-YPS138-SRR4074411.SpB-Bra-SRR4074412	SpC-SRR7500262	0.0724183	0.0307974	0.0314862	0.0297579	0.0498716	0.202041	0.201459	WB3	3	5366	SAPA_YPS138_v1_chr_12	280281	285647
YPS138_12G01320_2_YPS138_12G01340	UFMG-CM-Y641	12G01320	12G01340	12G01340	SpB	Sp_American	SpB-YPS138-SRR4074411	SpB-Bra-SRR4074412	SpB-MxAgave-YMX005537.SpB-YPS138-SRR4074411.SpB-Bra-SRR4074412	SpC-SRR7500262	0.0724183	0.0307974	0.0314862	0.0297579	0.0498716	0.202041	0.201459	WB3	3	5366	SAPA_YPS138_v1_chr_12	280281	285647
YPS138_13G02240_2_YPS138_13G02240	UFMG-CM-Y641	13G02240	13G02240	13G02240	SpB	SpB_Undefined	SpB-YPS138-SRR4074411	SpB-Bra-SRR4074412	SpB-YPS138-SRR4074411.SpB-Bra-SRR4074412	SpB-MxAgave-YMX005537	0.451028	0.167115	0.167115	0.154939	0.21802	2.63196	2.5239	WB3	1	1709	SAPA_YPS138_v1_chr_13	462808	464517
YPS138_15G00350_2_YPS138_15G00350	UFMG-CM-Y641	15G00350	15G00350	15G00350	SpB_Brasil	SpB_Undefined	SpB-Bra-SRR4074412	SpB-MxAgave-YMX005537	SpB-MxAgave-YMX005537	SpB-Bra-SRR4074412	0.0713005	0.00869028	0.0139695	0.0227138	0.0440569	0.27989	0.279098	WB3	1	1745	SAPA_YPS138_v1_chr_15	77050	78795
YPS138_15G00380_2_YPS138_15G00380	UFMG-CM-Y641	15G00380	15G00380	15G00380	SpB_Brasil	SpB-Bra-SRR4074412	SpB-Bra-SRR4074412	SpB-YPS138-SRR4074411	SpB-Bra-SRR4074412	SpB-YPS138-SRR4074411.SpB-MxAgave-YMX005537	0.0304512	0.00389757	0.00623723	0.0046817	0.0165153	0.112264	0.115016	WB3	1	1505	SAPA_YPS138_v1_chr_15	82233	83738
YPS138_15G04870_2_YPS138_15G04870	UFMG-CM-Y641	15G04870	15G04870	15G04870	NA	SpB-MxAgave-YMX005537	SpB-MxAgave-YMX005537	SpB-YPS138-SRR4074411	SpB-MxAgave-YMX005537	SpB-YPS138-SRR4074411	0.113242	0.0481469	0	2e-06	0.0481525	0.541247	0.630307	WB3	1	620	SAPA_YPS138_v1_chr_15	1032478	1033098
YPS138_01G00040_2_YPS138_01G00040	UFMG-CM-Y642	01G00040	01G00040	01G00040	SpA	Sp_American	SpB-YPS138-SRR4074411	SpB-Bra-SRR4074412	SpC-SRR7500262	SpB-MxAgave-YMX005537.SpB-YPS138-SRR4074411.SpB-Bra-SRR4074412	0.88172	0.480954	0.481078	0.475113	0.530148	1.79995	1.88842	WB3	1	1793	SAPA_YPS138_v1_chr_01	24104	25897
YPS138_01G00820_2_YPS138_01G00860	UFMG-CM-Y642	01G00820	01G00860	01G00820	SpB	SpB_Undefined	SpB-YPS138-SRR4074411	SpB-Bra-SRR4074412	SpB-YPS138-SRR4074411.SpB-Bra-SRR4074412	SpB-MxAgave-YMX005537	0.304316	0.0862833	0.122187	0.0760237	0.226838	1.28171	1.30476	WB3	6	42317	SAPA_YPS138_v1_chr_01	208970	251287
YPS138_01G00820_2_YPS138_01G00860	UFMG-CM-Y642	01G00820	01G00860	01G00830	SpB	SpB_Undefined	SpB-YPS138-SRR4074411	SpB-Bra-SRR4074412	SpB-YPS138-SRR4074411.SpB-Bra-SRR4074412	SpB-MxAgave-YMX005537	0.304316	0.0862833	0.122187	0.0760237	0.226838	1.28171	1.30476	WB3	6	42317	SAPA_YPS138_v1_chr_01	208970	251287
YPS138_01G00820_2_YPS138_01G00860	UFMG-CM-Y642	01G00820	01G00860	01G00840	SpB	SpB_Undefined	SpB-YPS138-SRR4074411	SpB-Bra-SRR4074412	SpB-YPS138-SRR4074411.SpB-Bra-SRR4074412	SpB-MxAgave-YMX005537	0.304316	0.0862833	0.122187	0.0760237	0.226838	1.28171	1.30476	WB3	6	42317	SAPA_YPS138_v1_chr_01	208970	251287
YPS138_01G00820_2_YPS138_01G00860	UFMG-CM-Y642	01G00820	01G00860	01G00845	SpB	SpB_Undefined	SpB-YPS138-SRR4074411	SpB-Bra-SRR4074412	SpB-YPS138-SRR4074411.SpB-Bra-SRR4074412	SpB-MxAgave-YMX005537	0.304316	0.0862833	0.122187	0.0760237	0.226838	1.28171	1.30476	WB3	6	42317	SAPA_YPS138_v1_chr_01	208970	251287
YPS138_01G00820_2_YPS138_01G00860	UFMG-CM-Y642	01G00820	01G00860	01G00850	SpB	SpB_Undefined	SpB-YPS138-SRR4074411	SpB-Bra-SRR4074412	SpB-YPS138-SRR4074411.SpB-Bra-SRR4074412	SpB-MxAgave-YMX005537	0.304316	0.0862833	0.122187	0.0760237	0.226838	1.28171	1.30476	WB3	6	42317	SAPA_YPS138_v1_chr_01	208970	251287
YPS138_01G00820_2_YPS138_01G00860	UFMG-CM-Y642	01G00820	01G00860	01G00860	SpB	SpB_Undefined	SpB-YPS138-SRR4074411	SpB-Bra-SRR4074412	SpB-YPS138-SRR4074411.SpB-Bra-SRR4074412	SpB-MxAgave-YMX005537	0.304316	0.0862833	0.122187	0.0760237	0.226838	1.28171	1.30476	WB3	6	42317	SAPA_YPS138_v1_chr_01	208970	251287
YPS138_02G00620_2_YPS138_02G00620	UFMG-CM-Y642	02G00620	02G00620	02G00620	NA	SpB_Undefined	SpB-YPS138-SRR4074411	SpB-MxAgave-YMX005537	SpB-Bra-SRR4074412	SpB-YPS138-SRR4074411.SpB-MxAgave-YMX005537	0.0590188	0.0441678	0.0295763	0.0295763	0.0590182	0.173409	0.173409	WB3	1	179	SAPA_YPS138_v1_chr_02	137125	137304
YPS138_02G01210_2_YPS138_02G01220	UFMG-CM-Y642	02G01210	02G01220	02G01210	SpB	Sp_American	SpB-YPS138-SRR4074411	SpB-MxAgave-YMX005537	SpB-YPS138-SRR4074411.SpB-Bra-SRR4074412.SpB-MxAgave-YMX005537	SpC-SRR7500262	0.670934	0.531368	0.527877	0.5251	0.549594	1.51368	1.51022	WB3	2	2820	SAPA_YPS138_v1_chr_02	263003	265823
YPS138_02G01210_2_YPS138_02G01220	UFMG-CM-Y642	02G01210	02G01220	02G01220	SpB	Sp_American	SpB-YPS138-SRR4074411	SpB-MxAgave-YMX005537	SpB-YPS138-SRR4074411.SpB-Bra-SRR4074412.SpB-MxAgave-YMX005537	SpC-SRR7500262	0.670934	0.531368	0.527877	0.5251	0.549594	1.51368	1.51022	WB3	2	2820	SAPA_YPS138_v1_chr_02	263003	265823
YPS138_06G00050_2_YPS138_06G00050	UFMG-CM-Y642	06G00050	06G00050	06G00050	SpA	SpA-SRR4074385	SpA-SRR4074385	WINE-JS445c1SAPA	SpA-SRR4074385	SpB-MxAgave-YMX005537.SpB-Bra-SRR4074412.SpB-YPS138-SRR4074411.WINE-JS445c1SAPA.SpC-SRR7500262	2e-06	0.00295069	0.00294894	0.00236287	0.00236287	0.00354031	0.00236287	WB3	1	1127	SAPA_YPS138_v1_chr_06	20501	21628
YPS138_06G00740_2_YPS138_06G00740	UFMG-CM-Y642	06G00740	06G00740	06G00740	NA	Sp_American	SpB-YPS138-SRR4074411	SpB-Bra-SRR4074412	SpB-YPS138-SRR4074411.SpB-Bra-SRR4074412.SpB-MxAgave-YMX005537	SpC-SRR7500262	0.0673712	0.0146184	0.0146184	0.0128086	0.0164331	0.0909049	0.0972776	WB3	1	845	SAPA_YPS138_v1_chr_06	186669	187514
YPS138_06G01160_2_YPS138_06G01190	UFMG-CM-Y642	06G01160	06G01190	06G01160	SpB	Sp_American	SpB-YPS138-SRR4074411	SpB-Bra-SRR4074412	SpC-SRR7500262	SpB-YPS138-SRR4074411	0.463902	0.103209	0.110667	0.0997832	0.124762	1.64674	1.74999	WB3	4	12540	SAPA_YPS138_v1_chr_06	268891	281431
YPS138_06G01160_2_YPS138_06G01190	UFMG-CM-Y642	06G01160	06G01190	06G01170	SpB	Sp_American	SpB-YPS138-SRR4074411	SpB-Bra-SRR4074412	SpC-SRR7500262	SpB-YPS138-SRR4074411	0.463902	0.103209	0.110667	0.0997832	0.124762	1.64674	1.74999	WB3	4	12540	SAPA_YPS138_v1_chr_06	268891	281431
YPS138_06G01160_2_YPS138_06G01190	UFMG-CM-Y642	06G01160	06G01190	06G01180	SpB	Sp_American	SpB-YPS138-SRR4074411	SpB-Bra-SRR4074412	SpC-SRR7500262	SpB-YPS138-SRR4074411	0.463902	0.103209	0.110667	0.0997832	0.124762	1.64674	1.74999	WB3	4	12540	SAPA_YPS138_v1_chr_06	268891	281431
YPS138_06G01160_2_YPS138_06G01190	UFMG-CM-Y642	06G01160	06G01190	06G01190	SpB	Sp_American	SpB-YPS138-SRR4074411	SpB-Bra-SRR4074412	SpC-SRR7500262	SpB-YPS138-SRR4074411	0.463902	0.103209	0.110667	0.0997832	0.124762	1.64674	1.74999	WB3	4	12540	SAPA_YPS138_v1_chr_06	268891	281431
YPS138_07G00010_2_YPS138_07G00020	UFMG-CM-Y642	07G00010	07G00020	07G00010	SpB_MxAgave	Sp_American	SpB-YPS138-SRR4074411	SpB-Bra-SRR4074412	SpB-YPS138-SRR4074411.SpB-Bra-SRR4074412	SpC-SRR7500262.SpB-MxAgave-YMX005537	0.433251	0.307659	0.412021	0.270853	0.475176	0.719723	0.752907	WB3	2	5290	SAPA_YPS138_v1_chr_07	3498	8788
YPS138_07G00010_2_YPS138_07G00020	UFMG-CM-Y642	07G00010	07G00020	07G00020	SpB_MxAgave	Sp_American	SpB-YPS138-SRR4074411	SpB-Bra-SRR4074412	SpB-YPS138-SRR4074411.SpB-Bra-SRR4074412	SpC-SRR7500262.SpB-MxAgave-YMX005537	0.433251	0.307659	0.412021	0.270853	0.475176	0.719723	0.752907	WB3	2	5290	SAPA_YPS138_v1_chr_07	3498	8788
YPS138_07G00050_2_YPS138_07G00060	UFMG-CM-Y642	07G00050	07G00060	07G00050	SpB	Sp_American	SpB-MxAgave-YMX005537	SpB-YPS138-SRR4074411	SpC-SRR7500262	SpB-MxAgave-YMX005537	1.36863	0.048039	0.0480371	0.048039	0.127562	1.33255	1.31028	WB3	2	3157	SAPA_YPS138_v1_chr_07	15575	18732
YPS138_07G00050_2_YPS138_07G00060	UFMG-CM-Y642	07G00050	07G00060	07G00060	SpB	Sp_American	SpB-MxAgave-YMX005537	SpB-YPS138-SRR4074411	SpC-SRR7500262	SpB-MxAgave-YMX005537	1.36863	0.048039	0.0480371	0.048039	0.127562	1.33255	1.31028	WB3	2	3157	SAPA_YPS138_v1_chr_07	15575	18732
YPS138_08G02190_2_YPS138_08G02200	UFMG-CM-Y642	08G02190	08G02200	08G02190	SpA	SpB-MxAgave-YMX005537	SpB-MxAgave-YMX005537	SpB-YPS138-SRR4074411	SpB-MxAgave-YMX005537	SpB-Bra-SRR4074412.SpB-YPS138-SRR4074411.SpC-SRR7500262	0.429596	4e-06	2e-06	4e-06	4e-06	0.569204	0.889075	WB3	2	1974	SAPA_YPS138_v1_chr_08	445851	447825
YPS138_08G02190_2_YPS138_08G02200	UFMG-CM-Y642	08G02190	08G02200	08G02200	SpA	SpB-MxAgave-YMX005537	SpB-MxAgave-YMX005537	SpB-YPS138-SRR4074411	SpB-MxAgave-YMX005537	SpB-Bra-SRR4074412.SpB-YPS138-SRR4074411.SpC-SRR7500262	0.429596	4e-06	2e-06	4e-06	4e-06	0.569204	0.889075	WB3	2	1974	SAPA_YPS138_v1_chr_08	445851	447825
YPS138_08G02470_2_YPS138_08G02540	UFMG-CM-Y642	08G02470	08G02540	08G02470	SpB	Sp_American	SpB-Bra-SRR4074412	SpB-YPS138-SRR4074411	SpB-YPS138-SRR4074411.SpB-Bra-SRR4074412.SpB-MxAgave-YMX005537	SpC-SRR7500262	0.405976	0.0650387	0.105732	0.0665812	0.220961	1.56385	1.63992	WB3	9	25627	SAPA_YPS138_v1_chr_08	494824	520451
YPS138_08G02470_2_YPS138_08G02540	UFMG-CM-Y642	08G02470	08G02540	08G02480	SpB	Sp_American	SpB-Bra-SRR4074412	SpB-YPS138-SRR4074411	SpB-YPS138-SRR4074411.SpB-Bra-SRR4074412.SpB-MxAgave-YMX005537	SpC-SRR7500262	0.405976	0.0650387	0.105732	0.0665812	0.220961	1.56385	1.63992	WB3	9	25627	SAPA_YPS138_v1_chr_08	494824	520451
YPS138_08G02470_2_YPS138_08G02540	UFMG-CM-Y642	08G02470	08G02540	08G02490	SpB	Sp_American	SpB-Bra-SRR4074412	SpB-YPS138-SRR4074411	SpB-YPS138-SRR4074411.SpB-Bra-SRR4074412.SpB-MxAgave-YMX005537	SpC-SRR7500262	0.405976	0.0650387	0.105732	0.0665812	0.220961	1.56385	1.63992	WB3	9	25627	SAPA_YPS138_v1_chr_08	494824	520451
YPS138_08G02470_2_YPS138_08G02540	UFMG-CM-Y642	08G02470	08G02540	08G02500	SpB	Sp_American	SpB-Bra-SRR4074412	SpB-YPS138-SRR4074411	SpB-YPS138-SRR4074411.SpB-Bra-SRR4074412.SpB-MxAgave-YMX005537	SpC-SRR7500262	0.405976	0.0650387	0.105732	0.0665812	0.220961	1.56385	1.63992	WB3	9	25627	SAPA_YPS138_v1_chr_08	494824	520451
YPS138_08G02470_2_YPS138_08G02540	UFMG-CM-Y642	08G02470	08G02540	08G02510	SpB	Sp_American	SpB-Bra-SRR4074412	SpB-YPS138-SRR4074411	SpB-YPS138-SRR4074411.SpB-Bra-SRR4074412.SpB-MxAgave-YMX005537	SpC-SRR7500262	0.405976	0.0650387	0.105732	0.0665812	0.220961	1.56385	1.63992	WB3	9	25627	SAPA_YPS138_v1_chr_08	494824	520451
YPS138_08G02470_2_YPS138_08G02540	UFMG-CM-Y642	08G02470	08G02540	08G02520	SpB	Sp_American	SpB-Bra-SRR4074412	SpB-YPS138-SRR4074411	SpB-YPS138-SRR4074411.SpB-Bra-SRR4074412.SpB-MxAgave-YMX005537	SpC-SRR7500262	0.405976	0.0650387	0.105732	0.0665812	0.220961	1.56385	1.63992	WB3	9	25627	SAPA_YPS138_v1_chr_08	494824	520451
YPS138_08G02470_2_YPS138_08G02540	UFMG-CM-Y642	08G02470	08G02540	08G02525	SpB	Sp_American	SpB-Bra-SRR4074412	SpB-YPS138-SRR4074411	SpB-YPS138-SRR4074411.SpB-Bra-SRR4074412.SpB-MxAgave-YMX005537	SpC-SRR7500262	0.405976	0.0650387	0.105732	0.0665812	0.220961	1.56385	1.63992	WB3	9	25627	SAPA_YPS138_v1_chr_08	494824	520451
YPS138_08G02470_2_YPS138_08G02540	UFMG-CM-Y642	08G02470	08G02540	08G02530	SpB	Sp_American	SpB-Bra-SRR4074412	SpB-YPS138-SRR4074411	SpB-YPS138-SRR4074411.SpB-Bra-SRR4074412.SpB-MxAgave-YMX005537	SpC-SRR7500262	0.405976	0.0650387	0.105732	0.0665812	0.220961	1.56385	1.63992	WB3	9	25627	SAPA_YPS138_v1_chr_08	494824	520451
YPS138_08G02470_2_YPS138_08G02540	UFMG-CM-Y642	08G02470	08G02540	08G02540	SpB	Sp_American	SpB-Bra-SRR4074412	SpB-YPS138-SRR4074411	SpB-YPS138-SRR4074411.SpB-Bra-SRR4074412.SpB-MxAgave-YMX005537	SpC-SRR7500262	0.405976	0.0650387	0.105732	0.0665812	0.220961	1.56385	1.63992	WB3	9	25627	SAPA_YPS138_v1_chr_08	494824	520451
YPS138_09G00040_2_YPS138_09G00050	UFMG-CM-Y642	09G00040	09G00050	09G00040	SpB	Sp_American	SpC-SRR7500262	SpB-Bra-SRR4074412	SpB-MxAgave-YMX005537	SpC-SRR7500262	1.09459	0.628028	0.693941	0.869464	0.628027	1.19399	1.09459	WB3	2	4794	SAPA_YPS138_v1_chr_09	7350	12144
YPS138_09G00040_2_YPS138_09G00050	UFMG-CM-Y642	09G00040	09G00050	09G00050	SpB	Sp_American	SpC-SRR7500262	SpB-Bra-SRR4074412	SpB-MxAgave-YMX005537	SpC-SRR7500262	1.09459	0.628028	0.693941	0.869464	0.628027	1.19399	1.09459	WB3	2	4794	SAPA_YPS138_v1_chr_09	7350	12144
YPS138_09G00070_2_YPS138_09G00130	UFMG-CM-Y642	09G00070	09G00130	09G00070	SpB_Mx2	Sp_American	SpB-YPS138-SRR4074411	SpB-Bra-SRR4074412	SpB-MxAgave-YMX005537.SpB-YPS138-SRR4074411.SpB-Bra-SRR4074412	SpC-SRR7500262	0.0932097	0.0456871	0.0486742	0.0449129	0.066101	0.199786	0.198894	WB3	7	17261	SAPA_YPS138_v1_chr_09	22218	39479
YPS138_09G00070_2_YPS138_09G00130	UFMG-CM-Y642	09G00070	09G00130	09G00080	SpB_Mx2	Sp_American	SpB-YPS138-SRR4074411	SpB-Bra-SRR4074412	SpB-MxAgave-YMX005537.SpB-YPS138-SRR4074411.SpB-Bra-SRR4074412	SpC-SRR7500262	0.0932097	0.0456871	0.0486742	0.0449129	0.066101	0.199786	0.198894	WB3	7	17261	SAPA_YPS138_v1_chr_09	22218	39479
YPS138_09G00070_2_YPS138_09G00130	UFMG-CM-Y642	09G00070	09G00130	09G00090	SpB_Mx2	Sp_American	SpB-YPS138-SRR4074411	SpB-Bra-SRR4074412	SpB-MxAgave-YMX005537.SpB-YPS138-SRR4074411.SpB-Bra-SRR4074412	SpC-SRR7500262	0.0932097	0.0456871	0.0486742	0.0449129	0.066101	0.199786	0.198894	WB3	7	17261	SAPA_YPS138_v1_chr_09	22218	39479
YPS138_09G00070_2_YPS138_09G00130	UFMG-CM-Y642	09G00070	09G00130	09G00100	SpB_Mx2	Sp_American	SpB-YPS138-SRR4074411	SpB-Bra-SRR4074412	SpB-MxAgave-YMX005537.SpB-YPS138-SRR4074411.SpB-Bra-SRR4074412	SpC-SRR7500262	0.0932097	0.0456871	0.0486742	0.0449129	0.066101	0.199786	0.198894	WB3	7	17261	SAPA_YPS138_v1_chr_09	22218	39479
YPS138_09G00070_2_YPS138_09G00130	UFMG-CM-Y642	09G00070	09G00130	09G00110	SpB_Mx2	Sp_American	SpB-YPS138-SRR4074411	SpB-Bra-SRR4074412	SpB-MxAgave-YMX005537.SpB-YPS138-SRR4074411.SpB-Bra-SRR4074412	SpC-SRR7500262	0.0932097	0.0456871	0.0486742	0.0449129	0.066101	0.199786	0.198894	WB3	7	17261	SAPA_YPS138_v1_chr_09	22218	39479
YPS138_09G00070_2_YPS138_09G00130	UFMG-CM-Y642	09G00070	09G00130	09G00120	SpB_Mx2	Sp_American	SpB-YPS138-SRR4074411	SpB-Bra-SRR4074412	SpB-MxAgave-YMX005537.SpB-YPS138-SRR4074411.SpB-Bra-SRR4074412	SpC-SRR7500262	0.0932097	0.0456871	0.0486742	0.0449129	0.066101	0.199786	0.198894	WB3	7	17261	SAPA_YPS138_v1_chr_09	22218	39479
YPS138_09G00070_2_YPS138_09G00130	UFMG-CM-Y642	09G00070	09G00130	09G00130	SpB_Mx2	Sp_American	SpB-YPS138-SRR4074411	SpB-Bra-SRR4074412	SpB-MxAgave-YMX005537.SpB-YPS138-SRR4074411.SpB-Bra-SRR4074412	SpC-SRR7500262	0.0932097	0.0456871	0.0486742	0.0449129	0.066101	0.199786	0.198894	WB3	7	17261	SAPA_YPS138_v1_chr_09	22218	39479
YPS138_09G01740_2_YPS138_09G01760	UFMG-CM-Y642	09G01740	09G01760	09G01740	SpB	Sp_American	SpB-YPS138-SRR4074411	SpB-MxAgave-YMX005537	SpB-Bra-SRR4074412.SpB-YPS138-SRR4074411.SpB-MxAgave-YMX005537	SpC-SRR7500262	0.409377	0.148055	0.11396	0.109322	0.168683	1.4928	1.36655	WB3	3	2691	SAPA_YPS138_v1_chr_09	371035	373726
YPS138_09G01740_2_YPS138_09G01760	UFMG-CM-Y642	09G01740	09G01760	09G01750	SpB	Sp_American	SpB-YPS138-SRR4074411	SpB-MxAgave-YMX005537	SpB-Bra-SRR4074412.SpB-YPS138-SRR4074411.SpB-MxAgave-YMX005537	SpC-SRR7500262	0.409377	0.148055	0.11396	0.109322	0.168683	1.4928	1.36655	WB3	3	2691	SAPA_YPS138_v1_chr_09	371035	373726
YPS138_09G01740_2_YPS138_09G01760	UFMG-CM-Y642	09G01740	09G01760	09G01760	SpB	Sp_American	SpB-YPS138-SRR4074411	SpB-MxAgave-YMX005537	SpB-Bra-SRR4074412.SpB-YPS138-SRR4074411.SpB-MxAgave-YMX005537	SpC-SRR7500262	0.409377	0.148055	0.11396	0.109322	0.168683	1.4928	1.36655	WB3	3	2691	SAPA_YPS138_v1_chr_09	371035	373726
YPS138_10G00060_2_YPS138_10G00070	UFMG-CM-Y642	10G00060	10G00070	10G00060	NA	Sp_American	SpB-YPS138-SRR4074411	SpB-MxAgave-YMX005537	SpB-Bra-SRR4074412.SpB-YPS138-SRR4074411.SpB-MxAgave-YMX005537	SpC-SRR7500262	0.0908261	0.0204444	0.0185069	0.0165788	0.0547388	0.224098	0.245698	WB3	2	4545	SAPA_YPS138_v1_chr_10	15310	19855
YPS138_10G00060_2_YPS138_10G00070	UFMG-CM-Y642	10G00060	10G00070	10G00070	NA	Sp_American	SpB-YPS138-SRR4074411	SpB-MxAgave-YMX005537	SpB-Bra-SRR4074412.SpB-YPS138-SRR4074411.SpB-MxAgave-YMX005537	SpC-SRR7500262	0.0908261	0.0204444	0.0185069	0.0165788	0.0547388	0.224098	0.245698	WB3	2	4545	SAPA_YPS138_v1_chr_10	15310	19855
YPS138_11G00880_2_YPS138_11G00930	UFMG-CM-Y642	11G00880	11G00930	11G00880	SpB_Brasil	Sp_American	SpB-Bra-SRR4074412	SpB-YPS138-SRR4074411	SpB-Bra-SRR4074412.SpB-YPS138-SRR4074411.SpB-MxAgave-YMX005537	SpC-SRR7500262	0.49306	0.299117	0.307677	0.307407	0.350025	2.1875	2.15719	WB3	6	13198	SAPA_YPS138_v1_chr_11	206052	219250
YPS138_11G00880_2_YPS138_11G00930	UFMG-CM-Y642	11G00880	11G00930	11G00890	SpB_Brasil	Sp_American	SpB-Bra-SRR4074412	SpB-YPS138-SRR4074411	SpB-Bra-SRR4074412.SpB-YPS138-SRR4074411.SpB-MxAgave-YMX005537	SpC-SRR7500262	0.49306	0.299117	0.307677	0.307407	0.350025	2.1875	2.15719	WB3	6	13198	SAPA_YPS138_v1_chr_11	206052	219250
YPS138_11G00880_2_YPS138_11G00930	UFMG-CM-Y642	11G00880	11G00930	11G00900	SpB_Brasil	Sp_American	SpB-Bra-SRR4074412	SpB-YPS138-SRR4074411	SpB-Bra-SRR4074412.SpB-YPS138-SRR4074411.SpB-MxAgave-YMX005537	SpC-SRR7500262	0.49306	0.299117	0.307677	0.307407	0.350025	2.1875	2.15719	WB3	6	13198	SAPA_YPS138_v1_chr_11	206052	219250
YPS138_11G00880_2_YPS138_11G00930	UFMG-CM-Y642	11G00880	11G00930	11G00910	SpB_Brasil	Sp_American	SpB-Bra-SRR4074412	SpB-YPS138-SRR4074411	SpB-Bra-SRR4074412.SpB-YPS138-SRR4074411.SpB-MxAgave-YMX005537	SpC-SRR7500262	0.49306	0.299117	0.307677	0.307407	0.350025	2.1875	2.15719	WB3	6	13198	SAPA_YPS138_v1_chr_11	206052	219250
YPS138_11G00880_2_YPS138_11G00930	UFMG-CM-Y642	11G00880	11G00930	11G00920	SpB_Brasil	Sp_American	SpB-Bra-SRR4074412	SpB-YPS138-SRR4074411	SpB-Bra-SRR4074412.SpB-YPS138-SRR4074411.SpB-MxAgave-YMX005537	SpC-SRR7500262	0.49306	0.299117	0.307677	0.307407	0.350025	2.1875	2.15719	WB3	6	13198	SAPA_YPS138_v1_chr_11	206052	219250
YPS138_11G00880_2_YPS138_11G00930	UFMG-CM-Y642	11G00880	11G00930	11G00930	SpB_Brasil	Sp_American	SpB-Bra-SRR4074412	SpB-YPS138-SRR4074411	SpB-Bra-SRR4074412.SpB-YPS138-SRR4074411.SpB-MxAgave-YMX005537	SpC-SRR7500262	0.49306	0.299117	0.307677	0.307407	0.350025	2.1875	2.15719	WB3	6	13198	SAPA_YPS138_v1_chr_11	206052	219250
YPS138_12G01320_2_YPS138_12G01340	UFMG-CM-Y642	12G01320	12G01340	12G01320	SpB	Sp_American	SpB-YPS138-SRR4074411	SpB-Bra-SRR4074412	SpB-MxAgave-YMX005537.SpB-YPS138-SRR4074411.SpB-Bra-SRR4074412	SpC-SRR7500262	0.0730663	0.0312267	0.0319255	0.0301734	0.0505759	0.204993	0.204408	WB3	3	5366	SAPA_YPS138_v1_chr_12	280281	285647
YPS138_12G01320_2_YPS138_12G01340	UFMG-CM-Y642	12G01320	12G01340	12G01330	SpB	Sp_American	SpB-YPS138-SRR4074411	SpB-Bra-SRR4074412	SpB-MxAgave-YMX005537.SpB-YPS138-SRR4074411.SpB-Bra-SRR4074412	SpC-SRR7500262	0.0730663	0.0312267	0.0319255	0.0301734	0.0505759	0.204993	0.204408	WB3	3	5366	SAPA_YPS138_v1_chr_12	280281	285647
YPS138_12G01320_2_YPS138_12G01340	UFMG-CM-Y642	12G01320	12G01340	12G01340	SpB	Sp_American	SpB-YPS138-SRR4074411	SpB-Bra-SRR4074412	SpB-MxAgave-YMX005537.SpB-YPS138-SRR4074411.SpB-Bra-SRR4074412	SpC-SRR7500262	0.0730663	0.0312267	0.0319255	0.0301734	0.0505759	0.204993	0.204408	WB3	3	5366	SAPA_YPS138_v1_chr_12	280281	285647
YPS138_13G02240_2_YPS138_13G02240	UFMG-CM-Y642	13G02240	13G02240	13G02240	SpB	SpB_Undefined	SpB-YPS138-SRR4074411	SpB-Bra-SRR4074412	SpB-Bra-SRR4074412	SpB-YPS138-SRR4074411	0.441678	0.153244	0.15325	0.140922	0.20481	2.61584	2.55298	WB3	1	1709	SAPA_YPS138_v1_chr_13	462808	464517
YPS138_15G00350_2_YPS138_15G00350	UFMG-CM-Y642	15G00350	15G00350	15G00350	SpB_Brasil	SpB_Undefined	SpB-Bra-SRR4074412	SpB-MxAgave-YMX005537	SpB-MxAgave-YMX005537	SpB-Bra-SRR4074412	0.0707512	0.0101205	0.015261	0.0237177	0.0443975	0.271276	0.270544	WB3	1	1745	SAPA_YPS138_v1_chr_15	77050	78795
YPS138_15G00380_2_YPS138_15G00380	UFMG-CM-Y642	15G00380	15G00380	15G00380	SpB_Brasil	SpB-Bra-SRR4074412	SpB-Bra-SRR4074412	SpB-YPS138-SRR4074411	SpB-Bra-SRR4074412	SpB-YPS138-SRR4074411.SpB-MxAgave-YMX005537	0.0301439	0.00385908	0.00617548	0.00463537	0.0163501	0.111041	0.113759	WB3	1	1505	SAPA_YPS138_v1_chr_15	82233	83738
YPS138_02G00010_2_YPS138_02G00040	UFMG-CM-Y645	02G00010	02G00040	02G00010	SpB_Mx2	SpB_Undefined	SpB-YPS138-SRR4074411	SpB-MxAgave-YMX005537	SpB-MxAgave-YMX005537	SpB-YPS138-SRR4074411	0.386044	0.0668203	0.0335715	0.0265904	0.188112	1.68342	1.6782	SAM1	4	7290	SAPA_YPS138_v1_chr_02	1441	8731
YPS138_02G00010_2_YPS138_02G00040	UFMG-CM-Y645	02G00010	02G00040	02G00020	SpB_Mx2	SpB_Undefined	SpB-YPS138-SRR4074411	SpB-MxAgave-YMX005537	SpB-MxAgave-YMX005537	SpB-YPS138-SRR4074411	0.386044	0.0668203	0.0335715	0.0265904	0.188112	1.68342	1.6782	SAM1	4	7290	SAPA_YPS138_v1_chr_02	1441	8731
YPS138_02G00010_2_YPS138_02G00040	UFMG-CM-Y645	02G00010	02G00040	02G00030	SpB_Mx2	SpB_Undefined	SpB-YPS138-SRR4074411	SpB-MxAgave-YMX005537	SpB-MxAgave-YMX005537	SpB-YPS138-SRR4074411	0.386044	0.0668203	0.0335715	0.0265904	0.188112	1.68342	1.6782	SAM1	4	7290	SAPA_YPS138_v1_chr_02	1441	8731
YPS138_02G00010_2_YPS138_02G00040	UFMG-CM-Y645	02G00010	02G00040	02G00040	SpB_Mx2	SpB_Undefined	SpB-YPS138-SRR4074411	SpB-MxAgave-YMX005537	SpB-MxAgave-YMX005537	SpB-YPS138-SRR4074411	0.386044	0.0668203	0.0335715	0.0265904	0.188112	1.68342	1.6782	SAM1	4	7290	SAPA_YPS138_v1_chr_02	1441	8731
YPS138_06G00050_2_YPS138_06G00050	UFMG-CM-Y645	06G00050	06G00050	06G00050	SpA	SpA-SRR4074385	SpA-SRR4074385	WINE-JS445c1SAPA	SpA-SRR4074385	SpB-MxAgave-YMX005537.SpB-Bra-SRR4074412.SpB-YPS138-SRR4074411.WINE-JS445c1SAPA.SpC-SRR7500262	2e-06	0.0029844	0.00298415	0.00239026	0.00239026	0.00358122	0.00239026	SAM1	1	1127	SAPA_YPS138_v1_chr_06	20501	21628
YPS138_15G00070_2_YPS138_15G00130	UFMG-CM-Y645	15G00070	15G00130	15G00070	SpB	SpB_Undefined	SpB-YPS138-SRR4074411	SpB-MxAgave-YMX005537	SpB-MxAgave-YMX005537	SpB-YPS138-SRR4074411	0.0651194	0.00980316	0.00884831	0.00823317	0.0325511	0.171314	0.173194	SAM1	7	12516	SAPA_YPS138_v1_chr_15	24352	36868
YPS138_15G00070_2_YPS138_15G00130	UFMG-CM-Y645	15G00070	15G00130	15G00080	SpB	SpB_Undefined	SpB-YPS138-SRR4074411	SpB-MxAgave-YMX005537	SpB-MxAgave-YMX005537	SpB-YPS138-SRR4074411	0.0651194	0.00980316	0.00884831	0.00823317	0.0325511	0.171314	0.173194	SAM1	7	12516	SAPA_YPS138_v1_chr_15	24352	36868
YPS138_15G00070_2_YPS138_15G00130	UFMG-CM-Y645	15G00070	15G00130	15G00090	SpB	SpB_Undefined	SpB-YPS138-SRR4074411	SpB-MxAgave-YMX005537	SpB-MxAgave-YMX005537	SpB-YPS138-SRR4074411	0.0651194	0.00980316	0.00884831	0.00823317	0.0325511	0.171314	0.173194	SAM1	7	12516	SAPA_YPS138_v1_chr_15	24352	36868
YPS138_15G00070_2_YPS138_15G00130	UFMG-CM-Y645	15G00070	15G00130	15G00100	SpB	SpB_Undefined	SpB-YPS138-SRR4074411	SpB-MxAgave-YMX005537	SpB-MxAgave-YMX005537	SpB-YPS138-SRR4074411	0.0651194	0.00980316	0.00884831	0.00823317	0.0325511	0.171314	0.173194	SAM1	7	12516	SAPA_YPS138_v1_chr_15	24352	36868
YPS138_15G00070_2_YPS138_15G00130	UFMG-CM-Y645	15G00070	15G00130	15G00110	SpB	SpB_Undefined	SpB-YPS138-SRR4074411	SpB-MxAgave-YMX005537	SpB-MxAgave-YMX005537	SpB-YPS138-SRR4074411	0.0651194	0.00980316	0.00884831	0.00823317	0.0325511	0.171314	0.173194	SAM1	7	12516	SAPA_YPS138_v1_chr_15	24352	36868
YPS138_15G00070_2_YPS138_15G00130	UFMG-CM-Y645	15G00070	15G00130	15G00120	SpB	SpB_Undefined	SpB-YPS138-SRR4074411	SpB-MxAgave-YMX005537	SpB-MxAgave-YMX005537	SpB-YPS138-SRR4074411	0.0651194	0.00980316	0.00884831	0.00823317	0.0325511	0.171314	0.173194	SAM1	7	12516	SAPA_YPS138_v1_chr_15	24352	36868
YPS138_15G00070_2_YPS138_15G00130	UFMG-CM-Y645	15G00070	15G00130	15G00130	SpB	SpB_Undefined	SpB-YPS138-SRR4074411	SpB-MxAgave-YMX005537	SpB-MxAgave-YMX005537	SpB-YPS138-SRR4074411	0.0651194	0.00980316	0.00884831	0.00823317	0.0325511	0.171314	0.173194	SAM1	7	12516	SAPA_YPS138_v1_chr_15	24352	36868
YPS138_15G00290_2_YPS138_15G00290	UFMG-CM-Y645	15G00290	15G00290	15G00290	NA	SpB-YPS138-SRR4074411	SpB-YPS138-SRR4074411	SpB-Bra-SRR4074412	SpB-YPS138-SRR4074411	SpB-Bra-SRR4074412	0.0236065	0.00781484	0.0197855	2e-06	0.0237231	0.171609	0.161649	SAM1	1	554	SAPA_YPS138_v1_chr_15	64894	65448
YPS138_02G00010_2_YPS138_02G00040	UFMG-CM-Y646	02G00010	02G00040	02G00010	SpB_Mx2	SpB_Undefined	SpB-YPS138-SRR4074411	SpB-MxAgave-YMX005537	SpB-MxAgave-YMX005537	SpB-YPS138-SRR4074411	0.384722	0.064605	0.0313452	0.0243872	0.186186	1.68551	1.68029	SAM1	4	7290	SAPA_YPS138_v1_chr_02	1441	8731
YPS138_02G00010_2_YPS138_02G00040	UFMG-CM-Y646	02G00010	02G00040	02G00020	SpB_Mx2	SpB_Undefined	SpB-YPS138-SRR4074411	SpB-MxAgave-YMX005537	SpB-MxAgave-YMX005537	SpB-YPS138-SRR4074411	0.384722	0.064605	0.0313452	0.0243872	0.186186	1.68551	1.68029	SAM1	4	7290	SAPA_YPS138_v1_chr_02	1441	8731
YPS138_02G00010_2_YPS138_02G00040	UFMG-CM-Y646	02G00010	02G00040	02G00030	SpB_Mx2	SpB_Undefined	SpB-YPS138-SRR4074411	SpB-MxAgave-YMX005537	SpB-MxAgave-YMX005537	SpB-YPS138-SRR4074411	0.384722	0.064605	0.0313452	0.0243872	0.186186	1.68551	1.68029	SAM1	4	7290	SAPA_YPS138_v1_chr_02	1441	8731
YPS138_02G00010_2_YPS138_02G00040	UFMG-CM-Y646	02G00010	02G00040	02G00040	SpB_Mx2	SpB_Undefined	SpB-YPS138-SRR4074411	SpB-MxAgave-YMX005537	SpB-MxAgave-YMX005537	SpB-YPS138-SRR4074411	0.384722	0.064605	0.0313452	0.0243872	0.186186	1.68551	1.68029	SAM1	4	7290	SAPA_YPS138_v1_chr_02	1441	8731
YPS138_02G01210_2_YPS138_02G01220	UFMG-CM-Y646	02G01210	02G01220	02G01210	SpB	Sp_American	SpB-YPS138-SRR4074411	SpB-MxAgave-YMX005537	SpB-YPS138-SRR4074411.SpB-Bra-SRR4074412.SpB-MxAgave-YMX005537	SpC-SRR7500262	0.710043	0.575697	0.572314	0.569688	0.596385	1.507	1.50196	SAM1	2	2820	SAPA_YPS138_v1_chr_02	263003	265823
YPS138_02G01210_2_YPS138_02G01220	UFMG-CM-Y646	02G01210	02G01220	02G01220	SpB	Sp_American	SpB-YPS138-SRR4074411	SpB-MxAgave-YMX005537	SpB-YPS138-SRR4074411.SpB-Bra-SRR4074412.SpB-MxAgave-YMX005537	SpC-SRR7500262	0.710043	0.575697	0.572314	0.569688	0.596385	1.507	1.50196	SAM1	2	2820	SAPA_YPS138_v1_chr_02	263003	265823
YPS138_06G00050_2_YPS138_06G00050	UFMG-CM-Y646	06G00050	06G00050	06G00050	SpA	SpA-SRR4074385	SpA-SRR4074385	WINE-JS445c1SAPA	SpA-SRR4074385	SpB-Bra-SRR4074412.SpB-MxAgave-YMX005537.SpB-YPS138-SRR4074411.WINE-JS445c1SAPA.SpC-SRR7500262	2e-06	0.00292341	0.00292465	0.00234197	0.00234197	0.00350967	0.00234197	SAM1	1	1127	SAPA_YPS138_v1_chr_06	20501	21628
YPS138_07G04900_2_YPS138_07G04920	UFMG-CM-Y646	07G04900	07G04920	07G04900	SpB_MxAgave	Sp_American	SpB-MxAgave-YMX005537	SpB-YPS138-SRR4074411	SpB-Bra-SRR4074412.SpB-YPS138-SRR4074411.SpB-MxAgave-YMX005537	SpC-SRR7500262	0.474163	0.248306	0.220745	0.227696	0.318221	1.32791	1.29478	SAM1	3	7224	SAPA_YPS138_v1_chr_07	1024790	1032014
YPS138_07G04900_2_YPS138_07G04920	UFMG-CM-Y646	07G04900	07G04920	07G04910	SpB_MxAgave	Sp_American	SpB-MxAgave-YMX005537	SpB-YPS138-SRR4074411	SpB-Bra-SRR4074412.SpB-YPS138-SRR4074411.SpB-MxAgave-YMX005537	SpC-SRR7500262	0.474163	0.248306	0.220745	0.227696	0.318221	1.32791	1.29478	SAM1	3	7224	SAPA_YPS138_v1_chr_07	1024790	1032014
YPS138_07G04900_2_YPS138_07G04920	UFMG-CM-Y646	07G04900	07G04920	07G04920	SpB_MxAgave	Sp_American	SpB-MxAgave-YMX005537	SpB-YPS138-SRR4074411	SpB-Bra-SRR4074412.SpB-YPS138-SRR4074411.SpB-MxAgave-YMX005537	SpC-SRR7500262	0.474163	0.248306	0.220745	0.227696	0.318221	1.32791	1.29478	SAM1	3	7224	SAPA_YPS138_v1_chr_07	1024790	1032014
YPS138_07G04940_2_YPS138_07G04960	UFMG-CM-Y646	07G04940	07G04960	07G04940	SpB_MxAgave	SpB_Undefined	SpB-YPS138-SRR4074411	SpB-MxAgave-YMX005537	SpB-Bra-SRR4074412	SpB-YPS138-SRR4074411	0.305233	0.0552472	0.0491179	0.0385265	0.139042	1.37106	0.941094	SAM1	3	7240	SAPA_YPS138_v1_chr_07	1038340	1045580
YPS138_07G04940_2_YPS138_07G04960	UFMG-CM-Y646	07G04940	07G04960	07G04950	SpB_MxAgave	SpB_Undefined	SpB-YPS138-SRR4074411	SpB-MxAgave-YMX005537	SpB-Bra-SRR4074412	SpB-YPS138-SRR4074411	0.305233	0.0552472	0.0491179	0.0385265	0.139042	1.37106	0.941094	SAM1	3	7240	SAPA_YPS138_v1_chr_07	1038340	1045580
YPS138_07G04940_2_YPS138_07G04960	UFMG-CM-Y646	07G04940	07G04960	07G04960	SpB_MxAgave	SpB_Undefined	SpB-YPS138-SRR4074411	SpB-MxAgave-YMX005537	SpB-Bra-SRR4074412	SpB-YPS138-SRR4074411	0.305233	0.0552472	0.0491179	0.0385265	0.139042	1.37106	0.941094	SAM1	3	7240	SAPA_YPS138_v1_chr_07	1038340	1045580
YPS138_09G00030_2_YPS138_09G00050	UFMG-CM-Y646	09G00030	09G00050	09G00030	SpB_Mx1	SpB-YPS138-SRR4074411	SpB-YPS138-SRR4074411	WINE-JS445c1SAPA	SpB-YPS138-SRR4074411	SpB-Bra-SRR4074412.SpC-SRR7500262.SpB-MxAgave-YMX005537	0.291222	0.319919	0.402066	2e-06	0.31992	0.291221	0.291221	SAM1	3	6217	SAPA_YPS138_v1_chr_09	5927	12144
YPS138_09G00030_2_YPS138_09G00050	UFMG-CM-Y646	09G00030	09G00050	09G00040	SpB_Mx1	SpB-YPS138-SRR4074411	SpB-YPS138-SRR4074411	WINE-JS445c1SAPA	SpB-YPS138-SRR4074411	SpB-Bra-SRR4074412.SpC-SRR7500262.SpB-MxAgave-YMX005537	0.291222	0.319919	0.402066	2e-06	0.31992	0.291221	0.291221	SAM1	3	6217	SAPA_YPS138_v1_chr_09	5927	12144
YPS138_09G00030_2_YPS138_09G00050	UFMG-CM-Y646	09G00030	09G00050	09G00050	SpB_Mx1	SpB-YPS138-SRR4074411	SpB-YPS138-SRR4074411	WINE-JS445c1SAPA	SpB-YPS138-SRR4074411	SpB-Bra-SRR4074412.SpC-SRR7500262.SpB-MxAgave-YMX005537	0.291222	0.319919	0.402066	2e-06	0.31992	0.291221	0.291221	SAM1	3	6217	SAPA_YPS138_v1_chr_09	5927	12144
YPS138_11G00880_2_YPS138_11G00930	UFMG-CM-Y646	11G00880	11G00930	11G00880	NA	Sp_American	SpB-Bra-SRR4074412	SpB-YPS138-SRR4074411	SpB-Bra-SRR4074412.SpB-YPS138-SRR4074411.SpB-MxAgave-YMX005537	SpC-SRR7500262	0.536668	0.349192	0.358371	0.357176	0.397716	2.13353	2.10228	SAM1	6	13198	SAPA_YPS138_v1_chr_11	206052	219250
YPS138_11G00880_2_YPS138_11G00930	UFMG-CM-Y646	11G00880	11G00930	11G00890	NA	Sp_American	SpB-Bra-SRR4074412	SpB-YPS138-SRR4074411	SpB-Bra-SRR4074412.SpB-YPS138-SRR4074411.SpB-MxAgave-YMX005537	SpC-SRR7500262	0.536668	0.349192	0.358371	0.357176	0.397716	2.13353	2.10228	SAM1	6	13198	SAPA_YPS138_v1_chr_11	206052	219250
YPS138_11G00880_2_YPS138_11G00930	UFMG-CM-Y646	11G00880	11G00930	11G00900	NA	Sp_American	SpB-Bra-SRR4074412	SpB-YPS138-SRR4074411	SpB-Bra-SRR4074412.SpB-YPS138-SRR4074411.SpB-MxAgave-YMX005537	SpC-SRR7500262	0.536668	0.349192	0.358371	0.357176	0.397716	2.13353	2.10228	SAM1	6	13198	SAPA_YPS138_v1_chr_11	206052	219250
YPS138_11G00880_2_YPS138_11G00930	UFMG-CM-Y646	11G00880	11G00930	11G00910	NA	Sp_American	SpB-Bra-SRR4074412	SpB-YPS138-SRR4074411	SpB-Bra-SRR4074412.SpB-YPS138-SRR4074411.SpB-MxAgave-YMX005537	SpC-SRR7500262	0.536668	0.349192	0.358371	0.357176	0.397716	2.13353	2.10228	SAM1	6	13198	SAPA_YPS138_v1_chr_11	206052	219250
YPS138_11G00880_2_YPS138_11G00930	UFMG-CM-Y646	11G00880	11G00930	11G00920	NA	Sp_American	SpB-Bra-SRR4074412	SpB-YPS138-SRR4074411	SpB-Bra-SRR4074412.SpB-YPS138-SRR4074411.SpB-MxAgave-YMX005537	SpC-SRR7500262	0.536668	0.349192	0.358371	0.357176	0.397716	2.13353	2.10228	SAM1	6	13198	SAPA_YPS138_v1_chr_11	206052	219250
YPS138_11G00880_2_YPS138_11G00930	UFMG-CM-Y646	11G00880	11G00930	11G00930	NA	Sp_American	SpB-Bra-SRR4074412	SpB-YPS138-SRR4074411	SpB-Bra-SRR4074412.SpB-YPS138-SRR4074411.SpB-MxAgave-YMX005537	SpC-SRR7500262	0.536668	0.349192	0.358371	0.357176	0.397716	2.13353	2.10228	SAM1	6	13198	SAPA_YPS138_v1_chr_11	206052	219250
YPS138_12G01320_2_YPS138_12G01340	UFMG-CM-Y646	12G01320	12G01340	12G01320	SpB	Sp_American	SpB-YPS138-SRR4074411	SpB-Bra-SRR4074412	SpB-MxAgave-YMX005537.SpB-YPS138-SRR4074411.SpB-Bra-SRR4074412	SpC-SRR7500262	0.100179	0.0503338	0.0512823	0.0489041	0.0722504	0.274452	0.274149	SAM1	3	5366	SAPA_YPS138_v1_chr_12	280281	285647
YPS138_12G01320_2_YPS138_12G01340	UFMG-CM-Y646	12G01320	12G01340	12G01330	SpB	Sp_American	SpB-YPS138-SRR4074411	SpB-Bra-SRR4074412	SpB-MxAgave-YMX005537.SpB-YPS138-SRR4074411.SpB-Bra-SRR4074412	SpC-SRR7500262	0.100179	0.0503338	0.0512823	0.0489041	0.0722504	0.274452	0.274149	SAM1	3	5366	SAPA_YPS138_v1_chr_12	280281	285647
YPS138_12G01320_2_YPS138_12G01340	UFMG-CM-Y646	12G01320	12G01340	12G01340	SpB	Sp_American	SpB-YPS138-SRR4074411	SpB-Bra-SRR4074412	SpB-MxAgave-YMX005537.SpB-YPS138-SRR4074411.SpB-Bra-SRR4074412	SpC-SRR7500262	0.100179	0.0503338	0.0512823	0.0489041	0.0722504	0.274452	0.274149	SAM1	3	5366	SAPA_YPS138_v1_chr_12	280281	285647
YPS138_12G04690_2_YPS138_12G04700	UFMG-CM-Y646	12G04690	12G04700	12G04690	SpB_MxAgave	Sp_American	SpB-YPS138-SRR4074411	SpB-Bra-SRR4074412	SpB-MxAgave-YMX005537.SpB-YPS138-SRR4074411.SpB-Bra-SRR4074412	SpC-SRR7500262	0.559303	0.0689118	0.083482	0.0593054	0.225961	0.633154	0.702492	SAM1	2	6669	SAPA_YPS138_v1_chr_12	1018743	1025412
YPS138_12G04690_2_YPS138_12G04700	UFMG-CM-Y646	12G04690	12G04700	12G04700	SpB_MxAgave	Sp_American	SpB-YPS138-SRR4074411	SpB-Bra-SRR4074412	SpB-MxAgave-YMX005537.SpB-YPS138-SRR4074411.SpB-Bra-SRR4074412	SpC-SRR7500262	0.559303	0.0689118	0.083482	0.0593054	0.225961	0.633154	0.702492	SAM1	2	6669	SAPA_YPS138_v1_chr_12	1018743	1025412
YPS138_14G03670_2_YPS138_14G03690	UFMG-CM-Y646	14G03670	14G03690	14G03670	SpB_Mx2	Sp_American	SpB-Bra-SRR4074412	SpB-YPS138-SRR4074411	SpB-MxAgave-YMX005537.SpB-YPS138-SRR4074411.SpB-Bra-SRR4074412	SpC-SRR7500262	0.114347	0.0546403	0.0598805	0.0553533	0.0585566	0.233133	0.234979	SAM1	3	11301	SAPA_YPS138_v1_chr_14	744006	755307
YPS138_14G03670_2_YPS138_14G03690	UFMG-CM-Y646	14G03670	14G03690	14G03680	SpB_Mx2	Sp_American	SpB-Bra-SRR4074412	SpB-YPS138-SRR4074411	SpB-MxAgave-YMX005537.SpB-YPS138-SRR4074411.SpB-Bra-SRR4074412	SpC-SRR7500262	0.114347	0.0546403	0.0598805	0.0553533	0.0585566	0.233133	0.234979	SAM1	3	11301	SAPA_YPS138_v1_chr_14	744006	755307
YPS138_14G03670_2_YPS138_14G03690	UFMG-CM-Y646	14G03670	14G03690	14G03690	SpB_Mx2	Sp_American	SpB-Bra-SRR4074412	SpB-YPS138-SRR4074411	SpB-MxAgave-YMX005537.SpB-YPS138-SRR4074411.SpB-Bra-SRR4074412	SpC-SRR7500262	0.114347	0.0546403	0.0598805	0.0553533	0.0585566	0.233133	0.234979	SAM1	3	11301	SAPA_YPS138_v1_chr_14	744006	755307
YPS138_02G00010_2_YPS138_02G00040	UFMG-CM-Y647	02G00010	02G00040	02G00010	SpB_Mx2	SpB_Undefined	SpB-YPS138-SRR4074411	SpB-MxAgave-YMX005537	SpB-MxAgave-YMX005537	SpB-YPS138-SRR4074411	0.383937	0.0623346	0.0290934	0.022158	0.184313	1.70277	1.69779	SAM1	4	7290	SAPA_YPS138_v1_chr_02	1441	8731
YPS138_02G00010_2_YPS138_02G00040	UFMG-CM-Y647	02G00010	02G00040	02G00020	SpB_Mx2	SpB_Undefined	SpB-YPS138-SRR4074411	SpB-MxAgave-YMX005537	SpB-MxAgave-YMX005537	SpB-YPS138-SRR4074411	0.383937	0.0623346	0.0290934	0.022158	0.184313	1.70277	1.69779	SAM1	4	7290	SAPA_YPS138_v1_chr_02	1441	8731
YPS138_02G00010_2_YPS138_02G00040	UFMG-CM-Y647	02G00010	02G00040	02G00030	SpB_Mx2	SpB_Undefined	SpB-YPS138-SRR4074411	SpB-MxAgave-YMX005537	SpB-MxAgave-YMX005537	SpB-YPS138-SRR4074411	0.383937	0.0623346	0.0290934	0.022158	0.184313	1.70277	1.69779	SAM1	4	7290	SAPA_YPS138_v1_chr_02	1441	8731
YPS138_02G00010_2_YPS138_02G00040	UFMG-CM-Y647	02G00010	02G00040	02G00040	SpB_Mx2	SpB_Undefined	SpB-YPS138-SRR4074411	SpB-MxAgave-YMX005537	SpB-MxAgave-YMX005537	SpB-YPS138-SRR4074411	0.383937	0.0623346	0.0290934	0.022158	0.184313	1.70277	1.69779	SAM1	4	7290	SAPA_YPS138_v1_chr_02	1441	8731
YPS138_02G01210_2_YPS138_02G01220	UFMG-CM-Y647	02G01210	02G01220	02G01210	SpB	Sp_American	SpB-YPS138-SRR4074411	SpB-MxAgave-YMX005537	SpB-YPS138-SRR4074411.SpB-Bra-SRR4074412.SpB-MxAgave-YMX005537	SpC-SRR7500262	0.680178	0.540056	0.536564	0.53384	0.561686	1.51307	1.50974	SAM1	2	2820	SAPA_YPS138_v1_chr_02	263003	265823
YPS138_02G01210_2_YPS138_02G01220	UFMG-CM-Y647	02G01210	02G01220	02G01220	SpB	Sp_American	SpB-YPS138-SRR4074411	SpB-MxAgave-YMX005537	SpB-YPS138-SRR4074411.SpB-Bra-SRR4074412.SpB-MxAgave-YMX005537	SpC-SRR7500262	0.680178	0.540056	0.536564	0.53384	0.561686	1.51307	1.50974	SAM1	2	2820	SAPA_YPS138_v1_chr_02	263003	265823
YPS138_06G00020_2_YPS138_06G00050	UFMG-CM-Y647	06G00020	06G00050	06G00020	SpA	SpA-SRR4074385	SpA-SRR4074385	WINE-JS445c1SAPA	SpA-SRR4074385	WINE-JS445c1SAPA.SpC-SRR7500262.SpB-Bra-SRR4074412.SpB-YPS138-SRR4074411.SpB-MxAgave-YMX005537	2e-06	0.00428388	0.00428605	0.00357455	0.00286013	0.00428613	0.00285817	SAM1	4	11493	SAPA_YPS138_v1_chr_06	10135	21628
YPS138_06G00020_2_YPS138_06G00050	UFMG-CM-Y647	06G00020	06G00050	06G00030	SpA	SpA-SRR4074385	SpA-SRR4074385	WINE-JS445c1SAPA	SpA-SRR4074385	WINE-JS445c1SAPA.SpC-SRR7500262.SpB-Bra-SRR4074412.SpB-YPS138-SRR4074411.SpB-MxAgave-YMX005537	2e-06	0.00428388	0.00428605	0.00357455	0.00286013	0.00428613	0.00285817	SAM1	4	11493	SAPA_YPS138_v1_chr_06	10135	21628
YPS138_06G00020_2_YPS138_06G00050	UFMG-CM-Y647	06G00020	06G00050	06G00040	SpA	SpA-SRR4074385	SpA-SRR4074385	WINE-JS445c1SAPA	SpA-SRR4074385	WINE-JS445c1SAPA.SpC-SRR7500262.SpB-Bra-SRR4074412.SpB-YPS138-SRR4074411.SpB-MxAgave-YMX005537	2e-06	0.00428388	0.00428605	0.00357455	0.00286013	0.00428613	0.00285817	SAM1	4	11493	SAPA_YPS138_v1_chr_06	10135	21628
YPS138_06G00020_2_YPS138_06G00050	UFMG-CM-Y647	06G00020	06G00050	06G00050	SpA	SpA-SRR4074385	SpA-SRR4074385	WINE-JS445c1SAPA	SpA-SRR4074385	WINE-JS445c1SAPA.SpC-SRR7500262.SpB-Bra-SRR4074412.SpB-YPS138-SRR4074411.SpB-MxAgave-YMX005537	2e-06	0.00428388	0.00428605	0.00357455	0.00286013	0.00428613	0.00285817	SAM1	4	11493	SAPA_YPS138_v1_chr_06	10135	21628
YPS138_07G04900_2_YPS138_07G04920	UFMG-CM-Y647	07G04900	07G04920	07G04900	SpB_MxAgave	Sp_American	SpB-MxAgave-YMX005537	SpB-YPS138-SRR4074411	SpB-Bra-SRR4074412.SpB-YPS138-SRR4074411.SpB-MxAgave-YMX005537	SpC-SRR7500262	0.509559	0.259568	0.231959	0.238929	0.33675	3.80717	3.80624	SAM1	3	7224	SAPA_YPS138_v1_chr_07	1024790	1032014
YPS138_07G04900_2_YPS138_07G04920	UFMG-CM-Y647	07G04900	07G04920	07G04910	SpB_MxAgave	Sp_American	SpB-MxAgave-YMX005537	SpB-YPS138-SRR4074411	SpB-Bra-SRR4074412.SpB-YPS138-SRR4074411.SpB-MxAgave-YMX005537	SpC-SRR7500262	0.509559	0.259568	0.231959	0.238929	0.33675	3.80717	3.80624	SAM1	3	7224	SAPA_YPS138_v1_chr_07	1024790	1032014
YPS138_07G04900_2_YPS138_07G04920	UFMG-CM-Y647	07G04900	07G04920	07G04920	SpB_MxAgave	Sp_American	SpB-MxAgave-YMX005537	SpB-YPS138-SRR4074411	SpB-Bra-SRR4074412.SpB-YPS138-SRR4074411.SpB-MxAgave-YMX005537	SpC-SRR7500262	0.509559	0.259568	0.231959	0.238929	0.33675	3.80717	3.80624	SAM1	3	7224	SAPA_YPS138_v1_chr_07	1024790	1032014
YPS138_07G04940_2_YPS138_07G04960	UFMG-CM-Y647	07G04940	07G04960	07G04940	SpB	SpB_Undefined	SpB-YPS138-SRR4074411	SpB-MxAgave-YMX005537	SpB-Bra-SRR4074412	SpB-YPS138-SRR4074411	0.322091	0.0570043	0.0505833	0.0395135	0.144949	1.54005	0.995967	SAM1	3	7240	SAPA_YPS138_v1_chr_07	1038340	1045580
YPS138_07G04940_2_YPS138_07G04960	UFMG-CM-Y647	07G04940	07G04960	07G04950	SpB	SpB_Undefined	SpB-YPS138-SRR4074411	SpB-MxAgave-YMX005537	SpB-Bra-SRR4074412	SpB-YPS138-SRR4074411	0.322091	0.0570043	0.0505833	0.0395135	0.144949	1.54005	0.995967	SAM1	3	7240	SAPA_YPS138_v1_chr_07	1038340	1045580
YPS138_07G04940_2_YPS138_07G04960	UFMG-CM-Y647	07G04940	07G04960	07G04960	SpB	SpB_Undefined	SpB-YPS138-SRR4074411	SpB-MxAgave-YMX005537	SpB-Bra-SRR4074412	SpB-YPS138-SRR4074411	0.322091	0.0570043	0.0505833	0.0395135	0.144949	1.54005	0.995967	SAM1	3	7240	SAPA_YPS138_v1_chr_07	1038340	1045580
YPS138_11G00880_2_YPS138_11G00930	UFMG-CM-Y647	11G00880	11G00930	11G00880	SpB_Brasil	Sp_American	SpB-Bra-SRR4074412	SpB-YPS138-SRR4074411	SpB-Bra-SRR4074412.SpB-YPS138-SRR4074411.SpB-MxAgave-YMX005537	SpC-SRR7500262	0.504124	0.314137	0.322608	0.322341	0.3647	2.13231	2.10012	SAM1	6	13198	SAPA_YPS138_v1_chr_11	206052	219250
YPS138_11G00880_2_YPS138_11G00930	UFMG-CM-Y647	11G00880	11G00930	11G00890	SpB_Brasil	Sp_American	SpB-Bra-SRR4074412	SpB-YPS138-SRR4074411	SpB-Bra-SRR4074412.SpB-YPS138-SRR4074411.SpB-MxAgave-YMX005537	SpC-SRR7500262	0.504124	0.314137	0.322608	0.322341	0.3647	2.13231	2.10012	SAM1	6	13198	SAPA_YPS138_v1_chr_11	206052	219250
YPS138_11G00880_2_YPS138_11G00930	UFMG-CM-Y647	11G00880	11G00930	11G00900	SpB_Brasil	Sp_American	SpB-Bra-SRR4074412	SpB-YPS138-SRR4074411	SpB-Bra-SRR4074412.SpB-YPS138-SRR4074411.SpB-MxAgave-YMX005537	SpC-SRR7500262	0.504124	0.314137	0.322608	0.322341	0.3647	2.13231	2.10012	SAM1	6	13198	SAPA_YPS138_v1_chr_11	206052	219250
YPS138_11G00880_2_YPS138_11G00930	UFMG-CM-Y647	11G00880	11G00930	11G00910	SpB_Brasil	Sp_American	SpB-Bra-SRR4074412	SpB-YPS138-SRR4074411	SpB-Bra-SRR4074412.SpB-YPS138-SRR4074411.SpB-MxAgave-YMX005537	SpC-SRR7500262	0.504124	0.314137	0.322608	0.322341	0.3647	2.13231	2.10012	SAM1	6	13198	SAPA_YPS138_v1_chr_11	206052	219250
YPS138_11G00880_2_YPS138_11G00930	UFMG-CM-Y647	11G00880	11G00930	11G00920	SpB_Brasil	Sp_American	SpB-Bra-SRR4074412	SpB-YPS138-SRR4074411	SpB-Bra-SRR4074412.SpB-YPS138-SRR4074411.SpB-MxAgave-YMX005537	SpC-SRR7500262	0.504124	0.314137	0.322608	0.322341	0.3647	2.13231	2.10012	SAM1	6	13198	SAPA_YPS138_v1_chr_11	206052	219250
YPS138_11G00880_2_YPS138_11G00930	UFMG-CM-Y647	11G00880	11G00930	11G00930	SpB_Brasil	Sp_American	SpB-Bra-SRR4074412	SpB-YPS138-SRR4074411	SpB-Bra-SRR4074412.SpB-YPS138-SRR4074411.SpB-MxAgave-YMX005537	SpC-SRR7500262	0.504124	0.314137	0.322608	0.322341	0.3647	2.13231	2.10012	SAM1	6	13198	SAPA_YPS138_v1_chr_11	206052	219250
YPS138_12G01320_2_YPS138_12G01340	UFMG-CM-Y647	12G01320	12G01340	12G01320	SpB	Sp_American	SpB-YPS138-SRR4074411	SpB-Bra-SRR4074412	SpB-MxAgave-YMX005537.SpB-YPS138-SRR4074411.SpB-Bra-SRR4074412	SpC-SRR7500262	0.101089	0.0510795	0.0520605	0.0496001	0.0732573	0.281248	0.280942	SAM1	3	5366	SAPA_YPS138_v1_chr_12	280281	285647
YPS138_12G01320_2_YPS138_12G01340	UFMG-CM-Y647	12G01320	12G01340	12G01330	SpB	Sp_American	SpB-YPS138-SRR4074411	SpB-Bra-SRR4074412	SpB-MxAgave-YMX005537.SpB-YPS138-SRR4074411.SpB-Bra-SRR4074412	SpC-SRR7500262	0.101089	0.0510795	0.0520605	0.0496001	0.0732573	0.281248	0.280942	SAM1	3	5366	SAPA_YPS138_v1_chr_12	280281	285647
YPS138_12G01320_2_YPS138_12G01340	UFMG-CM-Y647	12G01320	12G01340	12G01340	SpB	Sp_American	SpB-YPS138-SRR4074411	SpB-Bra-SRR4074412	SpB-MxAgave-YMX005537.SpB-YPS138-SRR4074411.SpB-Bra-SRR4074412	SpC-SRR7500262	0.101089	0.0510795	0.0520605	0.0496001	0.0732573	0.281248	0.280942	SAM1	3	5366	SAPA_YPS138_v1_chr_12	280281	285647
YPS138_12G04690_2_YPS138_12G04700	UFMG-CM-Y647	12G04690	12G04700	12G04690	SpB_MxAgave	Sp_American	SpB-YPS138-SRR4074411	SpB-Bra-SRR4074412	SpB-MxAgave-YMX005537.SpB-YPS138-SRR4074411.SpB-Bra-SRR4074412	SpC-SRR7500262	0.555388	0.0656098	0.080181	0.0560043	0.22244	0.629309	0.698684	SAM1	2	6669	SAPA_YPS138_v1_chr_12	1018743	1025412
YPS138_12G04690_2_YPS138_12G04700	UFMG-CM-Y647	12G04690	12G04700	12G04700	SpB_MxAgave	Sp_American	SpB-YPS138-SRR4074411	SpB-Bra-SRR4074412	SpB-MxAgave-YMX005537.SpB-YPS138-SRR4074411.SpB-Bra-SRR4074412	SpC-SRR7500262	0.555388	0.0656098	0.080181	0.0560043	0.22244	0.629309	0.698684	SAM1	2	6669	SAPA_YPS138_v1_chr_12	1018743	1025412
YPS138_14G03670_2_YPS138_14G03690	UFMG-CM-Y647	14G03670	14G03690	14G03670	SpB_Mx2	Sp_American	SpB-Bra-SRR4074412	SpB-YPS138-SRR4074411	SpB-MxAgave-YMX005537.SpB-YPS138-SRR4074411.SpB-Bra-SRR4074412	SpC-SRR7500262	0.123523	0.0595977	0.0651768	0.060352	0.0637397	0.252758	0.254754	SAM1	3	11301	SAPA_YPS138_v1_chr_14	744006	755307
YPS138_14G03670_2_YPS138_14G03690	UFMG-CM-Y647	14G03670	14G03690	14G03680	SpB_Mx2	Sp_American	SpB-Bra-SRR4074412	SpB-YPS138-SRR4074411	SpB-MxAgave-YMX005537.SpB-YPS138-SRR4074411.SpB-Bra-SRR4074412	SpC-SRR7500262	0.123523	0.0595977	0.0651768	0.060352	0.0637397	0.252758	0.254754	SAM1	3	11301	SAPA_YPS138_v1_chr_14	744006	755307
YPS138_14G03670_2_YPS138_14G03690	UFMG-CM-Y647	14G03670	14G03690	14G03690	SpB_Mx2	Sp_American	SpB-Bra-SRR4074412	SpB-YPS138-SRR4074411	SpB-MxAgave-YMX005537.SpB-YPS138-SRR4074411.SpB-Bra-SRR4074412	SpC-SRR7500262	0.123523	0.0595977	0.0651768	0.060352	0.0637397	0.252758	0.254754	SAM1	3	11301	SAPA_YPS138_v1_chr_14	744006	755307
YPS138_01G00040_2_YPS138_01G00040	UFMG-CM-Y649	01G00040	01G00040	01G00040	SpA	SpB_Undefined	SpB-YPS138-SRR4074411	SpB-Bra-SRR4074412	SpB-YPS138-SRR4074411.SpB-Bra-SRR4074412	SpB-MxAgave-YMX005537	0.722387	0.295055	0.309951	0.289281	0.381144	1.61417	1.70828	SAM1	1	1793	SAPA_YPS138_v1_chr_01	24104	25897
YPS138_01G00820_2_YPS138_01G00830	UFMG-CM-Y649	01G00820	01G00830	01G00820	SpB	SpB_Undefined	SpB-YPS138-SRR4074411	SpB-Bra-SRR4074412	SpB-YPS138-SRR4074411.SpB-Bra-SRR4074412	SpB-MxAgave-YMX005537	0.262442	0.0469065	0.0845337	0.0388926	0.187525	1.22164	1.22069	SAM1	2	20679	SAPA_YPS138_v1_chr_01	208970	229649
YPS138_01G00820_2_YPS138_01G00830	UFMG-CM-Y649	01G00820	01G00830	01G00830	SpB	SpB_Undefined	SpB-YPS138-SRR4074411	SpB-Bra-SRR4074412	SpB-YPS138-SRR4074411.SpB-Bra-SRR4074412	SpB-MxAgave-YMX005537	0.262442	0.0469065	0.0845337	0.0388926	0.187525	1.22164	1.22069	SAM1	2	20679	SAPA_YPS138_v1_chr_01	208970	229649
YPS138_02G03750_2_YPS138_02G03840	UFMG-CM-Y649	02G03750	02G03840	02G03750	SpB	Sp_American	SpB-YPS138-SRR4074411	SpB-Bra-SRR4074412	SpB-MxAgave-YMX005537.SpB-YPS138-SRR4074411.SpB-Bra-SRR4074412	SpC-SRR7500262	0.056384	0.00628479	0.0075919	0.00489713	0.0178381	0.125234	0.124821	SAM1	10	26645	SAPA_YPS138_v1_chr_02	758825	785470
YPS138_02G03750_2_YPS138_02G03840	UFMG-CM-Y649	02G03750	02G03840	02G03760	SpB	Sp_American	SpB-YPS138-SRR4074411	SpB-Bra-SRR4074412	SpB-MxAgave-YMX005537.SpB-YPS138-SRR4074411.SpB-Bra-SRR4074412	SpC-SRR7500262	0.056384	0.00628479	0.0075919	0.00489713	0.0178381	0.125234	0.124821	SAM1	10	26645	SAPA_YPS138_v1_chr_02	758825	785470
YPS138_02G03750_2_YPS138_02G03840	UFMG-CM-Y649	02G03750	02G03840	02G03770	SpB	Sp_American	SpB-YPS138-SRR4074411	SpB-Bra-SRR4074412	SpB-MxAgave-YMX005537.SpB-YPS138-SRR4074411.SpB-Bra-SRR4074412	SpC-SRR7500262	0.056384	0.00628479	0.0075919	0.00489713	0.0178381	0.125234	0.124821	SAM1	10	26645	SAPA_YPS138_v1_chr_02	758825	785470
YPS138_02G03750_2_YPS138_02G03840	UFMG-CM-Y649	02G03750	02G03840	02G03780	SpB	Sp_American	SpB-YPS138-SRR4074411	SpB-Bra-SRR4074412	SpB-MxAgave-YMX005537.SpB-YPS138-SRR4074411.SpB-Bra-SRR4074412	SpC-SRR7500262	0.056384	0.00628479	0.0075919	0.00489713	0.0178381	0.125234	0.124821	SAM1	10	26645	SAPA_YPS138_v1_chr_02	758825	785470
YPS138_02G03750_2_YPS138_02G03840	UFMG-CM-Y649	02G03750	02G03840	02G03790	SpB	Sp_American	SpB-YPS138-SRR4074411	SpB-Bra-SRR4074412	SpB-MxAgave-YMX005537.SpB-YPS138-SRR4074411.SpB-Bra-SRR4074412	SpC-SRR7500262	0.056384	0.00628479	0.0075919	0.00489713	0.0178381	0.125234	0.124821	SAM1	10	26645	SAPA_YPS138_v1_chr_02	758825	785470
YPS138_02G03750_2_YPS138_02G03840	UFMG-CM-Y649	02G03750	02G03840	02G03800	SpB	Sp_American	SpB-YPS138-SRR4074411	SpB-Bra-SRR4074412	SpB-MxAgave-YMX005537.SpB-YPS138-SRR4074411.SpB-Bra-SRR4074412	SpC-SRR7500262	0.056384	0.00628479	0.0075919	0.00489713	0.0178381	0.125234	0.124821	SAM1	10	26645	SAPA_YPS138_v1_chr_02	758825	785470
YPS138_02G03750_2_YPS138_02G03840	UFMG-CM-Y649	02G03750	02G03840	02G03810	SpB	Sp_American	SpB-YPS138-SRR4074411	SpB-Bra-SRR4074412	SpB-MxAgave-YMX005537.SpB-YPS138-SRR4074411.SpB-Bra-SRR4074412	SpC-SRR7500262	0.056384	0.00628479	0.0075919	0.00489713	0.0178381	0.125234	0.124821	SAM1	10	26645	SAPA_YPS138_v1_chr_02	758825	785470
YPS138_02G03750_2_YPS138_02G03840	UFMG-CM-Y649	02G03750	02G03840	02G03820	SpB	Sp_American	SpB-YPS138-SRR4074411	SpB-Bra-SRR4074412	SpB-MxAgave-YMX005537.SpB-YPS138-SRR4074411.SpB-Bra-SRR4074412	SpC-SRR7500262	0.056384	0.00628479	0.0075919	0.00489713	0.0178381	0.125234	0.124821	SAM1	10	26645	SAPA_YPS138_v1_chr_02	758825	785470
YPS138_02G03750_2_YPS138_02G03840	UFMG-CM-Y649	02G03750	02G03840	02G03830	SpB	Sp_American	SpB-YPS138-SRR4074411	SpB-Bra-SRR4074412	SpB-MxAgave-YMX005537.SpB-YPS138-SRR4074411.SpB-Bra-SRR4074412	SpC-SRR7500262	0.056384	0.00628479	0.0075919	0.00489713	0.0178381	0.125234	0.124821	SAM1	10	26645	SAPA_YPS138_v1_chr_02	758825	785470
YPS138_02G03750_2_YPS138_02G03840	UFMG-CM-Y649	02G03750	02G03840	02G03840	SpB	Sp_American	SpB-YPS138-SRR4074411	SpB-Bra-SRR4074412	SpB-MxAgave-YMX005537.SpB-YPS138-SRR4074411.SpB-Bra-SRR4074412	SpC-SRR7500262	0.056384	0.00628479	0.0075919	0.00489713	0.0178381	0.125234	0.124821	SAM1	10	26645	SAPA_YPS138_v1_chr_02	758825	785470
YPS138_07G04900_2_YPS138_07G04920	UFMG-CM-Y649	07G04900	07G04920	07G04900	SpB_MxAgave	Sp_American	SpB-MxAgave-YMX005537	SpB-YPS138-SRR4074411	SpB-Bra-SRR4074412.SpB-YPS138-SRR4074411.SpB-MxAgave-YMX005537	SpC-SRR7500262	0.484686	0.258371	0.230908	0.237836	0.329713	1.38338	1.35191	SAM1	3	7224	SAPA_YPS138_v1_chr_07	1024790	1032014
YPS138_07G04900_2_YPS138_07G04920	UFMG-CM-Y649	07G04900	07G04920	07G04910	SpB_MxAgave	Sp_American	SpB-MxAgave-YMX005537	SpB-YPS138-SRR4074411	SpB-Bra-SRR4074412.SpB-YPS138-SRR4074411.SpB-MxAgave-YMX005537	SpC-SRR7500262	0.484686	0.258371	0.230908	0.237836	0.329713	1.38338	1.35191	SAM1	3	7224	SAPA_YPS138_v1_chr_07	1024790	1032014
YPS138_07G04900_2_YPS138_07G04920	UFMG-CM-Y649	07G04900	07G04920	07G04920	SpB_MxAgave	Sp_American	SpB-MxAgave-YMX005537	SpB-YPS138-SRR4074411	SpB-Bra-SRR4074412.SpB-YPS138-SRR4074411.SpB-MxAgave-YMX005537	SpC-SRR7500262	0.484686	0.258371	0.230908	0.237836	0.329713	1.38338	1.35191	SAM1	3	7224	SAPA_YPS138_v1_chr_07	1024790	1032014
YPS138_07G04940_2_YPS138_07G04960	UFMG-CM-Y649	07G04940	07G04960	07G04940	SpB	SpB_Undefined	SpB-YPS138-SRR4074411	SpB-MxAgave-YMX005537	SpB-YPS138-SRR4074411.SpB-Bra-SRR4074412	SpB-MxAgave-YMX005537	0.332973	0.0896616	0.062669	0.062296	0.154564	1.38622	0.90479	SAM1	3	7240	SAPA_YPS138_v1_chr_07	1038340	1045580
YPS138_07G04940_2_YPS138_07G04960	UFMG-CM-Y649	07G04940	07G04960	07G04950	SpB	SpB_Undefined	SpB-YPS138-SRR4074411	SpB-MxAgave-YMX005537	SpB-YPS138-SRR4074411.SpB-Bra-SRR4074412	SpB-MxAgave-YMX005537	0.332973	0.0896616	0.062669	0.062296	0.154564	1.38622	0.90479	SAM1	3	7240	SAPA_YPS138_v1_chr_07	1038340	1045580
YPS138_07G04940_2_YPS138_07G04960	UFMG-CM-Y649	07G04940	07G04960	07G04960	SpB	SpB_Undefined	SpB-YPS138-SRR4074411	SpB-MxAgave-YMX005537	SpB-YPS138-SRR4074411.SpB-Bra-SRR4074412	SpB-MxAgave-YMX005537	0.332973	0.0896616	0.062669	0.062296	0.154564	1.38622	0.90479	SAM1	3	7240	SAPA_YPS138_v1_chr_07	1038340	1045580
YPS138_09G00050_2_YPS138_09G00050	UFMG-CM-Y649	09G00050	09G00050	09G00050	NA	SpB-YPS138-SRR4074411	SpB-YPS138-SRR4074411	WINE-JS445c1SAPA	SpB-YPS138-SRR4074411	SpB-Bra-SRR4074412.SpC-SRR7500262.SpB-MxAgave-YMX005537	0.266467	0.291392	0.367433	2e-06	0.291393	0.391676	0.266467	SAM1	1	1769	SAPA_YPS138_v1_chr_09	10375	12144
YPS138_09G01770_2_YPS138_09G01770	UFMG-CM-Y649	09G01770	09G01770	09G01770	SpB	Sp_American	SpB-YPS138-SRR4074411	SpB-MxAgave-YMX005537	SpB-Bra-SRR4074412.SpB-YPS138-SRR4074411.SpB-MxAgave-YMX005537	SpC-SRR7500262	1.32085	1.08087	1.08087	1.08087	1.15764	1.78601	1.86819	SAM1	1	5402	SAPA_YPS138_v1_chr_09	377891	383293
YPS138_10G00060_2_YPS138_10G00070	UFMG-CM-Y649	10G00060	10G00070	10G00060	SpB	SpB_Undefined	SpB-YPS138-SRR4074411	SpB-Bra-SRR4074412	SpB-YPS138-SRR4074411.SpB-MxAgave-YMX005537	SpB-Bra-SRR4074412	0.0525001	0.00833171	0.00833185	0.0068629	0.0281582	0.139153	0.150266	SAM1	2	4545	SAPA_YPS138_v1_chr_10	15310	19855
YPS138_10G00060_2_YPS138_10G00070	UFMG-CM-Y649	10G00060	10G00070	10G00070	SpB	SpB_Undefined	SpB-YPS138-SRR4074411	SpB-Bra-SRR4074412	SpB-YPS138-SRR4074411.SpB-MxAgave-YMX005537	SpB-Bra-SRR4074412	0.0525001	0.00833171	0.00833185	0.0068629	0.0281582	0.139153	0.150266	SAM1	2	4545	SAPA_YPS138_v1_chr_10	15310	19855
YPS138_14G03650_2_YPS138_14G03650	UFMG-CM-Y649	14G03650	14G03650	14G03650	SpB_Mx2	SpB-MxAgave-YMX005537	SpB-MxAgave-YMX005537	SpB-Bra-SRR4074412	SpB-MxAgave-YMX005537	SpB-YPS138-SRR4074411.SpB-Bra-SRR4074412.SpC-SRR7500262	0.386096	0.187676	0.184292	0.189765	0.187676	0.971518	0.984921	SAM1	1	4679	SAPA_YPS138_v1_chr_14	734346	739025
YPS138_14G03670_2_YPS138_14G03690	UFMG-CM-Y649	14G03670	14G03690	14G03670	SpB_Mx2	Sp_American	SpB-Bra-SRR4074412	SpB-YPS138-SRR4074411	SpB-MxAgave-YMX005537.SpB-YPS138-SRR4074411.SpB-Bra-SRR4074412	SpC-SRR7500262	0.12878	0.0625973	0.0683417	0.063371	0.0668409	0.263189	0.265263	SAM1	3	11301	SAPA_YPS138_v1_chr_14	744006	755307
YPS138_14G03670_2_YPS138_14G03690	UFMG-CM-Y649	14G03670	14G03690	14G03680	SpB_Mx2	Sp_American	SpB-Bra-SRR4074412	SpB-YPS138-SRR4074411	SpB-MxAgave-YMX005537.SpB-YPS138-SRR4074411.SpB-Bra-SRR4074412	SpC-SRR7500262	0.12878	0.0625973	0.0683417	0.063371	0.0668409	0.263189	0.265263	SAM1	3	11301	SAPA_YPS138_v1_chr_14	744006	755307
YPS138_14G03670_2_YPS138_14G03690	UFMG-CM-Y649	14G03670	14G03690	14G03690	SpB_Mx2	Sp_American	SpB-Bra-SRR4074412	SpB-YPS138-SRR4074411	SpB-MxAgave-YMX005537.SpB-YPS138-SRR4074411.SpB-Bra-SRR4074412	SpC-SRR7500262	0.12878	0.0625973	0.0683417	0.063371	0.0668409	0.263189	0.265263	SAM1	3	11301	SAPA_YPS138_v1_chr_14	744006	755307
YPS138_14G03710_2_YPS138_14G03710	UFMG-CM-Y649	14G03710	14G03710	14G03710	SpC	SpB-MxAgave-YMX005537	SpB-MxAgave-YMX005537	SpB-YPS138-SRR4074411	SpB-MxAgave-YMX005537	SpB-YPS138-SRR4074411	0.232105	0.0665817	0	2e-06	3e-06	3.76231	3.76231	SAM1	1	1508	SAPA_YPS138_v1_chr_14	758672	760180
YPS138_15G00070_2_YPS138_15G00130	UFMG-CM-Y649	15G00070	15G00130	15G00070	SpB	SpB_Undefined	SpB-YPS138-SRR4074411	SpB-MxAgave-YMX005537	SpB-MxAgave-YMX005537	SpB-YPS138-SRR4074411	0.0656742	0.00988334	0.00892144	0.00830114	0.0328206	0.172698	0.174596	SAM1	7	12516	SAPA_YPS138_v1_chr_15	24352	36868
YPS138_15G00070_2_YPS138_15G00130	UFMG-CM-Y649	15G00070	15G00130	15G00080	SpB	SpB_Undefined	SpB-YPS138-SRR4074411	SpB-MxAgave-YMX005537	SpB-MxAgave-YMX005537	SpB-YPS138-SRR4074411	0.0656742	0.00988334	0.00892144	0.00830114	0.0328206	0.172698	0.174596	SAM1	7	12516	SAPA_YPS138_v1_chr_15	24352	36868
YPS138_15G00070_2_YPS138_15G00130	UFMG-CM-Y649	15G00070	15G00130	15G00090	SpB	SpB_Undefined	SpB-YPS138-SRR4074411	SpB-MxAgave-YMX005537	SpB-MxAgave-YMX005537	SpB-YPS138-SRR4074411	0.0656742	0.00988334	0.00892144	0.00830114	0.0328206	0.172698	0.174596	SAM1	7	12516	SAPA_YPS138_v1_chr_15	24352	36868
YPS138_15G00070_2_YPS138_15G00130	UFMG-CM-Y649	15G00070	15G00130	15G00100	SpB	SpB_Undefined	SpB-YPS138-SRR4074411	SpB-MxAgave-YMX005537	SpB-MxAgave-YMX005537	SpB-YPS138-SRR4074411	0.0656742	0.00988334	0.00892144	0.00830114	0.0328206	0.172698	0.174596	SAM1	7	12516	SAPA_YPS138_v1_chr_15	24352	36868
YPS138_15G00070_2_YPS138_15G00130	UFMG-CM-Y649	15G00070	15G00130	15G00110	SpB	SpB_Undefined	SpB-YPS138-SRR4074411	SpB-MxAgave-YMX005537	SpB-MxAgave-YMX005537	SpB-YPS138-SRR4074411	0.0656742	0.00988334	0.00892144	0.00830114	0.0328206	0.172698	0.174596	SAM1	7	12516	SAPA_YPS138_v1_chr_15	24352	36868
YPS138_15G00070_2_YPS138_15G00130	UFMG-CM-Y649	15G00070	15G00130	15G00120	SpB	SpB_Undefined	SpB-YPS138-SRR4074411	SpB-MxAgave-YMX005537	SpB-MxAgave-YMX005537	SpB-YPS138-SRR4074411	0.0656742	0.00988334	0.00892144	0.00830114	0.0328206	0.172698	0.174596	SAM1	7	12516	SAPA_YPS138_v1_chr_15	24352	36868
YPS138_15G00070_2_YPS138_15G00130	UFMG-CM-Y649	15G00070	15G00130	15G00130	SpB	SpB_Undefined	SpB-YPS138-SRR4074411	SpB-MxAgave-YMX005537	SpB-MxAgave-YMX005537	SpB-YPS138-SRR4074411	0.0656742	0.00988334	0.00892144	0.00830114	0.0328206	0.172698	0.174596	SAM1	7	12516	SAPA_YPS138_v1_chr_15	24352	36868
YPS138_15G00290_2_YPS138_15G00290	UFMG-CM-Y649	15G00290	15G00290	15G00290	NA	SpB-YPS138-SRR4074411	SpB-YPS138-SRR4074411	SpB-Bra-SRR4074412	SpB-YPS138-SRR4074411	SpB-Bra-SRR4074412	0.0235632	0.00780082	0.0197493	2e-06	0.0236792	0.171242	0.161309	SAM1	1	554	SAPA_YPS138_v1_chr_15	64894	65448
YPS138_01G00040_2_YPS138_01G00040	UFMG-CM-Y650	01G00040	01G00040	01G00040	SpA	SpB_Undefined	SpB-YPS138-SRR4074411	SpB-Bra-SRR4074412	SpB-YPS138-SRR4074411.SpB-Bra-SRR4074412	SpB-MxAgave-YMX005537	0.834951	0.377067	0.389085	0.37175	0.467867	2.98482	3.07183	SAM1	1	1793	SAPA_YPS138_v1_chr_01	24104	25897
YPS138_01G00820_2_YPS138_01G00860	UFMG-CM-Y650	01G00820	01G00860	01G00820	SpB_Mx1	SpB_Undefined	SpB-YPS138-SRR4074411	SpB-Bra-SRR4074412	SpB-YPS138-SRR4074411.SpB-Bra-SRR4074412	SpB-MxAgave-YMX005537	0.271776	0.0627819	0.0977388	0.0528793	0.198749	1.19932	1.21809	SAM1	6	42317	SAPA_YPS138_v1_chr_01	208970	251287
YPS138_01G00820_2_YPS138_01G00860	UFMG-CM-Y650	01G00820	01G00860	01G00830	SpB_Mx1	SpB_Undefined	SpB-YPS138-SRR4074411	SpB-Bra-SRR4074412	SpB-YPS138-SRR4074411.SpB-Bra-SRR4074412	SpB-MxAgave-YMX005537	0.271776	0.0627819	0.0977388	0.0528793	0.198749	1.19932	1.21809	SAM1	6	42317	SAPA_YPS138_v1_chr_01	208970	251287
YPS138_01G00820_2_YPS138_01G00860	UFMG-CM-Y650	01G00820	01G00860	01G00840	SpB_Mx1	SpB_Undefined	SpB-YPS138-SRR4074411	SpB-Bra-SRR4074412	SpB-YPS138-SRR4074411.SpB-Bra-SRR4074412	SpB-MxAgave-YMX005537	0.271776	0.0627819	0.0977388	0.0528793	0.198749	1.19932	1.21809	SAM1	6	42317	SAPA_YPS138_v1_chr_01	208970	251287
YPS138_01G00820_2_YPS138_01G00860	UFMG-CM-Y650	01G00820	01G00860	01G00845	SpB_Mx1	SpB_Undefined	SpB-YPS138-SRR4074411	SpB-Bra-SRR4074412	SpB-YPS138-SRR4074411.SpB-Bra-SRR4074412	SpB-MxAgave-YMX005537	0.271776	0.0627819	0.0977388	0.0528793	0.198749	1.19932	1.21809	SAM1	6	42317	SAPA_YPS138_v1_chr_01	208970	251287
YPS138_01G00820_2_YPS138_01G00860	UFMG-CM-Y650	01G00820	01G00860	01G00850	SpB_Mx1	SpB_Undefined	SpB-YPS138-SRR4074411	SpB-Bra-SRR4074412	SpB-YPS138-SRR4074411.SpB-Bra-SRR4074412	SpB-MxAgave-YMX005537	0.271776	0.0627819	0.0977388	0.0528793	0.198749	1.19932	1.21809	SAM1	6	42317	SAPA_YPS138_v1_chr_01	208970	251287
YPS138_01G00820_2_YPS138_01G00860	UFMG-CM-Y650	01G00820	01G00860	01G00860	SpB_Mx1	SpB_Undefined	SpB-YPS138-SRR4074411	SpB-Bra-SRR4074412	SpB-YPS138-SRR4074411.SpB-Bra-SRR4074412	SpB-MxAgave-YMX005537	0.271776	0.0627819	0.0977388	0.0528793	0.198749	1.19932	1.21809	SAM1	6	42317	SAPA_YPS138_v1_chr_01	208970	251287
YPS138_02G03750_2_YPS138_02G03840	UFMG-CM-Y650	02G03750	02G03840	02G03750	SpB	Sp_American	SpB-YPS138-SRR4074411	SpB-Bra-SRR4074412	SpB-MxAgave-YMX005537.SpB-YPS138-SRR4074411.SpB-Bra-SRR4074412	SpC-SRR7500262	0.0555247	0.0060299	0.00732002	0.004741	0.0175143	0.123324	0.122918	SAM1	10	26645	SAPA_YPS138_v1_chr_02	758825	785470
YPS138_02G03750_2_YPS138_02G03840	UFMG-CM-Y650	02G03750	02G03840	02G03760	SpB	Sp_American	SpB-YPS138-SRR4074411	SpB-Bra-SRR4074412	SpB-MxAgave-YMX005537.SpB-YPS138-SRR4074411.SpB-Bra-SRR4074412	SpC-SRR7500262	0.0555247	0.0060299	0.00732002	0.004741	0.0175143	0.123324	0.122918	SAM1	10	26645	SAPA_YPS138_v1_chr_02	758825	785470
YPS138_02G03750_2_YPS138_02G03840	UFMG-CM-Y650	02G03750	02G03840	02G03770	SpB	Sp_American	SpB-YPS138-SRR4074411	SpB-Bra-SRR4074412	SpB-MxAgave-YMX005537.SpB-YPS138-SRR4074411.SpB-Bra-SRR4074412	SpC-SRR7500262	0.0555247	0.0060299	0.00732002	0.004741	0.0175143	0.123324	0.122918	SAM1	10	26645	SAPA_YPS138_v1_chr_02	758825	785470
YPS138_02G03750_2_YPS138_02G03840	UFMG-CM-Y650	02G03750	02G03840	02G03780	SpB	Sp_American	SpB-YPS138-SRR4074411	SpB-Bra-SRR4074412	SpB-MxAgave-YMX005537.SpB-YPS138-SRR4074411.SpB-Bra-SRR4074412	SpC-SRR7500262	0.0555247	0.0060299	0.00732002	0.004741	0.0175143	0.123324	0.122918	SAM1	10	26645	SAPA_YPS138_v1_chr_02	758825	785470
YPS138_02G03750_2_YPS138_02G03840	UFMG-CM-Y650	02G03750	02G03840	02G03790	SpB	Sp_American	SpB-YPS138-SRR4074411	SpB-Bra-SRR4074412	SpB-MxAgave-YMX005537.SpB-YPS138-SRR4074411.SpB-Bra-SRR4074412	SpC-SRR7500262	0.0555247	0.0060299	0.00732002	0.004741	0.0175143	0.123324	0.122918	SAM1	10	26645	SAPA_YPS138_v1_chr_02	758825	785470
YPS138_02G03750_2_YPS138_02G03840	UFMG-CM-Y650	02G03750	02G03840	02G03800	SpB	Sp_American	SpB-YPS138-SRR4074411	SpB-Bra-SRR4074412	SpB-MxAgave-YMX005537.SpB-YPS138-SRR4074411.SpB-Bra-SRR4074412	SpC-SRR7500262	0.0555247	0.0060299	0.00732002	0.004741	0.0175143	0.123324	0.122918	SAM1	10	26645	SAPA_YPS138_v1_chr_02	758825	785470
YPS138_02G03750_2_YPS138_02G03840	UFMG-CM-Y650	02G03750	02G03840	02G03810	SpB	Sp_American	SpB-YPS138-SRR4074411	SpB-Bra-SRR4074412	SpB-MxAgave-YMX005537.SpB-YPS138-SRR4074411.SpB-Bra-SRR4074412	SpC-SRR7500262	0.0555247	0.0060299	0.00732002	0.004741	0.0175143	0.123324	0.122918	SAM1	10	26645	SAPA_YPS138_v1_chr_02	758825	785470
YPS138_02G03750_2_YPS138_02G03840	UFMG-CM-Y650	02G03750	02G03840	02G03820	SpB	Sp_American	SpB-YPS138-SRR4074411	SpB-Bra-SRR4074412	SpB-MxAgave-YMX005537.SpB-YPS138-SRR4074411.SpB-Bra-SRR4074412	SpC-SRR7500262	0.0555247	0.0060299	0.00732002	0.004741	0.0175143	0.123324	0.122918	SAM1	10	26645	SAPA_YPS138_v1_chr_02	758825	785470
YPS138_02G03750_2_YPS138_02G03840	UFMG-CM-Y650	02G03750	02G03840	02G03830	SpB	Sp_American	SpB-YPS138-SRR4074411	SpB-Bra-SRR4074412	SpB-MxAgave-YMX005537.SpB-YPS138-SRR4074411.SpB-Bra-SRR4074412	SpC-SRR7500262	0.0555247	0.0060299	0.00732002	0.004741	0.0175143	0.123324	0.122918	SAM1	10	26645	SAPA_YPS138_v1_chr_02	758825	785470
YPS138_02G03750_2_YPS138_02G03840	UFMG-CM-Y650	02G03750	02G03840	02G03840	SpB	Sp_American	SpB-YPS138-SRR4074411	SpB-Bra-SRR4074412	SpB-MxAgave-YMX005537.SpB-YPS138-SRR4074411.SpB-Bra-SRR4074412	SpC-SRR7500262	0.0555247	0.0060299	0.00732002	0.004741	0.0175143	0.123324	0.122918	SAM1	10	26645	SAPA_YPS138_v1_chr_02	758825	785470
YPS138_07G04900_2_YPS138_07G04920	UFMG-CM-Y650	07G04900	07G04920	07G04900	SpB_MxAgave	Sp_American	SpB-MxAgave-YMX005537	SpB-YPS138-SRR4074411	SpB-Bra-SRR4074412.SpB-YPS138-SRR4074411.SpB-MxAgave-YMX005537	SpC-SRR7500262	0.472883	0.251916	0.225067	0.231801	0.321598	1.3077	1.27584	SAM1	3	7224	SAPA_YPS138_v1_chr_07	1024790	1032014
YPS138_07G04900_2_YPS138_07G04920	UFMG-CM-Y650	07G04900	07G04920	07G04910	SpB_MxAgave	Sp_American	SpB-MxAgave-YMX005537	SpB-YPS138-SRR4074411	SpB-Bra-SRR4074412.SpB-YPS138-SRR4074411.SpB-MxAgave-YMX005537	SpC-SRR7500262	0.472883	0.251916	0.225067	0.231801	0.321598	1.3077	1.27584	SAM1	3	7224	SAPA_YPS138_v1_chr_07	1024790	1032014
YPS138_07G04900_2_YPS138_07G04920	UFMG-CM-Y650	07G04900	07G04920	07G04920	SpB_MxAgave	Sp_American	SpB-MxAgave-YMX005537	SpB-YPS138-SRR4074411	SpB-Bra-SRR4074412.SpB-YPS138-SRR4074411.SpB-MxAgave-YMX005537	SpC-SRR7500262	0.472883	0.251916	0.225067	0.231801	0.321598	1.3077	1.27584	SAM1	3	7224	SAPA_YPS138_v1_chr_07	1024790	1032014
YPS138_07G04940_2_YPS138_07G04960	UFMG-CM-Y650	07G04940	07G04960	07G04940	SpB_Mx2	SpB_Undefined	SpB-YPS138-SRR4074411	SpB-MxAgave-YMX005537	SpB-YPS138-SRR4074411.SpB-Bra-SRR4074412	SpB-MxAgave-YMX005537	0.31969	0.0785719	0.0516621	0.0513778	0.142967	1.34927	0.877655	SAM1	3	7240	SAPA_YPS138_v1_chr_07	1038340	1045580
YPS138_07G04940_2_YPS138_07G04960	UFMG-CM-Y650	07G04940	07G04960	07G04950	SpB_Mx2	SpB_Undefined	SpB-YPS138-SRR4074411	SpB-MxAgave-YMX005537	SpB-YPS138-SRR4074411.SpB-Bra-SRR4074412	SpB-MxAgave-YMX005537	0.31969	0.0785719	0.0516621	0.0513778	0.142967	1.34927	0.877655	SAM1	3	7240	SAPA_YPS138_v1_chr_07	1038340	1045580
YPS138_07G04940_2_YPS138_07G04960	UFMG-CM-Y650	07G04940	07G04960	07G04960	SpB_Mx2	SpB_Undefined	SpB-YPS138-SRR4074411	SpB-MxAgave-YMX005537	SpB-YPS138-SRR4074411.SpB-Bra-SRR4074412	SpB-MxAgave-YMX005537	0.31969	0.0785719	0.0516621	0.0513778	0.142967	1.34927	0.877655	SAM1	3	7240	SAPA_YPS138_v1_chr_07	1038340	1045580
YPS138_10G00060_2_YPS138_10G00070	UFMG-CM-Y650	10G00060	10G00070	10G00060	SpB	SpB_Undefined	SpB-YPS138-SRR4074411	SpB-Bra-SRR4074412	SpB-YPS138-SRR4074411.SpB-MxAgave-YMX005537	SpB-Bra-SRR4074412	0.0520816	0.00826833	0.00826857	0.0068096	0.0279393	0.137934	0.148934	SAM1	2	4545	SAPA_YPS138_v1_chr_10	15310	19855
YPS138_10G00060_2_YPS138_10G00070	UFMG-CM-Y650	10G00060	10G00070	10G00070	SpB	SpB_Undefined	SpB-YPS138-SRR4074411	SpB-Bra-SRR4074412	SpB-YPS138-SRR4074411.SpB-MxAgave-YMX005537	SpB-Bra-SRR4074412	0.0520816	0.00826833	0.00826857	0.0068096	0.0279393	0.137934	0.148934	SAM1	2	4545	SAPA_YPS138_v1_chr_10	15310	19855
YPS138_14G03650_2_YPS138_14G03650	UFMG-CM-Y650	14G03650	14G03650	14G03650	SpB_Mx1	SpB-MxAgave-YMX005537	SpB-MxAgave-YMX005537	SpB-Bra-SRR4074412	SpB-MxAgave-YMX005537	SpB-YPS138-SRR4074411.SpB-Bra-SRR4074412.SpC-SRR7500262	0.437745	0.236022	0.234108	0.238121	0.236022	0.973171	0.985843	SAM1	1	4679	SAPA_YPS138_v1_chr_14	734346	739025
YPS138_14G03670_2_YPS138_14G03690	UFMG-CM-Y650	14G03670	14G03690	14G03670	SpB_Mx2	Sp_American	SpB-Bra-SRR4074412	SpB-YPS138-SRR4074411	SpB-MxAgave-YMX005537.SpB-YPS138-SRR4074411.SpB-Bra-SRR4074412	SpC-SRR7500262	0.112927	0.0535385	0.058805	0.0542571	0.0574855	0.232929	0.23479	SAM1	3	11301	SAPA_YPS138_v1_chr_14	744006	755307
YPS138_14G03670_2_YPS138_14G03690	UFMG-CM-Y650	14G03670	14G03690	14G03680	SpB_Mx2	Sp_American	SpB-Bra-SRR4074412	SpB-YPS138-SRR4074411	SpB-MxAgave-YMX005537.SpB-YPS138-SRR4074411.SpB-Bra-SRR4074412	SpC-SRR7500262	0.112927	0.0535385	0.058805	0.0542571	0.0574855	0.232929	0.23479	SAM1	3	11301	SAPA_YPS138_v1_chr_14	744006	755307
YPS138_14G03670_2_YPS138_14G03690	UFMG-CM-Y650	14G03670	14G03690	14G03690	SpB_Mx2	Sp_American	SpB-Bra-SRR4074412	SpB-YPS138-SRR4074411	SpB-MxAgave-YMX005537.SpB-YPS138-SRR4074411.SpB-Bra-SRR4074412	SpC-SRR7500262	0.112927	0.0535385	0.058805	0.0542571	0.0574855	0.232929	0.23479	SAM1	3	11301	SAPA_YPS138_v1_chr_14	744006	755307
YPS138_14G03710_2_YPS138_14G03710	UFMG-CM-Y650	14G03710	14G03710	14G03710	SpB_Mx1	SpB_Undefined	SpC-SRR7500262	SpB-YPS138-SRR4074411	SpB-Bra-SRR4074412	SpB-MxAgave-YMX005537	2e-06	0	0	0	0	10	10	SAM1	1	1508	SAPA_YPS138_v1_chr_14	758672	760180
YPS138_15G00070_2_YPS138_15G00130	UFMG-CM-Y650	15G00070	15G00130	15G00070	SpB	SpB_Undefined	SpB-YPS138-SRR4074411	SpB-MxAgave-YMX005537	SpB-MxAgave-YMX005537	SpB-YPS138-SRR4074411	0.0654898	0.0100253	0.00906859	0.00845144	0.0328312	0.171794	0.173679	SAM1	7	12516	SAPA_YPS138_v1_chr_15	24352	36868
YPS138_15G00070_2_YPS138_15G00130	UFMG-CM-Y650	15G00070	15G00130	15G00080	SpB	SpB_Undefined	SpB-YPS138-SRR4074411	SpB-MxAgave-YMX005537	SpB-MxAgave-YMX005537	SpB-YPS138-SRR4074411	0.0654898	0.0100253	0.00906859	0.00845144	0.0328312	0.171794	0.173679	SAM1	7	12516	SAPA_YPS138_v1_chr_15	24352	36868
YPS138_15G00070_2_YPS138_15G00130	UFMG-CM-Y650	15G00070	15G00130	15G00090	SpB	SpB_Undefined	SpB-YPS138-SRR4074411	SpB-MxAgave-YMX005537	SpB-MxAgave-YMX005537	SpB-YPS138-SRR4074411	0.0654898	0.0100253	0.00906859	0.00845144	0.0328312	0.171794	0.173679	SAM1	7	12516	SAPA_YPS138_v1_chr_15	24352	36868
YPS138_15G00070_2_YPS138_15G00130	UFMG-CM-Y650	15G00070	15G00130	15G00100	SpB	SpB_Undefined	SpB-YPS138-SRR4074411	SpB-MxAgave-YMX005537	SpB-MxAgave-YMX005537	SpB-YPS138-SRR4074411	0.0654898	0.0100253	0.00906859	0.00845144	0.0328312	0.171794	0.173679	SAM1	7	12516	SAPA_YPS138_v1_chr_15	24352	36868
YPS138_15G00070_2_YPS138_15G00130	UFMG-CM-Y650	15G00070	15G00130	15G00110	SpB	SpB_Undefined	SpB-YPS138-SRR4074411	SpB-MxAgave-YMX005537	SpB-MxAgave-YMX005537	SpB-YPS138-SRR4074411	0.0654898	0.0100253	0.00906859	0.00845144	0.0328312	0.171794	0.173679	SAM1	7	12516	SAPA_YPS138_v1_chr_15	24352	36868
YPS138_15G00070_2_YPS138_15G00130	UFMG-CM-Y650	15G00070	15G00130	15G00120	SpB	SpB_Undefined	SpB-YPS138-SRR4074411	SpB-MxAgave-YMX005537	SpB-MxAgave-YMX005537	SpB-YPS138-SRR4074411	0.0654898	0.0100253	0.00906859	0.00845144	0.0328312	0.171794	0.173679	SAM1	7	12516	SAPA_YPS138_v1_chr_15	24352	36868
YPS138_15G00070_2_YPS138_15G00130	UFMG-CM-Y650	15G00070	15G00130	15G00130	SpB	SpB_Undefined	SpB-YPS138-SRR4074411	SpB-MxAgave-YMX005537	SpB-MxAgave-YMX005537	SpB-YPS138-SRR4074411	0.0654898	0.0100253	0.00906859	0.00845144	0.0328312	0.171794	0.173679	SAM1	7	12516	SAPA_YPS138_v1_chr_15	24352	36868
YPS138_15G00290_2_YPS138_15G00290	UFMG-CM-Y650	15G00290	15G00290	15G00290	NA	SpB-YPS138-SRR4074411	SpB-YPS138-SRR4074411	SpB-Bra-SRR4074412	SpB-YPS138-SRR4074411	SpB-Bra-SRR4074412	0.0242951	0.00803743	0.0203628	2e-06	0.0244218	0.177501	0.167092	SAM1	1	554	SAPA_YPS138_v1_chr_15	64894	65448
YPS138_01G00780_2_YPS138_01G00780	UFMG-CM-Y263	01G00780	01G00780	01G00780	Hawaii	SpB_Undefined	SpB-MxAgave-YMX005537	SpB-Bra-SRR4074412	SpB-Bra-SRR4074412	SpB-MxAgave-YMX005537	0.00246129	0	0	2e-06	0.00491674	4.1553e-06	0.00246129	WB3	1	698	SAPA_YPS138_v1_chr_01	199320	200018
YPS138_01G00820_2_YPS138_01G00820	UFMG-CM-Y263	01G00820	01G00820	01G00820	SpB	SpB_Undefined	SpB-YPS138-SRR4074411	SpB-Bra-SRR4074412	SpB-YPS138-SRR4074411.SpB-Bra-SRR4074412	SpB-MxAgave-YMX005537	0.250463	0.039697	0.10242	0.0334457	0.136475	2.40993	2.40876	WB3	1	3578	SAPA_YPS138_v1_chr_01	208970	212548
YPS138_02G00010_2_YPS138_02G00040	UFMG-CM-Y263	02G00010	02G00040	02G00010	SpB_Mx2	SpB_Undefined	SpB-YPS138-SRR4074411	SpB-MxAgave-YMX005537	SpB-MxAgave-YMX005537	SpB-YPS138-SRR4074411	0.382744	0.0618313	0.0293223	0.0241912	0.183093	1.70452	1.69948	WB3	4	7290	SAPA_YPS138_v1_chr_02	1441	8731
YPS138_02G00010_2_YPS138_02G00040	UFMG-CM-Y263	02G00010	02G00040	02G00020	SpB_Mx2	SpB_Undefined	SpB-YPS138-SRR4074411	SpB-MxAgave-YMX005537	SpB-MxAgave-YMX005537	SpB-YPS138-SRR4074411	0.382744	0.0618313	0.0293223	0.0241912	0.183093	1.70452	1.69948	WB3	4	7290	SAPA_YPS138_v1_chr_02	1441	8731
YPS138_02G00010_2_YPS138_02G00040	UFMG-CM-Y263	02G00010	02G00040	02G00030	SpB_Mx2	SpB_Undefined	SpB-YPS138-SRR4074411	SpB-MxAgave-YMX005537	SpB-MxAgave-YMX005537	SpB-YPS138-SRR4074411	0.382744	0.0618313	0.0293223	0.0241912	0.183093	1.70452	1.69948	WB3	4	7290	SAPA_YPS138_v1_chr_02	1441	8731
YPS138_02G00010_2_YPS138_02G00040	UFMG-CM-Y263	02G00010	02G00040	02G00040	SpB_Mx2	SpB_Undefined	SpB-YPS138-SRR4074411	SpB-MxAgave-YMX005537	SpB-MxAgave-YMX005537	SpB-YPS138-SRR4074411	0.382744	0.0618313	0.0293223	0.0241912	0.183093	1.70452	1.69948	WB3	4	7290	SAPA_YPS138_v1_chr_02	1441	8731
YPS138_05G02460_2_YPS138_05G02540	UFMG-CM-Y263	05G02460	05G02540	05G02460	SpB_Brasil	SpB-Bra-SRR4074412	SpB-Bra-SRR4074412	SpB-YPS138-SRR4074411	SpB-Bra-SRR4074412	SpB-MxAgave-YMX005537	0.421164	0.0612309	0.158781	0.0703767	0.151482	1.77943	1.80753	WB3	9	15435	SAPA_YPS138_v1_chr_05	533454	548889
YPS138_05G02460_2_YPS138_05G02540	UFMG-CM-Y263	05G02460	05G02540	05G02470	SpB_Brasil	SpB-Bra-SRR4074412	SpB-Bra-SRR4074412	SpB-YPS138-SRR4074411	SpB-Bra-SRR4074412	SpB-MxAgave-YMX005537	0.421164	0.0612309	0.158781	0.0703767	0.151482	1.77943	1.80753	WB3	9	15435	SAPA_YPS138_v1_chr_05	533454	548889
YPS138_05G02460_2_YPS138_05G02540	UFMG-CM-Y263	05G02460	05G02540	05G02480	SpB_Brasil	SpB-Bra-SRR4074412	SpB-Bra-SRR4074412	SpB-YPS138-SRR4074411	SpB-Bra-SRR4074412	SpB-MxAgave-YMX005537	0.421164	0.0612309	0.158781	0.0703767	0.151482	1.77943	1.80753	WB3	9	15435	SAPA_YPS138_v1_chr_05	533454	548889
YPS138_05G02460_2_YPS138_05G02540	UFMG-CM-Y263	05G02460	05G02540	05G02490	SpB_Brasil	SpB-Bra-SRR4074412	SpB-Bra-SRR4074412	SpB-YPS138-SRR4074411	SpB-Bra-SRR4074412	SpB-MxAgave-YMX005537	0.421164	0.0612309	0.158781	0.0703767	0.151482	1.77943	1.80753	WB3	9	15435	SAPA_YPS138_v1_chr_05	533454	548889
YPS138_05G02460_2_YPS138_05G02540	UFMG-CM-Y263	05G02460	05G02540	05G02500	SpB_Brasil	SpB-Bra-SRR4074412	SpB-Bra-SRR4074412	SpB-YPS138-SRR4074411	SpB-Bra-SRR4074412	SpB-MxAgave-YMX005537	0.421164	0.0612309	0.158781	0.0703767	0.151482	1.77943	1.80753	WB3	9	15435	SAPA_YPS138_v1_chr_05	533454	548889
YPS138_05G02460_2_YPS138_05G02540	UFMG-CM-Y263	05G02460	05G02540	05G02510	SpB_Brasil	SpB-Bra-SRR4074412	SpB-Bra-SRR4074412	SpB-YPS138-SRR4074411	SpB-Bra-SRR4074412	SpB-MxAgave-YMX005537	0.421164	0.0612309	0.158781	0.0703767	0.151482	1.77943	1.80753	WB3	9	15435	SAPA_YPS138_v1_chr_05	533454	548889
YPS138_05G02460_2_YPS138_05G02540	UFMG-CM-Y263	05G02460	05G02540	05G02520	SpB_Brasil	SpB-Bra-SRR4074412	SpB-Bra-SRR4074412	SpB-YPS138-SRR4074411	SpB-Bra-SRR4074412	SpB-MxAgave-YMX005537	0.421164	0.0612309	0.158781	0.0703767	0.151482	1.77943	1.80753	WB3	9	15435	SAPA_YPS138_v1_chr_05	533454	548889
YPS138_05G02460_2_YPS138_05G02540	UFMG-CM-Y263	05G02460	05G02540	05G02530	SpB_Brasil	SpB-Bra-SRR4074412	SpB-Bra-SRR4074412	SpB-YPS138-SRR4074411	SpB-Bra-SRR4074412	SpB-MxAgave-YMX005537	0.421164	0.0612309	0.158781	0.0703767	0.151482	1.77943	1.80753	WB3	9	15435	SAPA_YPS138_v1_chr_05	533454	548889
YPS138_05G02460_2_YPS138_05G02540	UFMG-CM-Y263	05G02460	05G02540	05G02540	SpB_Brasil	SpB-Bra-SRR4074412	SpB-Bra-SRR4074412	SpB-YPS138-SRR4074411	SpB-Bra-SRR4074412	SpB-MxAgave-YMX005537	0.421164	0.0612309	0.158781	0.0703767	0.151482	1.77943	1.80753	WB3	9	15435	SAPA_YPS138_v1_chr_05	533454	548889
YPS138_06G00050_2_YPS138_06G00050	UFMG-CM-Y263	06G00050	06G00050	06G00050	SpA	SpA-SRR4074385	SpA-SRR4074385	WINE-JS445c1SAPA	SpA-SRR4074385	SpB-Bra-SRR4074412.SpB-MxAgave-YMX005537.SpB-YPS138-SRR4074411.WINE-JS445c1SAPA.SpC-SRR7500262	2e-06	0.00289015	0.0028905	0.00231505	0.00231505	0.00346883	0.00231505	WB3	1	1127	SAPA_YPS138_v1_chr_06	20501	21628
YPS138_06G00740_2_YPS138_06G00740	UFMG-CM-Y263	06G00740	06G00740	06G00740	NA	Sp_American	SpB-YPS138-SRR4074411	SpB-Bra-SRR4074412	SpB-YPS138-SRR4074411.SpB-Bra-SRR4074412.SpB-MxAgave-YMX005537	SpC-SRR7500262	0.0668323	0.0153857	0.0153857	0.0134819	0.0172916	0.0956564	0.10019	WB3	1	845	SAPA_YPS138_v1_chr_06	186669	187514
YPS138_06G01150_2_YPS138_06G01190	UFMG-CM-Y263	06G01150	06G01190	06G01150	SpB	Sp_American	SpB-YPS138-SRR4074411	SpB-Bra-SRR4074412	SpC-SRR7500262	SpB-YPS138-SRR4074411	0.412097	0.0574531	0.0671377	0.0544652	0.0910121	1.74351	1.83325	WB3	5	13635	SAPA_YPS138_v1_chr_06	267796	281431
YPS138_06G01150_2_YPS138_06G01190	UFMG-CM-Y263	06G01150	06G01190	06G01160	SpB	Sp_American	SpB-YPS138-SRR4074411	SpB-Bra-SRR4074412	SpC-SRR7500262	SpB-YPS138-SRR4074411	0.412097	0.0574531	0.0671377	0.0544652	0.0910121	1.74351	1.83325	WB3	5	13635	SAPA_YPS138_v1_chr_06	267796	281431
YPS138_06G01150_2_YPS138_06G01190	UFMG-CM-Y263	06G01150	06G01190	06G01170	SpB	Sp_American	SpB-YPS138-SRR4074411	SpB-Bra-SRR4074412	SpC-SRR7500262	SpB-YPS138-SRR4074411	0.412097	0.0574531	0.0671377	0.0544652	0.0910121	1.74351	1.83325	WB3	5	13635	SAPA_YPS138_v1_chr_06	267796	281431
YPS138_06G01150_2_YPS138_06G01190	UFMG-CM-Y263	06G01150	06G01190	06G01180	SpB	Sp_American	SpB-YPS138-SRR4074411	SpB-Bra-SRR4074412	SpC-SRR7500262	SpB-YPS138-SRR4074411	0.412097	0.0574531	0.0671377	0.0544652	0.0910121	1.74351	1.83325	WB3	5	13635	SAPA_YPS138_v1_chr_06	267796	281431
YPS138_06G01150_2_YPS138_06G01190	UFMG-CM-Y263	06G01150	06G01190	06G01190	SpB	Sp_American	SpB-YPS138-SRR4074411	SpB-Bra-SRR4074412	SpC-SRR7500262	SpB-YPS138-SRR4074411	0.412097	0.0574531	0.0671377	0.0544652	0.0910121	1.74351	1.83325	WB3	5	13635	SAPA_YPS138_v1_chr_06	267796	281431
YPS138_07G00010_2_YPS138_07G00020	UFMG-CM-Y263	07G00010	07G00020	07G00010	SpB	Sp_American	SpB-YPS138-SRR4074411	SpB-Bra-SRR4074412	SpB-YPS138-SRR4074411.SpB-Bra-SRR4074412	SpC-SRR7500262.SpB-MxAgave-YMX005537	0.260187	0.065262	0.215204	0.0437038	0.400477	0.783021	0.810947	WB3	2	5290	SAPA_YPS138_v1_chr_07	3498	8788
YPS138_07G00010_2_YPS138_07G00020	UFMG-CM-Y263	07G00010	07G00020	07G00020	SpB	Sp_American	SpB-YPS138-SRR4074411	SpB-Bra-SRR4074412	SpB-YPS138-SRR4074411.SpB-Bra-SRR4074412	SpC-SRR7500262.SpB-MxAgave-YMX005537	0.260187	0.065262	0.215204	0.0437038	0.400477	0.783021	0.810947	WB3	2	5290	SAPA_YPS138_v1_chr_07	3498	8788
YPS138_09G00050_2_YPS138_09G00050	UFMG-CM-Y263	09G00050	09G00050	09G00050	NA	SpB-MxAgave-YMX005537	SpB-MxAgave-YMX005537	SpC-SRR7500262	SpB-MxAgave-YMX005537	SpC-SRR7500262	0.866163	3e-06	0	0.866163	2e-06	0.866163	0.866163	WB3	1	1769	SAPA_YPS138_v1_chr_09	10375	12144
YPS138_09G00070_2_YPS138_09G00090	UFMG-CM-Y263	09G00070	09G00090	09G00070	NA	SpB_Undefined	SpB-YPS138-SRR4074411	SpB-Bra-SRR4074412	SpB-Bra-SRR4074412.SpB-MxAgave-YMX005537	SpB-YPS138-SRR4074411	0.061165	0.0158686	0.0180038	0.0154403	0.0366483	0.178938	0.174681	WB3	3	5947	SAPA_YPS138_v1_chr_09	22218	28165
YPS138_09G00070_2_YPS138_09G00090	UFMG-CM-Y263	09G00070	09G00090	09G00080	NA	SpB_Undefined	SpB-YPS138-SRR4074411	SpB-Bra-SRR4074412	SpB-Bra-SRR4074412.SpB-MxAgave-YMX005537	SpB-YPS138-SRR4074411	0.061165	0.0158686	0.0180038	0.0154403	0.0366483	0.178938	0.174681	WB3	3	5947	SAPA_YPS138_v1_chr_09	22218	28165
YPS138_09G00070_2_YPS138_09G00090	UFMG-CM-Y263	09G00070	09G00090	09G00090	NA	SpB_Undefined	SpB-YPS138-SRR4074411	SpB-Bra-SRR4074412	SpB-Bra-SRR4074412.SpB-MxAgave-YMX005537	SpB-YPS138-SRR4074411	0.061165	0.0158686	0.0180038	0.0154403	0.0366483	0.178938	0.174681	WB3	3	5947	SAPA_YPS138_v1_chr_09	22218	28165
YPS138_09G01700_2_YPS138_09G01760	UFMG-CM-Y263	09G01700	09G01760	09G01700	SpB	Sp_American	SpB-YPS138-SRR4074411	SpB-MxAgave-YMX005537	SpB-Bra-SRR4074412.SpB-YPS138-SRR4074411.SpB-MxAgave-YMX005537	SpC-SRR7500262	0.318232	0.0820452	0.0601419	0.0525396	0.16829	1.9299	1.89877	WB3	7	6841	SAPA_YPS138_v1_chr_09	366885	373726
YPS138_09G01700_2_YPS138_09G01760	UFMG-CM-Y263	09G01700	09G01760	09G01710	SpB	Sp_American	SpB-YPS138-SRR4074411	SpB-MxAgave-YMX005537	SpB-Bra-SRR4074412.SpB-YPS138-SRR4074411.SpB-MxAgave-YMX005537	SpC-SRR7500262	0.318232	0.0820452	0.0601419	0.0525396	0.16829	1.9299	1.89877	WB3	7	6841	SAPA_YPS138_v1_chr_09	366885	373726
YPS138_09G01700_2_YPS138_09G01760	UFMG-CM-Y263	09G01700	09G01760	09G01720	SpB	Sp_American	SpB-YPS138-SRR4074411	SpB-MxAgave-YMX005537	SpB-Bra-SRR4074412.SpB-YPS138-SRR4074411.SpB-MxAgave-YMX005537	SpC-SRR7500262	0.318232	0.0820452	0.0601419	0.0525396	0.16829	1.9299	1.89877	WB3	7	6841	SAPA_YPS138_v1_chr_09	366885	373726
YPS138_09G01700_2_YPS138_09G01760	UFMG-CM-Y263	09G01700	09G01760	09G01730	SpB	Sp_American	SpB-YPS138-SRR4074411	SpB-MxAgave-YMX005537	SpB-Bra-SRR4074412.SpB-YPS138-SRR4074411.SpB-MxAgave-YMX005537	SpC-SRR7500262	0.318232	0.0820452	0.0601419	0.0525396	0.16829	1.9299	1.89877	WB3	7	6841	SAPA_YPS138_v1_chr_09	366885	373726
YPS138_09G01700_2_YPS138_09G01760	UFMG-CM-Y263	09G01700	09G01760	09G01740	SpB	Sp_American	SpB-YPS138-SRR4074411	SpB-MxAgave-YMX005537	SpB-Bra-SRR4074412.SpB-YPS138-SRR4074411.SpB-MxAgave-YMX005537	SpC-SRR7500262	0.318232	0.0820452	0.0601419	0.0525396	0.16829	1.9299	1.89877	WB3	7	6841	SAPA_YPS138_v1_chr_09	366885	373726
YPS138_09G01700_2_YPS138_09G01760	UFMG-CM-Y263	09G01700	09G01760	09G01750	SpB	Sp_American	SpB-YPS138-SRR4074411	SpB-MxAgave-YMX005537	SpB-Bra-SRR4074412.SpB-YPS138-SRR4074411.SpB-MxAgave-YMX005537	SpC-SRR7500262	0.318232	0.0820452	0.0601419	0.0525396	0.16829	1.9299	1.89877	WB3	7	6841	SAPA_YPS138_v1_chr_09	366885	373726
YPS138_09G01700_2_YPS138_09G01760	UFMG-CM-Y263	09G01700	09G01760	09G01760	SpB	Sp_American	SpB-YPS138-SRR4074411	SpB-MxAgave-YMX005537	SpB-Bra-SRR4074412.SpB-YPS138-SRR4074411.SpB-MxAgave-YMX005537	SpC-SRR7500262	0.318232	0.0820452	0.0601419	0.0525396	0.16829	1.9299	1.89877	WB3	7	6841	SAPA_YPS138_v1_chr_09	366885	373726
YPS138_11G00890_2_YPS138_11G00930	UFMG-CM-Y263	11G00890	11G00930	11G00890	NA	Sp_American	SpB-Bra-SRR4074412	SpB-YPS138-SRR4074411	SpB-Bra-SRR4074412.SpB-YPS138-SRR4074411.SpB-MxAgave-YMX005537	SpC-SRR7500262	0.0566685	0.026869	0.0284751	0.0281806	0.035258	0.161655	0.160297	WB3	5	9462	SAPA_YPS138_v1_chr_11	209788	219250
YPS138_11G00890_2_YPS138_11G00930	UFMG-CM-Y263	11G00890	11G00930	11G00900	NA	Sp_American	SpB-Bra-SRR4074412	SpB-YPS138-SRR4074411	SpB-Bra-SRR4074412.SpB-YPS138-SRR4074411.SpB-MxAgave-YMX005537	SpC-SRR7500262	0.0566685	0.026869	0.0284751	0.0281806	0.035258	0.161655	0.160297	WB3	5	9462	SAPA_YPS138_v1_chr_11	209788	219250
YPS138_11G00890_2_YPS138_11G00930	UFMG-CM-Y263	11G00890	11G00930	11G00910	NA	Sp_American	SpB-Bra-SRR4074412	SpB-YPS138-SRR4074411	SpB-Bra-SRR4074412.SpB-YPS138-SRR4074411.SpB-MxAgave-YMX005537	SpC-SRR7500262	0.0566685	0.026869	0.0284751	0.0281806	0.035258	0.161655	0.160297	WB3	5	9462	SAPA_YPS138_v1_chr_11	209788	219250
YPS138_11G00890_2_YPS138_11G00930	UFMG-CM-Y263	11G00890	11G00930	11G00920	NA	Sp_American	SpB-Bra-SRR4074412	SpB-YPS138-SRR4074411	SpB-Bra-SRR4074412.SpB-YPS138-SRR4074411.SpB-MxAgave-YMX005537	SpC-SRR7500262	0.0566685	0.026869	0.0284751	0.0281806	0.035258	0.161655	0.160297	WB3	5	9462	SAPA_YPS138_v1_chr_11	209788	219250
YPS138_11G00890_2_YPS138_11G00930	UFMG-CM-Y263	11G00890	11G00930	11G00930	NA	Sp_American	SpB-Bra-SRR4074412	SpB-YPS138-SRR4074411	SpB-Bra-SRR4074412.SpB-YPS138-SRR4074411.SpB-MxAgave-YMX005537	SpC-SRR7500262	0.0566685	0.026869	0.0284751	0.0281806	0.035258	0.161655	0.160297	WB3	5	9462	SAPA_YPS138_v1_chr_11	209788	219250
YPS138_12G01320_2_YPS138_12G01340	UFMG-CM-Y263	12G01320	12G01340	12G01320	SpB	Sp_American	SpB-YPS138-SRR4074411	SpB-Bra-SRR4074412	SpB-MxAgave-YMX005537.SpB-YPS138-SRR4074411.SpB-Bra-SRR4074412	SpC-SRR7500262	0.084149	0.0341247	0.0351814	0.0325321	0.0556619	0.27395	0.275063	WB3	3	5366	SAPA_YPS138_v1_chr_12	280281	285647
YPS138_12G01320_2_YPS138_12G01340	UFMG-CM-Y263	12G01320	12G01340	12G01330	SpB	Sp_American	SpB-YPS138-SRR4074411	SpB-Bra-SRR4074412	SpB-MxAgave-YMX005537.SpB-YPS138-SRR4074411.SpB-Bra-SRR4074412	SpC-SRR7500262	0.084149	0.0341247	0.0351814	0.0325321	0.0556619	0.27395	0.275063	WB3	3	5366	SAPA_YPS138_v1_chr_12	280281	285647
YPS138_12G01320_2_YPS138_12G01340	UFMG-CM-Y263	12G01320	12G01340	12G01340	SpB	Sp_American	SpB-YPS138-SRR4074411	SpB-Bra-SRR4074412	SpB-MxAgave-YMX005537.SpB-YPS138-SRR4074411.SpB-Bra-SRR4074412	SpC-SRR7500262	0.084149	0.0341247	0.0351814	0.0325321	0.0556619	0.27395	0.275063	WB3	3	5366	SAPA_YPS138_v1_chr_12	280281	285647
YPS138_12G02860_2_YPS138_12G02870	UFMG-CM-Y263	12G02860	12G02870	12G02860	NA	SpB_Undefined	SpB-YPS138-SRR4074411	SpB-Bra-SRR4074412	SpB-Bra-SRR4074412	SpB-YPS138-SRR4074411.SpB-MxAgave-YMX005537	0.28939	0.0183573	0.0209679	0.0183328	0.0915324	2.3397	2.42914	WB3	2	3998	SAPA_YPS138_v1_chr_12	623571	627569
YPS138_12G02860_2_YPS138_12G02870	UFMG-CM-Y263	12G02860	12G02870	12G02870	NA	SpB_Undefined	SpB-YPS138-SRR4074411	SpB-Bra-SRR4074412	SpB-Bra-SRR4074412	SpB-YPS138-SRR4074411.SpB-MxAgave-YMX005537	0.28939	0.0183573	0.0209679	0.0183328	0.0915324	2.3397	2.42914	WB3	2	3998	SAPA_YPS138_v1_chr_12	623571	627569
YPS138_12G04680_2_YPS138_12G04700	UFMG-CM-Y263	12G04680	12G04700	12G04680	SpB_MxAgave	Sp_American	SpB-YPS138-SRR4074411	SpB-Bra-SRR4074412	SpB-MxAgave-YMX005537.SpB-YPS138-SRR4074411.SpB-Bra-SRR4074412	SpC-SRR7500262	0.562232	0.0826518	0.0968495	0.0732705	0.239959	0.61993	0.682054	WB3	3	8043	SAPA_YPS138_v1_chr_12	1017369	1025412
YPS138_12G04680_2_YPS138_12G04700	UFMG-CM-Y263	12G04680	12G04700	12G04690	SpB_MxAgave	Sp_American	SpB-YPS138-SRR4074411	SpB-Bra-SRR4074412	SpB-MxAgave-YMX005537.SpB-YPS138-SRR4074411.SpB-Bra-SRR4074412	SpC-SRR7500262	0.562232	0.0826518	0.0968495	0.0732705	0.239959	0.61993	0.682054	WB3	3	8043	SAPA_YPS138_v1_chr_12	1017369	1025412
YPS138_12G04680_2_YPS138_12G04700	UFMG-CM-Y263	12G04680	12G04700	12G04700	SpB_MxAgave	Sp_American	SpB-YPS138-SRR4074411	SpB-Bra-SRR4074412	SpB-MxAgave-YMX005537.SpB-YPS138-SRR4074411.SpB-Bra-SRR4074412	SpC-SRR7500262	0.562232	0.0826518	0.0968495	0.0732705	0.239959	0.61993	0.682054	WB3	3	8043	SAPA_YPS138_v1_chr_12	1017369	1025412
YPS138_14G03580_2_YPS138_14G03590	UFMG-CM-Y263	14G03580	14G03590	14G03580	SpB_MxAgave	SpB_Undefined	SpB-MxAgave-YMX005537	SpB-YPS138-SRR4074411	SpB-YPS138-SRR4074411.SpB-Bra-SRR4074412	SpB-MxAgave-YMX005537	0.027635	0.00345388	0.0029937	0.00322397	0.00557205	0.0671511	0.0682925	WB3	2	4224	SAPA_YPS138_v1_chr_14	718505	722729
YPS138_14G03580_2_YPS138_14G03590	UFMG-CM-Y263	14G03580	14G03590	14G03590	SpB_MxAgave	SpB_Undefined	SpB-MxAgave-YMX005537	SpB-YPS138-SRR4074411	SpB-YPS138-SRR4074411.SpB-Bra-SRR4074412	SpB-MxAgave-YMX005537	0.027635	0.00345388	0.0029937	0.00322397	0.00557205	0.0671511	0.0682925	WB3	2	4224	SAPA_YPS138_v1_chr_14	718505	722729
YPS138_14G03650_2_YPS138_14G03650	UFMG-CM-Y263	14G03650	14G03650	14G03650	SpB_Mx2	Sp_American	SpC-SRR7500262	SpB-Bra-SRR4074412	SpB-MxAgave-YMX005537	SpC-SRR7500262	0.210625	0.0399372	0.0412208	0.0399382	0.0399362	1.09184	1.13518	WB3	1	4679	SAPA_YPS138_v1_chr_14	734346	739025
YPS138_14G03670_2_YPS138_14G03690	UFMG-CM-Y263	14G03670	14G03690	14G03670	NA	Sp_American	SpB-Bra-SRR4074412	SpB-YPS138-SRR4074411	SpB-MxAgave-YMX005537.SpB-YPS138-SRR4074411.SpB-Bra-SRR4074412	SpC-SRR7500262	0.0807849	0.0361572	0.0404185	0.0367337	0.0393129	0.172054	0.173015	WB3	3	11301	SAPA_YPS138_v1_chr_14	744006	755307
YPS138_14G03670_2_YPS138_14G03690	UFMG-CM-Y263	14G03670	14G03690	14G03680	NA	Sp_American	SpB-Bra-SRR4074412	SpB-YPS138-SRR4074411	SpB-MxAgave-YMX005537.SpB-YPS138-SRR4074411.SpB-Bra-SRR4074412	SpC-SRR7500262	0.0807849	0.0361572	0.0404185	0.0367337	0.0393129	0.172054	0.173015	WB3	3	11301	SAPA_YPS138_v1_chr_14	744006	755307
YPS138_14G03670_2_YPS138_14G03690	UFMG-CM-Y263	14G03670	14G03690	14G03690	NA	Sp_American	SpB-Bra-SRR4074412	SpB-YPS138-SRR4074411	SpB-MxAgave-YMX005537.SpB-YPS138-SRR4074411.SpB-Bra-SRR4074412	SpC-SRR7500262	0.0807849	0.0361572	0.0404185	0.0367337	0.0393129	0.172054	0.173015	WB3	3	11301	SAPA_YPS138_v1_chr_14	744006	755307
YPS138_15G00070_2_YPS138_15G00130	UFMG-CM-Y263	15G00070	15G00130	15G00070	SpB	SpB_Undefined	SpB-YPS138-SRR4074411	SpB-MxAgave-YMX005537	SpB-MxAgave-YMX005537	SpB-YPS138-SRR4074411	0.0584365	0.00826764	0.00756853	0.00700871	0.0294631	0.154114	0.155806	WB3	7	12516	SAPA_YPS138_v1_chr_15	24352	36868
YPS138_15G00070_2_YPS138_15G00130	UFMG-CM-Y263	15G00070	15G00130	15G00080	SpB	SpB_Undefined	SpB-YPS138-SRR4074411	SpB-MxAgave-YMX005537	SpB-MxAgave-YMX005537	SpB-YPS138-SRR4074411	0.0584365	0.00826764	0.00756853	0.00700871	0.0294631	0.154114	0.155806	WB3	7	12516	SAPA_YPS138_v1_chr_15	24352	36868
YPS138_15G00070_2_YPS138_15G00130	UFMG-CM-Y263	15G00070	15G00130	15G00090	SpB	SpB_Undefined	SpB-YPS138-SRR4074411	SpB-MxAgave-YMX005537	SpB-MxAgave-YMX005537	SpB-YPS138-SRR4074411	0.0584365	0.00826764	0.00756853	0.00700871	0.0294631	0.154114	0.155806	WB3	7	12516	SAPA_YPS138_v1_chr_15	24352	36868
YPS138_15G00070_2_YPS138_15G00130	UFMG-CM-Y263	15G00070	15G00130	15G00100	SpB	SpB_Undefined	SpB-YPS138-SRR4074411	SpB-MxAgave-YMX005537	SpB-MxAgave-YMX005537	SpB-YPS138-SRR4074411	0.0584365	0.00826764	0.00756853	0.00700871	0.0294631	0.154114	0.155806	WB3	7	12516	SAPA_YPS138_v1_chr_15	24352	36868
YPS138_15G00070_2_YPS138_15G00130	UFMG-CM-Y263	15G00070	15G00130	15G00110	SpB	SpB_Undefined	SpB-YPS138-SRR4074411	SpB-MxAgave-YMX005537	SpB-MxAgave-YMX005537	SpB-YPS138-SRR4074411	0.0584365	0.00826764	0.00756853	0.00700871	0.0294631	0.154114	0.155806	WB3	7	12516	SAPA_YPS138_v1_chr_15	24352	36868
YPS138_15G00070_2_YPS138_15G00130	UFMG-CM-Y263	15G00070	15G00130	15G00120	SpB	SpB_Undefined	SpB-YPS138-SRR4074411	SpB-MxAgave-YMX005537	SpB-MxAgave-YMX005537	SpB-YPS138-SRR4074411	0.0584365	0.00826764	0.00756853	0.00700871	0.0294631	0.154114	0.155806	WB3	7	12516	SAPA_YPS138_v1_chr_15	24352	36868
YPS138_15G00070_2_YPS138_15G00130	UFMG-CM-Y263	15G00070	15G00130	15G00130	SpB	SpB_Undefined	SpB-YPS138-SRR4074411	SpB-MxAgave-YMX005537	SpB-MxAgave-YMX005537	SpB-YPS138-SRR4074411	0.0584365	0.00826764	0.00756853	0.00700871	0.0294631	0.154114	0.155806	WB3	7	12516	SAPA_YPS138_v1_chr_15	24352	36868
YPS138_15G00290_2_YPS138_15G00290	UFMG-CM-Y263	15G00290	15G00290	15G00290	NA	SpB-YPS138-SRR4074411	SpB-YPS138-SRR4074411	SpB-Bra-SRR4074412	SpB-YPS138-SRR4074411	SpB-Bra-SRR4074412	0.0243026	0.00803976	0.0203689	2e-06	0.0244294	0.177555	0.167141	WB3	1	554	SAPA_YPS138_v1_chr_15	64894	65448
YPS138_15G00350_2_YPS138_15G00350	UFMG-CM-Y263	15G00350	15G00350	15G00350	SpB_Brasil	SpB_Undefined	SpB-Bra-SRR4074412	SpB-MxAgave-YMX005537	SpB-MxAgave-YMX005537	SpB-Bra-SRR4074412	0.0735291	0.00671086	0.011786	0.0254016	0.0460412	0.273897	0.273157	WB3	1	1745	SAPA_YPS138_v1_chr_15	77050	78795
YPS138_15G00380_2_YPS138_15G00380	UFMG-CM-Y263	15G00380	15G00380	15G00380	SpB_Brasil	SpB-Bra-SRR4074412	SpB-Bra-SRR4074412	SpB-YPS138-SRR4074411	SpB-Bra-SRR4074412	SpB-YPS138-SRR4074411.SpB-MxAgave-YMX005537	0.03656	0.00505751	0.00885169	0.00632696	0.0191594	0.152398	0.153852	WB3	1	1505	SAPA_YPS138_v1_chr_15	82233	83738
YPS138_16G00010_2_YPS138_16G00010	UFMG-CM-Y263	16G00010	16G00010	16G00010	NA	Sp_American	Taiwan-JS611c1SAPA	SpB-YPS138-SRR4074411	SpB-Bra-SRR4074412	SpC-SRR7500262	9	0	3e-06	0	0	0	2e-06	WB3	1	1133	SAPA_YPS138_v1_chr_16	1824	2957
YPS138_02G00010_2_YPS138_02G00040	UFMG-CM-Y266	02G00010	02G00040	02G00010	SpC	SpB_Undefined	SpB-YPS138-SRR4074411	SpB-MxAgave-YMX005537	SpB-MxAgave-YMX005537	SpB-YPS138-SRR4074411	0.38492	0.0602994	0.0269868	0.0200427	0.183207	1.71404	1.70905	SAM1	4	7290	SAPA_YPS138_v1_chr_02	1441	8731
YPS138_02G00010_2_YPS138_02G00040	UFMG-CM-Y266	02G00010	02G00040	02G00020	SpC	SpB_Undefined	SpB-YPS138-SRR4074411	SpB-MxAgave-YMX005537	SpB-MxAgave-YMX005537	SpB-YPS138-SRR4074411	0.38492	0.0602994	0.0269868	0.0200427	0.183207	1.71404	1.70905	SAM1	4	7290	SAPA_YPS138_v1_chr_02	1441	8731
YPS138_02G00010_2_YPS138_02G00040	UFMG-CM-Y266	02G00010	02G00040	02G00030	SpC	SpB_Undefined	SpB-YPS138-SRR4074411	SpB-MxAgave-YMX005537	SpB-MxAgave-YMX005537	SpB-YPS138-SRR4074411	0.38492	0.0602994	0.0269868	0.0200427	0.183207	1.71404	1.70905	SAM1	4	7290	SAPA_YPS138_v1_chr_02	1441	8731
YPS138_02G00010_2_YPS138_02G00040	UFMG-CM-Y266	02G00010	02G00040	02G00040	SpC	SpB_Undefined	SpB-YPS138-SRR4074411	SpB-MxAgave-YMX005537	SpB-MxAgave-YMX005537	SpB-YPS138-SRR4074411	0.38492	0.0602994	0.0269868	0.0200427	0.183207	1.71404	1.70905	SAM1	4	7290	SAPA_YPS138_v1_chr_02	1441	8731
YPS138_06G00050_2_YPS138_06G00050	UFMG-CM-Y266	06G00050	06G00050	06G00050	SpA	SpA-SRR4074385	SpA-SRR4074385	WINE-JS445c1SAPA	SpA-SRR4074385	SpB-MxAgave-YMX005537.SpB-Bra-SRR4074412.SpB-YPS138-SRR4074411.WINE-JS445c1SAPA.SpC-SRR7500262	2e-06	0.00292577	0.00292564	0.00234334	0.00234334	0.00351109	0.00234334	SAM1	1	1127	SAPA_YPS138_v1_chr_06	20501	21628
YPS138_14G03670_2_YPS138_14G03690	UFMG-CM-Y266	14G03670	14G03690	14G03670	NA	Sp_American	SpB-Bra-SRR4074412	SpB-YPS138-SRR4074411	SpB-MxAgave-YMX005537.SpB-YPS138-SRR4074411.SpB-Bra-SRR4074412	SpC-SRR7500262	0.0837561	0.0383507	0.0423072	0.0389423	0.0413932	0.177527	0.178745	SAM1	3	11301	SAPA_YPS138_v1_chr_14	744006	755307
YPS138_14G03670_2_YPS138_14G03690	UFMG-CM-Y266	14G03670	14G03690	14G03680	NA	Sp_American	SpB-Bra-SRR4074412	SpB-YPS138-SRR4074411	SpB-MxAgave-YMX005537.SpB-YPS138-SRR4074411.SpB-Bra-SRR4074412	SpC-SRR7500262	0.0837561	0.0383507	0.0423072	0.0389423	0.0413932	0.177527	0.178745	SAM1	3	11301	SAPA_YPS138_v1_chr_14	744006	755307
YPS138_14G03670_2_YPS138_14G03690	UFMG-CM-Y266	14G03670	14G03690	14G03690	NA	Sp_American	SpB-Bra-SRR4074412	SpB-YPS138-SRR4074411	SpB-MxAgave-YMX005537.SpB-YPS138-SRR4074411.SpB-Bra-SRR4074412	SpC-SRR7500262	0.0837561	0.0383507	0.0423072	0.0389423	0.0413932	0.177527	0.178745	SAM1	3	11301	SAPA_YPS138_v1_chr_14	744006	755307
YPS138_15G00070_2_YPS138_15G00130	UFMG-CM-Y266	15G00070	15G00130	15G00070	SpB	SpB_Undefined	SpB-YPS138-SRR4074411	SpB-MxAgave-YMX005537	SpB-MxAgave-YMX005537	SpB-YPS138-SRR4074411	0.0590199	0.0080306	0.00731933	0.00675135	0.0293734	0.156437	0.15816	SAM1	7	12516	SAPA_YPS138_v1_chr_15	24352	36868
YPS138_15G00070_2_YPS138_15G00130	UFMG-CM-Y266	15G00070	15G00130	15G00080	SpB	SpB_Undefined	SpB-YPS138-SRR4074411	SpB-MxAgave-YMX005537	SpB-MxAgave-YMX005537	SpB-YPS138-SRR4074411	0.0590199	0.0080306	0.00731933	0.00675135	0.0293734	0.156437	0.15816	SAM1	7	12516	SAPA_YPS138_v1_chr_15	24352	36868
YPS138_15G00070_2_YPS138_15G00130	UFMG-CM-Y266	15G00070	15G00130	15G00090	SpB	SpB_Undefined	SpB-YPS138-SRR4074411	SpB-MxAgave-YMX005537	SpB-MxAgave-YMX005537	SpB-YPS138-SRR4074411	0.0590199	0.0080306	0.00731933	0.00675135	0.0293734	0.156437	0.15816	SAM1	7	12516	SAPA_YPS138_v1_chr_15	24352	36868
YPS138_15G00070_2_YPS138_15G00130	UFMG-CM-Y266	15G00070	15G00130	15G00100	SpB	SpB_Undefined	SpB-YPS138-SRR4074411	SpB-MxAgave-YMX005537	SpB-MxAgave-YMX005537	SpB-YPS138-SRR4074411	0.0590199	0.0080306	0.00731933	0.00675135	0.0293734	0.156437	0.15816	SAM1	7	12516	SAPA_YPS138_v1_chr_15	24352	36868
YPS138_15G00070_2_YPS138_15G00130	UFMG-CM-Y266	15G00070	15G00130	15G00110	SpB	SpB_Undefined	SpB-YPS138-SRR4074411	SpB-MxAgave-YMX005537	SpB-MxAgave-YMX005537	SpB-YPS138-SRR4074411	0.0590199	0.0080306	0.00731933	0.00675135	0.0293734	0.156437	0.15816	SAM1	7	12516	SAPA_YPS138_v1_chr_15	24352	36868
YPS138_15G00070_2_YPS138_15G00130	UFMG-CM-Y266	15G00070	15G00130	15G00120	SpB	SpB_Undefined	SpB-YPS138-SRR4074411	SpB-MxAgave-YMX005537	SpB-MxAgave-YMX005537	SpB-YPS138-SRR4074411	0.0590199	0.0080306	0.00731933	0.00675135	0.0293734	0.156437	0.15816	SAM1	7	12516	SAPA_YPS138_v1_chr_15	24352	36868
YPS138_15G00070_2_YPS138_15G00130	UFMG-CM-Y266	15G00070	15G00130	15G00130	SpB	SpB_Undefined	SpB-YPS138-SRR4074411	SpB-MxAgave-YMX005537	SpB-MxAgave-YMX005537	SpB-YPS138-SRR4074411	0.0590199	0.0080306	0.00731933	0.00675135	0.0293734	0.156437	0.15816	SAM1	7	12516	SAPA_YPS138_v1_chr_15	24352	36868
YPS138_15G00290_2_YPS138_15G00290	UFMG-CM-Y266	15G00290	15G00290	15G00290	NA	SpB-YPS138-SRR4074411	SpB-YPS138-SRR4074411	SpB-Bra-SRR4074412	SpB-YPS138-SRR4074411	SpB-Bra-SRR4074412	0.0233579	0.00773441	0.0195776	2e-06	0.0234714	0.169505	0.159699	SAM1	1	554	SAPA_YPS138_v1_chr_15	64894	65448
YPS138_01G00020_2_YPS138_01G00040	UFMG-CM-Y456	01G00020	01G00040	01G00020	SpA	SpB_Undefined	SpB-YPS138-SRR4074411	SpB-Bra-SRR4074412	SpB-YPS138-SRR4074411.SpB-Bra-SRR4074412	SpB-MxAgave-YMX005537	0.594711	0.123361	0.140688	0.116125	0.228168	1.93608	2.04777	SAM1	3	13753	SAPA_YPS138_v1_chr_01	12144	25897
YPS138_01G00020_2_YPS138_01G00040	UFMG-CM-Y456	01G00020	01G00040	01G00030	SpA	SpB_Undefined	SpB-YPS138-SRR4074411	SpB-Bra-SRR4074412	SpB-YPS138-SRR4074411.SpB-Bra-SRR4074412	SpB-MxAgave-YMX005537	0.594711	0.123361	0.140688	0.116125	0.228168	1.93608	2.04777	SAM1	3	13753	SAPA_YPS138_v1_chr_01	12144	25897
YPS138_01G00020_2_YPS138_01G00040	UFMG-CM-Y456	01G00020	01G00040	01G00040	SpA	SpB_Undefined	SpB-YPS138-SRR4074411	SpB-Bra-SRR4074412	SpB-YPS138-SRR4074411.SpB-Bra-SRR4074412	SpB-MxAgave-YMX005537	0.594711	0.123361	0.140688	0.116125	0.228168	1.93608	2.04777	SAM1	3	13753	SAPA_YPS138_v1_chr_01	12144	25897
YPS138_01G00820_2_YPS138_01G00820	UFMG-CM-Y456	01G00820	01G00820	01G00820	SpB	SpB_Undefined	SpB-YPS138-SRR4074411	SpB-Bra-SRR4074412	SpB-YPS138-SRR4074411.SpB-Bra-SRR4074412	SpB-MxAgave-YMX005537	0.252811	0.0427125	0.105276	0.03646	0.139241	2.4105	2.40933	SAM1	1	3578	SAPA_YPS138_v1_chr_01	208970	212548
YPS138_02G00020_2_YPS138_02G00040	UFMG-CM-Y456	02G00020	02G00040	02G00020	SpC	SpB_Undefined	SpB-YPS138-SRR4074411	SpB-MxAgave-YMX005537	SpB-MxAgave-YMX005537	SpB-YPS138-SRR4074411	0.377936	0.0667719	0.0342891	0.0296623	0.176278	1.75611	1.75137	SAM1	3	5783	SAPA_YPS138_v1_chr_02	2948	8731
YPS138_02G00020_2_YPS138_02G00040	UFMG-CM-Y456	02G00020	02G00040	02G00030	SpC	SpB_Undefined	SpB-YPS138-SRR4074411	SpB-MxAgave-YMX005537	SpB-MxAgave-YMX005537	SpB-YPS138-SRR4074411	0.377936	0.0667719	0.0342891	0.0296623	0.176278	1.75611	1.75137	SAM1	3	5783	SAPA_YPS138_v1_chr_02	2948	8731
YPS138_02G00020_2_YPS138_02G00040	UFMG-CM-Y456	02G00020	02G00040	02G00040	SpC	SpB_Undefined	SpB-YPS138-SRR4074411	SpB-MxAgave-YMX005537	SpB-MxAgave-YMX005537	SpB-YPS138-SRR4074411	0.377936	0.0667719	0.0342891	0.0296623	0.176278	1.75611	1.75137	SAM1	3	5783	SAPA_YPS138_v1_chr_02	2948	8731
YPS138_02G03790_2_YPS138_02G03840	UFMG-CM-Y456	02G03790	02G03840	02G03790	SpD_All	SpB_Undefined	SpB-YPS138-SRR4074411	SpB-Bra-SRR4074412	SpB-MxAgave-YMX005537	SpB-YPS138-SRR4074411.SpB-Bra-SRR4074412	0.078097	0.00694452	0.00743777	0.00515557	0.0165226	0.13914	0.136886	SAM1	6	18296	SAPA_YPS138_v1_chr_02	767174	785470
YPS138_02G03790_2_YPS138_02G03840	UFMG-CM-Y456	02G03790	02G03840	02G03800	SpD_All	SpB_Undefined	SpB-YPS138-SRR4074411	SpB-Bra-SRR4074412	SpB-MxAgave-YMX005537	SpB-YPS138-SRR4074411.SpB-Bra-SRR4074412	0.078097	0.00694452	0.00743777	0.00515557	0.0165226	0.13914	0.136886	SAM1	6	18296	SAPA_YPS138_v1_chr_02	767174	785470
YPS138_02G03790_2_YPS138_02G03840	UFMG-CM-Y456	02G03790	02G03840	02G03810	SpD_All	SpB_Undefined	SpB-YPS138-SRR4074411	SpB-Bra-SRR4074412	SpB-MxAgave-YMX005537	SpB-YPS138-SRR4074411.SpB-Bra-SRR4074412	0.078097	0.00694452	0.00743777	0.00515557	0.0165226	0.13914	0.136886	SAM1	6	18296	SAPA_YPS138_v1_chr_02	767174	785470
YPS138_02G03790_2_YPS138_02G03840	UFMG-CM-Y456	02G03790	02G03840	02G03820	SpD_All	SpB_Undefined	SpB-YPS138-SRR4074411	SpB-Bra-SRR4074412	SpB-MxAgave-YMX005537	SpB-YPS138-SRR4074411.SpB-Bra-SRR4074412	0.078097	0.00694452	0.00743777	0.00515557	0.0165226	0.13914	0.136886	SAM1	6	18296	SAPA_YPS138_v1_chr_02	767174	785470
YPS138_02G03790_2_YPS138_02G03840	UFMG-CM-Y456	02G03790	02G03840	02G03830	SpD_All	SpB_Undefined	SpB-YPS138-SRR4074411	SpB-Bra-SRR4074412	SpB-MxAgave-YMX005537	SpB-YPS138-SRR4074411.SpB-Bra-SRR4074412	0.078097	0.00694452	0.00743777	0.00515557	0.0165226	0.13914	0.136886	SAM1	6	18296	SAPA_YPS138_v1_chr_02	767174	785470
YPS138_02G03790_2_YPS138_02G03840	UFMG-CM-Y456	02G03790	02G03840	02G03840	SpD_All	SpB_Undefined	SpB-YPS138-SRR4074411	SpB-Bra-SRR4074412	SpB-MxAgave-YMX005537	SpB-YPS138-SRR4074411.SpB-Bra-SRR4074412	0.078097	0.00694452	0.00743777	0.00515557	0.0165226	0.13914	0.136886	SAM1	6	18296	SAPA_YPS138_v1_chr_02	767174	785470
YPS138_06G00050_2_YPS138_06G00050	UFMG-CM-Y456	06G00050	06G00050	06G00050	SpA	SpA-SRR4074385	SpA-SRR4074385	WINE-JS445c1SAPA	SpA-SRR4074385	SpB-MxAgave-YMX005537.SpB-Bra-SRR4074412.SpB-YPS138-SRR4074411.WINE-JS445c1SAPA.SpC-SRR7500262	2e-06	0.00290362	0.00290301	0.0023257	0.0023257	0.00348403	0.0023257	SAM1	1	1127	SAPA_YPS138_v1_chr_06	20501	21628
YPS138_06G00740_2_YPS138_06G00740	UFMG-CM-Y456	06G00740	06G00740	06G00740	NA	Sp_American	SpB-YPS138-SRR4074411	SpB-Bra-SRR4074412	SpB-YPS138-SRR4074411.SpB-Bra-SRR4074412.SpB-MxAgave-YMX005537	SpC-SRR7500262	0.0542064	0.011389	0.011389	0.00997781	0.0128006	0.0906027	0.0955865	SAM1	1	845	SAPA_YPS138_v1_chr_06	186669	187514
YPS138_06G01150_2_YPS138_06G01190	UFMG-CM-Y456	06G01150	06G01190	06G01150	SpB	Sp_American	SpB-YPS138-SRR4074411	SpB-Bra-SRR4074412	SpC-SRR7500262	SpB-YPS138-SRR4074411	0.407827	0.0479773	0.0577013	0.0449052	0.0809127	1.7582	1.84903	SAM1	5	13635	SAPA_YPS138_v1_chr_06	267796	281431
YPS138_06G01150_2_YPS138_06G01190	UFMG-CM-Y456	06G01150	06G01190	06G01160	SpB	Sp_American	SpB-YPS138-SRR4074411	SpB-Bra-SRR4074412	SpC-SRR7500262	SpB-YPS138-SRR4074411	0.407827	0.0479773	0.0577013	0.0449052	0.0809127	1.7582	1.84903	SAM1	5	13635	SAPA_YPS138_v1_chr_06	267796	281431
YPS138_06G01150_2_YPS138_06G01190	UFMG-CM-Y456	06G01150	06G01190	06G01170	SpB	Sp_American	SpB-YPS138-SRR4074411	SpB-Bra-SRR4074412	SpC-SRR7500262	SpB-YPS138-SRR4074411	0.407827	0.0479773	0.0577013	0.0449052	0.0809127	1.7582	1.84903	SAM1	5	13635	SAPA_YPS138_v1_chr_06	267796	281431
YPS138_06G01150_2_YPS138_06G01190	UFMG-CM-Y456	06G01150	06G01190	06G01180	SpB	Sp_American	SpB-YPS138-SRR4074411	SpB-Bra-SRR4074412	SpC-SRR7500262	SpB-YPS138-SRR4074411	0.407827	0.0479773	0.0577013	0.0449052	0.0809127	1.7582	1.84903	SAM1	5	13635	SAPA_YPS138_v1_chr_06	267796	281431
YPS138_06G01150_2_YPS138_06G01190	UFMG-CM-Y456	06G01150	06G01190	06G01190	SpB	Sp_American	SpB-YPS138-SRR4074411	SpB-Bra-SRR4074412	SpC-SRR7500262	SpB-YPS138-SRR4074411	0.407827	0.0479773	0.0577013	0.0449052	0.0809127	1.7582	1.84903	SAM1	5	13635	SAPA_YPS138_v1_chr_06	267796	281431
YPS138_07G00050_2_YPS138_07G00060	UFMG-CM-Y456	07G00050	07G00060	07G00050	SpB_Brasil	Sp_American	SpB-YPS138-SRR4074411	SpB-Bra-SRR4074412	SpC-SRR7500262	SpB-YPS138-SRR4074411.SpB-Bra-SRR4074412	1.41307	0.0641676	0.0735829	0.0641676	0.147889	1.37691	1.35384	SAM1	2	3157	SAPA_YPS138_v1_chr_07	15575	18732
YPS138_07G00050_2_YPS138_07G00060	UFMG-CM-Y456	07G00050	07G00060	07G00060	SpB_Brasil	Sp_American	SpB-YPS138-SRR4074411	SpB-Bra-SRR4074412	SpC-SRR7500262	SpB-YPS138-SRR4074411.SpB-Bra-SRR4074412	1.41307	0.0641676	0.0735829	0.0641676	0.147889	1.37691	1.35384	SAM1	2	3157	SAPA_YPS138_v1_chr_07	15575	18732
YPS138_07G00080_2_YPS138_07G00090	UFMG-CM-Y456	07G00080	07G00090	07G00080	SpB_Brasil	SpB-MxAgave-YMX005537	SpB-MxAgave-YMX005537	SpB-Bra-SRR4074412	SpB-MxAgave-YMX005537	SpB-Bra-SRR4074412	0.0655336	2e-06	0	0.00219537	0.0139901	0.103819	0.0911074	SAM1	2	2233	SAPA_YPS138_v1_chr_07	25174	27407
YPS138_07G00080_2_YPS138_07G00090	UFMG-CM-Y456	07G00080	07G00090	07G00090	SpB_Brasil	SpB-MxAgave-YMX005537	SpB-MxAgave-YMX005537	SpB-Bra-SRR4074412	SpB-MxAgave-YMX005537	SpB-Bra-SRR4074412	0.0655336	2e-06	0	0.00219537	0.0139901	0.103819	0.0911074	SAM1	2	2233	SAPA_YPS138_v1_chr_07	25174	27407
YPS138_09G00040_2_YPS138_09G00090	UFMG-CM-Y456	09G00040	09G00090	09G00040	SpB	SpB_Undefined	SpB-Bra-SRR4074412	SpB-YPS138-SRR4074411	SpB-Bra-SRR4074412.SpB-MxAgave-YMX005537	SpB-YPS138-SRR4074411	0.356361	0.0583047	0.0701493	0.0617186	0.177455	1.9881	1.99639	SAM1	6	20815	SAPA_YPS138_v1_chr_09	7350	28165
YPS138_09G00040_2_YPS138_09G00090	UFMG-CM-Y456	09G00040	09G00090	09G00050	SpB	SpB_Undefined	SpB-Bra-SRR4074412	SpB-YPS138-SRR4074411	SpB-Bra-SRR4074412.SpB-MxAgave-YMX005537	SpB-YPS138-SRR4074411	0.356361	0.0583047	0.0701493	0.0617186	0.177455	1.9881	1.99639	SAM1	6	20815	SAPA_YPS138_v1_chr_09	7350	28165
YPS138_09G00040_2_YPS138_09G00090	UFMG-CM-Y456	09G00040	09G00090	09G00060	SpB	SpB_Undefined	SpB-Bra-SRR4074412	SpB-YPS138-SRR4074411	SpB-Bra-SRR4074412.SpB-MxAgave-YMX005537	SpB-YPS138-SRR4074411	0.356361	0.0583047	0.0701493	0.0617186	0.177455	1.9881	1.99639	SAM1	6	20815	SAPA_YPS138_v1_chr_09	7350	28165
YPS138_09G00040_2_YPS138_09G00090	UFMG-CM-Y456	09G00040	09G00090	09G00070	SpB	SpB_Undefined	SpB-Bra-SRR4074412	SpB-YPS138-SRR4074411	SpB-Bra-SRR4074412.SpB-MxAgave-YMX005537	SpB-YPS138-SRR4074411	0.356361	0.0583047	0.0701493	0.0617186	0.177455	1.9881	1.99639	SAM1	6	20815	SAPA_YPS138_v1_chr_09	7350	28165
YPS138_09G00040_2_YPS138_09G00090	UFMG-CM-Y456	09G00040	09G00090	09G00080	SpB	SpB_Undefined	SpB-Bra-SRR4074412	SpB-YPS138-SRR4074411	SpB-Bra-SRR4074412.SpB-MxAgave-YMX005537	SpB-YPS138-SRR4074411	0.356361	0.0583047	0.0701493	0.0617186	0.177455	1.9881	1.99639	SAM1	6	20815	SAPA_YPS138_v1_chr_09	7350	28165
YPS138_09G00040_2_YPS138_09G00090	UFMG-CM-Y456	09G00040	09G00090	09G00090	SpB	SpB_Undefined	SpB-Bra-SRR4074412	SpB-YPS138-SRR4074411	SpB-Bra-SRR4074412.SpB-MxAgave-YMX005537	SpB-YPS138-SRR4074411	0.356361	0.0583047	0.0701493	0.0617186	0.177455	1.9881	1.99639	SAM1	6	20815	SAPA_YPS138_v1_chr_09	7350	28165
YPS138_09G00110_2_YPS138_09G00120	UFMG-CM-Y456	09G00110	09G00120	09G00110	SpB	Sp_American	SpB-Bra-SRR4074412	SpB-YPS138-SRR4074411	SpB-YPS138-SRR4074411.SpB-Bra-SRR4074412.SpB-MxAgave-YMX005537	SpC-SRR7500262	0.0484859	0.0200495	0.0252343	0.0200538	0.0359163	0.112778	0.120193	SAM1	2	2039	SAPA_YPS138_v1_chr_09	32937	34976
YPS138_09G00110_2_YPS138_09G00120	UFMG-CM-Y456	09G00110	09G00120	09G00120	SpB	Sp_American	SpB-Bra-SRR4074412	SpB-YPS138-SRR4074411	SpB-YPS138-SRR4074411.SpB-Bra-SRR4074412.SpB-MxAgave-YMX005537	SpC-SRR7500262	0.0484859	0.0200495	0.0252343	0.0200538	0.0359163	0.112778	0.120193	SAM1	2	2039	SAPA_YPS138_v1_chr_09	32937	34976
YPS138_10G00060_2_YPS138_10G00060	UFMG-CM-Y456	10G00060	10G00060	10G00060	NA	SpB_Undefined	SpB-YPS138-SRR4074411	SpB-MxAgave-YMX005537	SpB-YPS138-SRR4074411.SpB-MxAgave-YMX005537	SpB-Bra-SRR4074412	0.0537703	0.00324499	0.00162676	0.00162676	0.0380386	0.100622	0.106259	SAM1	1	1325	SAPA_YPS138_v1_chr_10	15310	16635
YPS138_11G00890_2_YPS138_11G00930	UFMG-CM-Y456	11G00890	11G00930	11G00890	NA	Sp_American	SpB-Bra-SRR4074412	SpB-YPS138-SRR4074411	SpB-Bra-SRR4074412.SpB-YPS138-SRR4074411.SpB-MxAgave-YMX005537	SpC-SRR7500262	0.0615862	0.0297131	0.0313936	0.0313043	0.0388488	0.174372	0.172155	SAM1	5	9462	SAPA_YPS138_v1_chr_11	209788	219250
YPS138_11G00890_2_YPS138_11G00930	UFMG-CM-Y456	11G00890	11G00930	11G00900	NA	Sp_American	SpB-Bra-SRR4074412	SpB-YPS138-SRR4074411	SpB-Bra-SRR4074412.SpB-YPS138-SRR4074411.SpB-MxAgave-YMX005537	SpC-SRR7500262	0.0615862	0.0297131	0.0313936	0.0313043	0.0388488	0.174372	0.172155	SAM1	5	9462	SAPA_YPS138_v1_chr_11	209788	219250
YPS138_11G00890_2_YPS138_11G00930	UFMG-CM-Y456	11G00890	11G00930	11G00910	NA	Sp_American	SpB-Bra-SRR4074412	SpB-YPS138-SRR4074411	SpB-Bra-SRR4074412.SpB-YPS138-SRR4074411.SpB-MxAgave-YMX005537	SpC-SRR7500262	0.0615862	0.0297131	0.0313936	0.0313043	0.0388488	0.174372	0.172155	SAM1	5	9462	SAPA_YPS138_v1_chr_11	209788	219250
YPS138_11G00890_2_YPS138_11G00930	UFMG-CM-Y456	11G00890	11G00930	11G00920	NA	Sp_American	SpB-Bra-SRR4074412	SpB-YPS138-SRR4074411	SpB-Bra-SRR4074412.SpB-YPS138-SRR4074411.SpB-MxAgave-YMX005537	SpC-SRR7500262	0.0615862	0.0297131	0.0313936	0.0313043	0.0388488	0.174372	0.172155	SAM1	5	9462	SAPA_YPS138_v1_chr_11	209788	219250
YPS138_11G00890_2_YPS138_11G00930	UFMG-CM-Y456	11G00890	11G00930	11G00930	NA	Sp_American	SpB-Bra-SRR4074412	SpB-YPS138-SRR4074411	SpB-Bra-SRR4074412.SpB-YPS138-SRR4074411.SpB-MxAgave-YMX005537	SpC-SRR7500262	0.0615862	0.0297131	0.0313936	0.0313043	0.0388488	0.174372	0.172155	SAM1	5	9462	SAPA_YPS138_v1_chr_11	209788	219250
YPS138_12G01320_2_YPS138_12G01340	UFMG-CM-Y456	12G01320	12G01340	12G01320	SpB	Sp_American	SpB-YPS138-SRR4074411	SpB-Bra-SRR4074412	SpB-MxAgave-YMX005537.SpB-YPS138-SRR4074411.SpB-Bra-SRR4074412	SpC-SRR7500262	0.0730479	0.0311977	0.0320794	0.0298674	0.050074	0.229383	0.229705	SAM1	3	5366	SAPA_YPS138_v1_chr_12	280281	285647
YPS138_12G01320_2_YPS138_12G01340	UFMG-CM-Y456	12G01320	12G01340	12G01330	SpB	Sp_American	SpB-YPS138-SRR4074411	SpB-Bra-SRR4074412	SpB-MxAgave-YMX005537.SpB-YPS138-SRR4074411.SpB-Bra-SRR4074412	SpC-SRR7500262	0.0730479	0.0311977	0.0320794	0.0298674	0.050074	0.229383	0.229705	SAM1	3	5366	SAPA_YPS138_v1_chr_12	280281	285647
YPS138_12G01320_2_YPS138_12G01340	UFMG-CM-Y456	12G01320	12G01340	12G01340	SpB	Sp_American	SpB-YPS138-SRR4074411	SpB-Bra-SRR4074412	SpB-MxAgave-YMX005537.SpB-YPS138-SRR4074411.SpB-Bra-SRR4074412	SpC-SRR7500262	0.0730479	0.0311977	0.0320794	0.0298674	0.050074	0.229383	0.229705	SAM1	3	5366	SAPA_YPS138_v1_chr_12	280281	285647
YPS138_12G04690_2_YPS138_12G04700	UFMG-CM-Y456	12G04690	12G04700	12G04690	SpB_MxAgave	Sp_American	SpB-YPS138-SRR4074411	SpB-Bra-SRR4074412	SpB-MxAgave-YMX005537.SpB-YPS138-SRR4074411.SpB-Bra-SRR4074412	SpC-SRR7500262	0.557464	0.0640897	0.0787304	0.0544372	0.221707	0.632082	0.701833	SAM1	2	6669	SAPA_YPS138_v1_chr_12	1018743	1025412
YPS138_12G04690_2_YPS138_12G04700	UFMG-CM-Y456	12G04690	12G04700	12G04700	SpB_MxAgave	Sp_American	SpB-YPS138-SRR4074411	SpB-Bra-SRR4074412	SpB-MxAgave-YMX005537.SpB-YPS138-SRR4074411.SpB-Bra-SRR4074412	SpC-SRR7500262	0.557464	0.0640897	0.0787304	0.0544372	0.221707	0.632082	0.701833	SAM1	2	6669	SAPA_YPS138_v1_chr_12	1018743	1025412
YPS138_15G00070_2_YPS138_15G00130	UFMG-CM-Y456	15G00070	15G00130	15G00070	SpB	SpB_Undefined	SpB-YPS138-SRR4074411	SpB-MxAgave-YMX005537	SpB-MxAgave-YMX005537	SpB-YPS138-SRR4074411	0.0596947	0.00875821	0.00805156	0.00747991	0.0302724	0.157017	0.158738	SAM1	7	12516	SAPA_YPS138_v1_chr_15	24352	36868
YPS138_15G00070_2_YPS138_15G00130	UFMG-CM-Y456	15G00070	15G00130	15G00080	SpB	SpB_Undefined	SpB-YPS138-SRR4074411	SpB-MxAgave-YMX005537	SpB-MxAgave-YMX005537	SpB-YPS138-SRR4074411	0.0596947	0.00875821	0.00805156	0.00747991	0.0302724	0.157017	0.158738	SAM1	7	12516	SAPA_YPS138_v1_chr_15	24352	36868
YPS138_15G00070_2_YPS138_15G00130	UFMG-CM-Y456	15G00070	15G00130	15G00090	SpB	SpB_Undefined	SpB-YPS138-SRR4074411	SpB-MxAgave-YMX005537	SpB-MxAgave-YMX005537	SpB-YPS138-SRR4074411	0.0596947	0.00875821	0.00805156	0.00747991	0.0302724	0.157017	0.158738	SAM1	7	12516	SAPA_YPS138_v1_chr_15	24352	36868
YPS138_15G00070_2_YPS138_15G00130	UFMG-CM-Y456	15G00070	15G00130	15G00100	SpB	SpB_Undefined	SpB-YPS138-SRR4074411	SpB-MxAgave-YMX005537	SpB-MxAgave-YMX005537	SpB-YPS138-SRR4074411	0.0596947	0.00875821	0.00805156	0.00747991	0.0302724	0.157017	0.158738	SAM1	7	12516	SAPA_YPS138_v1_chr_15	24352	36868
YPS138_15G00070_2_YPS138_15G00130	UFMG-CM-Y456	15G00070	15G00130	15G00110	SpB	SpB_Undefined	SpB-YPS138-SRR4074411	SpB-MxAgave-YMX005537	SpB-MxAgave-YMX005537	SpB-YPS138-SRR4074411	0.0596947	0.00875821	0.00805156	0.00747991	0.0302724	0.157017	0.158738	SAM1	7	12516	SAPA_YPS138_v1_chr_15	24352	36868
YPS138_15G00070_2_YPS138_15G00130	UFMG-CM-Y456	15G00070	15G00130	15G00120	SpB	SpB_Undefined	SpB-YPS138-SRR4074411	SpB-MxAgave-YMX005537	SpB-MxAgave-YMX005537	SpB-YPS138-SRR4074411	0.0596947	0.00875821	0.00805156	0.00747991	0.0302724	0.157017	0.158738	SAM1	7	12516	SAPA_YPS138_v1_chr_15	24352	36868
YPS138_15G00070_2_YPS138_15G00130	UFMG-CM-Y456	15G00070	15G00130	15G00130	SpB	SpB_Undefined	SpB-YPS138-SRR4074411	SpB-MxAgave-YMX005537	SpB-MxAgave-YMX005537	SpB-YPS138-SRR4074411	0.0596947	0.00875821	0.00805156	0.00747991	0.0302724	0.157017	0.158738	SAM1	7	12516	SAPA_YPS138_v1_chr_15	24352	36868
YPS138_15G00290_2_YPS138_15G00290	UFMG-CM-Y456	15G00290	15G00290	15G00290	NA	SpB-YPS138-SRR4074411	SpB-YPS138-SRR4074411	SpB-Bra-SRR4074412	SpB-YPS138-SRR4074411	SpB-Bra-SRR4074412	0.0240005	0.00794213	0.0201149	2e-06	0.0241223	0.174967	0.164752	SAM1	1	554	SAPA_YPS138_v1_chr_15	64894	65448
YPS138_02G00010_2_YPS138_02G00040	UFMG-CM-Y457	02G00010	02G00040	02G00010	SpC	SpB_Undefined	SpB-YPS138-SRR4074411	SpB-MxAgave-YMX005537	SpB-MxAgave-YMX005537	SpB-YPS138-SRR4074411	0.386485	0.0682532	0.0358424	0.0292867	0.187853	1.70971	1.70474	SAM1	4	7290	SAPA_YPS138_v1_chr_02	1441	8731
YPS138_02G00010_2_YPS138_02G00040	UFMG-CM-Y457	02G00010	02G00040	02G00020	SpC	SpB_Undefined	SpB-YPS138-SRR4074411	SpB-MxAgave-YMX005537	SpB-MxAgave-YMX005537	SpB-YPS138-SRR4074411	0.386485	0.0682532	0.0358424	0.0292867	0.187853	1.70971	1.70474	SAM1	4	7290	SAPA_YPS138_v1_chr_02	1441	8731
YPS138_02G00010_2_YPS138_02G00040	UFMG-CM-Y457	02G00010	02G00040	02G00030	SpC	SpB_Undefined	SpB-YPS138-SRR4074411	SpB-MxAgave-YMX005537	SpB-MxAgave-YMX005537	SpB-YPS138-SRR4074411	0.386485	0.0682532	0.0358424	0.0292867	0.187853	1.70971	1.70474	SAM1	4	7290	SAPA_YPS138_v1_chr_02	1441	8731
YPS138_02G00010_2_YPS138_02G00040	UFMG-CM-Y457	02G00010	02G00040	02G00040	SpC	SpB_Undefined	SpB-YPS138-SRR4074411	SpB-MxAgave-YMX005537	SpB-MxAgave-YMX005537	SpB-YPS138-SRR4074411	0.386485	0.0682532	0.0358424	0.0292867	0.187853	1.70971	1.70474	SAM1	4	7290	SAPA_YPS138_v1_chr_02	1441	8731
YPS138_06G00050_2_YPS138_06G00050	UFMG-CM-Y457	06G00050	06G00050	06G00050	SpA	SpA-SRR4074385	SpA-SRR4074385	WINE-JS445c1SAPA	SpA-SRR4074385	SpB-Bra-SRR4074412.SpB-MxAgave-YMX005537.SpB-YPS138-SRR4074411.WINE-JS445c1SAPA.SpC-SRR7500262	2e-06	0.00341492	0.00341611	0.00273486	0.00273486	0.00409964	0.00273486	SAM1	1	1127	SAPA_YPS138_v1_chr_06	20501	21628
YPS138_14G03670_2_YPS138_14G03690	UFMG-CM-Y457	14G03670	14G03690	14G03670	NA	Sp_American	SpB-Bra-SRR4074412	SpB-YPS138-SRR4074411	SpB-MxAgave-YMX005537.SpB-YPS138-SRR4074411.SpB-Bra-SRR4074412	SpC-SRR7500262	0.084255	0.0382399	0.0422464	0.0388394	0.0413209	0.180663	0.181903	SAM1	3	11301	SAPA_YPS138_v1_chr_14	744006	755307
YPS138_14G03670_2_YPS138_14G03690	UFMG-CM-Y457	14G03670	14G03690	14G03680	NA	Sp_American	SpB-Bra-SRR4074412	SpB-YPS138-SRR4074411	SpB-MxAgave-YMX005537.SpB-YPS138-SRR4074411.SpB-Bra-SRR4074412	SpC-SRR7500262	0.084255	0.0382399	0.0422464	0.0388394	0.0413209	0.180663	0.181903	SAM1	3	11301	SAPA_YPS138_v1_chr_14	744006	755307
YPS138_14G03670_2_YPS138_14G03690	UFMG-CM-Y457	14G03670	14G03690	14G03690	NA	Sp_American	SpB-Bra-SRR4074412	SpB-YPS138-SRR4074411	SpB-MxAgave-YMX005537.SpB-YPS138-SRR4074411.SpB-Bra-SRR4074412	SpC-SRR7500262	0.084255	0.0382399	0.0422464	0.0388394	0.0413209	0.180663	0.181903	SAM1	3	11301	SAPA_YPS138_v1_chr_14	744006	755307
YPS138_15G00070_2_YPS138_15G00130	UFMG-CM-Y457	15G00070	15G00130	15G00070	SpB	SpB_Undefined	SpB-YPS138-SRR4074411	SpB-MxAgave-YMX005537	SpB-MxAgave-YMX005537	SpB-YPS138-SRR4074411	0.0593857	0.00855576	0.00766373	0.0072799	0.0298314	0.156484	0.158201	SAM1	7	12516	SAPA_YPS138_v1_chr_15	24352	36868
YPS138_15G00070_2_YPS138_15G00130	UFMG-CM-Y457	15G00070	15G00130	15G00080	SpB	SpB_Undefined	SpB-YPS138-SRR4074411	SpB-MxAgave-YMX005537	SpB-MxAgave-YMX005537	SpB-YPS138-SRR4074411	0.0593857	0.00855576	0.00766373	0.0072799	0.0298314	0.156484	0.158201	SAM1	7	12516	SAPA_YPS138_v1_chr_15	24352	36868
YPS138_15G00070_2_YPS138_15G00130	UFMG-CM-Y457	15G00070	15G00130	15G00090	SpB	SpB_Undefined	SpB-YPS138-SRR4074411	SpB-MxAgave-YMX005537	SpB-MxAgave-YMX005537	SpB-YPS138-SRR4074411	0.0593857	0.00855576	0.00766373	0.0072799	0.0298314	0.156484	0.158201	SAM1	7	12516	SAPA_YPS138_v1_chr_15	24352	36868
YPS138_15G00070_2_YPS138_15G00130	UFMG-CM-Y457	15G00070	15G00130	15G00100	SpB	SpB_Undefined	SpB-YPS138-SRR4074411	SpB-MxAgave-YMX005537	SpB-MxAgave-YMX005537	SpB-YPS138-SRR4074411	0.0593857	0.00855576	0.00766373	0.0072799	0.0298314	0.156484	0.158201	SAM1	7	12516	SAPA_YPS138_v1_chr_15	24352	36868
YPS138_15G00070_2_YPS138_15G00130	UFMG-CM-Y457	15G00070	15G00130	15G00110	SpB	SpB_Undefined	SpB-YPS138-SRR4074411	SpB-MxAgave-YMX005537	SpB-MxAgave-YMX005537	SpB-YPS138-SRR4074411	0.0593857	0.00855576	0.00766373	0.0072799	0.0298314	0.156484	0.158201	SAM1	7	12516	SAPA_YPS138_v1_chr_15	24352	36868
YPS138_15G00070_2_YPS138_15G00130	UFMG-CM-Y457	15G00070	15G00130	15G00120	SpB	SpB_Undefined	SpB-YPS138-SRR4074411	SpB-MxAgave-YMX005537	SpB-MxAgave-YMX005537	SpB-YPS138-SRR4074411	0.0593857	0.00855576	0.00766373	0.0072799	0.0298314	0.156484	0.158201	SAM1	7	12516	SAPA_YPS138_v1_chr_15	24352	36868
YPS138_15G00070_2_YPS138_15G00130	UFMG-CM-Y457	15G00070	15G00130	15G00130	SpB	SpB_Undefined	SpB-YPS138-SRR4074411	SpB-MxAgave-YMX005537	SpB-MxAgave-YMX005537	SpB-YPS138-SRR4074411	0.0593857	0.00855576	0.00766373	0.0072799	0.0298314	0.156484	0.158201	SAM1	7	12516	SAPA_YPS138_v1_chr_15	24352	36868
YPS138_15G00290_2_YPS138_15G00290	UFMG-CM-Y457	15G00290	15G00290	15G00290	NA	SpB-YPS138-SRR4074411	SpB-YPS138-SRR4074411	SpB-Bra-SRR4074412	SpB-YPS138-SRR4074411	SpB-Bra-SRR4074412	0.023426	0.00775651	0.0196347	2e-06	0.0235404	0.170077	0.160231	SAM1	1	554	SAPA_YPS138_v1_chr_15	64894	65448
YPS138_01G00820_2_YPS138_01G00820	UFMG-CM-Y463	01G00820	01G00820	01G00820	SpB	SpB_Undefined	SpB-YPS138-SRR4074411	SpB-Bra-SRR4074412	SpB-YPS138-SRR4074411.SpB-Bra-SRR4074412	SpB-MxAgave-YMX005537	0.27049	0.0410536	0.0894635	0.0408428	0.12961	2.35334	2.34932	SAM1	1	3578	SAPA_YPS138_v1_chr_01	208970	212548
YPS138_02G00010_2_YPS138_02G00040	UFMG-CM-Y463	02G00010	02G00040	02G00010	SpB_Mx2	SpB_Undefined	SpB-YPS138-SRR4074411	SpB-MxAgave-YMX005537	SpB-MxAgave-YMX005537	SpB-YPS138-SRR4074411	0.382616	0.0600244	0.0268659	0.0199538	0.182275	1.70459	1.69954	SAM1	4	7290	SAPA_YPS138_v1_chr_02	1441	8731
YPS138_02G00010_2_YPS138_02G00040	UFMG-CM-Y463	02G00010	02G00040	02G00020	SpB_Mx2	SpB_Undefined	SpB-YPS138-SRR4074411	SpB-MxAgave-YMX005537	SpB-MxAgave-YMX005537	SpB-YPS138-SRR4074411	0.382616	0.0600244	0.0268659	0.0199538	0.182275	1.70459	1.69954	SAM1	4	7290	SAPA_YPS138_v1_chr_02	1441	8731
YPS138_02G00010_2_YPS138_02G00040	UFMG-CM-Y463	02G00010	02G00040	02G00030	SpB_Mx2	SpB_Undefined	SpB-YPS138-SRR4074411	SpB-MxAgave-YMX005537	SpB-MxAgave-YMX005537	SpB-YPS138-SRR4074411	0.382616	0.0600244	0.0268659	0.0199538	0.182275	1.70459	1.69954	SAM1	4	7290	SAPA_YPS138_v1_chr_02	1441	8731
YPS138_02G00010_2_YPS138_02G00040	UFMG-CM-Y463	02G00010	02G00040	02G00040	SpB_Mx2	SpB_Undefined	SpB-YPS138-SRR4074411	SpB-MxAgave-YMX005537	SpB-MxAgave-YMX005537	SpB-YPS138-SRR4074411	0.382616	0.0600244	0.0268659	0.0199538	0.182275	1.70459	1.69954	SAM1	4	7290	SAPA_YPS138_v1_chr_02	1441	8731
YPS138_02G03750_2_YPS138_02G03840	UFMG-CM-Y463	02G03750	02G03840	02G03750	SpB	Sp_American	SpB-YPS138-SRR4074411	SpB-Bra-SRR4074412	SpB-MxAgave-YMX005537.SpB-YPS138-SRR4074411.SpB-Bra-SRR4074412	SpC-SRR7500262	0.0555494	0.005797	0.00709373	0.00450273	0.0173364	0.123346	0.122844	SAM1	10	26645	SAPA_YPS138_v1_chr_02	758825	785470
YPS138_02G03750_2_YPS138_02G03840	UFMG-CM-Y463	02G03750	02G03840	02G03760	SpB	Sp_American	SpB-YPS138-SRR4074411	SpB-Bra-SRR4074412	SpB-MxAgave-YMX005537.SpB-YPS138-SRR4074411.SpB-Bra-SRR4074412	SpC-SRR7500262	0.0555494	0.005797	0.00709373	0.00450273	0.0173364	0.123346	0.122844	SAM1	10	26645	SAPA_YPS138_v1_chr_02	758825	785470
YPS138_02G03750_2_YPS138_02G03840	UFMG-CM-Y463	02G03750	02G03840	02G03770	SpB	Sp_American	SpB-YPS138-SRR4074411	SpB-Bra-SRR4074412	SpB-MxAgave-YMX005537.SpB-YPS138-SRR4074411.SpB-Bra-SRR4074412	SpC-SRR7500262	0.0555494	0.005797	0.00709373	0.00450273	0.0173364	0.123346	0.122844	SAM1	10	26645	SAPA_YPS138_v1_chr_02	758825	785470
YPS138_02G03750_2_YPS138_02G03840	UFMG-CM-Y463	02G03750	02G03840	02G03780	SpB	Sp_American	SpB-YPS138-SRR4074411	SpB-Bra-SRR4074412	SpB-MxAgave-YMX005537.SpB-YPS138-SRR4074411.SpB-Bra-SRR4074412	SpC-SRR7500262	0.0555494	0.005797	0.00709373	0.00450273	0.0173364	0.123346	0.122844	SAM1	10	26645	SAPA_YPS138_v1_chr_02	758825	785470
YPS138_02G03750_2_YPS138_02G03840	UFMG-CM-Y463	02G03750	02G03840	02G03790	SpB	Sp_American	SpB-YPS138-SRR4074411	SpB-Bra-SRR4074412	SpB-MxAgave-YMX005537.SpB-YPS138-SRR4074411.SpB-Bra-SRR4074412	SpC-SRR7500262	0.0555494	0.005797	0.00709373	0.00450273	0.0173364	0.123346	0.122844	SAM1	10	26645	SAPA_YPS138_v1_chr_02	758825	785470
YPS138_02G03750_2_YPS138_02G03840	UFMG-CM-Y463	02G03750	02G03840	02G03800	SpB	Sp_American	SpB-YPS138-SRR4074411	SpB-Bra-SRR4074412	SpB-MxAgave-YMX005537.SpB-YPS138-SRR4074411.SpB-Bra-SRR4074412	SpC-SRR7500262	0.0555494	0.005797	0.00709373	0.00450273	0.0173364	0.123346	0.122844	SAM1	10	26645	SAPA_YPS138_v1_chr_02	758825	785470
YPS138_02G03750_2_YPS138_02G03840	UFMG-CM-Y463	02G03750	02G03840	02G03810	SpB	Sp_American	SpB-YPS138-SRR4074411	SpB-Bra-SRR4074412	SpB-MxAgave-YMX005537.SpB-YPS138-SRR4074411.SpB-Bra-SRR4074412	SpC-SRR7500262	0.0555494	0.005797	0.00709373	0.00450273	0.0173364	0.123346	0.122844	SAM1	10	26645	SAPA_YPS138_v1_chr_02	758825	785470
YPS138_02G03750_2_YPS138_02G03840	UFMG-CM-Y463	02G03750	02G03840	02G03820	SpB	Sp_American	SpB-YPS138-SRR4074411	SpB-Bra-SRR4074412	SpB-MxAgave-YMX005537.SpB-YPS138-SRR4074411.SpB-Bra-SRR4074412	SpC-SRR7500262	0.0555494	0.005797	0.00709373	0.00450273	0.0173364	0.123346	0.122844	SAM1	10	26645	SAPA_YPS138_v1_chr_02	758825	785470
YPS138_02G03750_2_YPS138_02G03840	UFMG-CM-Y463	02G03750	02G03840	02G03830	SpB	Sp_American	SpB-YPS138-SRR4074411	SpB-Bra-SRR4074412	SpB-MxAgave-YMX005537.SpB-YPS138-SRR4074411.SpB-Bra-SRR4074412	SpC-SRR7500262	0.0555494	0.005797	0.00709373	0.00450273	0.0173364	0.123346	0.122844	SAM1	10	26645	SAPA_YPS138_v1_chr_02	758825	785470
YPS138_02G03750_2_YPS138_02G03840	UFMG-CM-Y463	02G03750	02G03840	02G03840	SpB	Sp_American	SpB-YPS138-SRR4074411	SpB-Bra-SRR4074412	SpB-MxAgave-YMX005537.SpB-YPS138-SRR4074411.SpB-Bra-SRR4074412	SpC-SRR7500262	0.0555494	0.005797	0.00709373	0.00450273	0.0173364	0.123346	0.122844	SAM1	10	26645	SAPA_YPS138_v1_chr_02	758825	785470
YPS138_06G00740_2_YPS138_06G00740	UFMG-CM-Y463	06G00740	06G00740	06G00740	NA	SpB_Undefined	SpB-YPS138-SRR4074411	SpB-Bra-SRR4074412	SpB-Bra-SRR4074412.SpB-MxAgave-YMX005537	SpB-YPS138-SRR4074411	0.0611549	0.0150158	0.0150158	0.0133686	0.016674	0.0897995	0.0955512	SAM1	1	845	SAPA_YPS138_v1_chr_06	186669	187514
YPS138_06G01150_2_YPS138_06G01190	UFMG-CM-Y463	06G01150	06G01190	06G01150	SpB	Sp_American	SpB-YPS138-SRR4074411	SpB-Bra-SRR4074412	SpC-SRR7500262	SpB-YPS138-SRR4074411	0.404186	0.0441129	0.0537131	0.0411423	0.072792	1.78605	1.87514	SAM1	5	13635	SAPA_YPS138_v1_chr_06	267796	281431
YPS138_06G01150_2_YPS138_06G01190	UFMG-CM-Y463	06G01150	06G01190	06G01160	SpB	Sp_American	SpB-YPS138-SRR4074411	SpB-Bra-SRR4074412	SpC-SRR7500262	SpB-YPS138-SRR4074411	0.404186	0.0441129	0.0537131	0.0411423	0.072792	1.78605	1.87514	SAM1	5	13635	SAPA_YPS138_v1_chr_06	267796	281431
YPS138_06G01150_2_YPS138_06G01190	UFMG-CM-Y463	06G01150	06G01190	06G01170	SpB	Sp_American	SpB-YPS138-SRR4074411	SpB-Bra-SRR4074412	SpC-SRR7500262	SpB-YPS138-SRR4074411	0.404186	0.0441129	0.0537131	0.0411423	0.072792	1.78605	1.87514	SAM1	5	13635	SAPA_YPS138_v1_chr_06	267796	281431
YPS138_06G01150_2_YPS138_06G01190	UFMG-CM-Y463	06G01150	06G01190	06G01180	SpB	Sp_American	SpB-YPS138-SRR4074411	SpB-Bra-SRR4074412	SpC-SRR7500262	SpB-YPS138-SRR4074411	0.404186	0.0441129	0.0537131	0.0411423	0.072792	1.78605	1.87514	SAM1	5	13635	SAPA_YPS138_v1_chr_06	267796	281431
YPS138_06G01150_2_YPS138_06G01190	UFMG-CM-Y463	06G01150	06G01190	06G01190	SpB	Sp_American	SpB-YPS138-SRR4074411	SpB-Bra-SRR4074412	SpC-SRR7500262	SpB-YPS138-SRR4074411	0.404186	0.0441129	0.0537131	0.0411423	0.072792	1.78605	1.87514	SAM1	5	13635	SAPA_YPS138_v1_chr_06	267796	281431
YPS138_07G04900_2_YPS138_07G04920	UFMG-CM-Y463	07G04900	07G04920	07G04900	NA	Sp_American	SpB-MxAgave-YMX005537	SpB-YPS138-SRR4074411	SpB-Bra-SRR4074412.SpB-YPS138-SRR4074411.SpB-MxAgave-YMX005537	SpC-SRR7500262	0.403979	0.191392	0.146303	0.152373	0.275441	1.42417	1.37848	SAM1	3	7224	SAPA_YPS138_v1_chr_07	1024790	1032014
YPS138_07G04900_2_YPS138_07G04920	UFMG-CM-Y463	07G04900	07G04920	07G04910	NA	Sp_American	SpB-MxAgave-YMX005537	SpB-YPS138-SRR4074411	SpB-Bra-SRR4074412.SpB-YPS138-SRR4074411.SpB-MxAgave-YMX005537	SpC-SRR7500262	0.403979	0.191392	0.146303	0.152373	0.275441	1.42417	1.37848	SAM1	3	7224	SAPA_YPS138_v1_chr_07	1024790	1032014
YPS138_07G04900_2_YPS138_07G04920	UFMG-CM-Y463	07G04900	07G04920	07G04920	NA	Sp_American	SpB-MxAgave-YMX005537	SpB-YPS138-SRR4074411	SpB-Bra-SRR4074412.SpB-YPS138-SRR4074411.SpB-MxAgave-YMX005537	SpC-SRR7500262	0.403979	0.191392	0.146303	0.152373	0.275441	1.42417	1.37848	SAM1	3	7224	SAPA_YPS138_v1_chr_07	1024790	1032014
YPS138_07G04940_2_YPS138_07G04960	UFMG-CM-Y463	07G04940	07G04960	07G04940	SpB_MxAgave	Sp_American	SpB-YPS138-SRR4074411	SpB-MxAgave-YMX005537	SpB-YPS138-SRR4074411.SpB-Bra-SRR4074412	SpC-SRR7500262.SpB-MxAgave-YMX005537	0.292996	0.0589929	0.0473718	0.041629	0.127623	1.6158	0.980638	SAM1	3	7240	SAPA_YPS138_v1_chr_07	1038340	1045580
YPS138_07G04940_2_YPS138_07G04960	UFMG-CM-Y463	07G04940	07G04960	07G04950	SpB_MxAgave	Sp_American	SpB-YPS138-SRR4074411	SpB-MxAgave-YMX005537	SpB-YPS138-SRR4074411.SpB-Bra-SRR4074412	SpC-SRR7500262.SpB-MxAgave-YMX005537	0.292996	0.0589929	0.0473718	0.041629	0.127623	1.6158	0.980638	SAM1	3	7240	SAPA_YPS138_v1_chr_07	1038340	1045580
YPS138_07G04940_2_YPS138_07G04960	UFMG-CM-Y463	07G04940	07G04960	07G04960	SpB_MxAgave	Sp_American	SpB-YPS138-SRR4074411	SpB-MxAgave-YMX005537	SpB-YPS138-SRR4074411.SpB-Bra-SRR4074412	SpC-SRR7500262.SpB-MxAgave-YMX005537	0.292996	0.0589929	0.0473718	0.041629	0.127623	1.6158	0.980638	SAM1	3	7240	SAPA_YPS138_v1_chr_07	1038340	1045580
YPS138_10G00060_2_YPS138_10G00070	UFMG-CM-Y463	10G00060	10G00070	10G00060	SpB	SpB_Undefined	SpB-YPS138-SRR4074411	SpB-MxAgave-YMX005537	SpB-YPS138-SRR4074411.SpB-MxAgave-YMX005537	SpB-Bra-SRR4074412	0.0519035	0.00824388	0.00824384	0.00678999	0.0283497	0.136789	0.147742	SAM1	2	4545	SAPA_YPS138_v1_chr_10	15310	19855
YPS138_10G00060_2_YPS138_10G00070	UFMG-CM-Y463	10G00060	10G00070	10G00070	SpB	SpB_Undefined	SpB-YPS138-SRR4074411	SpB-MxAgave-YMX005537	SpB-YPS138-SRR4074411.SpB-MxAgave-YMX005537	SpB-Bra-SRR4074412	0.0519035	0.00824388	0.00824384	0.00678999	0.0283497	0.136789	0.147742	SAM1	2	4545	SAPA_YPS138_v1_chr_10	15310	19855
YPS138_14G03670_2_YPS138_14G03690	UFMG-CM-Y463	14G03670	14G03690	14G03670	SpB_Mx2	Sp_American	SpB-Bra-SRR4074412	SpB-YPS138-SRR4074411	SpB-MxAgave-YMX005537.SpB-YPS138-SRR4074411.SpB-Bra-SRR4074412	SpC-SRR7500262	0.0866294	0.0403577	0.0443919	0.0409603	0.0436657	0.183886	0.185133	SAM1	3	11301	SAPA_YPS138_v1_chr_14	744006	755307
YPS138_14G03670_2_YPS138_14G03690	UFMG-CM-Y463	14G03670	14G03690	14G03680	SpB_Mx2	Sp_American	SpB-Bra-SRR4074412	SpB-YPS138-SRR4074411	SpB-MxAgave-YMX005537.SpB-YPS138-SRR4074411.SpB-Bra-SRR4074412	SpC-SRR7500262	0.0866294	0.0403577	0.0443919	0.0409603	0.0436657	0.183886	0.185133	SAM1	3	11301	SAPA_YPS138_v1_chr_14	744006	755307
YPS138_14G03670_2_YPS138_14G03690	UFMG-CM-Y463	14G03670	14G03690	14G03690	SpB_Mx2	Sp_American	SpB-Bra-SRR4074412	SpB-YPS138-SRR4074411	SpB-MxAgave-YMX005537.SpB-YPS138-SRR4074411.SpB-Bra-SRR4074412	SpC-SRR7500262	0.0866294	0.0403577	0.0443919	0.0409603	0.0436657	0.183886	0.185133	SAM1	3	11301	SAPA_YPS138_v1_chr_14	744006	755307
YPS138_15G00070_2_YPS138_15G00130	UFMG-CM-Y463	15G00070	15G00130	15G00070	SpB	SpB_Undefined	SpB-YPS138-SRR4074411	SpB-MxAgave-YMX005537	SpB-MxAgave-YMX005537	SpB-YPS138-SRR4074411	0.0589314	0.00817566	0.00728579	0.00690316	0.0294237	0.155829	0.157543	SAM1	7	12516	SAPA_YPS138_v1_chr_15	24352	36868
YPS138_15G00070_2_YPS138_15G00130	UFMG-CM-Y463	15G00070	15G00130	15G00080	SpB	SpB_Undefined	SpB-YPS138-SRR4074411	SpB-MxAgave-YMX005537	SpB-MxAgave-YMX005537	SpB-YPS138-SRR4074411	0.0589314	0.00817566	0.00728579	0.00690316	0.0294237	0.155829	0.157543	SAM1	7	12516	SAPA_YPS138_v1_chr_15	24352	36868
YPS138_15G00070_2_YPS138_15G00130	UFMG-CM-Y463	15G00070	15G00130	15G00090	SpB	SpB_Undefined	SpB-YPS138-SRR4074411	SpB-MxAgave-YMX005537	SpB-MxAgave-YMX005537	SpB-YPS138-SRR4074411	0.0589314	0.00817566	0.00728579	0.00690316	0.0294237	0.155829	0.157543	SAM1	7	12516	SAPA_YPS138_v1_chr_15	24352	36868
YPS138_15G00070_2_YPS138_15G00130	UFMG-CM-Y463	15G00070	15G00130	15G00100	SpB	SpB_Undefined	SpB-YPS138-SRR4074411	SpB-MxAgave-YMX005537	SpB-MxAgave-YMX005537	SpB-YPS138-SRR4074411	0.0589314	0.00817566	0.00728579	0.00690316	0.0294237	0.155829	0.157543	SAM1	7	12516	SAPA_YPS138_v1_chr_15	24352	36868
YPS138_15G00070_2_YPS138_15G00130	UFMG-CM-Y463	15G00070	15G00130	15G00110	SpB	SpB_Undefined	SpB-YPS138-SRR4074411	SpB-MxAgave-YMX005537	SpB-MxAgave-YMX005537	SpB-YPS138-SRR4074411	0.0589314	0.00817566	0.00728579	0.00690316	0.0294237	0.155829	0.157543	SAM1	7	12516	SAPA_YPS138_v1_chr_15	24352	36868
YPS138_15G00070_2_YPS138_15G00130	UFMG-CM-Y463	15G00070	15G00130	15G00120	SpB	SpB_Undefined	SpB-YPS138-SRR4074411	SpB-MxAgave-YMX005537	SpB-MxAgave-YMX005537	SpB-YPS138-SRR4074411	0.0589314	0.00817566	0.00728579	0.00690316	0.0294237	0.155829	0.157543	SAM1	7	12516	SAPA_YPS138_v1_chr_15	24352	36868
YPS138_15G00070_2_YPS138_15G00130	UFMG-CM-Y463	15G00070	15G00130	15G00130	SpB	SpB_Undefined	SpB-YPS138-SRR4074411	SpB-MxAgave-YMX005537	SpB-MxAgave-YMX005537	SpB-YPS138-SRR4074411	0.0589314	0.00817566	0.00728579	0.00690316	0.0294237	0.155829	0.157543	SAM1	7	12516	SAPA_YPS138_v1_chr_15	24352	36868
YPS138_15G00290_2_YPS138_15G00290	UFMG-CM-Y463	15G00290	15G00290	15G00290	NA	SpB-YPS138-SRR4074411	SpB-YPS138-SRR4074411	SpB-Bra-SRR4074412	SpB-YPS138-SRR4074411	SpB-Bra-SRR4074412	0.0243048	0.00804052	0.0203708	2e-06	0.0244317	0.177576	0.16716	SAM1	1	554	SAPA_YPS138_v1_chr_15	64894	65448
YPS138_06G01180_2_YPS138_06G01190	UFMG-CM-Y636	06G01180	06G01190	06G01180	SpB	SpC-SRR7500262	SpC-SRR7500262	SpB-YPS138-SRR4074411	SpC-SRR7500262	SpB-YPS138-SRR4074411	0.185615	0.0329877	0.0331346	2e-06	0	0.10385	0.10385	SAM3	2	5897	SAPA_YPS138_v1_chr_06	275534	281431
YPS138_06G01180_2_YPS138_06G01190	UFMG-CM-Y636	06G01180	06G01190	06G01190	SpB	SpC-SRR7500262	SpC-SRR7500262	SpB-YPS138-SRR4074411	SpC-SRR7500262	SpB-YPS138-SRR4074411	0.185615	0.0329877	0.0331346	2e-06	0	0.10385	0.10385	SAM3	2	5897	SAPA_YPS138_v1_chr_06	275534	281431
YPS138_07G00020_2_YPS138_07G00040	UFMG-CM-Y636	07G00020	07G00040	07G00020	SpC	SpA-SRR4074385	SpA-SRR4074385	SpB-YPS138-SRR4074411	SpA-SRR4074385	SpB-Bra-SRR4074412.SpC-SRR7500262.SpB-YPS138-SRR4074411.SpB-MxAgave-YMX005537	0.00470436	0.0237697	0.0190653	0.0190653	0.0190653	0.201316	0.193112	SAM3	3	2704	SAPA_YPS138_v1_chr_07	8264	10968
YPS138_07G00020_2_YPS138_07G00040	UFMG-CM-Y636	07G00020	07G00040	07G00030	SpC	SpA-SRR4074385	SpA-SRR4074385	SpB-YPS138-SRR4074411	SpA-SRR4074385	SpB-Bra-SRR4074412.SpC-SRR7500262.SpB-YPS138-SRR4074411.SpB-MxAgave-YMX005537	0.00470436	0.0237697	0.0190653	0.0190653	0.0190653	0.201316	0.193112	SAM3	3	2704	SAPA_YPS138_v1_chr_07	8264	10968
YPS138_07G00020_2_YPS138_07G00040	UFMG-CM-Y636	07G00020	07G00040	07G00040	SpC	SpA-SRR4074385	SpA-SRR4074385	SpB-YPS138-SRR4074411	SpA-SRR4074385	SpB-Bra-SRR4074412.SpC-SRR7500262.SpB-YPS138-SRR4074411.SpB-MxAgave-YMX005537	0.00470436	0.0237697	0.0190653	0.0190653	0.0190653	0.201316	0.193112	SAM3	3	2704	SAPA_YPS138_v1_chr_07	8264	10968
YPS138_01G00040_2_YPS138_01G00040	UFMG-CM-Y643	01G00040	01G00040	01G00040	SpA	SpB_Undefined	SpB-YPS138-SRR4074411	SpB-Bra-SRR4074412	SpB-YPS138-SRR4074411.SpB-Bra-SRR4074412	SpB-MxAgave-YMX005537	0.566164	0.08733	0.110301	0.0799334	0.185739	1.82521	1.92194	SAM1	1	1793	SAPA_YPS138_v1_chr_01	24104	25897
YPS138_01G00820_2_YPS138_01G00820	UFMG-CM-Y643	01G00820	01G00820	01G00820	SpB	SpB_Undefined	SpB-YPS138-SRR4074411	SpB-Bra-SRR4074412	SpB-YPS138-SRR4074411.SpB-Bra-SRR4074412	SpB-MxAgave-YMX005537	0.250462	0.0396977	0.102419	0.0334463	0.136475	2.40994	2.40877	SAM1	1	3578	SAPA_YPS138_v1_chr_01	208970	212548
YPS138_02G03750_2_YPS138_02G03830	UFMG-CM-Y643	02G03750	02G03830	02G03750	SpB	Sp_American	SpB-YPS138-SRR4074411	SpB-Bra-SRR4074412	SpB-MxAgave-YMX005537.SpB-YPS138-SRR4074411.SpB-Bra-SRR4074412	SpC-SRR7500262	0.0559747	0.00592913	0.00723497	0.00462464	0.017469	0.124516	0.124124	SAM1	9	24034	SAPA_YPS138_v1_chr_02	758825	782859
YPS138_02G03750_2_YPS138_02G03830	UFMG-CM-Y643	02G03750	02G03830	02G03760	SpB	Sp_American	SpB-YPS138-SRR4074411	SpB-Bra-SRR4074412	SpB-MxAgave-YMX005537.SpB-YPS138-SRR4074411.SpB-Bra-SRR4074412	SpC-SRR7500262	0.0559747	0.00592913	0.00723497	0.00462464	0.017469	0.124516	0.124124	SAM1	9	24034	SAPA_YPS138_v1_chr_02	758825	782859
YPS138_02G03750_2_YPS138_02G03830	UFMG-CM-Y643	02G03750	02G03830	02G03770	SpB	Sp_American	SpB-YPS138-SRR4074411	SpB-Bra-SRR4074412	SpB-MxAgave-YMX005537.SpB-YPS138-SRR4074411.SpB-Bra-SRR4074412	SpC-SRR7500262	0.0559747	0.00592913	0.00723497	0.00462464	0.017469	0.124516	0.124124	SAM1	9	24034	SAPA_YPS138_v1_chr_02	758825	782859
YPS138_02G03750_2_YPS138_02G03830	UFMG-CM-Y643	02G03750	02G03830	02G03780	SpB	Sp_American	SpB-YPS138-SRR4074411	SpB-Bra-SRR4074412	SpB-MxAgave-YMX005537.SpB-YPS138-SRR4074411.SpB-Bra-SRR4074412	SpC-SRR7500262	0.0559747	0.00592913	0.00723497	0.00462464	0.017469	0.124516	0.124124	SAM1	9	24034	SAPA_YPS138_v1_chr_02	758825	782859
YPS138_02G03750_2_YPS138_02G03830	UFMG-CM-Y643	02G03750	02G03830	02G03790	SpB	Sp_American	SpB-YPS138-SRR4074411	SpB-Bra-SRR4074412	SpB-MxAgave-YMX005537.SpB-YPS138-SRR4074411.SpB-Bra-SRR4074412	SpC-SRR7500262	0.0559747	0.00592913	0.00723497	0.00462464	0.017469	0.124516	0.124124	SAM1	9	24034	SAPA_YPS138_v1_chr_02	758825	782859
YPS138_02G03750_2_YPS138_02G03830	UFMG-CM-Y643	02G03750	02G03830	02G03800	SpB	Sp_American	SpB-YPS138-SRR4074411	SpB-Bra-SRR4074412	SpB-MxAgave-YMX005537.SpB-YPS138-SRR4074411.SpB-Bra-SRR4074412	SpC-SRR7500262	0.0559747	0.00592913	0.00723497	0.00462464	0.017469	0.124516	0.124124	SAM1	9	24034	SAPA_YPS138_v1_chr_02	758825	782859
YPS138_02G03750_2_YPS138_02G03830	UFMG-CM-Y643	02G03750	02G03830	02G03810	SpB	Sp_American	SpB-YPS138-SRR4074411	SpB-Bra-SRR4074412	SpB-MxAgave-YMX005537.SpB-YPS138-SRR4074411.SpB-Bra-SRR4074412	SpC-SRR7500262	0.0559747	0.00592913	0.00723497	0.00462464	0.017469	0.124516	0.124124	SAM1	9	24034	SAPA_YPS138_v1_chr_02	758825	782859
YPS138_02G03750_2_YPS138_02G03830	UFMG-CM-Y643	02G03750	02G03830	02G03820	SpB	Sp_American	SpB-YPS138-SRR4074411	SpB-Bra-SRR4074412	SpB-MxAgave-YMX005537.SpB-YPS138-SRR4074411.SpB-Bra-SRR4074412	SpC-SRR7500262	0.0559747	0.00592913	0.00723497	0.00462464	0.017469	0.124516	0.124124	SAM1	9	24034	SAPA_YPS138_v1_chr_02	758825	782859
YPS138_02G03750_2_YPS138_02G03830	UFMG-CM-Y643	02G03750	02G03830	02G03830	SpB	Sp_American	SpB-YPS138-SRR4074411	SpB-Bra-SRR4074412	SpB-MxAgave-YMX005537.SpB-YPS138-SRR4074411.SpB-Bra-SRR4074412	SpC-SRR7500262	0.0559747	0.00592913	0.00723497	0.00462464	0.017469	0.124516	0.124124	SAM1	9	24034	SAPA_YPS138_v1_chr_02	758825	782859
YPS138_07G04900_2_YPS138_07G04920	UFMG-CM-Y643	07G04900	07G04920	07G04900	NA	Sp_American	SpB-MxAgave-YMX005537	SpB-YPS138-SRR4074411	SpB-Bra-SRR4074412.SpB-YPS138-SRR4074411.SpB-MxAgave-YMX005537	SpC-SRR7500262	0.395126	0.168146	0.126246	0.132527	0.249618	1.51877	1.47755	SAM1	3	7224	SAPA_YPS138_v1_chr_07	1024790	1032014
YPS138_07G04900_2_YPS138_07G04920	UFMG-CM-Y643	07G04900	07G04920	07G04910	NA	Sp_American	SpB-MxAgave-YMX005537	SpB-YPS138-SRR4074411	SpB-Bra-SRR4074412.SpB-YPS138-SRR4074411.SpB-MxAgave-YMX005537	SpC-SRR7500262	0.395126	0.168146	0.126246	0.132527	0.249618	1.51877	1.47755	SAM1	3	7224	SAPA_YPS138_v1_chr_07	1024790	1032014
YPS138_07G04900_2_YPS138_07G04920	UFMG-CM-Y643	07G04900	07G04920	07G04920	NA	Sp_American	SpB-MxAgave-YMX005537	SpB-YPS138-SRR4074411	SpB-Bra-SRR4074412.SpB-YPS138-SRR4074411.SpB-MxAgave-YMX005537	SpC-SRR7500262	0.395126	0.168146	0.126246	0.132527	0.249618	1.51877	1.47755	SAM1	3	7224	SAPA_YPS138_v1_chr_07	1024790	1032014
YPS138_07G04940_2_YPS138_07G04960	UFMG-CM-Y643	07G04940	07G04960	07G04940	SpB_MxAgave	Sp_American	SpB-YPS138-SRR4074411	SpB-MxAgave-YMX005537	SpB-YPS138-SRR4074411.SpB-Bra-SRR4074412	SpC-SRR7500262.SpB-MxAgave-YMX005537	0.291988	0.0586458	0.04709	0.0413819	0.126822	1.59323	0.965712	SAM1	3	7240	SAPA_YPS138_v1_chr_07	1038340	1045580
YPS138_07G04940_2_YPS138_07G04960	UFMG-CM-Y643	07G04940	07G04960	07G04950	SpB_MxAgave	Sp_American	SpB-YPS138-SRR4074411	SpB-MxAgave-YMX005537	SpB-YPS138-SRR4074411.SpB-Bra-SRR4074412	SpC-SRR7500262.SpB-MxAgave-YMX005537	0.291988	0.0586458	0.04709	0.0413819	0.126822	1.59323	0.965712	SAM1	3	7240	SAPA_YPS138_v1_chr_07	1038340	1045580
YPS138_07G04940_2_YPS138_07G04960	UFMG-CM-Y643	07G04940	07G04960	07G04960	SpB_MxAgave	Sp_American	SpB-YPS138-SRR4074411	SpB-MxAgave-YMX005537	SpB-YPS138-SRR4074411.SpB-Bra-SRR4074412	SpC-SRR7500262.SpB-MxAgave-YMX005537	0.291988	0.0586458	0.04709	0.0413819	0.126822	1.59323	0.965712	SAM1	3	7240	SAPA_YPS138_v1_chr_07	1038340	1045580
YPS138_14G03650_2_YPS138_14G03650	UFMG-CM-Y643	14G03650	14G03650	14G03650	SpB_Mx2	Sp_American	SpC-SRR7500262	SpB-Bra-SRR4074412	SpB-MxAgave-YMX005537	SpC-SRR7500262	0.340871	0.0623734	0.0644975	0.0623744	0.0623709	0.820619	0.852081	SAM1	1	4679	SAPA_YPS138_v1_chr_14	734346	739025
YPS138_14G03670_2_YPS138_14G03690	UFMG-CM-Y643	14G03670	14G03690	14G03670	NA	Sp_American	SpB-Bra-SRR4074412	SpB-YPS138-SRR4074411	SpB-MxAgave-YMX005537.SpB-YPS138-SRR4074411.SpB-Bra-SRR4074412	SpC-SRR7500262	0.0847051	0.0383125	0.0423677	0.0389188	0.0414316	0.181456	0.182711	SAM1	3	11301	SAPA_YPS138_v1_chr_14	744006	755307
YPS138_14G03670_2_YPS138_14G03690	UFMG-CM-Y643	14G03670	14G03690	14G03680	NA	Sp_American	SpB-Bra-SRR4074412	SpB-YPS138-SRR4074411	SpB-MxAgave-YMX005537.SpB-YPS138-SRR4074411.SpB-Bra-SRR4074412	SpC-SRR7500262	0.0847051	0.0383125	0.0423677	0.0389188	0.0414316	0.181456	0.182711	SAM1	3	11301	SAPA_YPS138_v1_chr_14	744006	755307
YPS138_14G03670_2_YPS138_14G03690	UFMG-CM-Y643	14G03670	14G03690	14G03690	NA	Sp_American	SpB-Bra-SRR4074412	SpB-YPS138-SRR4074411	SpB-MxAgave-YMX005537.SpB-YPS138-SRR4074411.SpB-Bra-SRR4074412	SpC-SRR7500262	0.0847051	0.0383125	0.0423677	0.0389188	0.0414316	0.181456	0.182711	SAM1	3	11301	SAPA_YPS138_v1_chr_14	744006	755307
YPS138_15G00070_2_YPS138_15G00130	UFMG-CM-Y643	15G00070	15G00130	15G00070	SpB	SpB_Undefined	SpB-YPS138-SRR4074411	SpB-MxAgave-YMX005537	SpB-MxAgave-YMX005537	SpB-YPS138-SRR4074411	0.058786	0.00800163	0.00729349	0.00672819	0.0292616	0.155506	0.15722	SAM1	7	12516	SAPA_YPS138_v1_chr_15	24352	36868
YPS138_15G00070_2_YPS138_15G00130	UFMG-CM-Y643	15G00070	15G00130	15G00080	SpB	SpB_Undefined	SpB-YPS138-SRR4074411	SpB-MxAgave-YMX005537	SpB-MxAgave-YMX005537	SpB-YPS138-SRR4074411	0.058786	0.00800163	0.00729349	0.00672819	0.0292616	0.155506	0.15722	SAM1	7	12516	SAPA_YPS138_v1_chr_15	24352	36868
YPS138_15G00070_2_YPS138_15G00130	UFMG-CM-Y643	15G00070	15G00130	15G00090	SpB	SpB_Undefined	SpB-YPS138-SRR4074411	SpB-MxAgave-YMX005537	SpB-MxAgave-YMX005537	SpB-YPS138-SRR4074411	0.058786	0.00800163	0.00729349	0.00672819	0.0292616	0.155506	0.15722	SAM1	7	12516	SAPA_YPS138_v1_chr_15	24352	36868
YPS138_15G00070_2_YPS138_15G00130	UFMG-CM-Y643	15G00070	15G00130	15G00100	SpB	SpB_Undefined	SpB-YPS138-SRR4074411	SpB-MxAgave-YMX005537	SpB-MxAgave-YMX005537	SpB-YPS138-SRR4074411	0.058786	0.00800163	0.00729349	0.00672819	0.0292616	0.155506	0.15722	SAM1	7	12516	SAPA_YPS138_v1_chr_15	24352	36868
YPS138_15G00070_2_YPS138_15G00130	UFMG-CM-Y643	15G00070	15G00130	15G00110	SpB	SpB_Undefined	SpB-YPS138-SRR4074411	SpB-MxAgave-YMX005537	SpB-MxAgave-YMX005537	SpB-YPS138-SRR4074411	0.058786	0.00800163	0.00729349	0.00672819	0.0292616	0.155506	0.15722	SAM1	7	12516	SAPA_YPS138_v1_chr_15	24352	36868
YPS138_15G00070_2_YPS138_15G00130	UFMG-CM-Y643	15G00070	15G00130	15G00120	SpB	SpB_Undefined	SpB-YPS138-SRR4074411	SpB-MxAgave-YMX005537	SpB-MxAgave-YMX005537	SpB-YPS138-SRR4074411	0.058786	0.00800163	0.00729349	0.00672819	0.0292616	0.155506	0.15722	SAM1	7	12516	SAPA_YPS138_v1_chr_15	24352	36868
YPS138_15G00070_2_YPS138_15G00130	UFMG-CM-Y643	15G00070	15G00130	15G00130	SpB	SpB_Undefined	SpB-YPS138-SRR4074411	SpB-MxAgave-YMX005537	SpB-MxAgave-YMX005537	SpB-YPS138-SRR4074411	0.058786	0.00800163	0.00729349	0.00672819	0.0292616	0.155506	0.15722	SAM1	7	12516	SAPA_YPS138_v1_chr_15	24352	36868
YPS138_15G00290_2_YPS138_15G00290	UFMG-CM-Y643	15G00290	15G00290	15G00290	NA	SpB-YPS138-SRR4074411	SpB-YPS138-SRR4074411	SpB-Bra-SRR4074412	SpB-YPS138-SRR4074411	SpB-Bra-SRR4074412	0.0237631	0.00786538	0.0199163	2e-06	0.0238817	0.172942	0.162878	SAM1	1	554	SAPA_YPS138_v1_chr_15	64894	65448
YPS138_02G00010_2_YPS138_02G00040	UFMG-CM-Y644	02G00010	02G00040	02G00010	SpC	SpB_Undefined	SpB-YPS138-SRR4074411	SpB-MxAgave-YMX005537	SpB-MxAgave-YMX005537	SpB-YPS138-SRR4074411	0.394183	0.0677676	0.0341517	0.0270347	0.19159	1.74753	1.7427	SAM1	4	7290	SAPA_YPS138_v1_chr_02	1441	8731
YPS138_02G00010_2_YPS138_02G00040	UFMG-CM-Y644	02G00010	02G00040	02G00020	SpC	SpB_Undefined	SpB-YPS138-SRR4074411	SpB-MxAgave-YMX005537	SpB-MxAgave-YMX005537	SpB-YPS138-SRR4074411	0.394183	0.0677676	0.0341517	0.0270347	0.19159	1.74753	1.7427	SAM1	4	7290	SAPA_YPS138_v1_chr_02	1441	8731
YPS138_02G00010_2_YPS138_02G00040	UFMG-CM-Y644	02G00010	02G00040	02G00030	SpC	SpB_Undefined	SpB-YPS138-SRR4074411	SpB-MxAgave-YMX005537	SpB-MxAgave-YMX005537	SpB-YPS138-SRR4074411	0.394183	0.0677676	0.0341517	0.0270347	0.19159	1.74753	1.7427	SAM1	4	7290	SAPA_YPS138_v1_chr_02	1441	8731
YPS138_02G00010_2_YPS138_02G00040	UFMG-CM-Y644	02G00010	02G00040	02G00040	SpC	SpB_Undefined	SpB-YPS138-SRR4074411	SpB-MxAgave-YMX005537	SpB-MxAgave-YMX005537	SpB-YPS138-SRR4074411	0.394183	0.0677676	0.0341517	0.0270347	0.19159	1.74753	1.7427	SAM1	4	7290	SAPA_YPS138_v1_chr_02	1441	8731
YPS138_10G00060_2_YPS138_10G00070	UFMG-CM-Y644	10G00060	10G00070	10G00060	SpB	SpB_Undefined	SpB-YPS138-SRR4074411	SpB-Bra-SRR4074412	SpB-YPS138-SRR4074411.SpB-MxAgave-YMX005537	SpB-Bra-SRR4074412	0.052167	0.00786827	0.00786831	0.00639413	0.0282582	0.137213	0.148335	SAM1	2	4545	SAPA_YPS138_v1_chr_10	15310	19855
YPS138_10G00060_2_YPS138_10G00070	UFMG-CM-Y644	10G00060	10G00070	10G00070	SpB	SpB_Undefined	SpB-YPS138-SRR4074411	SpB-Bra-SRR4074412	SpB-YPS138-SRR4074411.SpB-MxAgave-YMX005537	SpB-Bra-SRR4074412	0.052167	0.00786827	0.00786831	0.00639413	0.0282582	0.137213	0.148335	SAM1	2	4545	SAPA_YPS138_v1_chr_10	15310	19855
YPS138_14G03670_2_YPS138_14G03690	UFMG-CM-Y644	14G03670	14G03690	14G03670	NA	Sp_American	SpB-Bra-SRR4074412	SpB-YPS138-SRR4074411	SpB-MxAgave-YMX005537.SpB-YPS138-SRR4074411.SpB-Bra-SRR4074412	SpC-SRR7500262	0.0861605	0.0382621	0.0424238	0.0388852	0.0414611	0.185638	0.186936	SAM1	3	11301	SAPA_YPS138_v1_chr_14	744006	755307
YPS138_14G03670_2_YPS138_14G03690	UFMG-CM-Y644	14G03670	14G03690	14G03680	NA	Sp_American	SpB-Bra-SRR4074412	SpB-YPS138-SRR4074411	SpB-MxAgave-YMX005537.SpB-YPS138-SRR4074411.SpB-Bra-SRR4074412	SpC-SRR7500262	0.0861605	0.0382621	0.0424238	0.0388852	0.0414611	0.185638	0.186936	SAM1	3	11301	SAPA_YPS138_v1_chr_14	744006	755307
YPS138_14G03670_2_YPS138_14G03690	UFMG-CM-Y644	14G03670	14G03690	14G03690	NA	Sp_American	SpB-Bra-SRR4074412	SpB-YPS138-SRR4074411	SpB-MxAgave-YMX005537.SpB-YPS138-SRR4074411.SpB-Bra-SRR4074412	SpC-SRR7500262	0.0861605	0.0382621	0.0424238	0.0388852	0.0414611	0.185638	0.186936	SAM1	3	11301	SAPA_YPS138_v1_chr_14	744006	755307
YPS138_15G00070_2_YPS138_15G00130	UFMG-CM-Y644	15G00070	15G00130	15G00070	SpB	SpB_Undefined	SpB-YPS138-SRR4074411	SpB-MxAgave-YMX005537	SpB-MxAgave-YMX005537	SpB-YPS138-SRR4074411	0.0591971	0.00837024	0.00747922	0.00709513	0.0296459	0.156281	0.157997	SAM1	7	12516	SAPA_YPS138_v1_chr_15	24352	36868
YPS138_15G00070_2_YPS138_15G00130	UFMG-CM-Y644	15G00070	15G00130	15G00080	SpB	SpB_Undefined	SpB-YPS138-SRR4074411	SpB-MxAgave-YMX005537	SpB-MxAgave-YMX005537	SpB-YPS138-SRR4074411	0.0591971	0.00837024	0.00747922	0.00709513	0.0296459	0.156281	0.157997	SAM1	7	12516	SAPA_YPS138_v1_chr_15	24352	36868
YPS138_15G00070_2_YPS138_15G00130	UFMG-CM-Y644	15G00070	15G00130	15G00090	SpB	SpB_Undefined	SpB-YPS138-SRR4074411	SpB-MxAgave-YMX005537	SpB-MxAgave-YMX005537	SpB-YPS138-SRR4074411	0.0591971	0.00837024	0.00747922	0.00709513	0.0296459	0.156281	0.157997	SAM1	7	12516	SAPA_YPS138_v1_chr_15	24352	36868
YPS138_15G00070_2_YPS138_15G00130	UFMG-CM-Y644	15G00070	15G00130	15G00100	SpB	SpB_Undefined	SpB-YPS138-SRR4074411	SpB-MxAgave-YMX005537	SpB-MxAgave-YMX005537	SpB-YPS138-SRR4074411	0.0591971	0.00837024	0.00747922	0.00709513	0.0296459	0.156281	0.157997	SAM1	7	12516	SAPA_YPS138_v1_chr_15	24352	36868
YPS138_15G00070_2_YPS138_15G00130	UFMG-CM-Y644	15G00070	15G00130	15G00110	SpB	SpB_Undefined	SpB-YPS138-SRR4074411	SpB-MxAgave-YMX005537	SpB-MxAgave-YMX005537	SpB-YPS138-SRR4074411	0.0591971	0.00837024	0.00747922	0.00709513	0.0296459	0.156281	0.157997	SAM1	7	12516	SAPA_YPS138_v1_chr_15	24352	36868
YPS138_15G00070_2_YPS138_15G00130	UFMG-CM-Y644	15G00070	15G00130	15G00120	SpB	SpB_Undefined	SpB-YPS138-SRR4074411	SpB-MxAgave-YMX005537	SpB-MxAgave-YMX005537	SpB-YPS138-SRR4074411	0.0591971	0.00837024	0.00747922	0.00709513	0.0296459	0.156281	0.157997	SAM1	7	12516	SAPA_YPS138_v1_chr_15	24352	36868
YPS138_15G00070_2_YPS138_15G00130	UFMG-CM-Y644	15G00070	15G00130	15G00130	SpB	SpB_Undefined	SpB-YPS138-SRR4074411	SpB-MxAgave-YMX005537	SpB-MxAgave-YMX005537	SpB-YPS138-SRR4074411	0.0591971	0.00837024	0.00747922	0.00709513	0.0296459	0.156281	0.157997	SAM1	7	12516	SAPA_YPS138_v1_chr_15	24352	36868
YPS138_15G00290_2_YPS138_15G00290	UFMG-CM-Y644	15G00290	15G00290	15G00290	NA	SpB-YPS138-SRR4074411	SpB-YPS138-SRR4074411	SpB-Bra-SRR4074412	SpB-YPS138-SRR4074411	SpB-Bra-SRR4074412	0.0246179	0.00814121	0.0206325	2e-06	0.0247485	0.180267	0.169642	SAM1	1	554	SAPA_YPS138_v1_chr_15	64894	65448
YPS138_01G00820_2_YPS138_01G00830	DD2a	01G00820	01G00830	01G00820	SpB	SpB_Undefined	SpB-YPS138-SRR4074411	SpB-Bra-SRR4074412	SpB-YPS138-SRR4074411.SpB-Bra-SRR4074412	SpB-MxAgave-YMX005537	0.274918	0.0437451	0.0853337	0.0374408	0.188986	1.39657	1.39547	Mexican_Agave_2	2	20679	SAPA_YPS138_v1_chr_01	208970	229649
YPS138_01G00820_2_YPS138_01G00830	DD2a	01G00820	01G00830	01G00830	SpB	SpB_Undefined	SpB-YPS138-SRR4074411	SpB-Bra-SRR4074412	SpB-YPS138-SRR4074411.SpB-Bra-SRR4074412	SpB-MxAgave-YMX005537	0.274918	0.0437451	0.0853337	0.0374408	0.188986	1.39657	1.39547	Mexican_Agave_2	2	20679	SAPA_YPS138_v1_chr_01	208970	229649
YPS138_02G01310_2_YPS138_02G01360	DD2a	02G01310	02G01360	02G01310	SpB_MxAgave	SpB-MxAgave-YMX005537	SpB-MxAgave-YMX005537	SpB-Bra-SRR4074412	SpB-MxAgave-YMX005537	SpB-YPS138-SRR4074411	0.369795	0.0213824	0.0198621	0.0222753	0.173491	2.13088	2.12294	Mexican_Agave_2	6	9875	SAPA_YPS138_v1_chr_02	283131	293006
YPS138_02G01310_2_YPS138_02G01360	DD2a	02G01310	02G01360	02G01320	SpB_MxAgave	SpB-MxAgave-YMX005537	SpB-MxAgave-YMX005537	SpB-Bra-SRR4074412	SpB-MxAgave-YMX005537	SpB-YPS138-SRR4074411	0.369795	0.0213824	0.0198621	0.0222753	0.173491	2.13088	2.12294	Mexican_Agave_2	6	9875	SAPA_YPS138_v1_chr_02	283131	293006
YPS138_02G01310_2_YPS138_02G01360	DD2a	02G01310	02G01360	02G01330	SpB_MxAgave	SpB-MxAgave-YMX005537	SpB-MxAgave-YMX005537	SpB-Bra-SRR4074412	SpB-MxAgave-YMX005537	SpB-YPS138-SRR4074411	0.369795	0.0213824	0.0198621	0.0222753	0.173491	2.13088	2.12294	Mexican_Agave_2	6	9875	SAPA_YPS138_v1_chr_02	283131	293006
YPS138_02G01310_2_YPS138_02G01360	DD2a	02G01310	02G01360	02G01340	SpB_MxAgave	SpB-MxAgave-YMX005537	SpB-MxAgave-YMX005537	SpB-Bra-SRR4074412	SpB-MxAgave-YMX005537	SpB-YPS138-SRR4074411	0.369795	0.0213824	0.0198621	0.0222753	0.173491	2.13088	2.12294	Mexican_Agave_2	6	9875	SAPA_YPS138_v1_chr_02	283131	293006
YPS138_02G01310_2_YPS138_02G01360	DD2a	02G01310	02G01360	02G01350	SpB_MxAgave	SpB-MxAgave-YMX005537	SpB-MxAgave-YMX005537	SpB-Bra-SRR4074412	SpB-MxAgave-YMX005537	SpB-YPS138-SRR4074411	0.369795	0.0213824	0.0198621	0.0222753	0.173491	2.13088	2.12294	Mexican_Agave_2	6	9875	SAPA_YPS138_v1_chr_02	283131	293006
YPS138_02G01310_2_YPS138_02G01360	DD2a	02G01310	02G01360	02G01360	SpB_MxAgave	SpB-MxAgave-YMX005537	SpB-MxAgave-YMX005537	SpB-Bra-SRR4074412	SpB-MxAgave-YMX005537	SpB-YPS138-SRR4074411	0.369795	0.0213824	0.0198621	0.0222753	0.173491	2.13088	2.12294	Mexican_Agave_2	6	9875	SAPA_YPS138_v1_chr_02	283131	293006
YPS138_02G01740_2_YPS138_02G01770	DD2a	02G01740	02G01770	02G01740	SpB_MxAgave	SpB_Undefined	SpB-YPS138-SRR4074411	SpB-MxAgave-YMX005537	SpB-YPS138-SRR4074411.SpB-MxAgave-YMX005537	SpB-Bra-SRR4074412	0.316238	0.030637	0.0273291	0.0222657	0.174769	2.09351	1.99563	Mexican_Agave_2	4	7979	SAPA_YPS138_v1_chr_02	371557	379536
YPS138_02G01740_2_YPS138_02G01770	DD2a	02G01740	02G01770	02G01750	SpB_MxAgave	SpB_Undefined	SpB-YPS138-SRR4074411	SpB-MxAgave-YMX005537	SpB-YPS138-SRR4074411.SpB-MxAgave-YMX005537	SpB-Bra-SRR4074412	0.316238	0.030637	0.0273291	0.0222657	0.174769	2.09351	1.99563	Mexican_Agave_2	4	7979	SAPA_YPS138_v1_chr_02	371557	379536
YPS138_02G01740_2_YPS138_02G01770	DD2a	02G01740	02G01770	02G01760	SpB_MxAgave	SpB_Undefined	SpB-YPS138-SRR4074411	SpB-MxAgave-YMX005537	SpB-YPS138-SRR4074411.SpB-MxAgave-YMX005537	SpB-Bra-SRR4074412	0.316238	0.030637	0.0273291	0.0222657	0.174769	2.09351	1.99563	Mexican_Agave_2	4	7979	SAPA_YPS138_v1_chr_02	371557	379536
YPS138_02G01740_2_YPS138_02G01770	DD2a	02G01740	02G01770	02G01770	SpB_MxAgave	SpB_Undefined	SpB-YPS138-SRR4074411	SpB-MxAgave-YMX005537	SpB-YPS138-SRR4074411.SpB-MxAgave-YMX005537	SpB-Bra-SRR4074412	0.316238	0.030637	0.0273291	0.0222657	0.174769	2.09351	1.99563	Mexican_Agave_2	4	7979	SAPA_YPS138_v1_chr_02	371557	379536
YPS138_05G02550_2_YPS138_05G02550	DD2a	05G02550	05G02550	05G02550	SpB_MxAgave	SpB-MxAgave-YMX005537	SpB-MxAgave-YMX005537	SpB-Bra-SRR4074412	SpB-MxAgave-YMX005537	SpC-SRR7500262.SpB-YPS138-SRR4074411.SpB-Bra-SRR4074412	0.428259	0.258535	0.0223088	0.28176	0.299322	0.437986	0.565374	Mexican_Agave_2	1	4688	SAPA_YPS138_v1_chr_05	552869	557557
YPS138_06G01150_2_YPS138_06G01190	DD2a	06G01150	06G01190	06G01150	SpB_MxAgave	SpB-MxAgave-YMX005537	SpB-MxAgave-YMX005537	SpB-YPS138-SRR4074411	SpB-MxAgave-YMX005537	SpB-Bra-SRR4074412	0.442243	0.0811653	0.070068	0.0800676	0.122244	1.84774	1.91114	Mexican_Agave_2	5	13635	SAPA_YPS138_v1_chr_06	267796	281431
YPS138_06G01150_2_YPS138_06G01190	DD2a	06G01150	06G01190	06G01160	SpB_MxAgave	SpB-MxAgave-YMX005537	SpB-MxAgave-YMX005537	SpB-YPS138-SRR4074411	SpB-MxAgave-YMX005537	SpB-Bra-SRR4074412	0.442243	0.0811653	0.070068	0.0800676	0.122244	1.84774	1.91114	Mexican_Agave_2	5	13635	SAPA_YPS138_v1_chr_06	267796	281431
YPS138_06G01150_2_YPS138_06G01190	DD2a	06G01150	06G01190	06G01170	SpB_MxAgave	SpB-MxAgave-YMX005537	SpB-MxAgave-YMX005537	SpB-YPS138-SRR4074411	SpB-MxAgave-YMX005537	SpB-Bra-SRR4074412	0.442243	0.0811653	0.070068	0.0800676	0.122244	1.84774	1.91114	Mexican_Agave_2	5	13635	SAPA_YPS138_v1_chr_06	267796	281431
YPS138_06G01150_2_YPS138_06G01190	DD2a	06G01150	06G01190	06G01180	SpB_MxAgave	SpB-MxAgave-YMX005537	SpB-MxAgave-YMX005537	SpB-YPS138-SRR4074411	SpB-MxAgave-YMX005537	SpB-Bra-SRR4074412	0.442243	0.0811653	0.070068	0.0800676	0.122244	1.84774	1.91114	Mexican_Agave_2	5	13635	SAPA_YPS138_v1_chr_06	267796	281431
YPS138_06G01150_2_YPS138_06G01190	DD2a	06G01150	06G01190	06G01190	SpB_MxAgave	SpB-MxAgave-YMX005537	SpB-MxAgave-YMX005537	SpB-YPS138-SRR4074411	SpB-MxAgave-YMX005537	SpB-Bra-SRR4074412	0.442243	0.0811653	0.070068	0.0800676	0.122244	1.84774	1.91114	Mexican_Agave_2	5	13635	SAPA_YPS138_v1_chr_06	267796	281431
YPS138_07G00250_2_YPS138_07G00260	DD2a	07G00250	07G00260	07G00250	NA	SpB-MxAgave-YMX005537	SpB-MxAgave-YMX005537	SpB-YPS138-SRR4074411	SpB-MxAgave-YMX005537	SpB-YPS138-SRR4074411	0.337107	0.0105297	0.00524666	0.00524766	0.157708	2.35222	2.39412	Mexican_Agave_2	2	3042	SAPA_YPS138_v1_chr_07	56964	60006
YPS138_07G00250_2_YPS138_07G00260	DD2a	07G00250	07G00260	07G00260	NA	SpB-MxAgave-YMX005537	SpB-MxAgave-YMX005537	SpB-YPS138-SRR4074411	SpB-MxAgave-YMX005537	SpB-YPS138-SRR4074411	0.337107	0.0105297	0.00524666	0.00524766	0.157708	2.35222	2.39412	Mexican_Agave_2	2	3042	SAPA_YPS138_v1_chr_07	56964	60006
YPS138_07G04440_2_YPS138_07G04460	DD2a	07G04440	07G04460	07G04440	NA	SpB-MxAgave-YMX005537	SpB-MxAgave-YMX005537	SpB-YPS138-SRR4074411	SpB-MxAgave-YMX005537	SpB-Bra-SRR4074412	0.0469298	0.0108557	0.00575085	0.00829787	0.0316131	0.155983	0.157418	Mexican_Agave_2	3	4314	SAPA_YPS138_v1_chr_07	924358	928672
YPS138_07G04440_2_YPS138_07G04460	DD2a	07G04440	07G04460	07G04450	NA	SpB-MxAgave-YMX005537	SpB-MxAgave-YMX005537	SpB-YPS138-SRR4074411	SpB-MxAgave-YMX005537	SpB-Bra-SRR4074412	0.0469298	0.0108557	0.00575085	0.00829787	0.0316131	0.155983	0.157418	Mexican_Agave_2	3	4314	SAPA_YPS138_v1_chr_07	924358	928672
YPS138_07G04440_2_YPS138_07G04460	DD2a	07G04440	07G04460	07G04460	NA	SpB-MxAgave-YMX005537	SpB-MxAgave-YMX005537	SpB-YPS138-SRR4074411	SpB-MxAgave-YMX005537	SpB-Bra-SRR4074412	0.0469298	0.0108557	0.00575085	0.00829787	0.0316131	0.155983	0.157418	Mexican_Agave_2	3	4314	SAPA_YPS138_v1_chr_07	924358	928672
YPS138_08G00220_2_YPS138_08G00250	DD2a	08G00220	08G00250	08G00220	SpB_MxAgave	SpB_Undefined	SpB-Bra-SRR4074412	SpB-MxAgave-YMX005537	SpB-MxAgave-YMX005537	SpB-Bra-SRR4074412	0.328459	0.0325628	0.0363013	0.0400498	0.178539	2.24712	2.23187	Mexican_Agave_2	4	6517	SAPA_YPS138_v1_chr_08	56266	62783
YPS138_08G00220_2_YPS138_08G00250	DD2a	08G00220	08G00250	08G00230	SpB_MxAgave	SpB_Undefined	SpB-Bra-SRR4074412	SpB-MxAgave-YMX005537	SpB-MxAgave-YMX005537	SpB-Bra-SRR4074412	0.328459	0.0325628	0.0363013	0.0400498	0.178539	2.24712	2.23187	Mexican_Agave_2	4	6517	SAPA_YPS138_v1_chr_08	56266	62783
YPS138_08G00220_2_YPS138_08G00250	DD2a	08G00220	08G00250	08G00240	SpB_MxAgave	SpB_Undefined	SpB-Bra-SRR4074412	SpB-MxAgave-YMX005537	SpB-MxAgave-YMX005537	SpB-Bra-SRR4074412	0.328459	0.0325628	0.0363013	0.0400498	0.178539	2.24712	2.23187	Mexican_Agave_2	4	6517	SAPA_YPS138_v1_chr_08	56266	62783
YPS138_08G00220_2_YPS138_08G00250	DD2a	08G00220	08G00250	08G00250	SpB_MxAgave	SpB_Undefined	SpB-Bra-SRR4074412	SpB-MxAgave-YMX005537	SpB-MxAgave-YMX005537	SpB-Bra-SRR4074412	0.328459	0.0325628	0.0363013	0.0400498	0.178539	2.24712	2.23187	Mexican_Agave_2	4	6517	SAPA_YPS138_v1_chr_08	56266	62783
YPS138_08G00270_2_YPS138_08G00330	DD2a	08G00270	08G00330	08G00270	SpB_MxAgave	SpB_Undefined	SpB-MxAgave-YMX005537	SpB-Bra-SRR4074412	SpB-Bra-SRR4074412	SpB-MxAgave-YMX005537	0.323378	0.0246783	0.0212083	0.0267022	0.21335	2.26249	2.32906	Mexican_Agave_2	7	11807	SAPA_YPS138_v1_chr_08	64638	76445
YPS138_08G00270_2_YPS138_08G00330	DD2a	08G00270	08G00330	08G00280	SpB_MxAgave	SpB_Undefined	SpB-MxAgave-YMX005537	SpB-Bra-SRR4074412	SpB-Bra-SRR4074412	SpB-MxAgave-YMX005537	0.323378	0.0246783	0.0212083	0.0267022	0.21335	2.26249	2.32906	Mexican_Agave_2	7	11807	SAPA_YPS138_v1_chr_08	64638	76445
YPS138_08G00270_2_YPS138_08G00330	DD2a	08G00270	08G00330	08G00290	SpB_MxAgave	SpB_Undefined	SpB-MxAgave-YMX005537	SpB-Bra-SRR4074412	SpB-Bra-SRR4074412	SpB-MxAgave-YMX005537	0.323378	0.0246783	0.0212083	0.0267022	0.21335	2.26249	2.32906	Mexican_Agave_2	7	11807	SAPA_YPS138_v1_chr_08	64638	76445
YPS138_08G00270_2_YPS138_08G00330	DD2a	08G00270	08G00330	08G00300	SpB_MxAgave	SpB_Undefined	SpB-MxAgave-YMX005537	SpB-Bra-SRR4074412	SpB-Bra-SRR4074412	SpB-MxAgave-YMX005537	0.323378	0.0246783	0.0212083	0.0267022	0.21335	2.26249	2.32906	Mexican_Agave_2	7	11807	SAPA_YPS138_v1_chr_08	64638	76445
YPS138_08G00270_2_YPS138_08G00330	DD2a	08G00270	08G00330	08G00310	SpB_MxAgave	SpB_Undefined	SpB-MxAgave-YMX005537	SpB-Bra-SRR4074412	SpB-Bra-SRR4074412	SpB-MxAgave-YMX005537	0.323378	0.0246783	0.0212083	0.0267022	0.21335	2.26249	2.32906	Mexican_Agave_2	7	11807	SAPA_YPS138_v1_chr_08	64638	76445
YPS138_08G00270_2_YPS138_08G00330	DD2a	08G00270	08G00330	08G00320	SpB_MxAgave	SpB_Undefined	SpB-MxAgave-YMX005537	SpB-Bra-SRR4074412	SpB-Bra-SRR4074412	SpB-MxAgave-YMX005537	0.323378	0.0246783	0.0212083	0.0267022	0.21335	2.26249	2.32906	Mexican_Agave_2	7	11807	SAPA_YPS138_v1_chr_08	64638	76445
YPS138_08G00270_2_YPS138_08G00330	DD2a	08G00270	08G00330	08G00330	SpB_MxAgave	SpB_Undefined	SpB-MxAgave-YMX005537	SpB-Bra-SRR4074412	SpB-Bra-SRR4074412	SpB-MxAgave-YMX005537	0.323378	0.0246783	0.0212083	0.0267022	0.21335	2.26249	2.32906	Mexican_Agave_2	7	11807	SAPA_YPS138_v1_chr_08	64638	76445
YPS138_08G02180_2_YPS138_08G02210	DD2a	08G02180	08G02210	08G02180	SpB_Mx2	SpB-YPS138-SRR4074411	SpB-YPS138-SRR4074411	SpB-Bra-SRR4074412	SpB-YPS138-SRR4074411	SpB-Bra-SRR4074412	0.292725	0.0325665	0.100376	0.0275903	0.135425	2.26459	2.19659	Mexican_Agave_2	4	9769	SAPA_YPS138_v1_chr_08	440718	450487
YPS138_08G02180_2_YPS138_08G02210	DD2a	08G02180	08G02210	08G02190	SpB_Mx2	SpB-YPS138-SRR4074411	SpB-YPS138-SRR4074411	SpB-Bra-SRR4074412	SpB-YPS138-SRR4074411	SpB-Bra-SRR4074412	0.292725	0.0325665	0.100376	0.0275903	0.135425	2.26459	2.19659	Mexican_Agave_2	4	9769	SAPA_YPS138_v1_chr_08	440718	450487
YPS138_08G02180_2_YPS138_08G02210	DD2a	08G02180	08G02210	08G02200	SpB_Mx2	SpB-YPS138-SRR4074411	SpB-YPS138-SRR4074411	SpB-Bra-SRR4074412	SpB-YPS138-SRR4074411	SpB-Bra-SRR4074412	0.292725	0.0325665	0.100376	0.0275903	0.135425	2.26459	2.19659	Mexican_Agave_2	4	9769	SAPA_YPS138_v1_chr_08	440718	450487
YPS138_08G02180_2_YPS138_08G02210	DD2a	08G02180	08G02210	08G02210	SpB_Mx2	SpB-YPS138-SRR4074411	SpB-YPS138-SRR4074411	SpB-Bra-SRR4074412	SpB-YPS138-SRR4074411	SpB-Bra-SRR4074412	0.292725	0.0325665	0.100376	0.0275903	0.135425	2.26459	2.19659	Mexican_Agave_2	4	9769	SAPA_YPS138_v1_chr_08	440718	450487
YPS138_08G02470_2_YPS138_08G02510	DD2a	08G02470	08G02510	08G02470	SpB_Mx2	Sp_American	SpB-Bra-SRR4074412	SpB-YPS138-SRR4074411	SpB-YPS138-SRR4074411.SpB-Bra-SRR4074412.SpB-MxAgave-YMX005537	SpC-SRR7500262	0.388777	0.0473156	0.0895442	0.0493836	0.206926	1.70221	1.78033	Mexican_Agave_2	5	15442	SAPA_YPS138_v1_chr_08	494824	510266
YPS138_08G02470_2_YPS138_08G02510	DD2a	08G02470	08G02510	08G02480	SpB_Mx2	Sp_American	SpB-Bra-SRR4074412	SpB-YPS138-SRR4074411	SpB-YPS138-SRR4074411.SpB-Bra-SRR4074412.SpB-MxAgave-YMX005537	SpC-SRR7500262	0.388777	0.0473156	0.0895442	0.0493836	0.206926	1.70221	1.78033	Mexican_Agave_2	5	15442	SAPA_YPS138_v1_chr_08	494824	510266
YPS138_08G02470_2_YPS138_08G02510	DD2a	08G02470	08G02510	08G02490	SpB_Mx2	Sp_American	SpB-Bra-SRR4074412	SpB-YPS138-SRR4074411	SpB-YPS138-SRR4074411.SpB-Bra-SRR4074412.SpB-MxAgave-YMX005537	SpC-SRR7500262	0.388777	0.0473156	0.0895442	0.0493836	0.206926	1.70221	1.78033	Mexican_Agave_2	5	15442	SAPA_YPS138_v1_chr_08	494824	510266
YPS138_08G02470_2_YPS138_08G02510	DD2a	08G02470	08G02510	08G02500	SpB_Mx2	Sp_American	SpB-Bra-SRR4074412	SpB-YPS138-SRR4074411	SpB-YPS138-SRR4074411.SpB-Bra-SRR4074412.SpB-MxAgave-YMX005537	SpC-SRR7500262	0.388777	0.0473156	0.0895442	0.0493836	0.206926	1.70221	1.78033	Mexican_Agave_2	5	15442	SAPA_YPS138_v1_chr_08	494824	510266
YPS138_08G02470_2_YPS138_08G02510	DD2a	08G02470	08G02510	08G02510	SpB_Mx2	Sp_American	SpB-Bra-SRR4074412	SpB-YPS138-SRR4074411	SpB-YPS138-SRR4074411.SpB-Bra-SRR4074412.SpB-MxAgave-YMX005537	SpC-SRR7500262	0.388777	0.0473156	0.0895442	0.0493836	0.206926	1.70221	1.78033	Mexican_Agave_2	5	15442	SAPA_YPS138_v1_chr_08	494824	510266
YPS138_09G00030_2_YPS138_09G00050	DD2a	09G00030	09G00050	09G00030	SpB	SpB-YPS138-SRR4074411	SpB-YPS138-SRR4074411	WINE-JS445c1SAPA	SpB-YPS138-SRR4074411	SpB-Bra-SRR4074412.SpC-SRR7500262.SpB-MxAgave-YMX005537	0.186151	0.163308	0.210605	2e-06	0.163309	0.318136	0.145894	Mexican_Agave_2	3	6217	SAPA_YPS138_v1_chr_09	5927	12144
YPS138_09G00030_2_YPS138_09G00050	DD2a	09G00030	09G00050	09G00040	SpB	SpB-YPS138-SRR4074411	SpB-YPS138-SRR4074411	WINE-JS445c1SAPA	SpB-YPS138-SRR4074411	SpB-Bra-SRR4074412.SpC-SRR7500262.SpB-MxAgave-YMX005537	0.186151	0.163308	0.210605	2e-06	0.163309	0.318136	0.145894	Mexican_Agave_2	3	6217	SAPA_YPS138_v1_chr_09	5927	12144
YPS138_09G00030_2_YPS138_09G00050	DD2a	09G00030	09G00050	09G00050	SpB	SpB-YPS138-SRR4074411	SpB-YPS138-SRR4074411	WINE-JS445c1SAPA	SpB-YPS138-SRR4074411	SpB-Bra-SRR4074412.SpC-SRR7500262.SpB-MxAgave-YMX005537	0.186151	0.163308	0.210605	2e-06	0.163309	0.318136	0.145894	Mexican_Agave_2	3	6217	SAPA_YPS138_v1_chr_09	5927	12144
YPS138_10G00060_2_YPS138_10G00070	DD2a	10G00060	10G00070	10G00060	SpB	SpC-SRR7500262	SpC-SRR7500262	SpB-YPS138-SRR4074411	SpC-SRR7500262	SpB-Bra-SRR4074412.SpB-YPS138-SRR4074411.SpB-MxAgave-YMX005537	0.135164	0.0553771	0.0554019	0.0528531	0.0400342	0.361875	0.392387	Mexican_Agave_2	2	4545	SAPA_YPS138_v1_chr_10	15310	19855
YPS138_10G00060_2_YPS138_10G00070	DD2a	10G00060	10G00070	10G00070	SpB	SpC-SRR7500262	SpC-SRR7500262	SpB-YPS138-SRR4074411	SpC-SRR7500262	SpB-Bra-SRR4074412.SpB-YPS138-SRR4074411.SpB-MxAgave-YMX005537	0.135164	0.0553771	0.0554019	0.0528531	0.0400342	0.361875	0.392387	Mexican_Agave_2	2	4545	SAPA_YPS138_v1_chr_10	15310	19855
YPS138_10G00650_2_YPS138_10G00650	DD2a	10G00650	10G00650	10G00650	SpB_MxAgave	SpB-MxAgave-YMX005537	SpB-MxAgave-YMX005537	SpB-YPS138-SRR4074411	SpB-MxAgave-YMX005537	SpB-YPS138-SRR4074411	0.149372	0.0841402	0.0361405	0.0718259	0.0963904	0.396388	0.416155	Mexican_Agave_2	1	476	SAPA_YPS138_v1_chr_10	131758	132234
YPS138_10G01140_2_YPS138_10G01170	DD2a	10G01140	10G01170	10G01140	SpB_MxAgave	SpB-MxAgave-YMX005537	SpB-MxAgave-YMX005537	SpB-YPS138-SRR4074411	SpB-MxAgave-YMX005537	SpB-Bra-SRR4074412	0.31919	0.0284241	0.01422	0.0272445	0.163744	3.04725	3.01341	Mexican_Agave_2	4	9191	SAPA_YPS138_v1_chr_10	246723	255914
YPS138_10G01140_2_YPS138_10G01170	DD2a	10G01140	10G01170	10G01150	SpB_MxAgave	SpB-MxAgave-YMX005537	SpB-MxAgave-YMX005537	SpB-YPS138-SRR4074411	SpB-MxAgave-YMX005537	SpB-Bra-SRR4074412	0.31919	0.0284241	0.01422	0.0272445	0.163744	3.04725	3.01341	Mexican_Agave_2	4	9191	SAPA_YPS138_v1_chr_10	246723	255914
YPS138_10G01140_2_YPS138_10G01170	DD2a	10G01140	10G01170	10G01160	SpB_MxAgave	SpB-MxAgave-YMX005537	SpB-MxAgave-YMX005537	SpB-YPS138-SRR4074411	SpB-MxAgave-YMX005537	SpB-Bra-SRR4074412	0.31919	0.0284241	0.01422	0.0272445	0.163744	3.04725	3.01341	Mexican_Agave_2	4	9191	SAPA_YPS138_v1_chr_10	246723	255914
YPS138_10G01140_2_YPS138_10G01170	DD2a	10G01140	10G01170	10G01170	SpB_MxAgave	SpB-MxAgave-YMX005537	SpB-MxAgave-YMX005537	SpB-YPS138-SRR4074411	SpB-MxAgave-YMX005537	SpB-Bra-SRR4074412	0.31919	0.0284241	0.01422	0.0272445	0.163744	3.04725	3.01341	Mexican_Agave_2	4	9191	SAPA_YPS138_v1_chr_10	246723	255914
YPS138_10G01700_2_YPS138_10G01710	DD2a	10G01700	10G01710	10G01700	SpB_MxAgave	SpB-MxAgave-YMX005537	SpB-MxAgave-YMX005537	SpB-YPS138-SRR4074411	SpB-MxAgave-YMX005537	SpA-SRR4074385.SpC-SRR7500262.SpB-YPS138-SRR4074411.SpB-Bra-SRR4074412	0.588696	0.46011	0.0353741	0.450848	0.51877	1.26947	1.31106	Mexican_Agave_2	2	5106	SAPA_YPS138_v1_chr_10	375504	380610
YPS138_10G01700_2_YPS138_10G01710	DD2a	10G01700	10G01710	10G01710	SpB_MxAgave	SpB-MxAgave-YMX005537	SpB-MxAgave-YMX005537	SpB-YPS138-SRR4074411	SpB-MxAgave-YMX005537	SpA-SRR4074385.SpC-SRR7500262.SpB-YPS138-SRR4074411.SpB-Bra-SRR4074412	0.588696	0.46011	0.0353741	0.450848	0.51877	1.26947	1.31106	Mexican_Agave_2	2	5106	SAPA_YPS138_v1_chr_10	375504	380610
YPS138_10G02960_2_YPS138_10G02970	DD2a	10G02960	10G02970	10G02960	SpB_Mx2	Sp_American	SpB-MxAgave-YMX005537	SpB-Bra-SRR4074412	SpB-MxAgave-YMX005537.SpB-YPS138-SRR4074411.SpB-Bra-SRR4074412	SpC-SRR7500262	0.300373	0.0169357	0.0101722	0.0203503	0.175294	2.13212	2.13823	Mexican_Agave_2	2	3665	SAPA_YPS138_v1_chr_10	616075	619740
YPS138_10G02960_2_YPS138_10G02970	DD2a	10G02960	10G02970	10G02970	SpB_Mx2	Sp_American	SpB-MxAgave-YMX005537	SpB-Bra-SRR4074412	SpB-MxAgave-YMX005537.SpB-YPS138-SRR4074411.SpB-Bra-SRR4074412	SpC-SRR7500262	0.300373	0.0169357	0.0101722	0.0203503	0.175294	2.13212	2.13823	Mexican_Agave_2	2	3665	SAPA_YPS138_v1_chr_10	616075	619740
YPS138_10G02990_2_YPS138_10G03040	DD2a	10G02990	10G03040	10G02990	SpB_Mx2	SpB_Undefined	SpB-YPS138-SRR4074411	SpB-Bra-SRR4074412	SpB-YPS138-SRR4074411.SpB-Bra-SRR4074412	SpB-MxAgave-YMX005537	0.37836	0.0186748	0.05538	0.018235	0.151218	2.2997	2.30495	Mexican_Agave_2	6	14184	SAPA_YPS138_v1_chr_10	621372	635556
YPS138_10G02990_2_YPS138_10G03040	DD2a	10G02990	10G03040	10G03000	SpB_Mx2	SpB_Undefined	SpB-YPS138-SRR4074411	SpB-Bra-SRR4074412	SpB-YPS138-SRR4074411.SpB-Bra-SRR4074412	SpB-MxAgave-YMX005537	0.37836	0.0186748	0.05538	0.018235	0.151218	2.2997	2.30495	Mexican_Agave_2	6	14184	SAPA_YPS138_v1_chr_10	621372	635556
YPS138_10G02990_2_YPS138_10G03040	DD2a	10G02990	10G03040	10G03010	SpB_Mx2	SpB_Undefined	SpB-YPS138-SRR4074411	SpB-Bra-SRR4074412	SpB-YPS138-SRR4074411.SpB-Bra-SRR4074412	SpB-MxAgave-YMX005537	0.37836	0.0186748	0.05538	0.018235	0.151218	2.2997	2.30495	Mexican_Agave_2	6	14184	SAPA_YPS138_v1_chr_10	621372	635556
YPS138_10G02990_2_YPS138_10G03040	DD2a	10G02990	10G03040	10G03020	SpB_Mx2	SpB_Undefined	SpB-YPS138-SRR4074411	SpB-Bra-SRR4074412	SpB-YPS138-SRR4074411.SpB-Bra-SRR4074412	SpB-MxAgave-YMX005537	0.37836	0.0186748	0.05538	0.018235	0.151218	2.2997	2.30495	Mexican_Agave_2	6	14184	SAPA_YPS138_v1_chr_10	621372	635556
YPS138_10G02990_2_YPS138_10G03040	DD2a	10G02990	10G03040	10G03030	SpB_Mx2	SpB_Undefined	SpB-YPS138-SRR4074411	SpB-Bra-SRR4074412	SpB-YPS138-SRR4074411.SpB-Bra-SRR4074412	SpB-MxAgave-YMX005537	0.37836	0.0186748	0.05538	0.018235	0.151218	2.2997	2.30495	Mexican_Agave_2	6	14184	SAPA_YPS138_v1_chr_10	621372	635556
YPS138_10G02990_2_YPS138_10G03040	DD2a	10G02990	10G03040	10G03040	SpB_Mx2	SpB_Undefined	SpB-YPS138-SRR4074411	SpB-Bra-SRR4074412	SpB-YPS138-SRR4074411.SpB-Bra-SRR4074412	SpB-MxAgave-YMX005537	0.37836	0.0186748	0.05538	0.018235	0.151218	2.2997	2.30495	Mexican_Agave_2	6	14184	SAPA_YPS138_v1_chr_10	621372	635556
YPS138_10G03300_2_YPS138_10G03330	DD2a	10G03300	10G03330	10G03300	SpB_MxAgave	SpB-MxAgave-YMX005537	SpB-MxAgave-YMX005537	WINE-JS445c1SAPA	SpB-MxAgave-YMX005537	SpC-SRR7500262.SpA-SRR4074385.SpB-Bra-SRR4074412.WINE-JS445c1SAPA.SpB-YPS138-SRR4074411	9	9	2e-06	9	9	9	9	Mexican_Agave_2	4	4485	SAPA_YPS138_v1_chr_10	696955	701440
YPS138_10G03300_2_YPS138_10G03330	DD2a	10G03300	10G03330	10G03310	SpB_MxAgave	SpB-MxAgave-YMX005537	SpB-MxAgave-YMX005537	WINE-JS445c1SAPA	SpB-MxAgave-YMX005537	SpC-SRR7500262.SpA-SRR4074385.SpB-Bra-SRR4074412.WINE-JS445c1SAPA.SpB-YPS138-SRR4074411	9	9	2e-06	9	9	9	9	Mexican_Agave_2	4	4485	SAPA_YPS138_v1_chr_10	696955	701440
YPS138_10G03300_2_YPS138_10G03330	DD2a	10G03300	10G03330	10G03320	SpB_MxAgave	SpB-MxAgave-YMX005537	SpB-MxAgave-YMX005537	WINE-JS445c1SAPA	SpB-MxAgave-YMX005537	SpC-SRR7500262.SpA-SRR4074385.SpB-Bra-SRR4074412.WINE-JS445c1SAPA.SpB-YPS138-SRR4074411	9	9	2e-06	9	9	9	9	Mexican_Agave_2	4	4485	SAPA_YPS138_v1_chr_10	696955	701440
YPS138_10G03300_2_YPS138_10G03330	DD2a	10G03300	10G03330	10G03330	SpB_MxAgave	SpB-MxAgave-YMX005537	SpB-MxAgave-YMX005537	WINE-JS445c1SAPA	SpB-MxAgave-YMX005537	SpC-SRR7500262.SpA-SRR4074385.SpB-Bra-SRR4074412.WINE-JS445c1SAPA.SpB-YPS138-SRR4074411	9	9	2e-06	9	9	9	9	Mexican_Agave_2	4	4485	SAPA_YPS138_v1_chr_10	696955	701440
YPS138_12G04680_2_YPS138_12G04700	DD2a	12G04680	12G04700	12G04680	SpB_MxAgave	Sp_American	SpB-YPS138-SRR4074411	SpB-Bra-SRR4074412	SpB-MxAgave-YMX005537.SpB-YPS138-SRR4074411.SpB-Bra-SRR4074412	SpC-SRR7500262	0.509881	0.0672481	0.0821517	0.0574049	0.217217	0.570778	0.637505	Mexican_Agave_2	3	8043	SAPA_YPS138_v1_chr_12	1017369	1025412
YPS138_12G04680_2_YPS138_12G04700	DD2a	12G04680	12G04700	12G04690	SpB_MxAgave	Sp_American	SpB-YPS138-SRR4074411	SpB-Bra-SRR4074412	SpB-MxAgave-YMX005537.SpB-YPS138-SRR4074411.SpB-Bra-SRR4074412	SpC-SRR7500262	0.509881	0.0672481	0.0821517	0.0574049	0.217217	0.570778	0.637505	Mexican_Agave_2	3	8043	SAPA_YPS138_v1_chr_12	1017369	1025412
YPS138_12G04680_2_YPS138_12G04700	DD2a	12G04680	12G04700	12G04700	SpB_MxAgave	Sp_American	SpB-YPS138-SRR4074411	SpB-Bra-SRR4074412	SpB-MxAgave-YMX005537.SpB-YPS138-SRR4074411.SpB-Bra-SRR4074412	SpC-SRR7500262	0.509881	0.0672481	0.0821517	0.0574049	0.217217	0.570778	0.637505	Mexican_Agave_2	3	8043	SAPA_YPS138_v1_chr_12	1017369	1025412
YPS138_13G00050_2_YPS138_13G00050	DD2a	13G00050	13G00050	13G00050	SpB_MxAgave	SpB-MxAgave-YMX005537	SpB-MxAgave-YMX005537	WINE-JS445c1SAPA	SpB-MxAgave-YMX005537	SpB-YPS138-SRR4074411.SpB-Bra-SRR4074412.SpA-SRR4074385.WINE-JS445c1SAPA.SpC-SRR7500262	8.99997	8.99997	2e-06	8.99997	8.99997	8.99997	8.99997	Mexican_Agave_2	1	1214	SAPA_YPS138_v1_chr_13	13895	15109
YPS138_13G00510_2_YPS138_13G00520	DD2a	13G00510	13G00520	13G00510	NA	Sp_American	SpB-YPS138-SRR4074411	SpB-MxAgave-YMX005537	SpB-Bra-SRR4074412.SpB-YPS138-SRR4074411.SpB-MxAgave-YMX005537	SpC-SRR7500262	0.10524	0.0210809	0.0126298	0.0105383	0.0428711	0.27364	0.277438	Mexican_Agave_2	2	2305	SAPA_YPS138_v1_chr_13	109924	112229
YPS138_13G00510_2_YPS138_13G00520	DD2a	13G00510	13G00520	13G00520	NA	Sp_American	SpB-YPS138-SRR4074411	SpB-MxAgave-YMX005537	SpB-Bra-SRR4074412.SpB-YPS138-SRR4074411.SpB-MxAgave-YMX005537	SpC-SRR7500262	0.10524	0.0210809	0.0126298	0.0105383	0.0428711	0.27364	0.277438	Mexican_Agave_2	2	2305	SAPA_YPS138_v1_chr_13	109924	112229
YPS138_14G00020_2_YPS138_14G00050	DD2a	14G00020	14G00050	14G00020	SpB_Mx2	SpB-MxAgave-YMX005537	SpB-MxAgave-YMX005537	SpB-YPS138-SRR4074411	SpB-MxAgave-YMX005537	SpB-Bra-SRR4074412.SpB-YPS138-SRR4074411.SpC-SRR7500262	0.226626	0.112478	0.112476	0.112478	0.112478	0.634589	0.634589	Mexican_Agave_2	4	5873	SAPA_YPS138_v1_chr_14	12341	18214
YPS138_14G00020_2_YPS138_14G00050	DD2a	14G00020	14G00050	14G00030	SpB_Mx2	SpB-MxAgave-YMX005537	SpB-MxAgave-YMX005537	SpB-YPS138-SRR4074411	SpB-MxAgave-YMX005537	SpB-Bra-SRR4074412.SpB-YPS138-SRR4074411.SpC-SRR7500262	0.226626	0.112478	0.112476	0.112478	0.112478	0.634589	0.634589	Mexican_Agave_2	4	5873	SAPA_YPS138_v1_chr_14	12341	18214
YPS138_14G00020_2_YPS138_14G00050	DD2a	14G00020	14G00050	14G00040	SpB_Mx2	SpB-MxAgave-YMX005537	SpB-MxAgave-YMX005537	SpB-YPS138-SRR4074411	SpB-MxAgave-YMX005537	SpB-Bra-SRR4074412.SpB-YPS138-SRR4074411.SpC-SRR7500262	0.226626	0.112478	0.112476	0.112478	0.112478	0.634589	0.634589	Mexican_Agave_2	4	5873	SAPA_YPS138_v1_chr_14	12341	18214
YPS138_14G00020_2_YPS138_14G00050	DD2a	14G00020	14G00050	14G00050	SpB_Mx2	SpB-MxAgave-YMX005537	SpB-MxAgave-YMX005537	SpB-YPS138-SRR4074411	SpB-MxAgave-YMX005537	SpB-Bra-SRR4074412.SpB-YPS138-SRR4074411.SpC-SRR7500262	0.226626	0.112478	0.112476	0.112478	0.112478	0.634589	0.634589	Mexican_Agave_2	4	5873	SAPA_YPS138_v1_chr_14	12341	18214
YPS138_14G03600_2_YPS138_14G03640	DD2a	14G03600	14G03640	14G03600	SpB_MxAgave	SpB-MxAgave-YMX005537	SpB-MxAgave-YMX005537	SpB-YPS138-SRR4074411	SpB-MxAgave-YMX005537	SpC-SRR7500262	0.503524	0.0817527	0.00540094	0.0574681	0.0618211	1.93647	1.99711	Mexican_Agave_2	5	10103	SAPA_YPS138_v1_chr_14	723895	733998
YPS138_14G03600_2_YPS138_14G03640	DD2a	14G03600	14G03640	14G03610	SpB_MxAgave	SpB-MxAgave-YMX005537	SpB-MxAgave-YMX005537	SpB-YPS138-SRR4074411	SpB-MxAgave-YMX005537	SpC-SRR7500262	0.503524	0.0817527	0.00540094	0.0574681	0.0618211	1.93647	1.99711	Mexican_Agave_2	5	10103	SAPA_YPS138_v1_chr_14	723895	733998
YPS138_14G03600_2_YPS138_14G03640	DD2a	14G03600	14G03640	14G03620	SpB_MxAgave	SpB-MxAgave-YMX005537	SpB-MxAgave-YMX005537	SpB-YPS138-SRR4074411	SpB-MxAgave-YMX005537	SpC-SRR7500262	0.503524	0.0817527	0.00540094	0.0574681	0.0618211	1.93647	1.99711	Mexican_Agave_2	5	10103	SAPA_YPS138_v1_chr_14	723895	733998
YPS138_14G03600_2_YPS138_14G03640	DD2a	14G03600	14G03640	14G03630	SpB_MxAgave	SpB-MxAgave-YMX005537	SpB-MxAgave-YMX005537	SpB-YPS138-SRR4074411	SpB-MxAgave-YMX005537	SpC-SRR7500262	0.503524	0.0817527	0.00540094	0.0574681	0.0618211	1.93647	1.99711	Mexican_Agave_2	5	10103	SAPA_YPS138_v1_chr_14	723895	733998
YPS138_14G03600_2_YPS138_14G03640	DD2a	14G03600	14G03640	14G03640	SpB_MxAgave	SpB-MxAgave-YMX005537	SpB-MxAgave-YMX005537	SpB-YPS138-SRR4074411	SpB-MxAgave-YMX005537	SpC-SRR7500262	0.503524	0.0817527	0.00540094	0.0574681	0.0618211	1.93647	1.99711	Mexican_Agave_2	5	10103	SAPA_YPS138_v1_chr_14	723895	733998
YPS138_15G00070_2_YPS138_15G00080	DD2a	15G00070	15G00080	15G00070	SpB_Brasil	SpB_Undefined	SpB-Bra-SRR4074412	SpB-YPS138-SRR4074411	SpB-YPS138-SRR4074411	SpB-MxAgave-YMX005537	0.0673706	0.00637971	0.00820952	0.00774581	0.025782	0.159999	0.161388	Mexican_Agave_2	2	5675	SAPA_YPS138_v1_chr_15	24352	30027
YPS138_15G00070_2_YPS138_15G00080	DD2a	15G00070	15G00080	15G00080	SpB_Brasil	SpB_Undefined	SpB-Bra-SRR4074412	SpB-YPS138-SRR4074411	SpB-YPS138-SRR4074411	SpB-MxAgave-YMX005537	0.0673706	0.00637971	0.00820952	0.00774581	0.025782	0.159999	0.161388	Mexican_Agave_2	2	5675	SAPA_YPS138_v1_chr_15	24352	30027
YPS138_15G00290_2_YPS138_15G00290	DD2a	15G00290	15G00290	15G00290	NA	SpB-YPS138-SRR4074411	SpB-YPS138-SRR4074411	SpB-Bra-SRR4074412	SpB-YPS138-SRR4074411	SpB-Bra-SRR4074412	0.0237713	0.00786807	0.0199233	2e-06	0.02389	0.17301	0.162945	Mexican_Agave_2	1	554	SAPA_YPS138_v1_chr_15	64894	65448
YPS138_15G03030_2_YPS138_15G03040	DD2a	15G03030	15G03040	15G03030	SpB_MxAgave	SpB-MxAgave-YMX005537	SpB-MxAgave-YMX005537	SpB-YPS138-SRR4074411	SpB-MxAgave-YMX005537	SpB-Bra-SRR4074412	0.33049	0.0204675	0.00288878	0.0145331	0.123135	1.98758	1.99518	Mexican_Agave_2	2	4381	SAPA_YPS138_v1_chr_15	633910	638291
YPS138_15G03030_2_YPS138_15G03040	DD2a	15G03030	15G03040	15G03040	SpB_MxAgave	SpB-MxAgave-YMX005537	SpB-MxAgave-YMX005537	SpB-YPS138-SRR4074411	SpB-MxAgave-YMX005537	SpB-Bra-SRR4074412	0.33049	0.0204675	0.00288878	0.0145331	0.123135	1.98758	1.99518	Mexican_Agave_2	2	4381	SAPA_YPS138_v1_chr_15	633910	638291
YPS138_01G00150_2_YPS138_01G00170	DL5	01G00150	01G00170	01G00150	SpB_MxAgave	SpB-Bra-SRR4074412	SpB-Bra-SRR4074412	SpB-YPS138-SRR4074411	SpB-Bra-SRR4074412	SpB-YPS138-SRR4074411.SpB-MxAgave-YMX005537	0.353154	0.0375236	0.0438835	0.0407216	0.172215	2.2784	2.27457	Mexican_Agave_2	3	6228	SAPA_YPS138_v1_chr_01	56887	63115
YPS138_01G00150_2_YPS138_01G00170	DL5	01G00150	01G00170	01G00160	SpB_MxAgave	SpB-Bra-SRR4074412	SpB-Bra-SRR4074412	SpB-YPS138-SRR4074411	SpB-Bra-SRR4074412	SpB-YPS138-SRR4074411.SpB-MxAgave-YMX005537	0.353154	0.0375236	0.0438835	0.0407216	0.172215	2.2784	2.27457	Mexican_Agave_2	3	6228	SAPA_YPS138_v1_chr_01	56887	63115
YPS138_01G00150_2_YPS138_01G00170	DL5	01G00150	01G00170	01G00170	SpB_MxAgave	SpB-Bra-SRR4074412	SpB-Bra-SRR4074412	SpB-YPS138-SRR4074411	SpB-Bra-SRR4074412	SpB-YPS138-SRR4074411.SpB-MxAgave-YMX005537	0.353154	0.0375236	0.0438835	0.0407216	0.172215	2.2784	2.27457	Mexican_Agave_2	3	6228	SAPA_YPS138_v1_chr_01	56887	63115
YPS138_01G00730_2_YPS138_01G00730	DL5	01G00730	01G00730	01G00730	NA	Sp_American	SpB-YPS138-SRR4074411	SpB-MxAgave-YMX005537	SpB-Bra-SRR4074412.SpB-YPS138-SRR4074411.SpB-MxAgave-YMX005537	SpC-SRR7500262	3.10391	0.0512497	0.0512497	0.0512497	3.08069	3.85976	3.97651	Mexican_Agave_2	1	362	SAPA_YPS138_v1_chr_01	178651	179013
YPS138_01G00800_2_YPS138_01G00830	DL5	01G00800	01G00830	01G00800	SpB_Mx1	SpB_Undefined	SpB-YPS138-SRR4074411	SpB-Bra-SRR4074412	SpB-YPS138-SRR4074411.SpB-Bra-SRR4074412	SpB-MxAgave-YMX005537	0.287098	0.035613	0.0641044	0.0262992	0.145523	1.65672	1.67683	Mexican_Agave_2	4	23724	SAPA_YPS138_v1_chr_01	205925	229649
YPS138_01G00800_2_YPS138_01G00830	DL5	01G00800	01G00830	01G00810	SpB_Mx1	SpB_Undefined	SpB-YPS138-SRR4074411	SpB-Bra-SRR4074412	SpB-YPS138-SRR4074411.SpB-Bra-SRR4074412	SpB-MxAgave-YMX005537	0.287098	0.035613	0.0641044	0.0262992	0.145523	1.65672	1.67683	Mexican_Agave_2	4	23724	SAPA_YPS138_v1_chr_01	205925	229649
YPS138_01G00800_2_YPS138_01G00830	DL5	01G00800	01G00830	01G00820	SpB_Mx1	SpB_Undefined	SpB-YPS138-SRR4074411	SpB-Bra-SRR4074412	SpB-YPS138-SRR4074411.SpB-Bra-SRR4074412	SpB-MxAgave-YMX005537	0.287098	0.035613	0.0641044	0.0262992	0.145523	1.65672	1.67683	Mexican_Agave_2	4	23724	SAPA_YPS138_v1_chr_01	205925	229649
YPS138_01G00800_2_YPS138_01G00830	DL5	01G00800	01G00830	01G00830	SpB_Mx1	SpB_Undefined	SpB-YPS138-SRR4074411	SpB-Bra-SRR4074412	SpB-YPS138-SRR4074411.SpB-Bra-SRR4074412	SpB-MxAgave-YMX005537	0.287098	0.035613	0.0641044	0.0262992	0.145523	1.65672	1.67683	Mexican_Agave_2	4	23724	SAPA_YPS138_v1_chr_01	205925	229649
YPS138_02G00500_2_YPS138_02G00500	DL5	02G00500	02G00500	02G00500	NA	SpB-MxAgave-YMX005537	SpB-MxAgave-YMX005537	SpB-Bra-SRR4074412	SpB-MxAgave-YMX005537	SpB-Bra-SRR4074412	0.0450433	0.0019203	5.1997e-06	0.00577243	0.0213031	0.0995462	0.117106	Mexican_Agave_2	1	1577	SAPA_YPS138_v1_chr_02	111176	112753
YPS138_02G01310_2_YPS138_02G01370	DL5	02G01310	02G01370	02G01310	SpB_MxAgave	SpB-MxAgave-YMX005537	SpB-MxAgave-YMX005537	SpB-YPS138-SRR4074411	SpB-MxAgave-YMX005537	SpB-YPS138-SRR4074411	0.373671	0.0280189	0.0216653	0.0265656	0.189489	2.1634	2.16579	Mexican_Agave_2	7	13209	SAPA_YPS138_v1_chr_02	283131	296340
YPS138_02G01310_2_YPS138_02G01370	DL5	02G01310	02G01370	02G01320	SpB_MxAgave	SpB-MxAgave-YMX005537	SpB-MxAgave-YMX005537	SpB-YPS138-SRR4074411	SpB-MxAgave-YMX005537	SpB-YPS138-SRR4074411	0.373671	0.0280189	0.0216653	0.0265656	0.189489	2.1634	2.16579	Mexican_Agave_2	7	13209	SAPA_YPS138_v1_chr_02	283131	296340
YPS138_02G01310_2_YPS138_02G01370	DL5	02G01310	02G01370	02G01330	SpB_MxAgave	SpB-MxAgave-YMX005537	SpB-MxAgave-YMX005537	SpB-YPS138-SRR4074411	SpB-MxAgave-YMX005537	SpB-YPS138-SRR4074411	0.373671	0.0280189	0.0216653	0.0265656	0.189489	2.1634	2.16579	Mexican_Agave_2	7	13209	SAPA_YPS138_v1_chr_02	283131	296340
YPS138_02G01310_2_YPS138_02G01370	DL5	02G01310	02G01370	02G01340	SpB_MxAgave	SpB-MxAgave-YMX005537	SpB-MxAgave-YMX005537	SpB-YPS138-SRR4074411	SpB-MxAgave-YMX005537	SpB-YPS138-SRR4074411	0.373671	0.0280189	0.0216653	0.0265656	0.189489	2.1634	2.16579	Mexican_Agave_2	7	13209	SAPA_YPS138_v1_chr_02	283131	296340
YPS138_02G01310_2_YPS138_02G01370	DL5	02G01310	02G01370	02G01350	SpB_MxAgave	SpB-MxAgave-YMX005537	SpB-MxAgave-YMX005537	SpB-YPS138-SRR4074411	SpB-MxAgave-YMX005537	SpB-YPS138-SRR4074411	0.373671	0.0280189	0.0216653	0.0265656	0.189489	2.1634	2.16579	Mexican_Agave_2	7	13209	SAPA_YPS138_v1_chr_02	283131	296340
YPS138_02G01310_2_YPS138_02G01370	DL5	02G01310	02G01370	02G01360	SpB_MxAgave	SpB-MxAgave-YMX005537	SpB-MxAgave-YMX005537	SpB-YPS138-SRR4074411	SpB-MxAgave-YMX005537	SpB-YPS138-SRR4074411	0.373671	0.0280189	0.0216653	0.0265656	0.189489	2.1634	2.16579	Mexican_Agave_2	7	13209	SAPA_YPS138_v1_chr_02	283131	296340
YPS138_02G01310_2_YPS138_02G01370	DL5	02G01310	02G01370	02G01370	SpB_MxAgave	SpB-MxAgave-YMX005537	SpB-MxAgave-YMX005537	SpB-YPS138-SRR4074411	SpB-MxAgave-YMX005537	SpB-YPS138-SRR4074411	0.373671	0.0280189	0.0216653	0.0265656	0.189489	2.1634	2.16579	Mexican_Agave_2	7	13209	SAPA_YPS138_v1_chr_02	283131	296340
YPS138_02G01410_2_YPS138_02G01420	DL5	02G01410	02G01420	02G01410	SpB_MxAgave	SpB-MxAgave-YMX005537	SpB-MxAgave-YMX005537	SpB-Bra-SRR4074412	SpB-MxAgave-YMX005537	SpB-Bra-SRR4074412	0.256493	0.0151835	0.0100701	0.0332824	0.163535	2.57353	2.62466	Mexican_Agave_2	2	3533	SAPA_YPS138_v1_chr_02	301944	305477
YPS138_02G01410_2_YPS138_02G01420	DL5	02G01410	02G01420	02G01420	SpB_MxAgave	SpB-MxAgave-YMX005537	SpB-MxAgave-YMX005537	SpB-Bra-SRR4074412	SpB-MxAgave-YMX005537	SpB-Bra-SRR4074412	0.256493	0.0151835	0.0100701	0.0332824	0.163535	2.57353	2.62466	Mexican_Agave_2	2	3533	SAPA_YPS138_v1_chr_02	301944	305477
YPS138_02G01740_2_YPS138_02G01770	DL5	02G01740	02G01770	02G01740	SpB_MxAgave	SpB_Undefined	SpB-YPS138-SRR4074411	SpB-MxAgave-YMX005537	SpB-YPS138-SRR4074411.SpB-MxAgave-YMX005537	SpB-Bra-SRR4074412	0.309531	0.0221004	0.0170345	0.0119636	0.167051	2.084	1.98559	Mexican_Agave_2	4	7979	SAPA_YPS138_v1_chr_02	371557	379536
YPS138_02G01740_2_YPS138_02G01770	DL5	02G01740	02G01770	02G01750	SpB_MxAgave	SpB_Undefined	SpB-YPS138-SRR4074411	SpB-MxAgave-YMX005537	SpB-YPS138-SRR4074411.SpB-MxAgave-YMX005537	SpB-Bra-SRR4074412	0.309531	0.0221004	0.0170345	0.0119636	0.167051	2.084	1.98559	Mexican_Agave_2	4	7979	SAPA_YPS138_v1_chr_02	371557	379536
YPS138_02G01740_2_YPS138_02G01770	DL5	02G01740	02G01770	02G01760	SpB_MxAgave	SpB_Undefined	SpB-YPS138-SRR4074411	SpB-MxAgave-YMX005537	SpB-YPS138-SRR4074411.SpB-MxAgave-YMX005537	SpB-Bra-SRR4074412	0.309531	0.0221004	0.0170345	0.0119636	0.167051	2.084	1.98559	Mexican_Agave_2	4	7979	SAPA_YPS138_v1_chr_02	371557	379536
YPS138_02G01740_2_YPS138_02G01770	DL5	02G01740	02G01770	02G01770	SpB_MxAgave	SpB_Undefined	SpB-YPS138-SRR4074411	SpB-MxAgave-YMX005537	SpB-YPS138-SRR4074411.SpB-MxAgave-YMX005537	SpB-Bra-SRR4074412	0.309531	0.0221004	0.0170345	0.0119636	0.167051	2.084	1.98559	Mexican_Agave_2	4	7979	SAPA_YPS138_v1_chr_02	371557	379536
YPS138_02G03790_2_YPS138_02G03830	DL5	02G03790	02G03830	02G03790	SpD_All	SpB_Undefined	SpB-YPS138-SRR4074411	SpB-Bra-SRR4074412	SpB-MxAgave-YMX005537	SpB-YPS138-SRR4074411.SpB-Bra-SRR4074412	0.0796616	0.00874348	0.00940996	0.00711462	0.018338	0.139642	0.137194	Mexican_Agave_2	5	15685	SAPA_YPS138_v1_chr_02	767174	782859
YPS138_02G03790_2_YPS138_02G03830	DL5	02G03790	02G03830	02G03800	SpD_All	SpB_Undefined	SpB-YPS138-SRR4074411	SpB-Bra-SRR4074412	SpB-MxAgave-YMX005537	SpB-YPS138-SRR4074411.SpB-Bra-SRR4074412	0.0796616	0.00874348	0.00940996	0.00711462	0.018338	0.139642	0.137194	Mexican_Agave_2	5	15685	SAPA_YPS138_v1_chr_02	767174	782859
YPS138_02G03790_2_YPS138_02G03830	DL5	02G03790	02G03830	02G03810	SpD_All	SpB_Undefined	SpB-YPS138-SRR4074411	SpB-Bra-SRR4074412	SpB-MxAgave-YMX005537	SpB-YPS138-SRR4074411.SpB-Bra-SRR4074412	0.0796616	0.00874348	0.00940996	0.00711462	0.018338	0.139642	0.137194	Mexican_Agave_2	5	15685	SAPA_YPS138_v1_chr_02	767174	782859
YPS138_02G03790_2_YPS138_02G03830	DL5	02G03790	02G03830	02G03820	SpD_All	SpB_Undefined	SpB-YPS138-SRR4074411	SpB-Bra-SRR4074412	SpB-MxAgave-YMX005537	SpB-YPS138-SRR4074411.SpB-Bra-SRR4074412	0.0796616	0.00874348	0.00940996	0.00711462	0.018338	0.139642	0.137194	Mexican_Agave_2	5	15685	SAPA_YPS138_v1_chr_02	767174	782859
YPS138_02G03790_2_YPS138_02G03830	DL5	02G03790	02G03830	02G03830	SpD_All	SpB_Undefined	SpB-YPS138-SRR4074411	SpB-Bra-SRR4074412	SpB-MxAgave-YMX005537	SpB-YPS138-SRR4074411.SpB-Bra-SRR4074412	0.0796616	0.00874348	0.00940996	0.00711462	0.018338	0.139642	0.137194	Mexican_Agave_2	5	15685	SAPA_YPS138_v1_chr_02	767174	782859
YPS138_04G07090_2_YPS138_04G07090	DL5	04G07090	04G07090	04G07090	NA	Sp_American	SpB-YPS138-SRR4074411	SpB-MxAgave-YMX005537	SpB-MxAgave-YMX005537.SpB-YPS138-SRR4074411.SpB-Bra-SRR4074412	SpC-SRR7500262	0.0628343	0.0199337	0.019932	0.0179741	0.0381416	0.239837	0.231341	Mexican_Agave_2	1	1034	SAPA_YPS138_v1_chr_04	1466895	1467929
YPS138_05G02550_2_YPS138_05G02550	DL5	05G02550	05G02550	05G02550	SpB_MxAgave	SpB-MxAgave-YMX005537	SpB-MxAgave-YMX005537	SpB-Bra-SRR4074412	SpB-MxAgave-YMX005537	SpC-SRR7500262.SpB-YPS138-SRR4074411.SpB-Bra-SRR4074412	0.416036	0.245849	0.0217936	0.269382	0.289193	0.4289	0.558653	Mexican_Agave_2	1	4688	SAPA_YPS138_v1_chr_05	552869	557557
YPS138_06G00740_2_YPS138_06G00740	DL5	06G00740	06G00740	06G00740	NA	Sp_American	SpB-YPS138-SRR4074411	SpB-Bra-SRR4074412	SpB-YPS138-SRR4074411.SpB-Bra-SRR4074412.SpB-MxAgave-YMX005537	SpC-SRR7500262	0.0640963	0.0143435	0.0143435	0.0125683	0.0161208	0.0889272	0.0951189	Mexican_Agave_2	1	845	SAPA_YPS138_v1_chr_06	186669	187514
YPS138_06G01150_2_YPS138_06G01190	DL5	06G01150	06G01190	06G01150	SpB_MxAgave	SpB-MxAgave-YMX005537	SpB-MxAgave-YMX005537	SpB-YPS138-SRR4074411	SpB-MxAgave-YMX005537	SpB-Bra-SRR4074412	0.443137	0.0828014	0.074655	0.0816309	0.123792	1.83317	1.89688	Mexican_Agave_2	5	13635	SAPA_YPS138_v1_chr_06	267796	281431
YPS138_06G01150_2_YPS138_06G01190	DL5	06G01150	06G01190	06G01160	SpB_MxAgave	SpB-MxAgave-YMX005537	SpB-MxAgave-YMX005537	SpB-YPS138-SRR4074411	SpB-MxAgave-YMX005537	SpB-Bra-SRR4074412	0.443137	0.0828014	0.074655	0.0816309	0.123792	1.83317	1.89688	Mexican_Agave_2	5	13635	SAPA_YPS138_v1_chr_06	267796	281431
YPS138_06G01150_2_YPS138_06G01190	DL5	06G01150	06G01190	06G01170	SpB_MxAgave	SpB-MxAgave-YMX005537	SpB-MxAgave-YMX005537	SpB-YPS138-SRR4074411	SpB-MxAgave-YMX005537	SpB-Bra-SRR4074412	0.443137	0.0828014	0.074655	0.0816309	0.123792	1.83317	1.89688	Mexican_Agave_2	5	13635	SAPA_YPS138_v1_chr_06	267796	281431
YPS138_06G01150_2_YPS138_06G01190	DL5	06G01150	06G01190	06G01180	SpB_MxAgave	SpB-MxAgave-YMX005537	SpB-MxAgave-YMX005537	SpB-YPS138-SRR4074411	SpB-MxAgave-YMX005537	SpB-Bra-SRR4074412	0.443137	0.0828014	0.074655	0.0816309	0.123792	1.83317	1.89688	Mexican_Agave_2	5	13635	SAPA_YPS138_v1_chr_06	267796	281431
YPS138_06G01150_2_YPS138_06G01190	DL5	06G01150	06G01190	06G01190	SpB_MxAgave	SpB-MxAgave-YMX005537	SpB-MxAgave-YMX005537	SpB-YPS138-SRR4074411	SpB-MxAgave-YMX005537	SpB-Bra-SRR4074412	0.443137	0.0828014	0.074655	0.0816309	0.123792	1.83317	1.89688	Mexican_Agave_2	5	13635	SAPA_YPS138_v1_chr_06	267796	281431
YPS138_07G00250_2_YPS138_07G00260	DL5	07G00250	07G00260	07G00250	NA	SpB-MxAgave-YMX005537	SpB-MxAgave-YMX005537	SpB-YPS138-SRR4074411	SpB-MxAgave-YMX005537	SpB-YPS138-SRR4074411	0.337127	0.0105499	0.0052667	0.00526761	0.157728	2.35225	2.39416	Mexican_Agave_2	2	3042	SAPA_YPS138_v1_chr_07	56964	60006
YPS138_07G00250_2_YPS138_07G00260	DL5	07G00250	07G00260	07G00260	NA	SpB-MxAgave-YMX005537	SpB-MxAgave-YMX005537	SpB-YPS138-SRR4074411	SpB-MxAgave-YMX005537	SpB-YPS138-SRR4074411	0.337127	0.0105499	0.0052667	0.00526761	0.157728	2.35225	2.39416	Mexican_Agave_2	2	3042	SAPA_YPS138_v1_chr_07	56964	60006
YPS138_07G04440_2_YPS138_07G04460	DL5	07G04440	07G04460	07G04440	NA	SpB-MxAgave-YMX005537	SpB-MxAgave-YMX005537	SpB-YPS138-SRR4074411	SpB-MxAgave-YMX005537	SpB-Bra-SRR4074412	0.0469344	0.0108566	0.00575162	0.00830028	0.0316163	0.156001	0.157436	Mexican_Agave_2	3	4314	SAPA_YPS138_v1_chr_07	924358	928672
YPS138_07G04440_2_YPS138_07G04460	DL5	07G04440	07G04460	07G04450	NA	SpB-MxAgave-YMX005537	SpB-MxAgave-YMX005537	SpB-YPS138-SRR4074411	SpB-MxAgave-YMX005537	SpB-Bra-SRR4074412	0.0469344	0.0108566	0.00575162	0.00830028	0.0316163	0.156001	0.157436	Mexican_Agave_2	3	4314	SAPA_YPS138_v1_chr_07	924358	928672
YPS138_07G04440_2_YPS138_07G04460	DL5	07G04440	07G04460	07G04460	NA	SpB-MxAgave-YMX005537	SpB-MxAgave-YMX005537	SpB-YPS138-SRR4074411	SpB-MxAgave-YMX005537	SpB-Bra-SRR4074412	0.0469344	0.0108566	0.00575162	0.00830028	0.0316163	0.156001	0.157436	Mexican_Agave_2	3	4314	SAPA_YPS138_v1_chr_07	924358	928672
YPS138_08G00210_2_YPS138_08G00210	DL5	08G00210	08G00210	08G00210	SpB_Mx2	SpB-YPS138-SRR4074411	SpB-YPS138-SRR4074411	SpB-MxAgave-YMX005537	SpB-YPS138-SRR4074411	SpB-Bra-SRR4074412.SpB-MxAgave-YMX005537	0.0265633	0.00384637	0.00384634	0.00256132	0.0102763	0.0877126	0.0838463	Mexican_Agave_2	1	1211	SAPA_YPS138_v1_chr_08	54786	55997
YPS138_08G00270_2_YPS138_08G00340	DL5	08G00270	08G00340	08G00270	SpB_MxAgave	SpB-Bra-SRR4074412	SpB-Bra-SRR4074412	SpB-MxAgave-YMX005537	SpB-Bra-SRR4074412	SpB-YPS138-SRR4074411.SpB-MxAgave-YMX005537	0.302225	0.0205844	0.0219024	0.0227624	0.189433	2.15667	2.23627	Mexican_Agave_2	8	15428	SAPA_YPS138_v1_chr_08	64638	80066
YPS138_08G00270_2_YPS138_08G00340	DL5	08G00270	08G00340	08G00280	SpB_MxAgave	SpB-Bra-SRR4074412	SpB-Bra-SRR4074412	SpB-MxAgave-YMX005537	SpB-Bra-SRR4074412	SpB-YPS138-SRR4074411.SpB-MxAgave-YMX005537	0.302225	0.0205844	0.0219024	0.0227624	0.189433	2.15667	2.23627	Mexican_Agave_2	8	15428	SAPA_YPS138_v1_chr_08	64638	80066
YPS138_08G00270_2_YPS138_08G00340	DL5	08G00270	08G00340	08G00290	SpB_MxAgave	SpB-Bra-SRR4074412	SpB-Bra-SRR4074412	SpB-MxAgave-YMX005537	SpB-Bra-SRR4074412	SpB-YPS138-SRR4074411.SpB-MxAgave-YMX005537	0.302225	0.0205844	0.0219024	0.0227624	0.189433	2.15667	2.23627	Mexican_Agave_2	8	15428	SAPA_YPS138_v1_chr_08	64638	80066
YPS138_08G00270_2_YPS138_08G00340	DL5	08G00270	08G00340	08G00300	SpB_MxAgave	SpB-Bra-SRR4074412	SpB-Bra-SRR4074412	SpB-MxAgave-YMX005537	SpB-Bra-SRR4074412	SpB-YPS138-SRR4074411.SpB-MxAgave-YMX005537	0.302225	0.0205844	0.0219024	0.0227624	0.189433	2.15667	2.23627	Mexican_Agave_2	8	15428	SAPA_YPS138_v1_chr_08	64638	80066
YPS138_08G00270_2_YPS138_08G00340	DL5	08G00270	08G00340	08G00310	SpB_MxAgave	SpB-Bra-SRR4074412	SpB-Bra-SRR4074412	SpB-MxAgave-YMX005537	SpB-Bra-SRR4074412	SpB-YPS138-SRR4074411.SpB-MxAgave-YMX005537	0.302225	0.0205844	0.0219024	0.0227624	0.189433	2.15667	2.23627	Mexican_Agave_2	8	15428	SAPA_YPS138_v1_chr_08	64638	80066
YPS138_08G00270_2_YPS138_08G00340	DL5	08G00270	08G00340	08G00320	SpB_MxAgave	SpB-Bra-SRR4074412	SpB-Bra-SRR4074412	SpB-MxAgave-YMX005537	SpB-Bra-SRR4074412	SpB-YPS138-SRR4074411.SpB-MxAgave-YMX005537	0.302225	0.0205844	0.0219024	0.0227624	0.189433	2.15667	2.23627	Mexican_Agave_2	8	15428	SAPA_YPS138_v1_chr_08	64638	80066
YPS138_08G00270_2_YPS138_08G00340	DL5	08G00270	08G00340	08G00330	SpB_MxAgave	SpB-Bra-SRR4074412	SpB-Bra-SRR4074412	SpB-MxAgave-YMX005537	SpB-Bra-SRR4074412	SpB-YPS138-SRR4074411.SpB-MxAgave-YMX005537	0.302225	0.0205844	0.0219024	0.0227624	0.189433	2.15667	2.23627	Mexican_Agave_2	8	15428	SAPA_YPS138_v1_chr_08	64638	80066
YPS138_08G00270_2_YPS138_08G00340	DL5	08G00270	08G00340	08G00340	SpB_MxAgave	SpB-Bra-SRR4074412	SpB-Bra-SRR4074412	SpB-MxAgave-YMX005537	SpB-Bra-SRR4074412	SpB-YPS138-SRR4074411.SpB-MxAgave-YMX005537	0.302225	0.0205844	0.0219024	0.0227624	0.189433	2.15667	2.23627	Mexican_Agave_2	8	15428	SAPA_YPS138_v1_chr_08	64638	80066
YPS138_08G02180_2_YPS138_08G02210	DL5	08G02180	08G02210	08G02180	SpB_Mx2	SpB-YPS138-SRR4074411	SpB-YPS138-SRR4074411	SpB-Bra-SRR4074412	SpB-YPS138-SRR4074411	SpB-Bra-SRR4074412	0.291938	0.0324948	0.100133	0.0275282	0.135091	2.2618	2.19422	Mexican_Agave_2	4	9769	SAPA_YPS138_v1_chr_08	440718	450487
YPS138_08G02180_2_YPS138_08G02210	DL5	08G02180	08G02210	08G02190	SpB_Mx2	SpB-YPS138-SRR4074411	SpB-YPS138-SRR4074411	SpB-Bra-SRR4074412	SpB-YPS138-SRR4074411	SpB-Bra-SRR4074412	0.291938	0.0324948	0.100133	0.0275282	0.135091	2.2618	2.19422	Mexican_Agave_2	4	9769	SAPA_YPS138_v1_chr_08	440718	450487
YPS138_08G02180_2_YPS138_08G02210	DL5	08G02180	08G02210	08G02200	SpB_Mx2	SpB-YPS138-SRR4074411	SpB-YPS138-SRR4074411	SpB-Bra-SRR4074412	SpB-YPS138-SRR4074411	SpB-Bra-SRR4074412	0.291938	0.0324948	0.100133	0.0275282	0.135091	2.2618	2.19422	Mexican_Agave_2	4	9769	SAPA_YPS138_v1_chr_08	440718	450487
YPS138_08G02180_2_YPS138_08G02210	DL5	08G02180	08G02210	08G02210	SpB_Mx2	SpB-YPS138-SRR4074411	SpB-YPS138-SRR4074411	SpB-Bra-SRR4074412	SpB-YPS138-SRR4074411	SpB-Bra-SRR4074412	0.291938	0.0324948	0.100133	0.0275282	0.135091	2.2618	2.19422	Mexican_Agave_2	4	9769	SAPA_YPS138_v1_chr_08	440718	450487
YPS138_08G02470_2_YPS138_08G02510	DL5	08G02470	08G02510	08G02470	SpB_Mx2	Sp_American	SpB-Bra-SRR4074412	SpB-YPS138-SRR4074411	SpB-YPS138-SRR4074411.SpB-Bra-SRR4074412.SpB-MxAgave-YMX005537	SpC-SRR7500262	0.368498	0.0325563	0.075217	0.0351765	0.190114	1.70527	1.78296	Mexican_Agave_2	5	15442	SAPA_YPS138_v1_chr_08	494824	510266
YPS138_08G02470_2_YPS138_08G02510	DL5	08G02470	08G02510	08G02480	SpB_Mx2	Sp_American	SpB-Bra-SRR4074412	SpB-YPS138-SRR4074411	SpB-YPS138-SRR4074411.SpB-Bra-SRR4074412.SpB-MxAgave-YMX005537	SpC-SRR7500262	0.368498	0.0325563	0.075217	0.0351765	0.190114	1.70527	1.78296	Mexican_Agave_2	5	15442	SAPA_YPS138_v1_chr_08	494824	510266
YPS138_08G02470_2_YPS138_08G02510	DL5	08G02470	08G02510	08G02490	SpB_Mx2	Sp_American	SpB-Bra-SRR4074412	SpB-YPS138-SRR4074411	SpB-YPS138-SRR4074411.SpB-Bra-SRR4074412.SpB-MxAgave-YMX005537	SpC-SRR7500262	0.368498	0.0325563	0.075217	0.0351765	0.190114	1.70527	1.78296	Mexican_Agave_2	5	15442	SAPA_YPS138_v1_chr_08	494824	510266
YPS138_08G02470_2_YPS138_08G02510	DL5	08G02470	08G02510	08G02500	SpB_Mx2	Sp_American	SpB-Bra-SRR4074412	SpB-YPS138-SRR4074411	SpB-YPS138-SRR4074411.SpB-Bra-SRR4074412.SpB-MxAgave-YMX005537	SpC-SRR7500262	0.368498	0.0325563	0.075217	0.0351765	0.190114	1.70527	1.78296	Mexican_Agave_2	5	15442	SAPA_YPS138_v1_chr_08	494824	510266
YPS138_08G02470_2_YPS138_08G02510	DL5	08G02470	08G02510	08G02510	SpB_Mx2	Sp_American	SpB-Bra-SRR4074412	SpB-YPS138-SRR4074411	SpB-YPS138-SRR4074411.SpB-Bra-SRR4074412.SpB-MxAgave-YMX005537	SpC-SRR7500262	0.368498	0.0325563	0.075217	0.0351765	0.190114	1.70527	1.78296	Mexican_Agave_2	5	15442	SAPA_YPS138_v1_chr_08	494824	510266
YPS138_09G00030_2_YPS138_09G00050	DL5	09G00030	09G00050	09G00030	SpB	SpB-YPS138-SRR4074411	SpB-YPS138-SRR4074411	WINE-JS445c1SAPA	SpB-YPS138-SRR4074411	SpB-Bra-SRR4074412.SpC-SRR7500262.SpB-MxAgave-YMX005537	0.186151	0.163308	0.210605	2e-06	0.163309	0.318136	0.145894	Mexican_Agave_2	3	6217	SAPA_YPS138_v1_chr_09	5927	12144
YPS138_09G00030_2_YPS138_09G00050	DL5	09G00030	09G00050	09G00040	SpB	SpB-YPS138-SRR4074411	SpB-YPS138-SRR4074411	WINE-JS445c1SAPA	SpB-YPS138-SRR4074411	SpB-Bra-SRR4074412.SpC-SRR7500262.SpB-MxAgave-YMX005537	0.186151	0.163308	0.210605	2e-06	0.163309	0.318136	0.145894	Mexican_Agave_2	3	6217	SAPA_YPS138_v1_chr_09	5927	12144
YPS138_09G00030_2_YPS138_09G00050	DL5	09G00030	09G00050	09G00050	SpB	SpB-YPS138-SRR4074411	SpB-YPS138-SRR4074411	WINE-JS445c1SAPA	SpB-YPS138-SRR4074411	SpB-Bra-SRR4074412.SpC-SRR7500262.SpB-MxAgave-YMX005537	0.186151	0.163308	0.210605	2e-06	0.163309	0.318136	0.145894	Mexican_Agave_2	3	6217	SAPA_YPS138_v1_chr_09	5927	12144
YPS138_10G00060_2_YPS138_10G00070	DL5	10G00060	10G00070	10G00060	SpB	SpC-SRR7500262	SpC-SRR7500262	SpB-YPS138-SRR4074411	SpC-SRR7500262	SpB-Bra-SRR4074412.SpB-YPS138-SRR4074411.SpB-MxAgave-YMX005537	0.141222	0.0610486	0.0610865	0.0585283	0.0434893	0.371339	0.402169	Mexican_Agave_2	2	4545	SAPA_YPS138_v1_chr_10	15310	19855
YPS138_10G00060_2_YPS138_10G00070	DL5	10G00060	10G00070	10G00070	SpB	SpC-SRR7500262	SpC-SRR7500262	SpB-YPS138-SRR4074411	SpC-SRR7500262	SpB-Bra-SRR4074412.SpB-YPS138-SRR4074411.SpB-MxAgave-YMX005537	0.141222	0.0610486	0.0610865	0.0585283	0.0434893	0.371339	0.402169	Mexican_Agave_2	2	4545	SAPA_YPS138_v1_chr_10	15310	19855
YPS138_10G00650_2_YPS138_10G00650	DL5	10G00650	10G00650	10G00650	SpB_MxAgave	SpB-MxAgave-YMX005537	SpB-MxAgave-YMX005537	SpB-YPS138-SRR4074411	SpB-MxAgave-YMX005537	SpB-Bra-SRR4074412	0.149354	0.0841281	0.0361366	0.0718199	0.0963786	0.396326	0.416088	Mexican_Agave_2	1	476	SAPA_YPS138_v1_chr_10	131758	132234
YPS138_10G01140_2_YPS138_10G01170	DL5	10G01140	10G01170	10G01140	SpB_MxAgave	SpB-MxAgave-YMX005537	SpB-MxAgave-YMX005537	SpB-YPS138-SRR4074411	SpB-MxAgave-YMX005537	SpB-Bra-SRR4074412	0.319269	0.0285692	0.0143639	0.0273901	0.163891	3.04794	3.0141	Mexican_Agave_2	4	9191	SAPA_YPS138_v1_chr_10	246723	255914
YPS138_10G01140_2_YPS138_10G01170	DL5	10G01140	10G01170	10G01150	SpB_MxAgave	SpB-MxAgave-YMX005537	SpB-MxAgave-YMX005537	SpB-YPS138-SRR4074411	SpB-MxAgave-YMX005537	SpB-Bra-SRR4074412	0.319269	0.0285692	0.0143639	0.0273901	0.163891	3.04794	3.0141	Mexican_Agave_2	4	9191	SAPA_YPS138_v1_chr_10	246723	255914
YPS138_10G01140_2_YPS138_10G01170	DL5	10G01140	10G01170	10G01160	SpB_MxAgave	SpB-MxAgave-YMX005537	SpB-MxAgave-YMX005537	SpB-YPS138-SRR4074411	SpB-MxAgave-YMX005537	SpB-Bra-SRR4074412	0.319269	0.0285692	0.0143639	0.0273901	0.163891	3.04794	3.0141	Mexican_Agave_2	4	9191	SAPA_YPS138_v1_chr_10	246723	255914
YPS138_10G01140_2_YPS138_10G01170	DL5	10G01140	10G01170	10G01170	SpB_MxAgave	SpB-MxAgave-YMX005537	SpB-MxAgave-YMX005537	SpB-YPS138-SRR4074411	SpB-MxAgave-YMX005537	SpB-Bra-SRR4074412	0.319269	0.0285692	0.0143639	0.0273901	0.163891	3.04794	3.0141	Mexican_Agave_2	4	9191	SAPA_YPS138_v1_chr_10	246723	255914
YPS138_10G01700_2_YPS138_10G01710	DL5	10G01700	10G01710	10G01700	SpB_MxAgave	SpB-MxAgave-YMX005537	SpB-MxAgave-YMX005537	SpB-YPS138-SRR4074411	SpB-MxAgave-YMX005537	SpA-SRR4074385.SpC-SRR7500262.SpB-YPS138-SRR4074411.SpB-Bra-SRR4074412	0.526683	0.381979	0.0378562	0.372118	0.457885	1.33578	1.38037	Mexican_Agave_2	2	5106	SAPA_YPS138_v1_chr_10	375504	380610
YPS138_10G01700_2_YPS138_10G01710	DL5	10G01700	10G01710	10G01710	SpB_MxAgave	SpB-MxAgave-YMX005537	SpB-MxAgave-YMX005537	SpB-YPS138-SRR4074411	SpB-MxAgave-YMX005537	SpA-SRR4074385.SpC-SRR7500262.SpB-YPS138-SRR4074411.SpB-Bra-SRR4074412	0.526683	0.381979	0.0378562	0.372118	0.457885	1.33578	1.38037	Mexican_Agave_2	2	5106	SAPA_YPS138_v1_chr_10	375504	380610
YPS138_10G02380_2_YPS138_10G02400	DL5	10G02380	10G02400	10G02380	SpB_Mx1	SpB-MxAgave-YMX005537	SpB-MxAgave-YMX005537	SpB-YPS138-SRR4074411	SpB-MxAgave-YMX005537	SpB-Bra-SRR4074412	0.0643066	0.00839857	0.00663439	0.00774436	0.035099	0.246232	0.243869	Mexican_Agave_2	3	6018	SAPA_YPS138_v1_chr_10	516637	522655
YPS138_10G02380_2_YPS138_10G02400	DL5	10G02380	10G02400	10G02390	SpB_Mx1	SpB-MxAgave-YMX005537	SpB-MxAgave-YMX005537	SpB-YPS138-SRR4074411	SpB-MxAgave-YMX005537	SpB-Bra-SRR4074412	0.0643066	0.00839857	0.00663439	0.00774436	0.035099	0.246232	0.243869	Mexican_Agave_2	3	6018	SAPA_YPS138_v1_chr_10	516637	522655
YPS138_10G02380_2_YPS138_10G02400	DL5	10G02380	10G02400	10G02400	SpB_Mx1	SpB-MxAgave-YMX005537	SpB-MxAgave-YMX005537	SpB-YPS138-SRR4074411	SpB-MxAgave-YMX005537	SpB-Bra-SRR4074412	0.0643066	0.00839857	0.00663439	0.00774436	0.035099	0.246232	0.243869	Mexican_Agave_2	3	6018	SAPA_YPS138_v1_chr_10	516637	522655
YPS138_10G02420_2_YPS138_10G02430	DL5	10G02420	10G02430	10G02420	SpB_Mx1	Sp_American	SpB-YPS138-SRR4074411	SpB-Bra-SRR4074412	SpB-YPS138-SRR4074411.SpB-Bra-SRR4074412.SpB-MxAgave-YMX005537	SpC-SRR7500262	0.353378	0.0187515	0.0297664	0.0187503	0.155019	2.7652	2.87412	Mexican_Agave_2	2	3244	SAPA_YPS138_v1_chr_10	523744	526988
YPS138_10G02420_2_YPS138_10G02430	DL5	10G02420	10G02430	10G02430	SpB_Mx1	Sp_American	SpB-YPS138-SRR4074411	SpB-Bra-SRR4074412	SpB-YPS138-SRR4074411.SpB-Bra-SRR4074412.SpB-MxAgave-YMX005537	SpC-SRR7500262	0.353378	0.0187515	0.0297664	0.0187503	0.155019	2.7652	2.87412	Mexican_Agave_2	2	3244	SAPA_YPS138_v1_chr_10	523744	526988
YPS138_10G02520_2_YPS138_10G02530	DL5	10G02520	10G02530	10G02520	SpB_MxAgave	SpB-MxAgave-YMX005537	SpB-MxAgave-YMX005537	SpB-YPS138-SRR4074411	SpB-MxAgave-YMX005537	SpB-YPS138-SRR4074411.SpB-Bra-SRR4074412	0.0789497	0.0188656	0.00944697	0.014686	0.0490838	0.229055	0.240013	Mexican_Agave_2	2	2622	SAPA_YPS138_v1_chr_10	541723	544345
YPS138_10G02520_2_YPS138_10G02530	DL5	10G02520	10G02530	10G02530	SpB_MxAgave	SpB-MxAgave-YMX005537	SpB-MxAgave-YMX005537	SpB-YPS138-SRR4074411	SpB-MxAgave-YMX005537	SpB-YPS138-SRR4074411.SpB-Bra-SRR4074412	0.0789497	0.0188656	0.00944697	0.014686	0.0490838	0.229055	0.240013	Mexican_Agave_2	2	2622	SAPA_YPS138_v1_chr_10	541723	544345
YPS138_10G02960_2_YPS138_10G02970	DL5	10G02960	10G02970	10G02960	SpB_MxAgave	Sp_American	SpB-MxAgave-YMX005537	SpB-Bra-SRR4074412	SpB-MxAgave-YMX005537.SpB-YPS138-SRR4074411.SpB-Bra-SRR4074412	SpC-SRR7500262	0.297554	0.0136435	0.0068971	0.0170488	0.173454	2.10665	2.11141	Mexican_Agave_2	2	3665	SAPA_YPS138_v1_chr_10	616075	619740
YPS138_10G02960_2_YPS138_10G02970	DL5	10G02960	10G02970	10G02970	SpB_MxAgave	Sp_American	SpB-MxAgave-YMX005537	SpB-Bra-SRR4074412	SpB-MxAgave-YMX005537.SpB-YPS138-SRR4074411.SpB-Bra-SRR4074412	SpC-SRR7500262	0.297554	0.0136435	0.0068971	0.0170488	0.173454	2.10665	2.11141	Mexican_Agave_2	2	3665	SAPA_YPS138_v1_chr_10	616075	619740
YPS138_10G02990_2_YPS138_10G03040	DL5	10G02990	10G03040	10G02990	SpB_MxAgave	SpB_Undefined	SpB-MxAgave-YMX005537	SpB-YPS138-SRR4074411	SpB-YPS138-SRR4074411.SpB-Bra-SRR4074412	SpB-MxAgave-YMX005537	0.34927	0.0469992	0.0241714	0.0439567	0.125688	2.28016	2.28595	Mexican_Agave_2	6	14184	SAPA_YPS138_v1_chr_10	621372	635556
YPS138_10G02990_2_YPS138_10G03040	DL5	10G02990	10G03040	10G03000	SpB_MxAgave	SpB_Undefined	SpB-MxAgave-YMX005537	SpB-YPS138-SRR4074411	SpB-YPS138-SRR4074411.SpB-Bra-SRR4074412	SpB-MxAgave-YMX005537	0.34927	0.0469992	0.0241714	0.0439567	0.125688	2.28016	2.28595	Mexican_Agave_2	6	14184	SAPA_YPS138_v1_chr_10	621372	635556
YPS138_10G02990_2_YPS138_10G03040	DL5	10G02990	10G03040	10G03010	SpB_MxAgave	SpB_Undefined	SpB-MxAgave-YMX005537	SpB-YPS138-SRR4074411	SpB-YPS138-SRR4074411.SpB-Bra-SRR4074412	SpB-MxAgave-YMX005537	0.34927	0.0469992	0.0241714	0.0439567	0.125688	2.28016	2.28595	Mexican_Agave_2	6	14184	SAPA_YPS138_v1_chr_10	621372	635556
YPS138_10G02990_2_YPS138_10G03040	DL5	10G02990	10G03040	10G03020	SpB_MxAgave	SpB_Undefined	SpB-MxAgave-YMX005537	SpB-YPS138-SRR4074411	SpB-YPS138-SRR4074411.SpB-Bra-SRR4074412	SpB-MxAgave-YMX005537	0.34927	0.0469992	0.0241714	0.0439567	0.125688	2.28016	2.28595	Mexican_Agave_2	6	14184	SAPA_YPS138_v1_chr_10	621372	635556
YPS138_10G02990_2_YPS138_10G03040	DL5	10G02990	10G03040	10G03030	SpB_MxAgave	SpB_Undefined	SpB-MxAgave-YMX005537	SpB-YPS138-SRR4074411	SpB-YPS138-SRR4074411.SpB-Bra-SRR4074412	SpB-MxAgave-YMX005537	0.34927	0.0469992	0.0241714	0.0439567	0.125688	2.28016	2.28595	Mexican_Agave_2	6	14184	SAPA_YPS138_v1_chr_10	621372	635556
YPS138_10G02990_2_YPS138_10G03040	DL5	10G02990	10G03040	10G03040	SpB_MxAgave	SpB_Undefined	SpB-MxAgave-YMX005537	SpB-YPS138-SRR4074411	SpB-YPS138-SRR4074411.SpB-Bra-SRR4074412	SpB-MxAgave-YMX005537	0.34927	0.0469992	0.0241714	0.0439567	0.125688	2.28016	2.28595	Mexican_Agave_2	6	14184	SAPA_YPS138_v1_chr_10	621372	635556
YPS138_12G02170_2_YPS138_12G02190	DL5	12G02170	12G02190	12G02170	NA	SpB-MxAgave-YMX005537	SpB-MxAgave-YMX005537	SpB-YPS138-SRR4074411	SpB-MxAgave-YMX005537	SpB-YPS138-SRR4074411	0.292239	0.0248557	0.0070815	0.0212231	0.162101	2.01539	2.10144	Mexican_Agave_2	3	3226	SAPA_YPS138_v1_chr_12	489687	492913
YPS138_12G02170_2_YPS138_12G02190	DL5	12G02170	12G02190	12G02180	NA	SpB-MxAgave-YMX005537	SpB-MxAgave-YMX005537	SpB-YPS138-SRR4074411	SpB-MxAgave-YMX005537	SpB-YPS138-SRR4074411	0.292239	0.0248557	0.0070815	0.0212231	0.162101	2.01539	2.10144	Mexican_Agave_2	3	3226	SAPA_YPS138_v1_chr_12	489687	492913
YPS138_12G02170_2_YPS138_12G02190	DL5	12G02170	12G02190	12G02190	NA	SpB-MxAgave-YMX005537	SpB-MxAgave-YMX005537	SpB-YPS138-SRR4074411	SpB-MxAgave-YMX005537	SpB-YPS138-SRR4074411	0.292239	0.0248557	0.0070815	0.0212231	0.162101	2.01539	2.10144	Mexican_Agave_2	3	3226	SAPA_YPS138_v1_chr_12	489687	492913
YPS138_12G04680_2_YPS138_12G04700	DL5	12G04680	12G04700	12G04680	SpB_MxAgave	Sp_American	SpB-YPS138-SRR4074411	SpB-Bra-SRR4074412	SpB-MxAgave-YMX005537.SpB-YPS138-SRR4074411.SpB-Bra-SRR4074412	SpC-SRR7500262	0.512677	0.071531	0.0863631	0.0617353	0.22073	0.58332	0.649277	Mexican_Agave_2	3	8043	SAPA_YPS138_v1_chr_12	1017369	1025412
YPS138_12G04680_2_YPS138_12G04700	DL5	12G04680	12G04700	12G04690	SpB_MxAgave	Sp_American	SpB-YPS138-SRR4074411	SpB-Bra-SRR4074412	SpB-MxAgave-YMX005537.SpB-YPS138-SRR4074411.SpB-Bra-SRR4074412	SpC-SRR7500262	0.512677	0.071531	0.0863631	0.0617353	0.22073	0.58332	0.649277	Mexican_Agave_2	3	8043	SAPA_YPS138_v1_chr_12	1017369	1025412
YPS138_12G04680_2_YPS138_12G04700	DL5	12G04680	12G04700	12G04700	SpB_MxAgave	Sp_American	SpB-YPS138-SRR4074411	SpB-Bra-SRR4074412	SpB-MxAgave-YMX005537.SpB-YPS138-SRR4074411.SpB-Bra-SRR4074412	SpC-SRR7500262	0.512677	0.071531	0.0863631	0.0617353	0.22073	0.58332	0.649277	Mexican_Agave_2	3	8043	SAPA_YPS138_v1_chr_12	1017369	1025412
YPS138_13G00050_2_YPS138_13G00050	DL5	13G00050	13G00050	13G00050	SpB_MxAgave	SpB-MxAgave-YMX005537	SpB-MxAgave-YMX005537	WINE-JS445c1SAPA	SpB-MxAgave-YMX005537	SpA-SRR4074385.SpB-Bra-SRR4074412.SpB-YPS138-SRR4074411.WINE-JS445c1SAPA.SpC-SRR7500262	8.99997	8.99997	2e-06	8.99997	8.99997	8.99997	8.99997	Mexican_Agave_2	1	1214	SAPA_YPS138_v1_chr_13	13895	15109
YPS138_13G00510_2_YPS138_13G00520	DL5	13G00510	13G00520	13G00510	NA	Sp_American	SpB-YPS138-SRR4074411	SpB-MxAgave-YMX005537	SpB-YPS138-SRR4074411.SpB-Bra-SRR4074412.SpB-MxAgave-YMX005537	SpC-SRR7500262	0.105366	0.0211065	0.0126438	0.0105473	0.0429194	0.274042	0.277843	Mexican_Agave_2	2	2305	SAPA_YPS138_v1_chr_13	109924	112229
YPS138_13G00510_2_YPS138_13G00520	DL5	13G00510	13G00520	13G00520	NA	Sp_American	SpB-YPS138-SRR4074411	SpB-MxAgave-YMX005537	SpB-YPS138-SRR4074411.SpB-Bra-SRR4074412.SpB-MxAgave-YMX005537	SpC-SRR7500262	0.105366	0.0211065	0.0126438	0.0105473	0.0429194	0.274042	0.277843	Mexican_Agave_2	2	2305	SAPA_YPS138_v1_chr_13	109924	112229
YPS138_14G00030_2_YPS138_14G00050	DL5	14G00030	14G00050	14G00030	SpB_Mx2	SpB-MxAgave-YMX005537	SpB-MxAgave-YMX005537	SpB-YPS138-SRR4074411	SpB-MxAgave-YMX005537	SpB-Bra-SRR4074412.SpB-YPS138-SRR4074411.SpC-SRR7500262	0.226625	0.112478	0.112476	0.112478	0.112478	0.634589	0.634589	Mexican_Agave_2	3	3954	SAPA_YPS138_v1_chr_14	14260	18214
YPS138_14G00030_2_YPS138_14G00050	DL5	14G00030	14G00050	14G00040	SpB_Mx2	SpB-MxAgave-YMX005537	SpB-MxAgave-YMX005537	SpB-YPS138-SRR4074411	SpB-MxAgave-YMX005537	SpB-Bra-SRR4074412.SpB-YPS138-SRR4074411.SpC-SRR7500262	0.226625	0.112478	0.112476	0.112478	0.112478	0.634589	0.634589	Mexican_Agave_2	3	3954	SAPA_YPS138_v1_chr_14	14260	18214
YPS138_14G00030_2_YPS138_14G00050	DL5	14G00030	14G00050	14G00050	SpB_Mx2	SpB-MxAgave-YMX005537	SpB-MxAgave-YMX005537	SpB-YPS138-SRR4074411	SpB-MxAgave-YMX005537	SpB-Bra-SRR4074412.SpB-YPS138-SRR4074411.SpC-SRR7500262	0.226625	0.112478	0.112476	0.112478	0.112478	0.634589	0.634589	Mexican_Agave_2	3	3954	SAPA_YPS138_v1_chr_14	14260	18214
YPS138_14G03600_2_YPS138_14G03640	DL5	14G03600	14G03640	14G03600	SpB_MxAgave	SpB-MxAgave-YMX005537	SpB-MxAgave-YMX005537	SpB-YPS138-SRR4074411	SpB-MxAgave-YMX005537	SpC-SRR7500262	0.503742	0.0817525	0.00540147	0.0574679	0.0618216	1.93879	1.99945	Mexican_Agave_2	5	10103	SAPA_YPS138_v1_chr_14	723895	733998
YPS138_14G03600_2_YPS138_14G03640	DL5	14G03600	14G03640	14G03610	SpB_MxAgave	SpB-MxAgave-YMX005537	SpB-MxAgave-YMX005537	SpB-YPS138-SRR4074411	SpB-MxAgave-YMX005537	SpC-SRR7500262	0.503742	0.0817525	0.00540147	0.0574679	0.0618216	1.93879	1.99945	Mexican_Agave_2	5	10103	SAPA_YPS138_v1_chr_14	723895	733998
YPS138_14G03600_2_YPS138_14G03640	DL5	14G03600	14G03640	14G03620	SpB_MxAgave	SpB-MxAgave-YMX005537	SpB-MxAgave-YMX005537	SpB-YPS138-SRR4074411	SpB-MxAgave-YMX005537	SpC-SRR7500262	0.503742	0.0817525	0.00540147	0.0574679	0.0618216	1.93879	1.99945	Mexican_Agave_2	5	10103	SAPA_YPS138_v1_chr_14	723895	733998
YPS138_14G03600_2_YPS138_14G03640	DL5	14G03600	14G03640	14G03630	SpB_MxAgave	SpB-MxAgave-YMX005537	SpB-MxAgave-YMX005537	SpB-YPS138-SRR4074411	SpB-MxAgave-YMX005537	SpC-SRR7500262	0.503742	0.0817525	0.00540147	0.0574679	0.0618216	1.93879	1.99945	Mexican_Agave_2	5	10103	SAPA_YPS138_v1_chr_14	723895	733998
YPS138_14G03600_2_YPS138_14G03640	DL5	14G03600	14G03640	14G03640	SpB_MxAgave	SpB-MxAgave-YMX005537	SpB-MxAgave-YMX005537	SpB-YPS138-SRR4074411	SpB-MxAgave-YMX005537	SpC-SRR7500262	0.503742	0.0817525	0.00540147	0.0574679	0.0618216	1.93879	1.99945	Mexican_Agave_2	5	10103	SAPA_YPS138_v1_chr_14	723895	733998
YPS138_15G00060_2_YPS138_15G00080	DL5	15G00060	15G00080	15G00060	SpB_Brasil	SpB_Undefined	SpB-Bra-SRR4074412	SpB-YPS138-SRR4074411	SpB-YPS138-SRR4074411	SpB-MxAgave-YMX005537	0.0800589	0.0115719	0.0133498	0.0133426	0.0345321	0.181097	0.183308	Mexican_Agave_2	3	7791	SAPA_YPS138_v1_chr_15	22236	30027
YPS138_15G00060_2_YPS138_15G00080	DL5	15G00060	15G00080	15G00070	SpB_Brasil	SpB_Undefined	SpB-Bra-SRR4074412	SpB-YPS138-SRR4074411	SpB-YPS138-SRR4074411	SpB-MxAgave-YMX005537	0.0800589	0.0115719	0.0133498	0.0133426	0.0345321	0.181097	0.183308	Mexican_Agave_2	3	7791	SAPA_YPS138_v1_chr_15	22236	30027
YPS138_15G00060_2_YPS138_15G00080	DL5	15G00060	15G00080	15G00080	SpB_Brasil	SpB_Undefined	SpB-Bra-SRR4074412	SpB-YPS138-SRR4074411	SpB-YPS138-SRR4074411	SpB-MxAgave-YMX005537	0.0800589	0.0115719	0.0133498	0.0133426	0.0345321	0.181097	0.183308	Mexican_Agave_2	3	7791	SAPA_YPS138_v1_chr_15	22236	30027
YPS138_15G00110_2_YPS138_15G00110	DL5	15G00110	15G00110	15G00110	NA	Sp_American	SpB-YPS138-SRR4074411	SpB-Bra-SRR4074412	SpB-MxAgave-YMX005537.SpB-YPS138-SRR4074411.SpB-Bra-SRR4074412	SpC-SRR7500262	0.124624	0.0392569	0.0440409	0.0368775	0.10151	0.402522	0.420312	Mexican_Agave_2	1	1808	SAPA_YPS138_v1_chr_15	33198	35006
YPS138_15G00130_2_YPS138_15G00190	DL5	15G00130	15G00190	15G00130	SpB_MxAgave	SpB-MxAgave-YMX005537	SpB-MxAgave-YMX005537	SpB-YPS138-SRR4074411	SpB-MxAgave-YMX005537	SpB-YPS138-SRR4074411	0.0582979	0.00914406	0.00270094	0.00602382	0.0360781	0.21857	0.216653	Mexican_Agave_2	7	11110	SAPA_YPS138_v1_chr_15	36290	47400
YPS138_15G00130_2_YPS138_15G00190	DL5	15G00130	15G00190	15G00140	SpB_MxAgave	SpB-MxAgave-YMX005537	SpB-MxAgave-YMX005537	SpB-YPS138-SRR4074411	SpB-MxAgave-YMX005537	SpB-YPS138-SRR4074411	0.0582979	0.00914406	0.00270094	0.00602382	0.0360781	0.21857	0.216653	Mexican_Agave_2	7	11110	SAPA_YPS138_v1_chr_15	36290	47400
YPS138_15G00130_2_YPS138_15G00190	DL5	15G00130	15G00190	15G00150	SpB_MxAgave	SpB-MxAgave-YMX005537	SpB-MxAgave-YMX005537	SpB-YPS138-SRR4074411	SpB-MxAgave-YMX005537	SpB-YPS138-SRR4074411	0.0582979	0.00914406	0.00270094	0.00602382	0.0360781	0.21857	0.216653	Mexican_Agave_2	7	11110	SAPA_YPS138_v1_chr_15	36290	47400
YPS138_15G00130_2_YPS138_15G00190	DL5	15G00130	15G00190	15G00160	SpB_MxAgave	SpB-MxAgave-YMX005537	SpB-MxAgave-YMX005537	SpB-YPS138-SRR4074411	SpB-MxAgave-YMX005537	SpB-YPS138-SRR4074411	0.0582979	0.00914406	0.00270094	0.00602382	0.0360781	0.21857	0.216653	Mexican_Agave_2	7	11110	SAPA_YPS138_v1_chr_15	36290	47400
YPS138_15G00130_2_YPS138_15G00190	DL5	15G00130	15G00190	15G00170	SpB_MxAgave	SpB-MxAgave-YMX005537	SpB-MxAgave-YMX005537	SpB-YPS138-SRR4074411	SpB-MxAgave-YMX005537	SpB-YPS138-SRR4074411	0.0582979	0.00914406	0.00270094	0.00602382	0.0360781	0.21857	0.216653	Mexican_Agave_2	7	11110	SAPA_YPS138_v1_chr_15	36290	47400
YPS138_15G00130_2_YPS138_15G00190	DL5	15G00130	15G00190	15G00180	SpB_MxAgave	SpB-MxAgave-YMX005537	SpB-MxAgave-YMX005537	SpB-YPS138-SRR4074411	SpB-MxAgave-YMX005537	SpB-YPS138-SRR4074411	0.0582979	0.00914406	0.00270094	0.00602382	0.0360781	0.21857	0.216653	Mexican_Agave_2	7	11110	SAPA_YPS138_v1_chr_15	36290	47400
YPS138_15G00130_2_YPS138_15G00190	DL5	15G00130	15G00190	15G00190	SpB_MxAgave	SpB-MxAgave-YMX005537	SpB-MxAgave-YMX005537	SpB-YPS138-SRR4074411	SpB-MxAgave-YMX005537	SpB-YPS138-SRR4074411	0.0582979	0.00914406	0.00270094	0.00602382	0.0360781	0.21857	0.216653	Mexican_Agave_2	7	11110	SAPA_YPS138_v1_chr_15	36290	47400
YPS138_15G00210_2_YPS138_15G00230	DL5	15G00210	15G00230	15G00210	SpB_MxAgave	SpB-MxAgave-YMX005537	SpB-MxAgave-YMX005537	SpB-YPS138-SRR4074411	SpB-MxAgave-YMX005537	SpB-YPS138-SRR4074411	0.0567173	0.00918655	0.00144476	0.00550399	0.0340601	0.179896	0.176347	Mexican_Agave_2	3	7380	SAPA_YPS138_v1_chr_15	48668	56048
YPS138_15G00210_2_YPS138_15G00230	DL5	15G00210	15G00230	15G00220	SpB_MxAgave	SpB-MxAgave-YMX005537	SpB-MxAgave-YMX005537	SpB-YPS138-SRR4074411	SpB-MxAgave-YMX005537	SpB-YPS138-SRR4074411	0.0567173	0.00918655	0.00144476	0.00550399	0.0340601	0.179896	0.176347	Mexican_Agave_2	3	7380	SAPA_YPS138_v1_chr_15	48668	56048
YPS138_15G00210_2_YPS138_15G00230	DL5	15G00210	15G00230	15G00230	SpB_MxAgave	SpB-MxAgave-YMX005537	SpB-MxAgave-YMX005537	SpB-YPS138-SRR4074411	SpB-MxAgave-YMX005537	SpB-YPS138-SRR4074411	0.0567173	0.00918655	0.00144476	0.00550399	0.0340601	0.179896	0.176347	Mexican_Agave_2	3	7380	SAPA_YPS138_v1_chr_15	48668	56048
YPS138_15G00290_2_YPS138_15G00290	DL5	15G00290	15G00290	15G00290	NA	SpB_Undefined	SpB-YPS138-SRR4074411	SpB-Bra-SRR4074412	SpB-Bra-SRR4074412	SpB-YPS138-SRR4074411	0.0238186	0.00788239	0.0199629	3e-06	0.023938	0.173411	0.163315	Mexican_Agave_2	1	554	SAPA_YPS138_v1_chr_15	64894	65448
YPS138_15G02690_2_YPS138_15G02700	DL5	15G02690	15G02700	15G02690	SpB_MxAgave	SpB-MxAgave-YMX005537	SpB-MxAgave-YMX005537	SpB-YPS138-SRR4074411	SpB-MxAgave-YMX005537	SpB-YPS138-SRR4074411	0.330855	0.0994852	0.0414606	0.0902537	0.240986	2.24918	2.1917	Mexican_Agave_2	2	4964	SAPA_YPS138_v1_chr_15	561775	566739
YPS138_15G02690_2_YPS138_15G02700	DL5	15G02690	15G02700	15G02700	SpB_MxAgave	SpB-MxAgave-YMX005537	SpB-MxAgave-YMX005537	SpB-YPS138-SRR4074411	SpB-MxAgave-YMX005537	SpB-YPS138-SRR4074411	0.330855	0.0994852	0.0414606	0.0902537	0.240986	2.24918	2.1917	Mexican_Agave_2	2	4964	SAPA_YPS138_v1_chr_15	561775	566739
YPS138_15G03030_2_YPS138_15G03040	DL5	15G03030	15G03040	15G03030	SpB_MxAgave	SpB-MxAgave-YMX005537	SpB-MxAgave-YMX005537	SpB-YPS138-SRR4074411	SpB-MxAgave-YMX005537	SpB-Bra-SRR4074412	0.338393	0.026411	0.00875841	0.0204424	0.129703	1.98652	1.9945	Mexican_Agave_2	2	4381	SAPA_YPS138_v1_chr_15	633910	638291
YPS138_15G03030_2_YPS138_15G03040	DL5	15G03030	15G03040	15G03040	SpB_MxAgave	SpB-MxAgave-YMX005537	SpB-MxAgave-YMX005537	SpB-YPS138-SRR4074411	SpB-MxAgave-YMX005537	SpB-Bra-SRR4074412	0.338393	0.026411	0.00875841	0.0204424	0.129703	1.98652	1.9945	Mexican_Agave_2	2	4381	SAPA_YPS138_v1_chr_15	633910	638291
YPS138_01G00820_2_YPS138_01G00830	1602a	01G00820	01G00830	01G00820	SpB	SpB_Undefined	SpB-YPS138-SRR4074411	SpB-Bra-SRR4074412	SpB-YPS138-SRR4074411.SpB-Bra-SRR4074412	SpB-MxAgave-YMX005537	0.284203	0.0523194	0.0940385	0.045958	0.197967	1.40363	1.40274	Mexican_Agave_2	2	20679	SAPA_YPS138_v1_chr_01	208970	229649
YPS138_01G00820_2_YPS138_01G00830	1602a	01G00820	01G00830	01G00830	SpB	SpB_Undefined	SpB-YPS138-SRR4074411	SpB-Bra-SRR4074412	SpB-YPS138-SRR4074411.SpB-Bra-SRR4074412	SpB-MxAgave-YMX005537	0.284203	0.0523194	0.0940385	0.045958	0.197967	1.40363	1.40274	Mexican_Agave_2	2	20679	SAPA_YPS138_v1_chr_01	208970	229649
YPS138_02G01310_2_YPS138_02G01360	1602a	02G01310	02G01360	02G01310	SpB_MxAgave	SpB-MxAgave-YMX005537	SpB-MxAgave-YMX005537	SpB-Bra-SRR4074412	SpB-MxAgave-YMX005537	SpB-YPS138-SRR4074411	0.371924	0.0243323	0.0222119	0.0246439	0.176172	2.12184	2.11415	Mexican_Agave_2	6	9875	SAPA_YPS138_v1_chr_02	283131	293006
YPS138_02G01310_2_YPS138_02G01360	1602a	02G01310	02G01360	02G01320	SpB_MxAgave	SpB-MxAgave-YMX005537	SpB-MxAgave-YMX005537	SpB-Bra-SRR4074412	SpB-MxAgave-YMX005537	SpB-YPS138-SRR4074411	0.371924	0.0243323	0.0222119	0.0246439	0.176172	2.12184	2.11415	Mexican_Agave_2	6	9875	SAPA_YPS138_v1_chr_02	283131	293006
YPS138_02G01310_2_YPS138_02G01360	1602a	02G01310	02G01360	02G01330	SpB_MxAgave	SpB-MxAgave-YMX005537	SpB-MxAgave-YMX005537	SpB-Bra-SRR4074412	SpB-MxAgave-YMX005537	SpB-YPS138-SRR4074411	0.371924	0.0243323	0.0222119	0.0246439	0.176172	2.12184	2.11415	Mexican_Agave_2	6	9875	SAPA_YPS138_v1_chr_02	283131	293006
YPS138_02G01310_2_YPS138_02G01360	1602a	02G01310	02G01360	02G01340	SpB_MxAgave	SpB-MxAgave-YMX005537	SpB-MxAgave-YMX005537	SpB-Bra-SRR4074412	SpB-MxAgave-YMX005537	SpB-YPS138-SRR4074411	0.371924	0.0243323	0.0222119	0.0246439	0.176172	2.12184	2.11415	Mexican_Agave_2	6	9875	SAPA_YPS138_v1_chr_02	283131	293006
YPS138_02G01310_2_YPS138_02G01360	1602a	02G01310	02G01360	02G01350	SpB_MxAgave	SpB-MxAgave-YMX005537	SpB-MxAgave-YMX005537	SpB-Bra-SRR4074412	SpB-MxAgave-YMX005537	SpB-YPS138-SRR4074411	0.371924	0.0243323	0.0222119	0.0246439	0.176172	2.12184	2.11415	Mexican_Agave_2	6	9875	SAPA_YPS138_v1_chr_02	283131	293006
YPS138_02G01310_2_YPS138_02G01360	1602a	02G01310	02G01360	02G01360	SpB_MxAgave	SpB-MxAgave-YMX005537	SpB-MxAgave-YMX005537	SpB-Bra-SRR4074412	SpB-MxAgave-YMX005537	SpB-YPS138-SRR4074411	0.371924	0.0243323	0.0222119	0.0246439	0.176172	2.12184	2.11415	Mexican_Agave_2	6	9875	SAPA_YPS138_v1_chr_02	283131	293006
YPS138_02G01410_2_YPS138_02G01420	1602a	02G01410	02G01420	02G01410	SpB_MxAgave	SpB-MxAgave-YMX005537	SpB-MxAgave-YMX005537	SpB-Bra-SRR4074412	SpB-MxAgave-YMX005537	SpB-Bra-SRR4074412	0.256485	0.0151839	0.0100708	0.0332836	0.163536	2.57355	2.62468	Mexican_Agave_2	2	3533	SAPA_YPS138_v1_chr_02	301944	305477
YPS138_02G01410_2_YPS138_02G01420	1602a	02G01410	02G01420	02G01420	SpB_MxAgave	SpB-MxAgave-YMX005537	SpB-MxAgave-YMX005537	SpB-Bra-SRR4074412	SpB-MxAgave-YMX005537	SpB-Bra-SRR4074412	0.256485	0.0151839	0.0100708	0.0332836	0.163536	2.57355	2.62468	Mexican_Agave_2	2	3533	SAPA_YPS138_v1_chr_02	301944	305477
YPS138_02G03800_2_YPS138_02G03810	1602a	02G03800	02G03810	02G03800	SpB_Mx2	SpB_Undefined	SpB-YPS138-SRR4074411	SpB-Bra-SRR4074412	SpB-MxAgave-YMX005537	SpB-YPS138-SRR4074411.SpB-Bra-SRR4074412	0.109273	0.00934253	0.0109704	0.00867118	0.0186944	0.168397	0.161418	Mexican_Agave_2	2	7498	SAPA_YPS138_v1_chr_02	769647	777145
YPS138_02G03800_2_YPS138_02G03810	1602a	02G03800	02G03810	02G03810	SpB_Mx2	SpB_Undefined	SpB-YPS138-SRR4074411	SpB-Bra-SRR4074412	SpB-MxAgave-YMX005537	SpB-YPS138-SRR4074411.SpB-Bra-SRR4074412	0.109273	0.00934253	0.0109704	0.00867118	0.0186944	0.168397	0.161418	Mexican_Agave_2	2	7498	SAPA_YPS138_v1_chr_02	769647	777145
YPS138_04G00050_2_YPS138_04G00060	1602a	04G00050	04G00060	04G00050	NA	SpA-SRR4074385	SpA-SRR4074385	SpB-Bra-SRR4074412	SpA-SRR4074385	SpB-Bra-SRR4074412.SpB-YPS138-SRR4074411.SpB-MxAgave-YMX005537	0.240343	0.275443	0.275444	0.275444	0.607047	0.624175	0.565701	Mexican_Agave_2	2	2441	SAPA_YPS138_v1_chr_04	18195	20636
YPS138_04G00050_2_YPS138_04G00060	1602a	04G00050	04G00060	04G00060	NA	SpA-SRR4074385	SpA-SRR4074385	SpB-Bra-SRR4074412	SpA-SRR4074385	SpB-Bra-SRR4074412.SpB-YPS138-SRR4074411.SpB-MxAgave-YMX005537	0.240343	0.275443	0.275444	0.275444	0.607047	0.624175	0.565701	Mexican_Agave_2	2	2441	SAPA_YPS138_v1_chr_04	18195	20636
YPS138_04G07090_2_YPS138_04G07090	1602a	04G07090	04G07090	04G07090	NA	Sp_American	SpB-YPS138-SRR4074411	SpB-MxAgave-YMX005537	SpB-MxAgave-YMX005537.SpB-YPS138-SRR4074411.SpB-Bra-SRR4074412	SpC-SRR7500262	0.0625879	0.0198597	0.0198562	0.0179075	0.0379948	0.238713	0.230275	Mexican_Agave_2	1	1034	SAPA_YPS138_v1_chr_04	1466895	1467929
YPS138_06G00020_2_YPS138_06G00050	1602a	06G00020	06G00050	06G00020	SpA	SpA-SRR4074385	SpA-SRR4074385	WINE-JS445c1SAPA	SpA-SRR4074385	WINE-JS445c1SAPA.SpC-SRR7500262.SpB-MxAgave-YMX005537.SpB-YPS138-SRR4074411.SpB-Bra-SRR4074412	2e-06	0.00290954	0.00290791	0.00232906	0.00232706	0.00348948	0.00232706	Mexican_Agave_2	4	11493	SAPA_YPS138_v1_chr_06	10135	21628
YPS138_06G00020_2_YPS138_06G00050	1602a	06G00020	06G00050	06G00030	SpA	SpA-SRR4074385	SpA-SRR4074385	WINE-JS445c1SAPA	SpA-SRR4074385	WINE-JS445c1SAPA.SpC-SRR7500262.SpB-MxAgave-YMX005537.SpB-YPS138-SRR4074411.SpB-Bra-SRR4074412	2e-06	0.00290954	0.00290791	0.00232906	0.00232706	0.00348948	0.00232706	Mexican_Agave_2	4	11493	SAPA_YPS138_v1_chr_06	10135	21628
YPS138_06G00020_2_YPS138_06G00050	1602a	06G00020	06G00050	06G00040	SpA	SpA-SRR4074385	SpA-SRR4074385	WINE-JS445c1SAPA	SpA-SRR4074385	WINE-JS445c1SAPA.SpC-SRR7500262.SpB-MxAgave-YMX005537.SpB-YPS138-SRR4074411.SpB-Bra-SRR4074412	2e-06	0.00290954	0.00290791	0.00232906	0.00232706	0.00348948	0.00232706	Mexican_Agave_2	4	11493	SAPA_YPS138_v1_chr_06	10135	21628
YPS138_06G00020_2_YPS138_06G00050	1602a	06G00020	06G00050	06G00050	SpA	SpA-SRR4074385	SpA-SRR4074385	WINE-JS445c1SAPA	SpA-SRR4074385	WINE-JS445c1SAPA.SpC-SRR7500262.SpB-MxAgave-YMX005537.SpB-YPS138-SRR4074411.SpB-Bra-SRR4074412	2e-06	0.00290954	0.00290791	0.00232906	0.00232706	0.00348948	0.00232706	Mexican_Agave_2	4	11493	SAPA_YPS138_v1_chr_06	10135	21628
YPS138_06G00140_2_YPS138_06G00150	1602a	06G00140	06G00150	06G00140	SpB_Mx1	SpB_Undefined	SpB-Bra-SRR4074412	SpB-YPS138-SRR4074411	SpB-YPS138-SRR4074411.SpB-Bra-SRR4074412	SpB-MxAgave-YMX005537	0.410611	0.0139543	0.110019	0.0189764	0.193186	1.89638	1.83478	Mexican_Agave_2	2	5390	SAPA_YPS138_v1_chr_06	56839	62229
YPS138_06G00140_2_YPS138_06G00150	1602a	06G00140	06G00150	06G00150	SpB_Mx1	SpB_Undefined	SpB-Bra-SRR4074412	SpB-YPS138-SRR4074411	SpB-YPS138-SRR4074411.SpB-Bra-SRR4074412	SpB-MxAgave-YMX005537	0.410611	0.0139543	0.110019	0.0189764	0.193186	1.89638	1.83478	Mexican_Agave_2	2	5390	SAPA_YPS138_v1_chr_06	56839	62229
YPS138_06G01150_2_YPS138_06G01190	1602a	06G01150	06G01190	06G01150	SpB_MxAgave	SpB-MxAgave-YMX005537	SpB-MxAgave-YMX005537	SpB-YPS138-SRR4074411	SpB-MxAgave-YMX005537	SpB-Bra-SRR4074412	0.479673	0.098381	0.0897424	0.0970735	0.13605	1.85101	1.90528	Mexican_Agave_2	5	13635	SAPA_YPS138_v1_chr_06	267796	281431
YPS138_06G01150_2_YPS138_06G01190	1602a	06G01150	06G01190	06G01160	SpB_MxAgave	SpB-MxAgave-YMX005537	SpB-MxAgave-YMX005537	SpB-YPS138-SRR4074411	SpB-MxAgave-YMX005537	SpB-Bra-SRR4074412	0.479673	0.098381	0.0897424	0.0970735	0.13605	1.85101	1.90528	Mexican_Agave_2	5	13635	SAPA_YPS138_v1_chr_06	267796	281431
YPS138_06G01150_2_YPS138_06G01190	1602a	06G01150	06G01190	06G01170	SpB_MxAgave	SpB-MxAgave-YMX005537	SpB-MxAgave-YMX005537	SpB-YPS138-SRR4074411	SpB-MxAgave-YMX005537	SpB-Bra-SRR4074412	0.479673	0.098381	0.0897424	0.0970735	0.13605	1.85101	1.90528	Mexican_Agave_2	5	13635	SAPA_YPS138_v1_chr_06	267796	281431
YPS138_06G01150_2_YPS138_06G01190	1602a	06G01150	06G01190	06G01180	SpB_MxAgave	SpB-MxAgave-YMX005537	SpB-MxAgave-YMX005537	SpB-YPS138-SRR4074411	SpB-MxAgave-YMX005537	SpB-Bra-SRR4074412	0.479673	0.098381	0.0897424	0.0970735	0.13605	1.85101	1.90528	Mexican_Agave_2	5	13635	SAPA_YPS138_v1_chr_06	267796	281431
YPS138_06G01150_2_YPS138_06G01190	1602a	06G01150	06G01190	06G01190	SpB_MxAgave	SpB-MxAgave-YMX005537	SpB-MxAgave-YMX005537	SpB-YPS138-SRR4074411	SpB-MxAgave-YMX005537	SpB-Bra-SRR4074412	0.479673	0.098381	0.0897424	0.0970735	0.13605	1.85101	1.90528	Mexican_Agave_2	5	13635	SAPA_YPS138_v1_chr_06	267796	281431
YPS138_07G00250_2_YPS138_07G00260	1602a	07G00250	07G00260	07G00250	SpB	SpB-MxAgave-YMX005537	SpB-MxAgave-YMX005537	SpB-YPS138-SRR4074411	SpB-MxAgave-YMX005537	SpB-YPS138-SRR4074411	0.340066	0.0157268	0.0104715	0.0104725	0.162041	2.34944	2.39093	Mexican_Agave_2	2	3042	SAPA_YPS138_v1_chr_07	56964	60006
YPS138_07G00250_2_YPS138_07G00260	1602a	07G00250	07G00260	07G00260	SpB	SpB-MxAgave-YMX005537	SpB-MxAgave-YMX005537	SpB-YPS138-SRR4074411	SpB-MxAgave-YMX005537	SpB-YPS138-SRR4074411	0.340066	0.0157268	0.0104715	0.0104725	0.162041	2.34944	2.39093	Mexican_Agave_2	2	3042	SAPA_YPS138_v1_chr_07	56964	60006
YPS138_07G04440_2_YPS138_07G04460	1602a	07G04440	07G04460	07G04440	NA	SpB-MxAgave-YMX005537	SpB-MxAgave-YMX005537	SpB-YPS138-SRR4074411	SpB-MxAgave-YMX005537	SpB-Bra-SRR4074412	0.0469297	0.0108557	0.00575091	0.00829777	0.0316129	0.155986	0.15742	Mexican_Agave_2	3	4314	SAPA_YPS138_v1_chr_07	924358	928672
YPS138_07G04440_2_YPS138_07G04460	1602a	07G04440	07G04460	07G04450	NA	SpB-MxAgave-YMX005537	SpB-MxAgave-YMX005537	SpB-YPS138-SRR4074411	SpB-MxAgave-YMX005537	SpB-Bra-SRR4074412	0.0469297	0.0108557	0.00575091	0.00829777	0.0316129	0.155986	0.15742	Mexican_Agave_2	3	4314	SAPA_YPS138_v1_chr_07	924358	928672
YPS138_07G04440_2_YPS138_07G04460	1602a	07G04440	07G04460	07G04460	NA	SpB-MxAgave-YMX005537	SpB-MxAgave-YMX005537	SpB-YPS138-SRR4074411	SpB-MxAgave-YMX005537	SpB-Bra-SRR4074412	0.0469297	0.0108557	0.00575091	0.00829777	0.0316129	0.155986	0.15742	Mexican_Agave_2	3	4314	SAPA_YPS138_v1_chr_07	924358	928672
YPS138_08G00210_2_YPS138_08G00240	1602a	08G00210	08G00240	08G00210	SpB_Mx2	SpB_Undefined	SpB-Bra-SRR4074412	SpB-YPS138-SRR4074411	SpB-Bra-SRR4074412.SpB-MxAgave-YMX005537	SpB-YPS138-SRR4074411	0.320414	0.0303902	0.043446	0.0324864	0.159843	2.4691	2.40879	Mexican_Agave_2	4	5633	SAPA_YPS138_v1_chr_08	54786	60419
YPS138_08G00210_2_YPS138_08G00240	1602a	08G00210	08G00240	08G00220	SpB_Mx2	SpB_Undefined	SpB-Bra-SRR4074412	SpB-YPS138-SRR4074411	SpB-Bra-SRR4074412.SpB-MxAgave-YMX005537	SpB-YPS138-SRR4074411	0.320414	0.0303902	0.043446	0.0324864	0.159843	2.4691	2.40879	Mexican_Agave_2	4	5633	SAPA_YPS138_v1_chr_08	54786	60419
YPS138_08G00210_2_YPS138_08G00240	1602a	08G00210	08G00240	08G00230	SpB_Mx2	SpB_Undefined	SpB-Bra-SRR4074412	SpB-YPS138-SRR4074411	SpB-Bra-SRR4074412.SpB-MxAgave-YMX005537	SpB-YPS138-SRR4074411	0.320414	0.0303902	0.043446	0.0324864	0.159843	2.4691	2.40879	Mexican_Agave_2	4	5633	SAPA_YPS138_v1_chr_08	54786	60419
YPS138_08G00210_2_YPS138_08G00240	1602a	08G00210	08G00240	08G00240	SpB_Mx2	SpB_Undefined	SpB-Bra-SRR4074412	SpB-YPS138-SRR4074411	SpB-Bra-SRR4074412.SpB-MxAgave-YMX005537	SpB-YPS138-SRR4074411	0.320414	0.0303902	0.043446	0.0324864	0.159843	2.4691	2.40879	Mexican_Agave_2	4	5633	SAPA_YPS138_v1_chr_08	54786	60419
YPS138_08G00270_2_YPS138_08G00340	1602a	08G00270	08G00340	08G00270	SpB_MxAgave	SpB-Bra-SRR4074412	SpB-Bra-SRR4074412	SpB-MxAgave-YMX005537	SpB-Bra-SRR4074412	SpB-MxAgave-YMX005537	0.32635	0.0394988	0.0415692	0.0430517	0.215993	2.1603	2.25135	Mexican_Agave_2	8	15428	SAPA_YPS138_v1_chr_08	64638	80066
YPS138_08G00270_2_YPS138_08G00340	1602a	08G00270	08G00340	08G00280	SpB_MxAgave	SpB-Bra-SRR4074412	SpB-Bra-SRR4074412	SpB-MxAgave-YMX005537	SpB-Bra-SRR4074412	SpB-MxAgave-YMX005537	0.32635	0.0394988	0.0415692	0.0430517	0.215993	2.1603	2.25135	Mexican_Agave_2	8	15428	SAPA_YPS138_v1_chr_08	64638	80066
YPS138_08G00270_2_YPS138_08G00340	1602a	08G00270	08G00340	08G00290	SpB_MxAgave	SpB-Bra-SRR4074412	SpB-Bra-SRR4074412	SpB-MxAgave-YMX005537	SpB-Bra-SRR4074412	SpB-MxAgave-YMX005537	0.32635	0.0394988	0.0415692	0.0430517	0.215993	2.1603	2.25135	Mexican_Agave_2	8	15428	SAPA_YPS138_v1_chr_08	64638	80066
YPS138_08G00270_2_YPS138_08G00340	1602a	08G00270	08G00340	08G00300	SpB_MxAgave	SpB-Bra-SRR4074412	SpB-Bra-SRR4074412	SpB-MxAgave-YMX005537	SpB-Bra-SRR4074412	SpB-MxAgave-YMX005537	0.32635	0.0394988	0.0415692	0.0430517	0.215993	2.1603	2.25135	Mexican_Agave_2	8	15428	SAPA_YPS138_v1_chr_08	64638	80066
YPS138_08G00270_2_YPS138_08G00340	1602a	08G00270	08G00340	08G00310	SpB_MxAgave	SpB-Bra-SRR4074412	SpB-Bra-SRR4074412	SpB-MxAgave-YMX005537	SpB-Bra-SRR4074412	SpB-MxAgave-YMX005537	0.32635	0.0394988	0.0415692	0.0430517	0.215993	2.1603	2.25135	Mexican_Agave_2	8	15428	SAPA_YPS138_v1_chr_08	64638	80066
YPS138_08G00270_2_YPS138_08G00340	1602a	08G00270	08G00340	08G00320	SpB_MxAgave	SpB-Bra-SRR4074412	SpB-Bra-SRR4074412	SpB-MxAgave-YMX005537	SpB-Bra-SRR4074412	SpB-MxAgave-YMX005537	0.32635	0.0394988	0.0415692	0.0430517	0.215993	2.1603	2.25135	Mexican_Agave_2	8	15428	SAPA_YPS138_v1_chr_08	64638	80066
YPS138_08G00270_2_YPS138_08G00340	1602a	08G00270	08G00340	08G00330	SpB_MxAgave	SpB-Bra-SRR4074412	SpB-Bra-SRR4074412	SpB-MxAgave-YMX005537	SpB-Bra-SRR4074412	SpB-MxAgave-YMX005537	0.32635	0.0394988	0.0415692	0.0430517	0.215993	2.1603	2.25135	Mexican_Agave_2	8	15428	SAPA_YPS138_v1_chr_08	64638	80066
YPS138_08G00270_2_YPS138_08G00340	1602a	08G00270	08G00340	08G00340	SpB_MxAgave	SpB-Bra-SRR4074412	SpB-Bra-SRR4074412	SpB-MxAgave-YMX005537	SpB-Bra-SRR4074412	SpB-MxAgave-YMX005537	0.32635	0.0394988	0.0415692	0.0430517	0.215993	2.1603	2.25135	Mexican_Agave_2	8	15428	SAPA_YPS138_v1_chr_08	64638	80066
YPS138_08G00420_2_YPS138_08G00430	1602a	08G00420	08G00430	08G00420	NA	SpB_Undefined	SpB-YPS138-SRR4074411	SpB-Bra-SRR4074412	SpB-MxAgave-YMX005537	SpB-Bra-SRR4074412	0.0317906	0.00346844	0.00462312	0.00289268	0.0180608	0.113164	0.10639	Mexican_Agave_2	2	2504	SAPA_YPS138_v1_chr_08	91032	93536
YPS138_08G00420_2_YPS138_08G00430	1602a	08G00420	08G00430	08G00430	NA	SpB_Undefined	SpB-YPS138-SRR4074411	SpB-Bra-SRR4074412	SpB-MxAgave-YMX005537	SpB-Bra-SRR4074412	0.0317906	0.00346844	0.00462312	0.00289268	0.0180608	0.113164	0.10639	Mexican_Agave_2	2	2504	SAPA_YPS138_v1_chr_08	91032	93536
YPS138_08G02180_2_YPS138_08G02210	1602a	08G02180	08G02210	08G02180	SpB_Mx2	SpB-YPS138-SRR4074411	SpB-YPS138-SRR4074411	SpB-Bra-SRR4074412	SpB-YPS138-SRR4074411	SpB-Bra-SRR4074412	0.292833	0.0325664	0.100382	0.0275909	0.135426	2.2682	2.20026	Mexican_Agave_2	4	9769	SAPA_YPS138_v1_chr_08	440718	450487
YPS138_08G02180_2_YPS138_08G02210	1602a	08G02180	08G02210	08G02190	SpB_Mx2	SpB-YPS138-SRR4074411	SpB-YPS138-SRR4074411	SpB-Bra-SRR4074412	SpB-YPS138-SRR4074411	SpB-Bra-SRR4074412	0.292833	0.0325664	0.100382	0.0275909	0.135426	2.2682	2.20026	Mexican_Agave_2	4	9769	SAPA_YPS138_v1_chr_08	440718	450487
YPS138_08G02180_2_YPS138_08G02210	1602a	08G02180	08G02210	08G02200	SpB_Mx2	SpB-YPS138-SRR4074411	SpB-YPS138-SRR4074411	SpB-Bra-SRR4074412	SpB-YPS138-SRR4074411	SpB-Bra-SRR4074412	0.292833	0.0325664	0.100382	0.0275909	0.135426	2.2682	2.20026	Mexican_Agave_2	4	9769	SAPA_YPS138_v1_chr_08	440718	450487
YPS138_08G02180_2_YPS138_08G02210	1602a	08G02180	08G02210	08G02210	SpB_Mx2	SpB-YPS138-SRR4074411	SpB-YPS138-SRR4074411	SpB-Bra-SRR4074412	SpB-YPS138-SRR4074411	SpB-Bra-SRR4074412	0.292833	0.0325664	0.100382	0.0275909	0.135426	2.2682	2.20026	Mexican_Agave_2	4	9769	SAPA_YPS138_v1_chr_08	440718	450487
YPS138_08G02470_2_YPS138_08G02510	1602a	08G02470	08G02510	08G02470	SpB_Mx2	Sp_American	SpB-Bra-SRR4074412	SpB-YPS138-SRR4074411	SpB-YPS138-SRR4074411.SpB-Bra-SRR4074412.SpB-MxAgave-YMX005537	SpC-SRR7500262	0.393817	0.0552421	0.0968663	0.0570396	0.213997	1.69057	1.76803	Mexican_Agave_2	5	15442	SAPA_YPS138_v1_chr_08	494824	510266
YPS138_08G02470_2_YPS138_08G02510	1602a	08G02470	08G02510	08G02480	SpB_Mx2	Sp_American	SpB-Bra-SRR4074412	SpB-YPS138-SRR4074411	SpB-YPS138-SRR4074411.SpB-Bra-SRR4074412.SpB-MxAgave-YMX005537	SpC-SRR7500262	0.393817	0.0552421	0.0968663	0.0570396	0.213997	1.69057	1.76803	Mexican_Agave_2	5	15442	SAPA_YPS138_v1_chr_08	494824	510266
YPS138_08G02470_2_YPS138_08G02510	1602a	08G02470	08G02510	08G02490	SpB_Mx2	Sp_American	SpB-Bra-SRR4074412	SpB-YPS138-SRR4074411	SpB-YPS138-SRR4074411.SpB-Bra-SRR4074412.SpB-MxAgave-YMX005537	SpC-SRR7500262	0.393817	0.0552421	0.0968663	0.0570396	0.213997	1.69057	1.76803	Mexican_Agave_2	5	15442	SAPA_YPS138_v1_chr_08	494824	510266
YPS138_08G02470_2_YPS138_08G02510	1602a	08G02470	08G02510	08G02500	SpB_Mx2	Sp_American	SpB-Bra-SRR4074412	SpB-YPS138-SRR4074411	SpB-YPS138-SRR4074411.SpB-Bra-SRR4074412.SpB-MxAgave-YMX005537	SpC-SRR7500262	0.393817	0.0552421	0.0968663	0.0570396	0.213997	1.69057	1.76803	Mexican_Agave_2	5	15442	SAPA_YPS138_v1_chr_08	494824	510266
YPS138_08G02470_2_YPS138_08G02510	1602a	08G02470	08G02510	08G02510	SpB_Mx2	Sp_American	SpB-Bra-SRR4074412	SpB-YPS138-SRR4074411	SpB-YPS138-SRR4074411.SpB-Bra-SRR4074412.SpB-MxAgave-YMX005537	SpC-SRR7500262	0.393817	0.0552421	0.0968663	0.0570396	0.213997	1.69057	1.76803	Mexican_Agave_2	5	15442	SAPA_YPS138_v1_chr_08	494824	510266
YPS138_09G00030_2_YPS138_09G00050	1602a	09G00030	09G00050	09G00030	SpB	SpB-YPS138-SRR4074411	SpB-YPS138-SRR4074411	WINE-JS445c1SAPA	SpB-YPS138-SRR4074411	SpB-Bra-SRR4074412.SpC-SRR7500262.SpB-MxAgave-YMX005537	0.208052	0.183688	0.23594	2e-06	0.183689	0.367415	0.166168	Mexican_Agave_2	3	6217	SAPA_YPS138_v1_chr_09	5927	12144
YPS138_09G00030_2_YPS138_09G00050	1602a	09G00030	09G00050	09G00040	SpB	SpB-YPS138-SRR4074411	SpB-YPS138-SRR4074411	WINE-JS445c1SAPA	SpB-YPS138-SRR4074411	SpB-Bra-SRR4074412.SpC-SRR7500262.SpB-MxAgave-YMX005537	0.208052	0.183688	0.23594	2e-06	0.183689	0.367415	0.166168	Mexican_Agave_2	3	6217	SAPA_YPS138_v1_chr_09	5927	12144
YPS138_09G00030_2_YPS138_09G00050	1602a	09G00030	09G00050	09G00050	SpB	SpB-YPS138-SRR4074411	SpB-YPS138-SRR4074411	WINE-JS445c1SAPA	SpB-YPS138-SRR4074411	SpB-Bra-SRR4074412.SpC-SRR7500262.SpB-MxAgave-YMX005537	0.208052	0.183688	0.23594	2e-06	0.183689	0.367415	0.166168	Mexican_Agave_2	3	6217	SAPA_YPS138_v1_chr_09	5927	12144
YPS138_10G00650_2_YPS138_10G00650	1602a	10G00650	10G00650	10G00650	SpB_MxAgave	SpB-MxAgave-YMX005537	SpB-MxAgave-YMX005537	SpB-YPS138-SRR4074411	SpB-MxAgave-YMX005537	SpB-Bra-SRR4074412	0.149348	0.0841243	0.0361358	0.0718174	0.096375	0.396295	0.416053	Mexican_Agave_2	1	476	SAPA_YPS138_v1_chr_10	131758	132234
YPS138_10G01160_2_YPS138_10G01170	1602a	10G01160	10G01170	10G01160	NA	SpB_Undefined	SpB-MxAgave-YMX005537	SpB-YPS138-SRR4074411	SpB-YPS138-SRR4074411	SpB-MxAgave-YMX005537	0.298433	0.0365459	0.0269657	0.0317308	0.185548	2.85966	2.89664	Mexican_Agave_2	2	5176	SAPA_YPS138_v1_chr_10	250738	255914
YPS138_10G01160_2_YPS138_10G01170	1602a	10G01160	10G01170	10G01170	NA	SpB_Undefined	SpB-MxAgave-YMX005537	SpB-YPS138-SRR4074411	SpB-YPS138-SRR4074411	SpB-MxAgave-YMX005537	0.298433	0.0365459	0.0269657	0.0317308	0.185548	2.85966	2.89664	Mexican_Agave_2	2	5176	SAPA_YPS138_v1_chr_10	250738	255914
YPS138_10G01700_2_YPS138_10G01710	1602a	10G01700	10G01710	10G01700	SpB_MxAgave	SpB-MxAgave-YMX005537	SpB-MxAgave-YMX005537	SpB-YPS138-SRR4074411	SpB-MxAgave-YMX005537	SpA-SRR4074385.SpC-SRR7500262.SpB-YPS138-SRR4074411.SpB-Bra-SRR4074412	0.564823	0.432376	0.0361185	0.422904	0.492688	1.28325	1.32578	Mexican_Agave_2	2	5106	SAPA_YPS138_v1_chr_10	375504	380610
YPS138_10G01700_2_YPS138_10G01710	1602a	10G01700	10G01710	10G01710	SpB_MxAgave	SpB-MxAgave-YMX005537	SpB-MxAgave-YMX005537	SpB-YPS138-SRR4074411	SpB-MxAgave-YMX005537	SpA-SRR4074385.SpC-SRR7500262.SpB-YPS138-SRR4074411.SpB-Bra-SRR4074412	0.564823	0.432376	0.0361185	0.422904	0.492688	1.28325	1.32578	Mexican_Agave_2	2	5106	SAPA_YPS138_v1_chr_10	375504	380610
YPS138_10G02960_2_YPS138_10G02970	1602a	10G02960	10G02970	10G02960	SpB_Mx2	Sp_American	SpB-MxAgave-YMX005537	SpB-Bra-SRR4074412	SpB-MxAgave-YMX005537.SpB-YPS138-SRR4074411.SpB-Bra-SRR4074412	SpC-SRR7500262	0.300373	0.0169364	0.0101722	0.0203511	0.175294	2.13213	2.13823	Mexican_Agave_2	2	3665	SAPA_YPS138_v1_chr_10	616075	619740
YPS138_10G02960_2_YPS138_10G02970	1602a	10G02960	10G02970	10G02970	SpB_Mx2	Sp_American	SpB-MxAgave-YMX005537	SpB-Bra-SRR4074412	SpB-MxAgave-YMX005537.SpB-YPS138-SRR4074411.SpB-Bra-SRR4074412	SpC-SRR7500262	0.300373	0.0169364	0.0101722	0.0203511	0.175294	2.13213	2.13823	Mexican_Agave_2	2	3665	SAPA_YPS138_v1_chr_10	616075	619740
YPS138_10G02990_2_YPS138_10G03040	1602a	10G02990	10G03040	10G02990	SpB_Mx2	SpB_Undefined	SpB-YPS138-SRR4074411	SpB-Bra-SRR4074412	SpB-YPS138-SRR4074411.SpB-Bra-SRR4074412	SpB-MxAgave-YMX005537	0.37833	0.0224063	0.055618	0.0216844	0.154682	2.31667	2.32256	Mexican_Agave_2	6	14184	SAPA_YPS138_v1_chr_10	621372	635556
YPS138_10G02990_2_YPS138_10G03040	1602a	10G02990	10G03040	10G03000	SpB_Mx2	SpB_Undefined	SpB-YPS138-SRR4074411	SpB-Bra-SRR4074412	SpB-YPS138-SRR4074411.SpB-Bra-SRR4074412	SpB-MxAgave-YMX005537	0.37833	0.0224063	0.055618	0.0216844	0.154682	2.31667	2.32256	Mexican_Agave_2	6	14184	SAPA_YPS138_v1_chr_10	621372	635556
YPS138_10G02990_2_YPS138_10G03040	1602a	10G02990	10G03040	10G03010	SpB_Mx2	SpB_Undefined	SpB-YPS138-SRR4074411	SpB-Bra-SRR4074412	SpB-YPS138-SRR4074411.SpB-Bra-SRR4074412	SpB-MxAgave-YMX005537	0.37833	0.0224063	0.055618	0.0216844	0.154682	2.31667	2.32256	Mexican_Agave_2	6	14184	SAPA_YPS138_v1_chr_10	621372	635556
YPS138_10G02990_2_YPS138_10G03040	1602a	10G02990	10G03040	10G03020	SpB_Mx2	SpB_Undefined	SpB-YPS138-SRR4074411	SpB-Bra-SRR4074412	SpB-YPS138-SRR4074411.SpB-Bra-SRR4074412	SpB-MxAgave-YMX005537	0.37833	0.0224063	0.055618	0.0216844	0.154682	2.31667	2.32256	Mexican_Agave_2	6	14184	SAPA_YPS138_v1_chr_10	621372	635556
YPS138_10G02990_2_YPS138_10G03040	1602a	10G02990	10G03040	10G03030	SpB_Mx2	SpB_Undefined	SpB-YPS138-SRR4074411	SpB-Bra-SRR4074412	SpB-YPS138-SRR4074411.SpB-Bra-SRR4074412	SpB-MxAgave-YMX005537	0.37833	0.0224063	0.055618	0.0216844	0.154682	2.31667	2.32256	Mexican_Agave_2	6	14184	SAPA_YPS138_v1_chr_10	621372	635556
YPS138_10G02990_2_YPS138_10G03040	1602a	10G02990	10G03040	10G03040	SpB_Mx2	SpB_Undefined	SpB-YPS138-SRR4074411	SpB-Bra-SRR4074412	SpB-YPS138-SRR4074411.SpB-Bra-SRR4074412	SpB-MxAgave-YMX005537	0.37833	0.0224063	0.055618	0.0216844	0.154682	2.31667	2.32256	Mexican_Agave_2	6	14184	SAPA_YPS138_v1_chr_10	621372	635556
YPS138_12G00030_2_YPS138_12G00030	1602a	12G00030	12G00030	12G00030	SpB_Brasil	Sp_American	SpB-Bra-SRR4074412	SpB-YPS138-SRR4074411	SpC-SRR7500262	SpB-YPS138-SRR4074411	2e-06	0	0.00295104	0	0	0.0178465	0.0178532	Mexican_Agave_2	1	488	SAPA_YPS138_v1_chr_12	11530	12018
YPS138_12G02170_2_YPS138_12G02190	1602a	12G02170	12G02190	12G02170	NA	SpB-MxAgave-YMX005537	SpB-MxAgave-YMX005537	SpB-YPS138-SRR4074411	SpB-MxAgave-YMX005537	SpB-YPS138-SRR4074411	0.292344	0.0248563	0.00708184	0.0212233	0.162133	2.02253	2.10869	Mexican_Agave_2	3	3226	SAPA_YPS138_v1_chr_12	489687	492913
YPS138_12G02170_2_YPS138_12G02190	1602a	12G02170	12G02190	12G02180	NA	SpB-MxAgave-YMX005537	SpB-MxAgave-YMX005537	SpB-YPS138-SRR4074411	SpB-MxAgave-YMX005537	SpB-YPS138-SRR4074411	0.292344	0.0248563	0.00708184	0.0212233	0.162133	2.02253	2.10869	Mexican_Agave_2	3	3226	SAPA_YPS138_v1_chr_12	489687	492913
YPS138_12G02170_2_YPS138_12G02190	1602a	12G02170	12G02190	12G02190	NA	SpB-MxAgave-YMX005537	SpB-MxAgave-YMX005537	SpB-YPS138-SRR4074411	SpB-MxAgave-YMX005537	SpB-YPS138-SRR4074411	0.292344	0.0248563	0.00708184	0.0212233	0.162133	2.02253	2.10869	Mexican_Agave_2	3	3226	SAPA_YPS138_v1_chr_12	489687	492913
YPS138_13G00050_2_YPS138_13G00050	1602a	13G00050	13G00050	13G00050	SpB_MxAgave	SpB-MxAgave-YMX005537	SpB-MxAgave-YMX005537	WINE-JS445c1SAPA	SpB-MxAgave-YMX005537	SpB-YPS138-SRR4074411.SpC-SRR7500262.SpB-Bra-SRR4074412.WINE-JS445c1SAPA.SpA-SRR4074385	8.99997	8.99997	2e-06	8.99997	8.99997	8.99997	8.99997	Mexican_Agave_2	1	1214	SAPA_YPS138_v1_chr_13	13895	15109
YPS138_13G00510_2_YPS138_13G00520	1602a	13G00510	13G00520	13G00510	NA	Sp_American	SpB-YPS138-SRR4074411	SpB-MxAgave-YMX005537	SpB-Bra-SRR4074412.SpB-YPS138-SRR4074411.SpB-MxAgave-YMX005537	SpC-SRR7500262	0.105258	0.0210839	0.0126306	0.0105373	0.0428779	0.273699	0.277498	Mexican_Agave_2	2	2305	SAPA_YPS138_v1_chr_13	109924	112229
YPS138_13G00510_2_YPS138_13G00520	1602a	13G00510	13G00520	13G00520	NA	Sp_American	SpB-YPS138-SRR4074411	SpB-MxAgave-YMX005537	SpB-Bra-SRR4074412.SpB-YPS138-SRR4074411.SpB-MxAgave-YMX005537	SpC-SRR7500262	0.105258	0.0210839	0.0126306	0.0105373	0.0428779	0.273699	0.277498	Mexican_Agave_2	2	2305	SAPA_YPS138_v1_chr_13	109924	112229
YPS138_14G00020_2_YPS138_14G00050	1602a	14G00020	14G00050	14G00020	SpB_Mx2	SpB-MxAgave-YMX005537	SpB-MxAgave-YMX005537	SpB-YPS138-SRR4074411	SpB-MxAgave-YMX005537	SpB-Bra-SRR4074412.SpB-YPS138-SRR4074411.SpC-SRR7500262	0.226625	0.112478	0.112476	0.112478	0.112478	0.634589	0.634589	Mexican_Agave_2	4	5873	SAPA_YPS138_v1_chr_14	12341	18214
YPS138_14G00020_2_YPS138_14G00050	1602a	14G00020	14G00050	14G00030	SpB_Mx2	SpB-MxAgave-YMX005537	SpB-MxAgave-YMX005537	SpB-YPS138-SRR4074411	SpB-MxAgave-YMX005537	SpB-Bra-SRR4074412.SpB-YPS138-SRR4074411.SpC-SRR7500262	0.226625	0.112478	0.112476	0.112478	0.112478	0.634589	0.634589	Mexican_Agave_2	4	5873	SAPA_YPS138_v1_chr_14	12341	18214
YPS138_14G00020_2_YPS138_14G00050	1602a	14G00020	14G00050	14G00040	SpB_Mx2	SpB-MxAgave-YMX005537	SpB-MxAgave-YMX005537	SpB-YPS138-SRR4074411	SpB-MxAgave-YMX005537	SpB-Bra-SRR4074412.SpB-YPS138-SRR4074411.SpC-SRR7500262	0.226625	0.112478	0.112476	0.112478	0.112478	0.634589	0.634589	Mexican_Agave_2	4	5873	SAPA_YPS138_v1_chr_14	12341	18214
YPS138_14G00020_2_YPS138_14G00050	1602a	14G00020	14G00050	14G00050	SpB_Mx2	SpB-MxAgave-YMX005537	SpB-MxAgave-YMX005537	SpB-YPS138-SRR4074411	SpB-MxAgave-YMX005537	SpB-Bra-SRR4074412.SpB-YPS138-SRR4074411.SpC-SRR7500262	0.226625	0.112478	0.112476	0.112478	0.112478	0.634589	0.634589	Mexican_Agave_2	4	5873	SAPA_YPS138_v1_chr_14	12341	18214
YPS138_15G00060_2_YPS138_15G00080	1602a	15G00060	15G00080	15G00060	NA	SpB_Undefined	SpB-Bra-SRR4074412	SpB-YPS138-SRR4074411	SpB-YPS138-SRR4074411	SpB-MxAgave-YMX005537	0.0743856	0.00819613	0.00942684	0.00942042	0.0310545	0.170567	0.174095	Mexican_Agave_2	3	7791	SAPA_YPS138_v1_chr_15	22236	30027
YPS138_15G00060_2_YPS138_15G00080	1602a	15G00060	15G00080	15G00070	NA	SpB_Undefined	SpB-Bra-SRR4074412	SpB-YPS138-SRR4074411	SpB-YPS138-SRR4074411	SpB-MxAgave-YMX005537	0.0743856	0.00819613	0.00942684	0.00942042	0.0310545	0.170567	0.174095	Mexican_Agave_2	3	7791	SAPA_YPS138_v1_chr_15	22236	30027
YPS138_15G00060_2_YPS138_15G00080	1602a	15G00060	15G00080	15G00080	NA	SpB_Undefined	SpB-Bra-SRR4074412	SpB-YPS138-SRR4074411	SpB-YPS138-SRR4074411	SpB-MxAgave-YMX005537	0.0743856	0.00819613	0.00942684	0.00942042	0.0310545	0.170567	0.174095	Mexican_Agave_2	3	7791	SAPA_YPS138_v1_chr_15	22236	30027
YPS138_15G00290_2_YPS138_15G00290	1602a	15G00290	15G00290	15G00290	NA	SpB-YPS138-SRR4074411	SpB-YPS138-SRR4074411	SpB-Bra-SRR4074412	SpB-YPS138-SRR4074411	SpB-Bra-SRR4074412	0.0238204	0.0078839	0.0199642	2e-06	0.0239398	0.17343	0.163328	Mexican_Agave_2	1	554	SAPA_YPS138_v1_chr_15	64894	65448
YPS138_15G04730_2_YPS138_15G04730	1602a	15G04730	15G04730	15G04730	NA	SpB-YPS138-SRR4074411	SpB-YPS138-SRR4074411	SpB-Bra-SRR4074412	SpB-YPS138-SRR4074411	SpB-Bra-SRR4074412	0.319829	0.00865715	0.0264533	0.00288069	0.106679	2.21738	2.12114	Mexican_Agave_2	1	2690	SAPA_YPS138_v1_chr_15	993388	996078
YPS138_01G00820_2_YPS138_01G00830	MGL11	01G00820	01G00830	01G00820	SpB	SpB_Undefined	SpB-YPS138-SRR4074411	SpB-Bra-SRR4074412	SpB-YPS138-SRR4074411.SpB-Bra-SRR4074412	SpB-MxAgave-YMX005537	0.29231	0.0559427	0.0917942	0.049372	0.201152	1.43088	1.41675	Mexican_Agave_2	2	20679	SAPA_YPS138_v1_chr_01	208970	229649
YPS138_01G00820_2_YPS138_01G00830	MGL11	01G00820	01G00830	01G00830	SpB	SpB_Undefined	SpB-YPS138-SRR4074411	SpB-Bra-SRR4074412	SpB-YPS138-SRR4074411.SpB-Bra-SRR4074412	SpB-MxAgave-YMX005537	0.29231	0.0559427	0.0917942	0.049372	0.201152	1.43088	1.41675	Mexican_Agave_2	2	20679	SAPA_YPS138_v1_chr_01	208970	229649
YPS138_02G01310_2_YPS138_02G01360	MGL11	02G01310	02G01360	02G01310	SpB_MxAgave	SpB-MxAgave-YMX005537	SpB-MxAgave-YMX005537	SpB-Bra-SRR4074412	SpB-MxAgave-YMX005537	SpB-YPS138-SRR4074411	0.371924	0.0243323	0.0222119	0.0246439	0.176172	2.12184	2.11415	Mexican_Agave_2	6	9875	SAPA_YPS138_v1_chr_02	283131	293006
YPS138_02G01310_2_YPS138_02G01360	MGL11	02G01310	02G01360	02G01320	SpB_MxAgave	SpB-MxAgave-YMX005537	SpB-MxAgave-YMX005537	SpB-Bra-SRR4074412	SpB-MxAgave-YMX005537	SpB-YPS138-SRR4074411	0.371924	0.0243323	0.0222119	0.0246439	0.176172	2.12184	2.11415	Mexican_Agave_2	6	9875	SAPA_YPS138_v1_chr_02	283131	293006
YPS138_02G01310_2_YPS138_02G01360	MGL11	02G01310	02G01360	02G01330	SpB_MxAgave	SpB-MxAgave-YMX005537	SpB-MxAgave-YMX005537	SpB-Bra-SRR4074412	SpB-MxAgave-YMX005537	SpB-YPS138-SRR4074411	0.371924	0.0243323	0.0222119	0.0246439	0.176172	2.12184	2.11415	Mexican_Agave_2	6	9875	SAPA_YPS138_v1_chr_02	283131	293006
YPS138_02G01310_2_YPS138_02G01360	MGL11	02G01310	02G01360	02G01340	SpB_MxAgave	SpB-MxAgave-YMX005537	SpB-MxAgave-YMX005537	SpB-Bra-SRR4074412	SpB-MxAgave-YMX005537	SpB-YPS138-SRR4074411	0.371924	0.0243323	0.0222119	0.0246439	0.176172	2.12184	2.11415	Mexican_Agave_2	6	9875	SAPA_YPS138_v1_chr_02	283131	293006
YPS138_02G01310_2_YPS138_02G01360	MGL11	02G01310	02G01360	02G01350	SpB_MxAgave	SpB-MxAgave-YMX005537	SpB-MxAgave-YMX005537	SpB-Bra-SRR4074412	SpB-MxAgave-YMX005537	SpB-YPS138-SRR4074411	0.371924	0.0243323	0.0222119	0.0246439	0.176172	2.12184	2.11415	Mexican_Agave_2	6	9875	SAPA_YPS138_v1_chr_02	283131	293006
YPS138_02G01310_2_YPS138_02G01360	MGL11	02G01310	02G01360	02G01360	SpB_MxAgave	SpB-MxAgave-YMX005537	SpB-MxAgave-YMX005537	SpB-Bra-SRR4074412	SpB-MxAgave-YMX005537	SpB-YPS138-SRR4074411	0.371924	0.0243323	0.0222119	0.0246439	0.176172	2.12184	2.11415	Mexican_Agave_2	6	9875	SAPA_YPS138_v1_chr_02	283131	293006
YPS138_02G01410_2_YPS138_02G01420	MGL11	02G01410	02G01420	02G01410	SpB_MxAgave	SpB-MxAgave-YMX005537	SpB-MxAgave-YMX005537	SpB-Bra-SRR4074412	SpB-MxAgave-YMX005537	SpB-Bra-SRR4074412	0.277995	0.0367995	0.031456	0.0553776	0.186123	2.61674	2.66787	Mexican_Agave_2	2	3533	SAPA_YPS138_v1_chr_02	301944	305477
YPS138_02G01410_2_YPS138_02G01420	MGL11	02G01410	02G01420	02G01420	SpB_MxAgave	SpB-MxAgave-YMX005537	SpB-MxAgave-YMX005537	SpB-Bra-SRR4074412	SpB-MxAgave-YMX005537	SpB-Bra-SRR4074412	0.277995	0.0367995	0.031456	0.0553776	0.186123	2.61674	2.66787	Mexican_Agave_2	2	3533	SAPA_YPS138_v1_chr_02	301944	305477
YPS138_02G01740_2_YPS138_02G01770	MGL11	02G01740	02G01770	02G01740	SpB_MxAgave	SpB_Undefined	SpB-YPS138-SRR4074411	SpB-MxAgave-YMX005537	SpB-YPS138-SRR4074411.SpB-MxAgave-YMX005537	SpB-Bra-SRR4074412	0.320405	0.0323106	0.0289148	0.0238179	0.177522	2.10896	2.01032	Mexican_Agave_2	4	7979	SAPA_YPS138_v1_chr_02	371557	379536
YPS138_02G01740_2_YPS138_02G01770	MGL11	02G01740	02G01770	02G01750	SpB_MxAgave	SpB_Undefined	SpB-YPS138-SRR4074411	SpB-MxAgave-YMX005537	SpB-YPS138-SRR4074411.SpB-MxAgave-YMX005537	SpB-Bra-SRR4074412	0.320405	0.0323106	0.0289148	0.0238179	0.177522	2.10896	2.01032	Mexican_Agave_2	4	7979	SAPA_YPS138_v1_chr_02	371557	379536
YPS138_02G01740_2_YPS138_02G01770	MGL11	02G01740	02G01770	02G01760	SpB_MxAgave	SpB_Undefined	SpB-YPS138-SRR4074411	SpB-MxAgave-YMX005537	SpB-YPS138-SRR4074411.SpB-MxAgave-YMX005537	SpB-Bra-SRR4074412	0.320405	0.0323106	0.0289148	0.0238179	0.177522	2.10896	2.01032	Mexican_Agave_2	4	7979	SAPA_YPS138_v1_chr_02	371557	379536
YPS138_02G01740_2_YPS138_02G01770	MGL11	02G01740	02G01770	02G01770	SpB_MxAgave	SpB_Undefined	SpB-YPS138-SRR4074411	SpB-MxAgave-YMX005537	SpB-YPS138-SRR4074411.SpB-MxAgave-YMX005537	SpB-Bra-SRR4074412	0.320405	0.0323106	0.0289148	0.0238179	0.177522	2.10896	2.01032	Mexican_Agave_2	4	7979	SAPA_YPS138_v1_chr_02	371557	379536
YPS138_05G02550_2_YPS138_05G02550	MGL11	05G02550	05G02550	05G02550	SpB_MxAgave	SpB-MxAgave-YMX005537	SpB-MxAgave-YMX005537	SpB-Bra-SRR4074412	SpB-MxAgave-YMX005537	SpC-SRR7500262.SpB-YPS138-SRR4074411.SpB-Bra-SRR4074412	0.398659	0.235663	0.0220825	0.26013	0.283305	0.410555	0.546472	Mexican_Agave_2	1	4688	SAPA_YPS138_v1_chr_05	552869	557557
YPS138_06G01150_2_YPS138_06G01190	MGL11	06G01150	06G01190	06G01150	SpB_MxAgave	SpB-MxAgave-YMX005537	SpB-MxAgave-YMX005537	SpB-YPS138-SRR4074411	SpB-MxAgave-YMX005537	SpB-Bra-SRR4074412	0.437146	0.0760778	0.0678107	0.0747308	0.116895	1.84033	1.90375	Mexican_Agave_2	5	13635	SAPA_YPS138_v1_chr_06	267796	281431
YPS138_06G01150_2_YPS138_06G01190	MGL11	06G01150	06G01190	06G01160	SpB_MxAgave	SpB-MxAgave-YMX005537	SpB-MxAgave-YMX005537	SpB-YPS138-SRR4074411	SpB-MxAgave-YMX005537	SpB-Bra-SRR4074412	0.437146	0.0760778	0.0678107	0.0747308	0.116895	1.84033	1.90375	Mexican_Agave_2	5	13635	SAPA_YPS138_v1_chr_06	267796	281431
YPS138_06G01150_2_YPS138_06G01190	MGL11	06G01150	06G01190	06G01170	SpB_MxAgave	SpB-MxAgave-YMX005537	SpB-MxAgave-YMX005537	SpB-YPS138-SRR4074411	SpB-MxAgave-YMX005537	SpB-Bra-SRR4074412	0.437146	0.0760778	0.0678107	0.0747308	0.116895	1.84033	1.90375	Mexican_Agave_2	5	13635	SAPA_YPS138_v1_chr_06	267796	281431
YPS138_06G01150_2_YPS138_06G01190	MGL11	06G01150	06G01190	06G01180	SpB_MxAgave	SpB-MxAgave-YMX005537	SpB-MxAgave-YMX005537	SpB-YPS138-SRR4074411	SpB-MxAgave-YMX005537	SpB-Bra-SRR4074412	0.437146	0.0760778	0.0678107	0.0747308	0.116895	1.84033	1.90375	Mexican_Agave_2	5	13635	SAPA_YPS138_v1_chr_06	267796	281431
YPS138_06G01150_2_YPS138_06G01190	MGL11	06G01150	06G01190	06G01190	SpB_MxAgave	SpB-MxAgave-YMX005537	SpB-MxAgave-YMX005537	SpB-YPS138-SRR4074411	SpB-MxAgave-YMX005537	SpB-Bra-SRR4074412	0.437146	0.0760778	0.0678107	0.0747308	0.116895	1.84033	1.90375	Mexican_Agave_2	5	13635	SAPA_YPS138_v1_chr_06	267796	281431
YPS138_07G00020_2_YPS138_07G00040	MGL11	07G00020	07G00040	07G00020	SpA	SpA-SRR4074385	SpA-SRR4074385	SpB-YPS138-SRR4074411	SpA-SRR4074385	SpB-Bra-SRR4074412.SpC-SRR7500262.SpB-YPS138-SRR4074411.SpB-MxAgave-YMX005537	0.00462514	0.0233688	0.0187436	0.0187436	0.0187436	0.203637	0.190065	Mexican_Agave_2	3	2704	SAPA_YPS138_v1_chr_07	8264	10968
YPS138_07G00020_2_YPS138_07G00040	MGL11	07G00020	07G00040	07G00030	SpA	SpA-SRR4074385	SpA-SRR4074385	SpB-YPS138-SRR4074411	SpA-SRR4074385	SpB-Bra-SRR4074412.SpC-SRR7500262.SpB-YPS138-SRR4074411.SpB-MxAgave-YMX005537	0.00462514	0.0233688	0.0187436	0.0187436	0.0187436	0.203637	0.190065	Mexican_Agave_2	3	2704	SAPA_YPS138_v1_chr_07	8264	10968
YPS138_07G00020_2_YPS138_07G00040	MGL11	07G00020	07G00040	07G00040	SpA	SpA-SRR4074385	SpA-SRR4074385	SpB-YPS138-SRR4074411	SpA-SRR4074385	SpB-Bra-SRR4074412.SpC-SRR7500262.SpB-YPS138-SRR4074411.SpB-MxAgave-YMX005537	0.00462514	0.0233688	0.0187436	0.0187436	0.0187436	0.203637	0.190065	Mexican_Agave_2	3	2704	SAPA_YPS138_v1_chr_07	8264	10968
YPS138_07G00250_2_YPS138_07G00260	MGL11	07G00250	07G00260	07G00250	SpB	SpB-MxAgave-YMX005537	SpB-MxAgave-YMX005537	SpB-YPS138-SRR4074411	SpB-MxAgave-YMX005537	SpB-YPS138-SRR4074411	0.348245	0.0236895	0.0184338	0.0184347	0.170038	2.36825	2.40969	Mexican_Agave_2	2	3042	SAPA_YPS138_v1_chr_07	56964	60006
YPS138_07G00250_2_YPS138_07G00260	MGL11	07G00250	07G00260	07G00260	SpB	SpB-MxAgave-YMX005537	SpB-MxAgave-YMX005537	SpB-YPS138-SRR4074411	SpB-MxAgave-YMX005537	SpB-YPS138-SRR4074411	0.348245	0.0236895	0.0184338	0.0184347	0.170038	2.36825	2.40969	Mexican_Agave_2	2	3042	SAPA_YPS138_v1_chr_07	56964	60006
YPS138_07G04440_2_YPS138_07G04460	MGL11	07G04440	07G04460	07G04440	NA	SpB-MxAgave-YMX005537	SpB-MxAgave-YMX005537	SpB-YPS138-SRR4074411	SpB-MxAgave-YMX005537	SpB-Bra-SRR4074412	0.0472231	0.0109216	0.00578547	0.00834881	0.0318072	0.157082	0.158523	Mexican_Agave_2	3	4314	SAPA_YPS138_v1_chr_07	924358	928672
YPS138_07G04440_2_YPS138_07G04460	MGL11	07G04440	07G04460	07G04450	NA	SpB-MxAgave-YMX005537	SpB-MxAgave-YMX005537	SpB-YPS138-SRR4074411	SpB-MxAgave-YMX005537	SpB-Bra-SRR4074412	0.0472231	0.0109216	0.00578547	0.00834881	0.0318072	0.157082	0.158523	Mexican_Agave_2	3	4314	SAPA_YPS138_v1_chr_07	924358	928672
YPS138_07G04440_2_YPS138_07G04460	MGL11	07G04440	07G04460	07G04460	NA	SpB-MxAgave-YMX005537	SpB-MxAgave-YMX005537	SpB-YPS138-SRR4074411	SpB-MxAgave-YMX005537	SpB-Bra-SRR4074412	0.0472231	0.0109216	0.00578547	0.00834881	0.0318072	0.157082	0.158523	Mexican_Agave_2	3	4314	SAPA_YPS138_v1_chr_07	924358	928672
YPS138_08G00210_2_YPS138_08G00240	MGL11	08G00210	08G00240	08G00210	SpB_Mx2	SpB_Undefined	SpB-Bra-SRR4074412	SpB-YPS138-SRR4074411	SpB-Bra-SRR4074412.SpB-MxAgave-YMX005537	SpB-YPS138-SRR4074411	0.325556	0.031459	0.0440492	0.0334746	0.160862	2.47691	2.41677	Mexican_Agave_2	4	5633	SAPA_YPS138_v1_chr_08	54786	60419
YPS138_08G00210_2_YPS138_08G00240	MGL11	08G00210	08G00240	08G00220	SpB_Mx2	SpB_Undefined	SpB-Bra-SRR4074412	SpB-YPS138-SRR4074411	SpB-Bra-SRR4074412.SpB-MxAgave-YMX005537	SpB-YPS138-SRR4074411	0.325556	0.031459	0.0440492	0.0334746	0.160862	2.47691	2.41677	Mexican_Agave_2	4	5633	SAPA_YPS138_v1_chr_08	54786	60419
YPS138_08G00210_2_YPS138_08G00240	MGL11	08G00210	08G00240	08G00230	SpB_Mx2	SpB_Undefined	SpB-Bra-SRR4074412	SpB-YPS138-SRR4074411	SpB-Bra-SRR4074412.SpB-MxAgave-YMX005537	SpB-YPS138-SRR4074411	0.325556	0.031459	0.0440492	0.0334746	0.160862	2.47691	2.41677	Mexican_Agave_2	4	5633	SAPA_YPS138_v1_chr_08	54786	60419
YPS138_08G00210_2_YPS138_08G00240	MGL11	08G00210	08G00240	08G00240	SpB_Mx2	SpB_Undefined	SpB-Bra-SRR4074412	SpB-YPS138-SRR4074411	SpB-Bra-SRR4074412.SpB-MxAgave-YMX005537	SpB-YPS138-SRR4074411	0.325556	0.031459	0.0440492	0.0334746	0.160862	2.47691	2.41677	Mexican_Agave_2	4	5633	SAPA_YPS138_v1_chr_08	54786	60419
YPS138_08G00270_2_YPS138_08G00340	MGL11	08G00270	08G00340	08G00270	SpB_MxAgave	SpB-Bra-SRR4074412	SpB-Bra-SRR4074412	SpB-MxAgave-YMX005537	SpB-Bra-SRR4074412	SpB-MxAgave-YMX005537	0.330913	0.0451907	0.0472793	0.049623	0.218794	2.16134	2.25115	Mexican_Agave_2	8	15428	SAPA_YPS138_v1_chr_08	64638	80066
YPS138_08G00270_2_YPS138_08G00340	MGL11	08G00270	08G00340	08G00280	SpB_MxAgave	SpB-Bra-SRR4074412	SpB-Bra-SRR4074412	SpB-MxAgave-YMX005537	SpB-Bra-SRR4074412	SpB-MxAgave-YMX005537	0.330913	0.0451907	0.0472793	0.049623	0.218794	2.16134	2.25115	Mexican_Agave_2	8	15428	SAPA_YPS138_v1_chr_08	64638	80066
YPS138_08G00270_2_YPS138_08G00340	MGL11	08G00270	08G00340	08G00290	SpB_MxAgave	SpB-Bra-SRR4074412	SpB-Bra-SRR4074412	SpB-MxAgave-YMX005537	SpB-Bra-SRR4074412	SpB-MxAgave-YMX005537	0.330913	0.0451907	0.0472793	0.049623	0.218794	2.16134	2.25115	Mexican_Agave_2	8	15428	SAPA_YPS138_v1_chr_08	64638	80066
YPS138_08G00270_2_YPS138_08G00340	MGL11	08G00270	08G00340	08G00300	SpB_MxAgave	SpB-Bra-SRR4074412	SpB-Bra-SRR4074412	SpB-MxAgave-YMX005537	SpB-Bra-SRR4074412	SpB-MxAgave-YMX005537	0.330913	0.0451907	0.0472793	0.049623	0.218794	2.16134	2.25115	Mexican_Agave_2	8	15428	SAPA_YPS138_v1_chr_08	64638	80066
YPS138_08G00270_2_YPS138_08G00340	MGL11	08G00270	08G00340	08G00310	SpB_MxAgave	SpB-Bra-SRR4074412	SpB-Bra-SRR4074412	SpB-MxAgave-YMX005537	SpB-Bra-SRR4074412	SpB-MxAgave-YMX005537	0.330913	0.0451907	0.0472793	0.049623	0.218794	2.16134	2.25115	Mexican_Agave_2	8	15428	SAPA_YPS138_v1_chr_08	64638	80066
YPS138_08G00270_2_YPS138_08G00340	MGL11	08G00270	08G00340	08G00320	SpB_MxAgave	SpB-Bra-SRR4074412	SpB-Bra-SRR4074412	SpB-MxAgave-YMX005537	SpB-Bra-SRR4074412	SpB-MxAgave-YMX005537	0.330913	0.0451907	0.0472793	0.049623	0.218794	2.16134	2.25115	Mexican_Agave_2	8	15428	SAPA_YPS138_v1_chr_08	64638	80066
YPS138_08G00270_2_YPS138_08G00340	MGL11	08G00270	08G00340	08G00330	SpB_MxAgave	SpB-Bra-SRR4074412	SpB-Bra-SRR4074412	SpB-MxAgave-YMX005537	SpB-Bra-SRR4074412	SpB-MxAgave-YMX005537	0.330913	0.0451907	0.0472793	0.049623	0.218794	2.16134	2.25115	Mexican_Agave_2	8	15428	SAPA_YPS138_v1_chr_08	64638	80066
YPS138_08G00270_2_YPS138_08G00340	MGL11	08G00270	08G00340	08G00340	SpB_MxAgave	SpB-Bra-SRR4074412	SpB-Bra-SRR4074412	SpB-MxAgave-YMX005537	SpB-Bra-SRR4074412	SpB-MxAgave-YMX005537	0.330913	0.0451907	0.0472793	0.049623	0.218794	2.16134	2.25115	Mexican_Agave_2	8	15428	SAPA_YPS138_v1_chr_08	64638	80066
YPS138_08G00420_2_YPS138_08G00430	MGL11	08G00420	08G00430	08G00420	NA	SpB_Undefined	SpB-YPS138-SRR4074411	SpB-Bra-SRR4074412	SpB-MxAgave-YMX005537	SpB-Bra-SRR4074412	0.0318721	0.00347679	0.00463443	0.00290054	0.0181069	0.113476	0.106682	Mexican_Agave_2	2	2504	SAPA_YPS138_v1_chr_08	91032	93536
YPS138_08G00420_2_YPS138_08G00430	MGL11	08G00420	08G00430	08G00430	NA	SpB_Undefined	SpB-YPS138-SRR4074411	SpB-Bra-SRR4074412	SpB-MxAgave-YMX005537	SpB-Bra-SRR4074412	0.0318721	0.00347679	0.00463443	0.00290054	0.0181069	0.113476	0.106682	Mexican_Agave_2	2	2504	SAPA_YPS138_v1_chr_08	91032	93536
YPS138_08G02180_2_YPS138_08G02210	MGL11	08G02180	08G02210	08G02180	SpB_Mx2	SpB-YPS138-SRR4074411	SpB-YPS138-SRR4074411	SpB-Bra-SRR4074412	SpB-YPS138-SRR4074411	SpB-Bra-SRR4074412	0.29424	0.034956	0.102463	0.0298765	0.137425	2.25972	2.192	Mexican_Agave_2	4	9769	SAPA_YPS138_v1_chr_08	440718	450487
YPS138_08G02180_2_YPS138_08G02210	MGL11	08G02180	08G02210	08G02190	SpB_Mx2	SpB-YPS138-SRR4074411	SpB-YPS138-SRR4074411	SpB-Bra-SRR4074412	SpB-YPS138-SRR4074411	SpB-Bra-SRR4074412	0.29424	0.034956	0.102463	0.0298765	0.137425	2.25972	2.192	Mexican_Agave_2	4	9769	SAPA_YPS138_v1_chr_08	440718	450487
YPS138_08G02180_2_YPS138_08G02210	MGL11	08G02180	08G02210	08G02200	SpB_Mx2	SpB-YPS138-SRR4074411	SpB-YPS138-SRR4074411	SpB-Bra-SRR4074412	SpB-YPS138-SRR4074411	SpB-Bra-SRR4074412	0.29424	0.034956	0.102463	0.0298765	0.137425	2.25972	2.192	Mexican_Agave_2	4	9769	SAPA_YPS138_v1_chr_08	440718	450487
YPS138_08G02180_2_YPS138_08G02210	MGL11	08G02180	08G02210	08G02210	SpB_Mx2	SpB-YPS138-SRR4074411	SpB-YPS138-SRR4074411	SpB-Bra-SRR4074412	SpB-YPS138-SRR4074411	SpB-Bra-SRR4074412	0.29424	0.034956	0.102463	0.0298765	0.137425	2.25972	2.192	Mexican_Agave_2	4	9769	SAPA_YPS138_v1_chr_08	440718	450487
YPS138_08G02470_2_YPS138_08G02500	MGL11	08G02470	08G02500	08G02470	SpB	Sp_American	SpB-Bra-SRR4074412	SpB-YPS138-SRR4074411	SpB-YPS138-SRR4074411.SpB-Bra-SRR4074412.SpB-MxAgave-YMX005537	SpC-SRR7500262	0.390568	0.0480478	0.0624189	0.0506815	0.211464	2.22917	2.30159	Mexican_Agave_2	4	6721	SAPA_YPS138_v1_chr_08	494824	501545
YPS138_08G02470_2_YPS138_08G02500	MGL11	08G02470	08G02500	08G02480	SpB	Sp_American	SpB-Bra-SRR4074412	SpB-YPS138-SRR4074411	SpB-YPS138-SRR4074411.SpB-Bra-SRR4074412.SpB-MxAgave-YMX005537	SpC-SRR7500262	0.390568	0.0480478	0.0624189	0.0506815	0.211464	2.22917	2.30159	Mexican_Agave_2	4	6721	SAPA_YPS138_v1_chr_08	494824	501545
YPS138_08G02470_2_YPS138_08G02500	MGL11	08G02470	08G02500	08G02490	SpB	Sp_American	SpB-Bra-SRR4074412	SpB-YPS138-SRR4074411	SpB-YPS138-SRR4074411.SpB-Bra-SRR4074412.SpB-MxAgave-YMX005537	SpC-SRR7500262	0.390568	0.0480478	0.0624189	0.0506815	0.211464	2.22917	2.30159	Mexican_Agave_2	4	6721	SAPA_YPS138_v1_chr_08	494824	501545
YPS138_08G02470_2_YPS138_08G02500	MGL11	08G02470	08G02500	08G02500	SpB	Sp_American	SpB-Bra-SRR4074412	SpB-YPS138-SRR4074411	SpB-YPS138-SRR4074411.SpB-Bra-SRR4074412.SpB-MxAgave-YMX005537	SpC-SRR7500262	0.390568	0.0480478	0.0624189	0.0506815	0.211464	2.22917	2.30159	Mexican_Agave_2	4	6721	SAPA_YPS138_v1_chr_08	494824	501545
YPS138_08G02525_2_YPS138_08G02550	MGL11	08G02525	08G02550	08G02525	SpB	SpA-SRR4074385	SpA-SRR4074385	WINE-JS445c1SAPA	SpA-SRR4074385	WINE-JS445c1SAPA	0.440841	0.440843	0.440843	0.440843	0.440843	0.440843	0.440842	Mexican_Agave_2	4	7439	SAPA_YPS138_v1_chr_08	515470	522909
YPS138_08G02525_2_YPS138_08G02550	MGL11	08G02525	08G02550	08G02530	SpB	SpA-SRR4074385	SpA-SRR4074385	WINE-JS445c1SAPA	SpA-SRR4074385	WINE-JS445c1SAPA	0.440841	0.440843	0.440843	0.440843	0.440843	0.440843	0.440842	Mexican_Agave_2	4	7439	SAPA_YPS138_v1_chr_08	515470	522909
YPS138_08G02525_2_YPS138_08G02550	MGL11	08G02525	08G02550	08G02540	SpB	SpA-SRR4074385	SpA-SRR4074385	WINE-JS445c1SAPA	SpA-SRR4074385	WINE-JS445c1SAPA	0.440841	0.440843	0.440843	0.440843	0.440843	0.440843	0.440842	Mexican_Agave_2	4	7439	SAPA_YPS138_v1_chr_08	515470	522909
YPS138_08G02525_2_YPS138_08G02550	MGL11	08G02525	08G02550	08G02550	SpB	SpA-SRR4074385	SpA-SRR4074385	WINE-JS445c1SAPA	SpA-SRR4074385	WINE-JS445c1SAPA	0.440841	0.440843	0.440843	0.440843	0.440843	0.440843	0.440842	Mexican_Agave_2	4	7439	SAPA_YPS138_v1_chr_08	515470	522909
YPS138_09G00030_2_YPS138_09G00050	MGL11	09G00030	09G00050	09G00030	SpB	SpB-YPS138-SRR4074411	SpB-YPS138-SRR4074411	WINE-JS445c1SAPA	SpB-YPS138-SRR4074411	SpB-Bra-SRR4074412.SpC-SRR7500262.SpB-MxAgave-YMX005537	0.260744	0.236534	0.288818	0.0522849	0.236535	0.421841	0.219167	Mexican_Agave_2	3	6217	SAPA_YPS138_v1_chr_09	5927	12144
YPS138_09G00030_2_YPS138_09G00050	MGL11	09G00030	09G00050	09G00040	SpB	SpB-YPS138-SRR4074411	SpB-YPS138-SRR4074411	WINE-JS445c1SAPA	SpB-YPS138-SRR4074411	SpB-Bra-SRR4074412.SpC-SRR7500262.SpB-MxAgave-YMX005537	0.260744	0.236534	0.288818	0.0522849	0.236535	0.421841	0.219167	Mexican_Agave_2	3	6217	SAPA_YPS138_v1_chr_09	5927	12144
YPS138_09G00030_2_YPS138_09G00050	MGL11	09G00030	09G00050	09G00050	SpB	SpB-YPS138-SRR4074411	SpB-YPS138-SRR4074411	WINE-JS445c1SAPA	SpB-YPS138-SRR4074411	SpB-Bra-SRR4074412.SpC-SRR7500262.SpB-MxAgave-YMX005537	0.260744	0.236534	0.288818	0.0522849	0.236535	0.421841	0.219167	Mexican_Agave_2	3	6217	SAPA_YPS138_v1_chr_09	5927	12144
YPS138_09G00070_2_YPS138_09G00130	MGL11	09G00070	09G00130	09G00070	SpA	SpA-SRR4074385	SpA-SRR4074385	SpB-YPS138-SRR4074411	SpA-SRR4074385	SpC-SRR7500262.SpB-MxAgave-YMX005537.SpB-YPS138-SRR4074411.SpB-Bra-SRR4074412	0.00365974	0.0566824	0.0595235	0.0556539	0.057601	0.158913	0.157739	Mexican_Agave_2	7	17261	SAPA_YPS138_v1_chr_09	22218	39479
YPS138_09G00070_2_YPS138_09G00130	MGL11	09G00070	09G00130	09G00080	SpA	SpA-SRR4074385	SpA-SRR4074385	SpB-YPS138-SRR4074411	SpA-SRR4074385	SpC-SRR7500262.SpB-MxAgave-YMX005537.SpB-YPS138-SRR4074411.SpB-Bra-SRR4074412	0.00365974	0.0566824	0.0595235	0.0556539	0.057601	0.158913	0.157739	Mexican_Agave_2	7	17261	SAPA_YPS138_v1_chr_09	22218	39479
YPS138_09G00070_2_YPS138_09G00130	MGL11	09G00070	09G00130	09G00090	SpA	SpA-SRR4074385	SpA-SRR4074385	SpB-YPS138-SRR4074411	SpA-SRR4074385	SpC-SRR7500262.SpB-MxAgave-YMX005537.SpB-YPS138-SRR4074411.SpB-Bra-SRR4074412	0.00365974	0.0566824	0.0595235	0.0556539	0.057601	0.158913	0.157739	Mexican_Agave_2	7	17261	SAPA_YPS138_v1_chr_09	22218	39479
YPS138_09G00070_2_YPS138_09G00130	MGL11	09G00070	09G00130	09G00100	SpA	SpA-SRR4074385	SpA-SRR4074385	SpB-YPS138-SRR4074411	SpA-SRR4074385	SpC-SRR7500262.SpB-MxAgave-YMX005537.SpB-YPS138-SRR4074411.SpB-Bra-SRR4074412	0.00365974	0.0566824	0.0595235	0.0556539	0.057601	0.158913	0.157739	Mexican_Agave_2	7	17261	SAPA_YPS138_v1_chr_09	22218	39479
YPS138_09G00070_2_YPS138_09G00130	MGL11	09G00070	09G00130	09G00110	SpA	SpA-SRR4074385	SpA-SRR4074385	SpB-YPS138-SRR4074411	SpA-SRR4074385	SpC-SRR7500262.SpB-MxAgave-YMX005537.SpB-YPS138-SRR4074411.SpB-Bra-SRR4074412	0.00365974	0.0566824	0.0595235	0.0556539	0.057601	0.158913	0.157739	Mexican_Agave_2	7	17261	SAPA_YPS138_v1_chr_09	22218	39479
YPS138_09G00070_2_YPS138_09G00130	MGL11	09G00070	09G00130	09G00120	SpA	SpA-SRR4074385	SpA-SRR4074385	SpB-YPS138-SRR4074411	SpA-SRR4074385	SpC-SRR7500262.SpB-MxAgave-YMX005537.SpB-YPS138-SRR4074411.SpB-Bra-SRR4074412	0.00365974	0.0566824	0.0595235	0.0556539	0.057601	0.158913	0.157739	Mexican_Agave_2	7	17261	SAPA_YPS138_v1_chr_09	22218	39479
YPS138_09G00070_2_YPS138_09G00130	MGL11	09G00070	09G00130	09G00130	SpA	SpA-SRR4074385	SpA-SRR4074385	SpB-YPS138-SRR4074411	SpA-SRR4074385	SpC-SRR7500262.SpB-MxAgave-YMX005537.SpB-YPS138-SRR4074411.SpB-Bra-SRR4074412	0.00365974	0.0566824	0.0595235	0.0556539	0.057601	0.158913	0.157739	Mexican_Agave_2	7	17261	SAPA_YPS138_v1_chr_09	22218	39479
YPS138_10G00440_2_YPS138_10G00440	MGL11	10G00440	10G00440	10G00440	SpA	SpA-SRR4074385	SpA-SRR4074385	SpB-Bra-SRR4074412	SpA-SRR4074385	SpB-YPS138-SRR4074411.SpB-MxAgave-YMX005537.SpB-Bra-SRR4074412.SpC-SRR7500262	2e-06	0.0024707	0.00329075	0.00247093	0.00493779	0.00411654	0.00411654	Mexican_Agave_2	1	284	SAPA_YPS138_v1_chr_10	90180	90464
YPS138_10G01140_2_YPS138_10G01170	MGL11	10G01140	10G01170	10G01140	SpB_MxAgave	SpB-MxAgave-YMX005537	SpB-MxAgave-YMX005537	SpB-YPS138-SRR4074411	SpB-MxAgave-YMX005537	SpB-Bra-SRR4074412	0.317777	0.027239	0.0130366	0.0260606	0.16251	3.00684	2.97301	Mexican_Agave_2	4	9191	SAPA_YPS138_v1_chr_10	246723	255914
YPS138_10G01140_2_YPS138_10G01170	MGL11	10G01140	10G01170	10G01150	SpB_MxAgave	SpB-MxAgave-YMX005537	SpB-MxAgave-YMX005537	SpB-YPS138-SRR4074411	SpB-MxAgave-YMX005537	SpB-Bra-SRR4074412	0.317777	0.027239	0.0130366	0.0260606	0.16251	3.00684	2.97301	Mexican_Agave_2	4	9191	SAPA_YPS138_v1_chr_10	246723	255914
YPS138_10G01140_2_YPS138_10G01170	MGL11	10G01140	10G01170	10G01160	SpB_MxAgave	SpB-MxAgave-YMX005537	SpB-MxAgave-YMX005537	SpB-YPS138-SRR4074411	SpB-MxAgave-YMX005537	SpB-Bra-SRR4074412	0.317777	0.027239	0.0130366	0.0260606	0.16251	3.00684	2.97301	Mexican_Agave_2	4	9191	SAPA_YPS138_v1_chr_10	246723	255914
YPS138_10G01140_2_YPS138_10G01170	MGL11	10G01140	10G01170	10G01170	SpB_MxAgave	SpB-MxAgave-YMX005537	SpB-MxAgave-YMX005537	SpB-YPS138-SRR4074411	SpB-MxAgave-YMX005537	SpB-Bra-SRR4074412	0.317777	0.027239	0.0130366	0.0260606	0.16251	3.00684	2.97301	Mexican_Agave_2	4	9191	SAPA_YPS138_v1_chr_10	246723	255914
YPS138_11G00010_2_YPS138_11G00010	MGL11	11G00010	11G00010	11G00010	SpB_MxAgave	Sp_American	SpC-SRR7500262	SpB-Bra-SRR4074412	SpB-Bra-SRR4074412.SpB-MxAgave-YMX005537	SpC-SRR7500262	9	3e-06	3e-06	9	3e-06	9	9	Mexican_Agave_2	1	1133	SAPA_YPS138_v1_chr_11	1910	3043
YPS138_13G00050_2_YPS138_13G00050	MGL11	13G00050	13G00050	13G00050	SpB_MxAgave	SpB-MxAgave-YMX005537	SpB-MxAgave-YMX005537	WINE-JS445c1SAPA	SpB-MxAgave-YMX005537	SpC-SRR7500262.SpB-Bra-SRR4074412.SpA-SRR4074385.WINE-JS445c1SAPA.SpB-YPS138-SRR4074411	8.99997	8.99997	2e-06	8.99997	8.99997	8.99997	8.99997	Mexican_Agave_2	1	1214	SAPA_YPS138_v1_chr_13	13895	15109
YPS138_14G00050_2_YPS138_14G00050	MGL11	14G00050	14G00050	14G00050	SpB	SpB-MxAgave-YMX005537	SpB-MxAgave-YMX005537	SpB-YPS138-SRR4074411	SpB-MxAgave-YMX005537	SpB-Bra-SRR4074412.SpB-YPS138-SRR4074411.SpC-SRR7500262	0.226625	0.112478	0.112476	0.112478	0.112478	0.634589	0.634589	Mexican_Agave_2	1	1130	SAPA_YPS138_v1_chr_14	17084	18214
YPS138_14G03600_2_YPS138_14G03640	MGL11	14G03600	14G03640	14G03600	SpB_MxAgave	SpB-MxAgave-YMX005537	SpB-MxAgave-YMX005537	SpB-YPS138-SRR4074411	SpB-MxAgave-YMX005537	SpC-SRR7500262	0.50353	0.0817518	0.00540096	0.0574679	0.061821	1.93654	1.99718	Mexican_Agave_2	5	10103	SAPA_YPS138_v1_chr_14	723895	733998
YPS138_14G03600_2_YPS138_14G03640	MGL11	14G03600	14G03640	14G03610	SpB_MxAgave	SpB-MxAgave-YMX005537	SpB-MxAgave-YMX005537	SpB-YPS138-SRR4074411	SpB-MxAgave-YMX005537	SpC-SRR7500262	0.50353	0.0817518	0.00540096	0.0574679	0.061821	1.93654	1.99718	Mexican_Agave_2	5	10103	SAPA_YPS138_v1_chr_14	723895	733998
YPS138_14G03600_2_YPS138_14G03640	MGL11	14G03600	14G03640	14G03620	SpB_MxAgave	SpB-MxAgave-YMX005537	SpB-MxAgave-YMX005537	SpB-YPS138-SRR4074411	SpB-MxAgave-YMX005537	SpC-SRR7500262	0.50353	0.0817518	0.00540096	0.0574679	0.061821	1.93654	1.99718	Mexican_Agave_2	5	10103	SAPA_YPS138_v1_chr_14	723895	733998
YPS138_14G03600_2_YPS138_14G03640	MGL11	14G03600	14G03640	14G03630	SpB_MxAgave	SpB-MxAgave-YMX005537	SpB-MxAgave-YMX005537	SpB-YPS138-SRR4074411	SpB-MxAgave-YMX005537	SpC-SRR7500262	0.50353	0.0817518	0.00540096	0.0574679	0.061821	1.93654	1.99718	Mexican_Agave_2	5	10103	SAPA_YPS138_v1_chr_14	723895	733998
YPS138_14G03600_2_YPS138_14G03640	MGL11	14G03600	14G03640	14G03640	SpB_MxAgave	SpB-MxAgave-YMX005537	SpB-MxAgave-YMX005537	SpB-YPS138-SRR4074411	SpB-MxAgave-YMX005537	SpC-SRR7500262	0.50353	0.0817518	0.00540096	0.0574679	0.061821	1.93654	1.99718	Mexican_Agave_2	5	10103	SAPA_YPS138_v1_chr_14	723895	733998
YPS138_15G00060_2_YPS138_15G00090	MGL11	15G00060	15G00090	15G00060	SpB	SpB_Undefined	SpB-Bra-SRR4074412	SpB-YPS138-SRR4074411	SpB-YPS138-SRR4074411.SpB-MxAgave-YMX005537	SpB-Bra-SRR4074412	0.0747757	0.00828005	0.00892057	0.00828095	0.0305767	0.156661	0.15894	Mexican_Agave_2	4	9930	SAPA_YPS138_v1_chr_15	22236	32166
YPS138_15G00060_2_YPS138_15G00090	MGL11	15G00060	15G00090	15G00070	SpB	SpB_Undefined	SpB-Bra-SRR4074412	SpB-YPS138-SRR4074411	SpB-YPS138-SRR4074411.SpB-MxAgave-YMX005537	SpB-Bra-SRR4074412	0.0747757	0.00828005	0.00892057	0.00828095	0.0305767	0.156661	0.15894	Mexican_Agave_2	4	9930	SAPA_YPS138_v1_chr_15	22236	32166
YPS138_15G00060_2_YPS138_15G00090	MGL11	15G00060	15G00090	15G00080	SpB	SpB_Undefined	SpB-Bra-SRR4074412	SpB-YPS138-SRR4074411	SpB-YPS138-SRR4074411.SpB-MxAgave-YMX005537	SpB-Bra-SRR4074412	0.0747757	0.00828005	0.00892057	0.00828095	0.0305767	0.156661	0.15894	Mexican_Agave_2	4	9930	SAPA_YPS138_v1_chr_15	22236	32166
YPS138_15G00060_2_YPS138_15G00090	MGL11	15G00060	15G00090	15G00090	SpB	SpB_Undefined	SpB-Bra-SRR4074412	SpB-YPS138-SRR4074411	SpB-YPS138-SRR4074411.SpB-MxAgave-YMX005537	SpB-Bra-SRR4074412	0.0747757	0.00828005	0.00892057	0.00828095	0.0305767	0.156661	0.15894	Mexican_Agave_2	4	9930	SAPA_YPS138_v1_chr_15	22236	32166
YPS138_15G00120_2_YPS138_15G00130	MGL11	15G00120	15G00130	15G00120	SpB	SpB-MxAgave-YMX005537	SpB-MxAgave-YMX005537	SpB-YPS138-SRR4074411	SpB-MxAgave-YMX005537	SpB-YPS138-SRR4074411	0.0890531	0.0327667	0.0219294	0.0284142	0.0618693	0.345177	0.35021	Mexican_Agave_2	2	1510	SAPA_YPS138_v1_chr_15	35358	36868
YPS138_15G00120_2_YPS138_15G00130	MGL11	15G00120	15G00130	15G00130	SpB	SpB-MxAgave-YMX005537	SpB-MxAgave-YMX005537	SpB-YPS138-SRR4074411	SpB-MxAgave-YMX005537	SpB-YPS138-SRR4074411	0.0890531	0.0327667	0.0219294	0.0284142	0.0618693	0.345177	0.35021	Mexican_Agave_2	2	1510	SAPA_YPS138_v1_chr_15	35358	36868
YPS138_15G00290_2_YPS138_15G00290	MGL11	15G00290	15G00290	15G00290	NA	SpB-YPS138-SRR4074411	SpB-YPS138-SRR4074411	SpB-Bra-SRR4074412	SpB-YPS138-SRR4074411	SpB-Bra-SRR4074412	0.0238689	0.00789962	0.0200049	2e-06	0.0239889	0.173842	0.163713	Mexican_Agave_2	1	554	SAPA_YPS138_v1_chr_15	64894	65448
YPS138_16G00010_2_YPS138_16G00010	MGL11	16G00010	16G00010	16G00010	SpB	SpB-MxAgave-YMX005537	SpB-MxAgave-YMX005537	WINE-JS445c1SAPA	SpB-MxAgave-YMX005537	SpA-SRR4074385.SpC-SRR7500262	0.194818	4e-06	2e-06	4e-06	4e-06	4e-06	4e-06	Mexican_Agave_2	1	1133	SAPA_YPS138_v1_chr_16	1824	2957
YPS138_01G00820_2_YPS138_01G00830	MGL21	01G00820	01G00830	01G00820	SpB	SpB_Undefined	SpB-YPS138-SRR4074411	SpB-Bra-SRR4074412	SpB-YPS138-SRR4074411.SpB-Bra-SRR4074412	SpB-MxAgave-YMX005537	0.27233	0.0414257	0.0829238	0.0351472	0.186145	1.39628	1.39533	Mexican_Agave_2	2	20679	SAPA_YPS138_v1_chr_01	208970	229649
YPS138_01G00820_2_YPS138_01G00830	MGL21	01G00820	01G00830	01G00830	SpB	SpB_Undefined	SpB-YPS138-SRR4074411	SpB-Bra-SRR4074412	SpB-YPS138-SRR4074411.SpB-Bra-SRR4074412	SpB-MxAgave-YMX005537	0.27233	0.0414257	0.0829238	0.0351472	0.186145	1.39628	1.39533	Mexican_Agave_2	2	20679	SAPA_YPS138_v1_chr_01	208970	229649
YPS138_02G01310_2_YPS138_02G01360	MGL21	02G01310	02G01360	02G01310	SpB_MxAgave	SpB-MxAgave-YMX005537	SpB-MxAgave-YMX005537	SpB-Bra-SRR4074412	SpB-MxAgave-YMX005537	SpB-YPS138-SRR4074411	0.371936	0.0243323	0.0222119	0.0246439	0.176172	2.12194	2.11403	Mexican_Agave_2	6	9875	SAPA_YPS138_v1_chr_02	283131	293006
YPS138_02G01310_2_YPS138_02G01360	MGL21	02G01310	02G01360	02G01320	SpB_MxAgave	SpB-MxAgave-YMX005537	SpB-MxAgave-YMX005537	SpB-Bra-SRR4074412	SpB-MxAgave-YMX005537	SpB-YPS138-SRR4074411	0.371936	0.0243323	0.0222119	0.0246439	0.176172	2.12194	2.11403	Mexican_Agave_2	6	9875	SAPA_YPS138_v1_chr_02	283131	293006
YPS138_02G01310_2_YPS138_02G01360	MGL21	02G01310	02G01360	02G01330	SpB_MxAgave	SpB-MxAgave-YMX005537	SpB-MxAgave-YMX005537	SpB-Bra-SRR4074412	SpB-MxAgave-YMX005537	SpB-YPS138-SRR4074411	0.371936	0.0243323	0.0222119	0.0246439	0.176172	2.12194	2.11403	Mexican_Agave_2	6	9875	SAPA_YPS138_v1_chr_02	283131	293006
YPS138_02G01310_2_YPS138_02G01360	MGL21	02G01310	02G01360	02G01340	SpB_MxAgave	SpB-MxAgave-YMX005537	SpB-MxAgave-YMX005537	SpB-Bra-SRR4074412	SpB-MxAgave-YMX005537	SpB-YPS138-SRR4074411	0.371936	0.0243323	0.0222119	0.0246439	0.176172	2.12194	2.11403	Mexican_Agave_2	6	9875	SAPA_YPS138_v1_chr_02	283131	293006
YPS138_02G01310_2_YPS138_02G01360	MGL21	02G01310	02G01360	02G01350	SpB_MxAgave	SpB-MxAgave-YMX005537	SpB-MxAgave-YMX005537	SpB-Bra-SRR4074412	SpB-MxAgave-YMX005537	SpB-YPS138-SRR4074411	0.371936	0.0243323	0.0222119	0.0246439	0.176172	2.12194	2.11403	Mexican_Agave_2	6	9875	SAPA_YPS138_v1_chr_02	283131	293006
YPS138_02G01310_2_YPS138_02G01360	MGL21	02G01310	02G01360	02G01360	SpB_MxAgave	SpB-MxAgave-YMX005537	SpB-MxAgave-YMX005537	SpB-Bra-SRR4074412	SpB-MxAgave-YMX005537	SpB-YPS138-SRR4074411	0.371936	0.0243323	0.0222119	0.0246439	0.176172	2.12194	2.11403	Mexican_Agave_2	6	9875	SAPA_YPS138_v1_chr_02	283131	293006
YPS138_02G01410_2_YPS138_02G01420	MGL21	02G01410	02G01420	02G01410	SpB_MxAgave	SpB-MxAgave-YMX005537	SpB-MxAgave-YMX005537	SpB-Bra-SRR4074412	SpB-MxAgave-YMX005537	SpB-Bra-SRR4074412	0.256548	0.0152424	0.0101287	0.0333413	0.163594	2.57369	2.62482	Mexican_Agave_2	2	3533	SAPA_YPS138_v1_chr_02	301944	305477
YPS138_02G01410_2_YPS138_02G01420	MGL21	02G01410	02G01420	02G01420	SpB_MxAgave	SpB-MxAgave-YMX005537	SpB-MxAgave-YMX005537	SpB-Bra-SRR4074412	SpB-MxAgave-YMX005537	SpB-Bra-SRR4074412	0.256548	0.0152424	0.0101287	0.0333413	0.163594	2.57369	2.62482	Mexican_Agave_2	2	3533	SAPA_YPS138_v1_chr_02	301944	305477
YPS138_02G01740_2_YPS138_02G01770	MGL21	02G01740	02G01770	02G01740	SpB_MxAgave	SpB_Undefined	SpB-YPS138-SRR4074411	SpB-MxAgave-YMX005537	SpB-YPS138-SRR4074411.SpB-MxAgave-YMX005537	SpB-Bra-SRR4074412	0.317612	0.0289248	0.0255232	0.0204182	0.174412	2.10682	2.00792	Mexican_Agave_2	4	7979	SAPA_YPS138_v1_chr_02	371557	379536
YPS138_02G01740_2_YPS138_02G01770	MGL21	02G01740	02G01770	02G01750	SpB_MxAgave	SpB_Undefined	SpB-YPS138-SRR4074411	SpB-MxAgave-YMX005537	SpB-YPS138-SRR4074411.SpB-MxAgave-YMX005537	SpB-Bra-SRR4074412	0.317612	0.0289248	0.0255232	0.0204182	0.174412	2.10682	2.00792	Mexican_Agave_2	4	7979	SAPA_YPS138_v1_chr_02	371557	379536
YPS138_02G01740_2_YPS138_02G01770	MGL21	02G01740	02G01770	02G01760	SpB_MxAgave	SpB_Undefined	SpB-YPS138-SRR4074411	SpB-MxAgave-YMX005537	SpB-YPS138-SRR4074411.SpB-MxAgave-YMX005537	SpB-Bra-SRR4074412	0.317612	0.0289248	0.0255232	0.0204182	0.174412	2.10682	2.00792	Mexican_Agave_2	4	7979	SAPA_YPS138_v1_chr_02	371557	379536
YPS138_02G01740_2_YPS138_02G01770	MGL21	02G01740	02G01770	02G01770	SpB_MxAgave	SpB_Undefined	SpB-YPS138-SRR4074411	SpB-MxAgave-YMX005537	SpB-YPS138-SRR4074411.SpB-MxAgave-YMX005537	SpB-Bra-SRR4074412	0.317612	0.0289248	0.0255232	0.0204182	0.174412	2.10682	2.00792	Mexican_Agave_2	4	7979	SAPA_YPS138_v1_chr_02	371557	379536
YPS138_04G00050_2_YPS138_04G00060	MGL21	04G00050	04G00060	04G00050	SpB_MxAgave	SpA-SRR4074385	SpA-SRR4074385	SpB-Bra-SRR4074412	SpA-SRR4074385	SpB-Bra-SRR4074412.SpB-YPS138-SRR4074411.SpB-MxAgave-YMX005537	0.250015	0.286216	0.286217	0.286217	0.631786	0.591688	0.535972	Mexican_Agave_2	2	2441	SAPA_YPS138_v1_chr_04	18195	20636
YPS138_04G00050_2_YPS138_04G00060	MGL21	04G00050	04G00060	04G00060	SpB_MxAgave	SpA-SRR4074385	SpA-SRR4074385	SpB-Bra-SRR4074412	SpA-SRR4074385	SpB-Bra-SRR4074412.SpB-YPS138-SRR4074411.SpB-MxAgave-YMX005537	0.250015	0.286216	0.286217	0.286217	0.631786	0.591688	0.535972	Mexican_Agave_2	2	2441	SAPA_YPS138_v1_chr_04	18195	20636
YPS138_04G07090_2_YPS138_04G07090	MGL21	04G07090	04G07090	04G07090	NA	Sp_American	SpB-YPS138-SRR4074411	SpB-MxAgave-YMX005537	SpB-YPS138-SRR4074411.SpB-Bra-SRR4074412.SpB-MxAgave-YMX005537	SpC-SRR7500262	0.062458	0.0198176	0.0198176	0.0178683	0.0379154	0.238108	0.229703	Mexican_Agave_2	1	1034	SAPA_YPS138_v1_chr_04	1466895	1467929
YPS138_05G02550_2_YPS138_05G02550	MGL21	05G02550	05G02550	05G02550	SpB_MxAgave	SpB-MxAgave-YMX005537	SpB-MxAgave-YMX005537	SpB-Bra-SRR4074412	SpB-MxAgave-YMX005537	SpC-SRR7500262.SpB-YPS138-SRR4074411.SpB-Bra-SRR4074412	0.416041	0.245849	0.021794	0.269374	0.289165	0.428899	0.558652	Mexican_Agave_2	1	4688	SAPA_YPS138_v1_chr_05	552869	557557
YPS138_06G00020_2_YPS138_06G00050	MGL21	06G00020	06G00050	06G00020	SpA	SpA-SRR4074385	SpA-SRR4074385	WINE-JS445c1SAPA	SpA-SRR4074385	SpB-Bra-SRR4074412.SpB-MxAgave-YMX005537.SpB-YPS138-SRR4074411.WINE-JS445c1SAPA.SpC-SRR7500262	2e-06	0.00306497	0.00306611	0.00245516	0.00245516	0.00367994	0.00245516	Mexican_Agave_2	4	11493	SAPA_YPS138_v1_chr_06	10135	21628
YPS138_06G00020_2_YPS138_06G00050	MGL21	06G00020	06G00050	06G00030	SpA	SpA-SRR4074385	SpA-SRR4074385	WINE-JS445c1SAPA	SpA-SRR4074385	SpB-Bra-SRR4074412.SpB-MxAgave-YMX005537.SpB-YPS138-SRR4074411.WINE-JS445c1SAPA.SpC-SRR7500262	2e-06	0.00306497	0.00306611	0.00245516	0.00245516	0.00367994	0.00245516	Mexican_Agave_2	4	11493	SAPA_YPS138_v1_chr_06	10135	21628
YPS138_06G00020_2_YPS138_06G00050	MGL21	06G00020	06G00050	06G00040	SpA	SpA-SRR4074385	SpA-SRR4074385	WINE-JS445c1SAPA	SpA-SRR4074385	SpB-Bra-SRR4074412.SpB-MxAgave-YMX005537.SpB-YPS138-SRR4074411.WINE-JS445c1SAPA.SpC-SRR7500262	2e-06	0.00306497	0.00306611	0.00245516	0.00245516	0.00367994	0.00245516	Mexican_Agave_2	4	11493	SAPA_YPS138_v1_chr_06	10135	21628
YPS138_06G00020_2_YPS138_06G00050	MGL21	06G00020	06G00050	06G00050	SpA	SpA-SRR4074385	SpA-SRR4074385	WINE-JS445c1SAPA	SpA-SRR4074385	SpB-Bra-SRR4074412.SpB-MxAgave-YMX005537.SpB-YPS138-SRR4074411.WINE-JS445c1SAPA.SpC-SRR7500262	2e-06	0.00306497	0.00306611	0.00245516	0.00245516	0.00367994	0.00245516	Mexican_Agave_2	4	11493	SAPA_YPS138_v1_chr_06	10135	21628
YPS138_06G00140_2_YPS138_06G00150	MGL21	06G00140	06G00150	06G00140	SpB_Mx1	SpB_Undefined	SpB-Bra-SRR4074412	SpB-YPS138-SRR4074411	SpB-YPS138-SRR4074411.SpB-Bra-SRR4074412	SpB-MxAgave-YMX005537	0.410611	0.0139556	0.11002	0.0189764	0.193186	1.89638	1.83478	Mexican_Agave_2	2	5390	SAPA_YPS138_v1_chr_06	56839	62229
YPS138_06G00140_2_YPS138_06G00150	MGL21	06G00140	06G00150	06G00150	SpB_Mx1	SpB_Undefined	SpB-Bra-SRR4074412	SpB-YPS138-SRR4074411	SpB-YPS138-SRR4074411.SpB-Bra-SRR4074412	SpB-MxAgave-YMX005537	0.410611	0.0139556	0.11002	0.0189764	0.193186	1.89638	1.83478	Mexican_Agave_2	2	5390	SAPA_YPS138_v1_chr_06	56839	62229
YPS138_06G01150_2_YPS138_06G01190	MGL21	06G01150	06G01190	06G01150	SpB_MxAgave	SpB-MxAgave-YMX005537	SpB-MxAgave-YMX005537	SpB-YPS138-SRR4074411	SpB-MxAgave-YMX005537	SpB-Bra-SRR4074412	0.441418	0.0802766	0.0720855	0.0790417	0.121212	1.84707	1.91045	Mexican_Agave_2	5	13635	SAPA_YPS138_v1_chr_06	267796	281431
YPS138_06G01150_2_YPS138_06G01190	MGL21	06G01150	06G01190	06G01160	SpB_MxAgave	SpB-MxAgave-YMX005537	SpB-MxAgave-YMX005537	SpB-YPS138-SRR4074411	SpB-MxAgave-YMX005537	SpB-Bra-SRR4074412	0.441418	0.0802766	0.0720855	0.0790417	0.121212	1.84707	1.91045	Mexican_Agave_2	5	13635	SAPA_YPS138_v1_chr_06	267796	281431
YPS138_06G01150_2_YPS138_06G01190	MGL21	06G01150	06G01190	06G01170	SpB_MxAgave	SpB-MxAgave-YMX005537	SpB-MxAgave-YMX005537	SpB-YPS138-SRR4074411	SpB-MxAgave-YMX005537	SpB-Bra-SRR4074412	0.441418	0.0802766	0.0720855	0.0790417	0.121212	1.84707	1.91045	Mexican_Agave_2	5	13635	SAPA_YPS138_v1_chr_06	267796	281431
YPS138_06G01150_2_YPS138_06G01190	MGL21	06G01150	06G01190	06G01180	SpB_MxAgave	SpB-MxAgave-YMX005537	SpB-MxAgave-YMX005537	SpB-YPS138-SRR4074411	SpB-MxAgave-YMX005537	SpB-Bra-SRR4074412	0.441418	0.0802766	0.0720855	0.0790417	0.121212	1.84707	1.91045	Mexican_Agave_2	5	13635	SAPA_YPS138_v1_chr_06	267796	281431
YPS138_06G01150_2_YPS138_06G01190	MGL21	06G01150	06G01190	06G01190	SpB_MxAgave	SpB-MxAgave-YMX005537	SpB-MxAgave-YMX005537	SpB-YPS138-SRR4074411	SpB-MxAgave-YMX005537	SpB-Bra-SRR4074412	0.441418	0.0802766	0.0720855	0.0790417	0.121212	1.84707	1.91045	Mexican_Agave_2	5	13635	SAPA_YPS138_v1_chr_06	267796	281431
YPS138_07G00020_2_YPS138_07G00040	MGL21	07G00020	07G00040	07G00020	SpA	SpA-SRR4074385	SpA-SRR4074385	SpB-YPS138-SRR4074411	SpA-SRR4074385	SpB-Bra-SRR4074412.SpC-SRR7500262.SpB-YPS138-SRR4074411.SpB-MxAgave-YMX005537	0.004074	0.0247866	0.0207137	0.0207137	0.0207137	0.17523	0.163957	Mexican_Agave_2	3	2704	SAPA_YPS138_v1_chr_07	8264	10968
YPS138_07G00020_2_YPS138_07G00040	MGL21	07G00020	07G00040	07G00030	SpA	SpA-SRR4074385	SpA-SRR4074385	SpB-YPS138-SRR4074411	SpA-SRR4074385	SpB-Bra-SRR4074412.SpC-SRR7500262.SpB-YPS138-SRR4074411.SpB-MxAgave-YMX005537	0.004074	0.0247866	0.0207137	0.0207137	0.0207137	0.17523	0.163957	Mexican_Agave_2	3	2704	SAPA_YPS138_v1_chr_07	8264	10968
YPS138_07G00020_2_YPS138_07G00040	MGL21	07G00020	07G00040	07G00040	SpA	SpA-SRR4074385	SpA-SRR4074385	SpB-YPS138-SRR4074411	SpA-SRR4074385	SpB-Bra-SRR4074412.SpC-SRR7500262.SpB-YPS138-SRR4074411.SpB-MxAgave-YMX005537	0.004074	0.0247866	0.0207137	0.0207137	0.0207137	0.17523	0.163957	Mexican_Agave_2	3	2704	SAPA_YPS138_v1_chr_07	8264	10968
YPS138_07G00250_2_YPS138_07G00260	MGL21	07G00250	07G00260	07G00250	NA	Sp_American	SpB-YPS138-SRR4074411	SpB-MxAgave-YMX005537	SpB-YPS138-SRR4074411.SpB-Bra-SRR4074412.SpB-MxAgave-YMX005537	SpC-SRR7500262	0.356839	0.0525717	0.0491654	0.0491639	0.190162	2.32912	2.38955	Mexican_Agave_2	2	3042	SAPA_YPS138_v1_chr_07	56964	60006
YPS138_07G00250_2_YPS138_07G00260	MGL21	07G00250	07G00260	07G00260	NA	Sp_American	SpB-YPS138-SRR4074411	SpB-MxAgave-YMX005537	SpB-YPS138-SRR4074411.SpB-Bra-SRR4074412.SpB-MxAgave-YMX005537	SpC-SRR7500262	0.356839	0.0525717	0.0491654	0.0491639	0.190162	2.32912	2.38955	Mexican_Agave_2	2	3042	SAPA_YPS138_v1_chr_07	56964	60006
YPS138_07G04440_2_YPS138_07G04460	MGL21	07G04440	07G04460	07G04440	NA	SpB-MxAgave-YMX005537	SpB-MxAgave-YMX005537	SpB-YPS138-SRR4074411	SpB-MxAgave-YMX005537	SpB-YPS138-SRR4074411.SpB-Bra-SRR4074412	0.0429847	0.00986926	0.00548982	0.00712781	0.0287693	0.142261	0.14477	Mexican_Agave_2	3	4314	SAPA_YPS138_v1_chr_07	924358	928672
YPS138_07G04440_2_YPS138_07G04460	MGL21	07G04440	07G04460	07G04450	NA	SpB-MxAgave-YMX005537	SpB-MxAgave-YMX005537	SpB-YPS138-SRR4074411	SpB-MxAgave-YMX005537	SpB-YPS138-SRR4074411.SpB-Bra-SRR4074412	0.0429847	0.00986926	0.00548982	0.00712781	0.0287693	0.142261	0.14477	Mexican_Agave_2	3	4314	SAPA_YPS138_v1_chr_07	924358	928672
YPS138_07G04440_2_YPS138_07G04460	MGL21	07G04440	07G04460	07G04460	NA	SpB-MxAgave-YMX005537	SpB-MxAgave-YMX005537	SpB-YPS138-SRR4074411	SpB-MxAgave-YMX005537	SpB-YPS138-SRR4074411.SpB-Bra-SRR4074412	0.0429847	0.00986926	0.00548982	0.00712781	0.0287693	0.142261	0.14477	Mexican_Agave_2	3	4314	SAPA_YPS138_v1_chr_07	924358	928672
YPS138_08G00210_2_YPS138_08G00240	MGL21	08G00210	08G00240	08G00210	SpB_Mx2	SpB_Undefined	SpB-Bra-SRR4074412	SpB-YPS138-SRR4074411	SpB-Bra-SRR4074412.SpB-MxAgave-YMX005537	SpB-YPS138-SRR4074411	0.316161	0.0261911	0.0392463	0.0282946	0.155638	2.45943	2.39909	Mexican_Agave_2	4	5633	SAPA_YPS138_v1_chr_08	54786	60419
YPS138_08G00210_2_YPS138_08G00240	MGL21	08G00210	08G00240	08G00220	SpB_Mx2	SpB_Undefined	SpB-Bra-SRR4074412	SpB-YPS138-SRR4074411	SpB-Bra-SRR4074412.SpB-MxAgave-YMX005537	SpB-YPS138-SRR4074411	0.316161	0.0261911	0.0392463	0.0282946	0.155638	2.45943	2.39909	Mexican_Agave_2	4	5633	SAPA_YPS138_v1_chr_08	54786	60419
YPS138_08G00210_2_YPS138_08G00240	MGL21	08G00210	08G00240	08G00230	SpB_Mx2	SpB_Undefined	SpB-Bra-SRR4074412	SpB-YPS138-SRR4074411	SpB-Bra-SRR4074412.SpB-MxAgave-YMX005537	SpB-YPS138-SRR4074411	0.316161	0.0261911	0.0392463	0.0282946	0.155638	2.45943	2.39909	Mexican_Agave_2	4	5633	SAPA_YPS138_v1_chr_08	54786	60419
YPS138_08G00210_2_YPS138_08G00240	MGL21	08G00210	08G00240	08G00240	SpB_Mx2	SpB_Undefined	SpB-Bra-SRR4074412	SpB-YPS138-SRR4074411	SpB-Bra-SRR4074412.SpB-MxAgave-YMX005537	SpB-YPS138-SRR4074411	0.316161	0.0261911	0.0392463	0.0282946	0.155638	2.45943	2.39909	Mexican_Agave_2	4	5633	SAPA_YPS138_v1_chr_08	54786	60419
YPS138_08G00270_2_YPS138_08G00340	MGL21	08G00270	08G00340	08G00270	SpB_MxAgave	SpB-Bra-SRR4074412	SpB-Bra-SRR4074412	SpB-MxAgave-YMX005537	SpB-Bra-SRR4074412	SpB-MxAgave-YMX005537	0.330461	0.0443184	0.0464072	0.0487517	0.21813	2.16371	2.25336	Mexican_Agave_2	8	15428	SAPA_YPS138_v1_chr_08	64638	80066
YPS138_08G00270_2_YPS138_08G00340	MGL21	08G00270	08G00340	08G00280	SpB_MxAgave	SpB-Bra-SRR4074412	SpB-Bra-SRR4074412	SpB-MxAgave-YMX005537	SpB-Bra-SRR4074412	SpB-MxAgave-YMX005537	0.330461	0.0443184	0.0464072	0.0487517	0.21813	2.16371	2.25336	Mexican_Agave_2	8	15428	SAPA_YPS138_v1_chr_08	64638	80066
YPS138_08G00270_2_YPS138_08G00340	MGL21	08G00270	08G00340	08G00290	SpB_MxAgave	SpB-Bra-SRR4074412	SpB-Bra-SRR4074412	SpB-MxAgave-YMX005537	SpB-Bra-SRR4074412	SpB-MxAgave-YMX005537	0.330461	0.0443184	0.0464072	0.0487517	0.21813	2.16371	2.25336	Mexican_Agave_2	8	15428	SAPA_YPS138_v1_chr_08	64638	80066
YPS138_08G00270_2_YPS138_08G00340	MGL21	08G00270	08G00340	08G00300	SpB_MxAgave	SpB-Bra-SRR4074412	SpB-Bra-SRR4074412	SpB-MxAgave-YMX005537	SpB-Bra-SRR4074412	SpB-MxAgave-YMX005537	0.330461	0.0443184	0.0464072	0.0487517	0.21813	2.16371	2.25336	Mexican_Agave_2	8	15428	SAPA_YPS138_v1_chr_08	64638	80066
YPS138_08G00270_2_YPS138_08G00340	MGL21	08G00270	08G00340	08G00310	SpB_MxAgave	SpB-Bra-SRR4074412	SpB-Bra-SRR4074412	SpB-MxAgave-YMX005537	SpB-Bra-SRR4074412	SpB-MxAgave-YMX005537	0.330461	0.0443184	0.0464072	0.0487517	0.21813	2.16371	2.25336	Mexican_Agave_2	8	15428	SAPA_YPS138_v1_chr_08	64638	80066
YPS138_08G00270_2_YPS138_08G00340	MGL21	08G00270	08G00340	08G00320	SpB_MxAgave	SpB-Bra-SRR4074412	SpB-Bra-SRR4074412	SpB-MxAgave-YMX005537	SpB-Bra-SRR4074412	SpB-MxAgave-YMX005537	0.330461	0.0443184	0.0464072	0.0487517	0.21813	2.16371	2.25336	Mexican_Agave_2	8	15428	SAPA_YPS138_v1_chr_08	64638	80066
YPS138_08G00270_2_YPS138_08G00340	MGL21	08G00270	08G00340	08G00330	SpB_MxAgave	SpB-Bra-SRR4074412	SpB-Bra-SRR4074412	SpB-MxAgave-YMX005537	SpB-Bra-SRR4074412	SpB-MxAgave-YMX005537	0.330461	0.0443184	0.0464072	0.0487517	0.21813	2.16371	2.25336	Mexican_Agave_2	8	15428	SAPA_YPS138_v1_chr_08	64638	80066
YPS138_08G00270_2_YPS138_08G00340	MGL21	08G00270	08G00340	08G00340	SpB_MxAgave	SpB-Bra-SRR4074412	SpB-Bra-SRR4074412	SpB-MxAgave-YMX005537	SpB-Bra-SRR4074412	SpB-MxAgave-YMX005537	0.330461	0.0443184	0.0464072	0.0487517	0.21813	2.16371	2.25336	Mexican_Agave_2	8	15428	SAPA_YPS138_v1_chr_08	64638	80066
YPS138_08G00420_2_YPS138_08G00430	MGL21	08G00420	08G00430	08G00420	NA	SpB_Undefined	SpB-YPS138-SRR4074411	SpB-Bra-SRR4074412	SpB-MxAgave-YMX005537	SpB-Bra-SRR4074412	0.0327332	0.00356771	0.00475709	0.00297539	0.0185899	0.116828	0.109795	Mexican_Agave_2	2	2504	SAPA_YPS138_v1_chr_08	91032	93536
YPS138_08G00420_2_YPS138_08G00430	MGL21	08G00420	08G00430	08G00430	NA	SpB_Undefined	SpB-YPS138-SRR4074411	SpB-Bra-SRR4074412	SpB-MxAgave-YMX005537	SpB-Bra-SRR4074412	0.0327332	0.00356771	0.00475709	0.00297539	0.0185899	0.116828	0.109795	Mexican_Agave_2	2	2504	SAPA_YPS138_v1_chr_08	91032	93536
YPS138_08G00520_2_YPS138_08G00520	MGL21	08G00520	08G00520	08G00520	NA	Sp_American	SpB-YPS138-SRR4074411	SpB-MxAgave-YMX005537	SpB-MxAgave-YMX005537.SpB-YPS138-SRR4074411.SpB-Bra-SRR4074412	SpC-SRR7500262	0.0298007	0.0116023	0.0115964	0.0077383	0.0207866	0.116229	0.101057	Mexican_Agave_2	1	1340	SAPA_YPS138_v1_chr_08	109753	111093
YPS138_08G02180_2_YPS138_08G02210	MGL21	08G02180	08G02210	08G02180	SpB_Mx2	SpB-YPS138-SRR4074411	SpB-YPS138-SRR4074411	SpB-Bra-SRR4074412	SpB-YPS138-SRR4074411	SpB-Bra-SRR4074412	0.294224	0.0349544	0.102456	0.029876	0.137417	2.26172	2.19403	Mexican_Agave_2	4	9769	SAPA_YPS138_v1_chr_08	440718	450487
YPS138_08G02180_2_YPS138_08G02210	MGL21	08G02180	08G02210	08G02190	SpB_Mx2	SpB-YPS138-SRR4074411	SpB-YPS138-SRR4074411	SpB-Bra-SRR4074412	SpB-YPS138-SRR4074411	SpB-Bra-SRR4074412	0.294224	0.0349544	0.102456	0.029876	0.137417	2.26172	2.19403	Mexican_Agave_2	4	9769	SAPA_YPS138_v1_chr_08	440718	450487
YPS138_08G02180_2_YPS138_08G02210	MGL21	08G02180	08G02210	08G02200	SpB_Mx2	SpB-YPS138-SRR4074411	SpB-YPS138-SRR4074411	SpB-Bra-SRR4074412	SpB-YPS138-SRR4074411	SpB-Bra-SRR4074412	0.294224	0.0349544	0.102456	0.029876	0.137417	2.26172	2.19403	Mexican_Agave_2	4	9769	SAPA_YPS138_v1_chr_08	440718	450487
YPS138_08G02180_2_YPS138_08G02210	MGL21	08G02180	08G02210	08G02210	SpB_Mx2	SpB-YPS138-SRR4074411	SpB-YPS138-SRR4074411	SpB-Bra-SRR4074412	SpB-YPS138-SRR4074411	SpB-Bra-SRR4074412	0.294224	0.0349544	0.102456	0.029876	0.137417	2.26172	2.19403	Mexican_Agave_2	4	9769	SAPA_YPS138_v1_chr_08	440718	450487
YPS138_08G02470_2_YPS138_08G02510	MGL21	08G02470	08G02510	08G02470	SpB_Mx2	Sp_American	SpB-Bra-SRR4074412	SpB-YPS138-SRR4074411	SpB-YPS138-SRR4074411.SpB-Bra-SRR4074412.SpB-MxAgave-YMX005537	SpC-SRR7500262	0.371765	0.0326574	0.0756061	0.0353202	0.19139	1.7391	1.8173	Mexican_Agave_2	5	15442	SAPA_YPS138_v1_chr_08	494824	510266
YPS138_08G02470_2_YPS138_08G02510	MGL21	08G02470	08G02510	08G02480	SpB_Mx2	Sp_American	SpB-Bra-SRR4074412	SpB-YPS138-SRR4074411	SpB-YPS138-SRR4074411.SpB-Bra-SRR4074412.SpB-MxAgave-YMX005537	SpC-SRR7500262	0.371765	0.0326574	0.0756061	0.0353202	0.19139	1.7391	1.8173	Mexican_Agave_2	5	15442	SAPA_YPS138_v1_chr_08	494824	510266
YPS138_08G02470_2_YPS138_08G02510	MGL21	08G02470	08G02510	08G02490	SpB_Mx2	Sp_American	SpB-Bra-SRR4074412	SpB-YPS138-SRR4074411	SpB-YPS138-SRR4074411.SpB-Bra-SRR4074412.SpB-MxAgave-YMX005537	SpC-SRR7500262	0.371765	0.0326574	0.0756061	0.0353202	0.19139	1.7391	1.8173	Mexican_Agave_2	5	15442	SAPA_YPS138_v1_chr_08	494824	510266
YPS138_08G02470_2_YPS138_08G02510	MGL21	08G02470	08G02510	08G02500	SpB_Mx2	Sp_American	SpB-Bra-SRR4074412	SpB-YPS138-SRR4074411	SpB-YPS138-SRR4074411.SpB-Bra-SRR4074412.SpB-MxAgave-YMX005537	SpC-SRR7500262	0.371765	0.0326574	0.0756061	0.0353202	0.19139	1.7391	1.8173	Mexican_Agave_2	5	15442	SAPA_YPS138_v1_chr_08	494824	510266
YPS138_08G02470_2_YPS138_08G02510	MGL21	08G02470	08G02510	08G02510	SpB_Mx2	Sp_American	SpB-Bra-SRR4074412	SpB-YPS138-SRR4074411	SpB-YPS138-SRR4074411.SpB-Bra-SRR4074412.SpB-MxAgave-YMX005537	SpC-SRR7500262	0.371765	0.0326574	0.0756061	0.0353202	0.19139	1.7391	1.8173	Mexican_Agave_2	5	15442	SAPA_YPS138_v1_chr_08	494824	510266
YPS138_08G02525_2_YPS138_08G02550	MGL21	08G02525	08G02550	08G02525	SpB	Sp_undefined	WINE-JS445c1SAPA	SpA-SRR4074385	WINE-JS445c1SAPA.SpB-MxAgave-YMX005537	SpA-SRR4074385	3e-06	4e-06	0.304101	4e-06	4e-06	4e-06	3e-06	Mexican_Agave_2	4	7439	SAPA_YPS138_v1_chr_08	515470	522909
YPS138_08G02525_2_YPS138_08G02550	MGL21	08G02525	08G02550	08G02530	SpB	Sp_undefined	WINE-JS445c1SAPA	SpA-SRR4074385	WINE-JS445c1SAPA.SpB-MxAgave-YMX005537	SpA-SRR4074385	3e-06	4e-06	0.304101	4e-06	4e-06	4e-06	3e-06	Mexican_Agave_2	4	7439	SAPA_YPS138_v1_chr_08	515470	522909
YPS138_08G02525_2_YPS138_08G02550	MGL21	08G02525	08G02550	08G02540	SpB	Sp_undefined	WINE-JS445c1SAPA	SpA-SRR4074385	WINE-JS445c1SAPA.SpB-MxAgave-YMX005537	SpA-SRR4074385	3e-06	4e-06	0.304101	4e-06	4e-06	4e-06	3e-06	Mexican_Agave_2	4	7439	SAPA_YPS138_v1_chr_08	515470	522909
YPS138_08G02525_2_YPS138_08G02550	MGL21	08G02525	08G02550	08G02550	SpB	Sp_undefined	WINE-JS445c1SAPA	SpA-SRR4074385	WINE-JS445c1SAPA.SpB-MxAgave-YMX005537	SpA-SRR4074385	3e-06	4e-06	0.304101	4e-06	4e-06	4e-06	3e-06	Mexican_Agave_2	4	7439	SAPA_YPS138_v1_chr_08	515470	522909
YPS138_09G00030_2_YPS138_09G00050	MGL21	09G00030	09G00050	09G00030	SpB	SpB-YPS138-SRR4074411	SpB-YPS138-SRR4074411	WINE-JS445c1SAPA	SpB-YPS138-SRR4074411	SpB-Bra-SRR4074412.SpC-SRR7500262.SpB-MxAgave-YMX005537	0.208053	0.183692	0.235944	2e-06	0.183693	0.367428	0.166172	Mexican_Agave_2	3	6217	SAPA_YPS138_v1_chr_09	5927	12144
YPS138_09G00030_2_YPS138_09G00050	MGL21	09G00030	09G00050	09G00040	SpB	SpB-YPS138-SRR4074411	SpB-YPS138-SRR4074411	WINE-JS445c1SAPA	SpB-YPS138-SRR4074411	SpB-Bra-SRR4074412.SpC-SRR7500262.SpB-MxAgave-YMX005537	0.208053	0.183692	0.235944	2e-06	0.183693	0.367428	0.166172	Mexican_Agave_2	3	6217	SAPA_YPS138_v1_chr_09	5927	12144
YPS138_09G00030_2_YPS138_09G00050	MGL21	09G00030	09G00050	09G00050	SpB	SpB-YPS138-SRR4074411	SpB-YPS138-SRR4074411	WINE-JS445c1SAPA	SpB-YPS138-SRR4074411	SpB-Bra-SRR4074412.SpC-SRR7500262.SpB-MxAgave-YMX005537	0.208053	0.183692	0.235944	2e-06	0.183693	0.367428	0.166172	Mexican_Agave_2	3	6217	SAPA_YPS138_v1_chr_09	5927	12144
YPS138_10G00060_2_YPS138_10G00070	MGL21	10G00060	10G00070	10G00060	SpB	SpC-SRR7500262	SpC-SRR7500262	SpB-YPS138-SRR4074411	SpC-SRR7500262	SpB-Bra-SRR4074412.SpB-YPS138-SRR4074411.SpB-MxAgave-YMX005537	0.0984346	0.0332623	0.033189	0.0311923	0.022843	0.267629	0.290046	Mexican_Agave_2	2	4545	SAPA_YPS138_v1_chr_10	15310	19855
YPS138_10G00060_2_YPS138_10G00070	MGL21	10G00060	10G00070	10G00070	SpB	SpC-SRR7500262	SpC-SRR7500262	SpB-YPS138-SRR4074411	SpC-SRR7500262	SpB-Bra-SRR4074412.SpB-YPS138-SRR4074411.SpB-MxAgave-YMX005537	0.0984346	0.0332623	0.033189	0.0311923	0.022843	0.267629	0.290046	Mexican_Agave_2	2	4545	SAPA_YPS138_v1_chr_10	15310	19855
YPS138_10G00650_2_YPS138_10G00650	MGL21	10G00650	10G00650	10G00650	SpB_MxAgave	SpB-MxAgave-YMX005537	SpB-MxAgave-YMX005537	SpB-YPS138-SRR4074411	SpB-MxAgave-YMX005537	SpB-Bra-SRR4074412	0.149396	0.0841507	0.0361472	0.0718399	0.0964056	0.396475	0.416252	Mexican_Agave_2	1	476	SAPA_YPS138_v1_chr_10	131758	132234
YPS138_10G01140_2_YPS138_10G01170	MGL21	10G01140	10G01170	10G01140	SpB_MxAgave	SpB-MxAgave-YMX005537	SpB-MxAgave-YMX005537	SpB-YPS138-SRR4074411	SpB-MxAgave-YMX005537	SpB-Bra-SRR4074412	0.317732	0.0272401	0.0130353	0.0260613	0.162518	3.01258	2.97875	Mexican_Agave_2	4	9191	SAPA_YPS138_v1_chr_10	246723	255914
YPS138_10G01140_2_YPS138_10G01170	MGL21	10G01140	10G01170	10G01150	SpB_MxAgave	SpB-MxAgave-YMX005537	SpB-MxAgave-YMX005537	SpB-YPS138-SRR4074411	SpB-MxAgave-YMX005537	SpB-Bra-SRR4074412	0.317732	0.0272401	0.0130353	0.0260613	0.162518	3.01258	2.97875	Mexican_Agave_2	4	9191	SAPA_YPS138_v1_chr_10	246723	255914
YPS138_10G01140_2_YPS138_10G01170	MGL21	10G01140	10G01170	10G01160	SpB_MxAgave	SpB-MxAgave-YMX005537	SpB-MxAgave-YMX005537	SpB-YPS138-SRR4074411	SpB-MxAgave-YMX005537	SpB-Bra-SRR4074412	0.317732	0.0272401	0.0130353	0.0260613	0.162518	3.01258	2.97875	Mexican_Agave_2	4	9191	SAPA_YPS138_v1_chr_10	246723	255914
YPS138_10G01140_2_YPS138_10G01170	MGL21	10G01140	10G01170	10G01170	SpB_MxAgave	SpB-MxAgave-YMX005537	SpB-MxAgave-YMX005537	SpB-YPS138-SRR4074411	SpB-MxAgave-YMX005537	SpB-Bra-SRR4074412	0.317732	0.0272401	0.0130353	0.0260613	0.162518	3.01258	2.97875	Mexican_Agave_2	4	9191	SAPA_YPS138_v1_chr_10	246723	255914
YPS138_10G01700_2_YPS138_10G01710	MGL21	10G01700	10G01710	10G01700	SpB_MxAgave	SpB-MxAgave-YMX005537	SpB-MxAgave-YMX005537	SpB-YPS138-SRR4074411	SpB-MxAgave-YMX005537	SpA-SRR4074385.SpC-SRR7500262.SpB-YPS138-SRR4074411.SpB-Bra-SRR4074412	0.557111	0.428613	0.0332255	0.419123	0.488748	1.28646	1.32909	Mexican_Agave_2	2	5106	SAPA_YPS138_v1_chr_10	375504	380610
YPS138_10G01700_2_YPS138_10G01710	MGL21	10G01700	10G01710	10G01710	SpB_MxAgave	SpB-MxAgave-YMX005537	SpB-MxAgave-YMX005537	SpB-YPS138-SRR4074411	SpB-MxAgave-YMX005537	SpA-SRR4074385.SpC-SRR7500262.SpB-YPS138-SRR4074411.SpB-Bra-SRR4074412	0.557111	0.428613	0.0332255	0.419123	0.488748	1.28646	1.32909	Mexican_Agave_2	2	5106	SAPA_YPS138_v1_chr_10	375504	380610
YPS138_10G02960_2_YPS138_10G02970	MGL21	10G02960	10G02970	10G02960	SpB_Mx2	Sp_American	SpB-MxAgave-YMX005537	SpB-Bra-SRR4074412	SpB-MxAgave-YMX005537.SpB-YPS138-SRR4074411.SpB-Bra-SRR4074412	SpC-SRR7500262	0.300374	0.016963	0.0101972	0.0203784	0.175341	2.1202	2.12479	Mexican_Agave_2	2	3665	SAPA_YPS138_v1_chr_10	616075	619740
YPS138_10G02960_2_YPS138_10G02970	MGL21	10G02960	10G02970	10G02970	SpB_Mx2	Sp_American	SpB-MxAgave-YMX005537	SpB-Bra-SRR4074412	SpB-MxAgave-YMX005537.SpB-YPS138-SRR4074411.SpB-Bra-SRR4074412	SpC-SRR7500262	0.300374	0.016963	0.0101972	0.0203784	0.175341	2.1202	2.12479	Mexican_Agave_2	2	3665	SAPA_YPS138_v1_chr_10	616075	619740
YPS138_10G02990_2_YPS138_10G03040	MGL21	10G02990	10G03040	10G02990	SpB_Mx2	SpB_Undefined	SpB-YPS138-SRR4074411	SpB-Bra-SRR4074412	SpB-YPS138-SRR4074411.SpB-Bra-SRR4074412	SpB-MxAgave-YMX005537	0.378333	0.0224063	0.055618	0.0216844	0.154682	2.31674	2.32251	Mexican_Agave_2	6	14184	SAPA_YPS138_v1_chr_10	621372	635556
YPS138_10G02990_2_YPS138_10G03040	MGL21	10G02990	10G03040	10G03000	SpB_Mx2	SpB_Undefined	SpB-YPS138-SRR4074411	SpB-Bra-SRR4074412	SpB-YPS138-SRR4074411.SpB-Bra-SRR4074412	SpB-MxAgave-YMX005537	0.378333	0.0224063	0.055618	0.0216844	0.154682	2.31674	2.32251	Mexican_Agave_2	6	14184	SAPA_YPS138_v1_chr_10	621372	635556
YPS138_10G02990_2_YPS138_10G03040	MGL21	10G02990	10G03040	10G03010	SpB_Mx2	SpB_Undefined	SpB-YPS138-SRR4074411	SpB-Bra-SRR4074412	SpB-YPS138-SRR4074411.SpB-Bra-SRR4074412	SpB-MxAgave-YMX005537	0.378333	0.0224063	0.055618	0.0216844	0.154682	2.31674	2.32251	Mexican_Agave_2	6	14184	SAPA_YPS138_v1_chr_10	621372	635556
YPS138_10G02990_2_YPS138_10G03040	MGL21	10G02990	10G03040	10G03020	SpB_Mx2	SpB_Undefined	SpB-YPS138-SRR4074411	SpB-Bra-SRR4074412	SpB-YPS138-SRR4074411.SpB-Bra-SRR4074412	SpB-MxAgave-YMX005537	0.378333	0.0224063	0.055618	0.0216844	0.154682	2.31674	2.32251	Mexican_Agave_2	6	14184	SAPA_YPS138_v1_chr_10	621372	635556
YPS138_10G02990_2_YPS138_10G03040	MGL21	10G02990	10G03040	10G03030	SpB_Mx2	SpB_Undefined	SpB-YPS138-SRR4074411	SpB-Bra-SRR4074412	SpB-YPS138-SRR4074411.SpB-Bra-SRR4074412	SpB-MxAgave-YMX005537	0.378333	0.0224063	0.055618	0.0216844	0.154682	2.31674	2.32251	Mexican_Agave_2	6	14184	SAPA_YPS138_v1_chr_10	621372	635556
YPS138_10G02990_2_YPS138_10G03040	MGL21	10G02990	10G03040	10G03040	SpB_Mx2	SpB_Undefined	SpB-YPS138-SRR4074411	SpB-Bra-SRR4074412	SpB-YPS138-SRR4074411.SpB-Bra-SRR4074412	SpB-MxAgave-YMX005537	0.378333	0.0224063	0.055618	0.0216844	0.154682	2.31674	2.32251	Mexican_Agave_2	6	14184	SAPA_YPS138_v1_chr_10	621372	635556
YPS138_12G02170_2_YPS138_12G02190	MGL21	12G02170	12G02190	12G02170	NA	SpB-MxAgave-YMX005537	SpB-MxAgave-YMX005537	SpB-YPS138-SRR4074411	SpB-MxAgave-YMX005537	SpB-YPS138-SRR4074411	0.292231	0.0248557	0.0070815	0.0212231	0.162101	2.01544	2.10138	Mexican_Agave_2	3	3226	SAPA_YPS138_v1_chr_12	489687	492913
YPS138_12G02170_2_YPS138_12G02190	MGL21	12G02170	12G02190	12G02180	NA	SpB-MxAgave-YMX005537	SpB-MxAgave-YMX005537	SpB-YPS138-SRR4074411	SpB-MxAgave-YMX005537	SpB-YPS138-SRR4074411	0.292231	0.0248557	0.0070815	0.0212231	0.162101	2.01544	2.10138	Mexican_Agave_2	3	3226	SAPA_YPS138_v1_chr_12	489687	492913
YPS138_12G02170_2_YPS138_12G02190	MGL21	12G02170	12G02190	12G02190	NA	SpB-MxAgave-YMX005537	SpB-MxAgave-YMX005537	SpB-YPS138-SRR4074411	SpB-MxAgave-YMX005537	SpB-YPS138-SRR4074411	0.292231	0.0248557	0.0070815	0.0212231	0.162101	2.01544	2.10138	Mexican_Agave_2	3	3226	SAPA_YPS138_v1_chr_12	489687	492913
YPS138_13G00050_2_YPS138_13G00050	MGL21	13G00050	13G00050	13G00050	SpB_MxAgave	SpB-MxAgave-YMX005537	SpB-MxAgave-YMX005537	WINE-JS445c1SAPA	SpB-MxAgave-YMX005537	SpC-SRR7500262.SpB-YPS138-SRR4074411.SpB-Bra-SRR4074412.WINE-JS445c1SAPA.SpA-SRR4074385	8.99997	8.99997	2e-06	8.99997	8.99997	8.99997	8.99997	Mexican_Agave_2	1	1214	SAPA_YPS138_v1_chr_13	13895	15109
YPS138_13G00510_2_YPS138_13G00520	MGL21	13G00510	13G00520	13G00510	NA	Sp_American	SpB-YPS138-SRR4074411	SpB-MxAgave-YMX005537	SpB-Bra-SRR4074412.SpB-YPS138-SRR4074411.SpB-MxAgave-YMX005537	SpC-SRR7500262	0.105471	0.0211231	0.0126537	0.0105568	0.0429594	0.274379	0.278182	Mexican_Agave_2	2	2305	SAPA_YPS138_v1_chr_13	109924	112229
YPS138_13G00510_2_YPS138_13G00520	MGL21	13G00510	13G00520	13G00520	NA	Sp_American	SpB-YPS138-SRR4074411	SpB-MxAgave-YMX005537	SpB-Bra-SRR4074412.SpB-YPS138-SRR4074411.SpB-MxAgave-YMX005537	SpC-SRR7500262	0.105471	0.0211231	0.0126537	0.0105568	0.0429594	0.274379	0.278182	Mexican_Agave_2	2	2305	SAPA_YPS138_v1_chr_13	109924	112229
YPS138_14G00020_2_YPS138_14G00050	MGL21	14G00020	14G00050	14G00020	SpB_Mx2	SpB-MxAgave-YMX005537	SpB-MxAgave-YMX005537	SpB-YPS138-SRR4074411	SpB-MxAgave-YMX005537	SpB-Bra-SRR4074412.SpB-YPS138-SRR4074411.SpC-SRR7500262	0.226625	0.112478	0.112476	0.112478	0.112478	0.634589	0.634589	Mexican_Agave_2	4	5873	SAPA_YPS138_v1_chr_14	12341	18214
YPS138_14G00020_2_YPS138_14G00050	MGL21	14G00020	14G00050	14G00030	SpB_Mx2	SpB-MxAgave-YMX005537	SpB-MxAgave-YMX005537	SpB-YPS138-SRR4074411	SpB-MxAgave-YMX005537	SpB-Bra-SRR4074412.SpB-YPS138-SRR4074411.SpC-SRR7500262	0.226625	0.112478	0.112476	0.112478	0.112478	0.634589	0.634589	Mexican_Agave_2	4	5873	SAPA_YPS138_v1_chr_14	12341	18214
YPS138_14G00020_2_YPS138_14G00050	MGL21	14G00020	14G00050	14G00040	SpB_Mx2	SpB-MxAgave-YMX005537	SpB-MxAgave-YMX005537	SpB-YPS138-SRR4074411	SpB-MxAgave-YMX005537	SpB-Bra-SRR4074412.SpB-YPS138-SRR4074411.SpC-SRR7500262	0.226625	0.112478	0.112476	0.112478	0.112478	0.634589	0.634589	Mexican_Agave_2	4	5873	SAPA_YPS138_v1_chr_14	12341	18214
YPS138_14G00020_2_YPS138_14G00050	MGL21	14G00020	14G00050	14G00050	SpB_Mx2	SpB-MxAgave-YMX005537	SpB-MxAgave-YMX005537	SpB-YPS138-SRR4074411	SpB-MxAgave-YMX005537	SpB-Bra-SRR4074412.SpB-YPS138-SRR4074411.SpC-SRR7500262	0.226625	0.112478	0.112476	0.112478	0.112478	0.634589	0.634589	Mexican_Agave_2	4	5873	SAPA_YPS138_v1_chr_14	12341	18214
YPS138_14G03600_2_YPS138_14G03640	MGL21	14G03600	14G03640	14G03600	SpB_MxAgave	SpB-MxAgave-YMX005537	SpB-MxAgave-YMX005537	SpB-YPS138-SRR4074411	SpB-MxAgave-YMX005537	SpC-SRR7500262	0.502056	0.0804024	0.00405186	0.0561181	0.0604708	1.93383	1.99449	Mexican_Agave_2	5	10103	SAPA_YPS138_v1_chr_14	723895	733998
YPS138_14G03600_2_YPS138_14G03640	MGL21	14G03600	14G03640	14G03610	SpB_MxAgave	SpB-MxAgave-YMX005537	SpB-MxAgave-YMX005537	SpB-YPS138-SRR4074411	SpB-MxAgave-YMX005537	SpC-SRR7500262	0.502056	0.0804024	0.00405186	0.0561181	0.0604708	1.93383	1.99449	Mexican_Agave_2	5	10103	SAPA_YPS138_v1_chr_14	723895	733998
YPS138_14G03600_2_YPS138_14G03640	MGL21	14G03600	14G03640	14G03620	SpB_MxAgave	SpB-MxAgave-YMX005537	SpB-MxAgave-YMX005537	SpB-YPS138-SRR4074411	SpB-MxAgave-YMX005537	SpC-SRR7500262	0.502056	0.0804024	0.00405186	0.0561181	0.0604708	1.93383	1.99449	Mexican_Agave_2	5	10103	SAPA_YPS138_v1_chr_14	723895	733998
YPS138_14G03600_2_YPS138_14G03640	MGL21	14G03600	14G03640	14G03630	SpB_MxAgave	SpB-MxAgave-YMX005537	SpB-MxAgave-YMX005537	SpB-YPS138-SRR4074411	SpB-MxAgave-YMX005537	SpC-SRR7500262	0.502056	0.0804024	0.00405186	0.0561181	0.0604708	1.93383	1.99449	Mexican_Agave_2	5	10103	SAPA_YPS138_v1_chr_14	723895	733998
YPS138_14G03600_2_YPS138_14G03640	MGL21	14G03600	14G03640	14G03640	SpB_MxAgave	SpB-MxAgave-YMX005537	SpB-MxAgave-YMX005537	SpB-YPS138-SRR4074411	SpB-MxAgave-YMX005537	SpC-SRR7500262	0.502056	0.0804024	0.00405186	0.0561181	0.0604708	1.93383	1.99449	Mexican_Agave_2	5	10103	SAPA_YPS138_v1_chr_14	723895	733998
YPS138_15G00060_2_YPS138_15G00080	MGL21	15G00060	15G00080	15G00060	NA	SpB_Undefined	SpB-Bra-SRR4074412	SpB-YPS138-SRR4074411	SpB-YPS138-SRR4074411	SpB-MxAgave-YMX005537	0.0740798	0.00816374	0.00938997	0.00938369	0.0309315	0.169787	0.173298	Mexican_Agave_2	3	7791	SAPA_YPS138_v1_chr_15	22236	30027
YPS138_15G00060_2_YPS138_15G00080	MGL21	15G00060	15G00080	15G00070	NA	SpB_Undefined	SpB-Bra-SRR4074412	SpB-YPS138-SRR4074411	SpB-YPS138-SRR4074411	SpB-MxAgave-YMX005537	0.0740798	0.00816374	0.00938997	0.00938369	0.0309315	0.169787	0.173298	Mexican_Agave_2	3	7791	SAPA_YPS138_v1_chr_15	22236	30027
YPS138_15G00060_2_YPS138_15G00080	MGL21	15G00060	15G00080	15G00080	NA	SpB_Undefined	SpB-Bra-SRR4074412	SpB-YPS138-SRR4074411	SpB-YPS138-SRR4074411	SpB-MxAgave-YMX005537	0.0740798	0.00816374	0.00938997	0.00938369	0.0309315	0.169787	0.173298	Mexican_Agave_2	3	7791	SAPA_YPS138_v1_chr_15	22236	30027
YPS138_15G00290_2_YPS138_15G00290	MGL21	15G00290	15G00290	15G00290	NA	SpB-YPS138-SRR4074411	SpB-YPS138-SRR4074411	SpB-Bra-SRR4074412	SpB-YPS138-SRR4074411	SpB-Bra-SRR4074412	0.02467	0.00815874	0.0206753	2e-06	0.0248014	0.180711	0.17005	Mexican_Agave_2	1	554	SAPA_YPS138_v1_chr_15	64894	65448
YPS138_01G00820_2_YPS138_01G00830	MGL27	01G00820	01G00830	01G00820	SpB	SpB_Undefined	SpB-YPS138-SRR4074411	SpB-Bra-SRR4074412	SpB-YPS138-SRR4074411.SpB-Bra-SRR4074412	SpB-MxAgave-YMX005537	0.279661	0.0460742	0.0880337	0.0397055	0.192494	1.42274	1.42182	Mexican_Agave_2	2	20679	SAPA_YPS138_v1_chr_01	208970	229649
YPS138_01G00820_2_YPS138_01G00830	MGL27	01G00820	01G00830	01G00830	SpB	SpB_Undefined	SpB-YPS138-SRR4074411	SpB-Bra-SRR4074412	SpB-YPS138-SRR4074411.SpB-Bra-SRR4074412	SpB-MxAgave-YMX005537	0.279661	0.0460742	0.0880337	0.0397055	0.192494	1.42274	1.42182	Mexican_Agave_2	2	20679	SAPA_YPS138_v1_chr_01	208970	229649
YPS138_02G01310_2_YPS138_02G01360	MGL27	02G01310	02G01360	02G01310	SpB_MxAgave	SpB-MxAgave-YMX005537	SpB-MxAgave-YMX005537	SpB-Bra-SRR4074412	SpB-MxAgave-YMX005537	SpB-YPS138-SRR4074411	0.37193	0.0243323	0.0222119	0.024644	0.176173	2.12209	2.1144	Mexican_Agave_2	6	9875	SAPA_YPS138_v1_chr_02	283131	293006
YPS138_02G01310_2_YPS138_02G01360	MGL27	02G01310	02G01360	02G01320	SpB_MxAgave	SpB-MxAgave-YMX005537	SpB-MxAgave-YMX005537	SpB-Bra-SRR4074412	SpB-MxAgave-YMX005537	SpB-YPS138-SRR4074411	0.37193	0.0243323	0.0222119	0.024644	0.176173	2.12209	2.1144	Mexican_Agave_2	6	9875	SAPA_YPS138_v1_chr_02	283131	293006
YPS138_02G01310_2_YPS138_02G01360	MGL27	02G01310	02G01360	02G01330	SpB_MxAgave	SpB-MxAgave-YMX005537	SpB-MxAgave-YMX005537	SpB-Bra-SRR4074412	SpB-MxAgave-YMX005537	SpB-YPS138-SRR4074411	0.37193	0.0243323	0.0222119	0.024644	0.176173	2.12209	2.1144	Mexican_Agave_2	6	9875	SAPA_YPS138_v1_chr_02	283131	293006
YPS138_02G01310_2_YPS138_02G01360	MGL27	02G01310	02G01360	02G01340	SpB_MxAgave	SpB-MxAgave-YMX005537	SpB-MxAgave-YMX005537	SpB-Bra-SRR4074412	SpB-MxAgave-YMX005537	SpB-YPS138-SRR4074411	0.37193	0.0243323	0.0222119	0.024644	0.176173	2.12209	2.1144	Mexican_Agave_2	6	9875	SAPA_YPS138_v1_chr_02	283131	293006
YPS138_02G01310_2_YPS138_02G01360	MGL27	02G01310	02G01360	02G01350	SpB_MxAgave	SpB-MxAgave-YMX005537	SpB-MxAgave-YMX005537	SpB-Bra-SRR4074412	SpB-MxAgave-YMX005537	SpB-YPS138-SRR4074411	0.37193	0.0243323	0.0222119	0.024644	0.176173	2.12209	2.1144	Mexican_Agave_2	6	9875	SAPA_YPS138_v1_chr_02	283131	293006
YPS138_02G01310_2_YPS138_02G01360	MGL27	02G01310	02G01360	02G01360	SpB_MxAgave	SpB-MxAgave-YMX005537	SpB-MxAgave-YMX005537	SpB-Bra-SRR4074412	SpB-MxAgave-YMX005537	SpB-YPS138-SRR4074411	0.37193	0.0243323	0.0222119	0.024644	0.176173	2.12209	2.1144	Mexican_Agave_2	6	9875	SAPA_YPS138_v1_chr_02	283131	293006
YPS138_02G01410_2_YPS138_02G01420	MGL27	02G01410	02G01420	02G01410	SpB_MxAgave	SpB-MxAgave-YMX005537	SpB-MxAgave-YMX005537	SpB-Bra-SRR4074412	SpB-MxAgave-YMX005537	SpB-Bra-SRR4074412	0.256495	0.0151835	0.0100701	0.0332824	0.163535	2.57353	2.62466	Mexican_Agave_2	2	3533	SAPA_YPS138_v1_chr_02	301944	305477
YPS138_02G01410_2_YPS138_02G01420	MGL27	02G01410	02G01420	02G01420	SpB_MxAgave	SpB-MxAgave-YMX005537	SpB-MxAgave-YMX005537	SpB-Bra-SRR4074412	SpB-MxAgave-YMX005537	SpB-Bra-SRR4074412	0.256495	0.0151835	0.0100701	0.0332824	0.163535	2.57353	2.62466	Mexican_Agave_2	2	3533	SAPA_YPS138_v1_chr_02	301944	305477
YPS138_02G01740_2_YPS138_02G01770	MGL27	02G01740	02G01770	02G01740	SpB_MxAgave	SpB_Undefined	SpB-YPS138-SRR4074411	SpB-MxAgave-YMX005537	SpB-YPS138-SRR4074411.SpB-MxAgave-YMX005537	SpB-Bra-SRR4074412	0.31935	0.0306308	0.0272286	0.0221235	0.176126	2.11019	2.01131	Mexican_Agave_2	4	7979	SAPA_YPS138_v1_chr_02	371557	379536
YPS138_02G01740_2_YPS138_02G01770	MGL27	02G01740	02G01770	02G01750	SpB_MxAgave	SpB_Undefined	SpB-YPS138-SRR4074411	SpB-MxAgave-YMX005537	SpB-YPS138-SRR4074411.SpB-MxAgave-YMX005537	SpB-Bra-SRR4074412	0.31935	0.0306308	0.0272286	0.0221235	0.176126	2.11019	2.01131	Mexican_Agave_2	4	7979	SAPA_YPS138_v1_chr_02	371557	379536
YPS138_02G01740_2_YPS138_02G01770	MGL27	02G01740	02G01770	02G01760	SpB_MxAgave	SpB_Undefined	SpB-YPS138-SRR4074411	SpB-MxAgave-YMX005537	SpB-YPS138-SRR4074411.SpB-MxAgave-YMX005537	SpB-Bra-SRR4074412	0.31935	0.0306308	0.0272286	0.0221235	0.176126	2.11019	2.01131	Mexican_Agave_2	4	7979	SAPA_YPS138_v1_chr_02	371557	379536
YPS138_02G01740_2_YPS138_02G01770	MGL27	02G01740	02G01770	02G01770	SpB_MxAgave	SpB_Undefined	SpB-YPS138-SRR4074411	SpB-MxAgave-YMX005537	SpB-YPS138-SRR4074411.SpB-MxAgave-YMX005537	SpB-Bra-SRR4074412	0.31935	0.0306308	0.0272286	0.0221235	0.176126	2.11019	2.01131	Mexican_Agave_2	4	7979	SAPA_YPS138_v1_chr_02	371557	379536
YPS138_04G07090_2_YPS138_04G07090	MGL27	04G07090	04G07090	04G07090	NA	Sp_American	SpB-YPS138-SRR4074411	SpB-MxAgave-YMX005537	SpB-MxAgave-YMX005537.SpB-YPS138-SRR4074411.SpB-Bra-SRR4074412	SpC-SRR7500262	0.0641749	0.0203501	0.0203484	0.0183505	0.0389472	0.246069	0.237232	Mexican_Agave_2	1	1034	SAPA_YPS138_v1_chr_04	1466895	1467929
YPS138_05G02550_2_YPS138_05G02550	MGL27	05G02550	05G02550	05G02550	SpB_MxAgave	SpB-MxAgave-YMX005537	SpB-MxAgave-YMX005537	SpB-YPS138-SRR4074411	SpB-MxAgave-YMX005537	SpC-SRR7500262.SpB-YPS138-SRR4074411.SpB-Bra-SRR4074412	0.414116	0.2465	0.0235904	0.2465	0.264477	0.425531	0.553856	Mexican_Agave_2	1	4688	SAPA_YPS138_v1_chr_05	552869	557557
YPS138_06G01150_2_YPS138_06G01190	MGL27	06G01150	06G01190	06G01150	SpB_MxAgave	SpB-MxAgave-YMX005537	SpB-MxAgave-YMX005537	SpB-YPS138-SRR4074411	SpB-MxAgave-YMX005537	SpB-Bra-SRR4074412	0.478232	0.103806	0.0947863	0.10254	0.14367	1.83863	1.88031	Mexican_Agave_2	5	13635	SAPA_YPS138_v1_chr_06	267796	281431
YPS138_06G01150_2_YPS138_06G01190	MGL27	06G01150	06G01190	06G01160	SpB_MxAgave	SpB-MxAgave-YMX005537	SpB-MxAgave-YMX005537	SpB-YPS138-SRR4074411	SpB-MxAgave-YMX005537	SpB-Bra-SRR4074412	0.478232	0.103806	0.0947863	0.10254	0.14367	1.83863	1.88031	Mexican_Agave_2	5	13635	SAPA_YPS138_v1_chr_06	267796	281431
YPS138_06G01150_2_YPS138_06G01190	MGL27	06G01150	06G01190	06G01170	SpB_MxAgave	SpB-MxAgave-YMX005537	SpB-MxAgave-YMX005537	SpB-YPS138-SRR4074411	SpB-MxAgave-YMX005537	SpB-Bra-SRR4074412	0.478232	0.103806	0.0947863	0.10254	0.14367	1.83863	1.88031	Mexican_Agave_2	5	13635	SAPA_YPS138_v1_chr_06	267796	281431
YPS138_06G01150_2_YPS138_06G01190	MGL27	06G01150	06G01190	06G01180	SpB_MxAgave	SpB-MxAgave-YMX005537	SpB-MxAgave-YMX005537	SpB-YPS138-SRR4074411	SpB-MxAgave-YMX005537	SpB-Bra-SRR4074412	0.478232	0.103806	0.0947863	0.10254	0.14367	1.83863	1.88031	Mexican_Agave_2	5	13635	SAPA_YPS138_v1_chr_06	267796	281431
YPS138_06G01150_2_YPS138_06G01190	MGL27	06G01150	06G01190	06G01190	SpB_MxAgave	SpB-MxAgave-YMX005537	SpB-MxAgave-YMX005537	SpB-YPS138-SRR4074411	SpB-MxAgave-YMX005537	SpB-Bra-SRR4074412	0.478232	0.103806	0.0947863	0.10254	0.14367	1.83863	1.88031	Mexican_Agave_2	5	13635	SAPA_YPS138_v1_chr_06	267796	281431
YPS138_07G00020_2_YPS138_07G00040	MGL27	07G00020	07G00040	07G00020	SpA	SpA-SRR4074385	SpA-SRR4074385	SpB-YPS138-SRR4074411	SpA-SRR4074385	SpB-Bra-SRR4074412.SpC-SRR7500262.SpB-YPS138-SRR4074411.SpB-MxAgave-YMX005537	0.00406653	0.0247344	0.0206696	0.0206696	0.0206696	0.174856	0.163611	Mexican_Agave_2	3	2704	SAPA_YPS138_v1_chr_07	8264	10968
YPS138_07G00020_2_YPS138_07G00040	MGL27	07G00020	07G00040	07G00030	SpA	SpA-SRR4074385	SpA-SRR4074385	SpB-YPS138-SRR4074411	SpA-SRR4074385	SpB-Bra-SRR4074412.SpC-SRR7500262.SpB-YPS138-SRR4074411.SpB-MxAgave-YMX005537	0.00406653	0.0247344	0.0206696	0.0206696	0.0206696	0.174856	0.163611	Mexican_Agave_2	3	2704	SAPA_YPS138_v1_chr_07	8264	10968
YPS138_07G00020_2_YPS138_07G00040	MGL27	07G00020	07G00040	07G00040	SpA	SpA-SRR4074385	SpA-SRR4074385	SpB-YPS138-SRR4074411	SpA-SRR4074385	SpB-Bra-SRR4074412.SpC-SRR7500262.SpB-YPS138-SRR4074411.SpB-MxAgave-YMX005537	0.00406653	0.0247344	0.0206696	0.0206696	0.0206696	0.174856	0.163611	Mexican_Agave_2	3	2704	SAPA_YPS138_v1_chr_07	8264	10968
YPS138_07G00250_2_YPS138_07G00260	MGL27	07G00250	07G00260	07G00250	NA	Sp_American	SpB-MxAgave-YMX005537	SpB-YPS138-SRR4074411	SpB-Bra-SRR4074412.SpB-YPS138-SRR4074411.SpB-MxAgave-YMX005537	SpC-SRR7500262	0.356296	0.0552914	0.0481598	0.0517148	0.200594	2.31624	2.35189	Mexican_Agave_2	2	3042	SAPA_YPS138_v1_chr_07	56964	60006
YPS138_07G00250_2_YPS138_07G00260	MGL27	07G00250	07G00260	07G00260	NA	Sp_American	SpB-MxAgave-YMX005537	SpB-YPS138-SRR4074411	SpB-Bra-SRR4074412.SpB-YPS138-SRR4074411.SpB-MxAgave-YMX005537	SpC-SRR7500262	0.356296	0.0552914	0.0481598	0.0517148	0.200594	2.31624	2.35189	Mexican_Agave_2	2	3042	SAPA_YPS138_v1_chr_07	56964	60006
YPS138_08G00210_2_YPS138_08G00220	MGL27	08G00210	08G00220	08G00210	SpB_Mx2	Sp_American	SpB-YPS138-SRR4074411	SpB-Bra-SRR4074412	SpB-YPS138-SRR4074411.SpB-Bra-SRR4074412.SpB-MxAgave-YMX005537	SpC-SRR7500262	0.0824026	0.0158311	0.0182622	0.0146186	0.045599	0.249097	0.236872	Mexican_Agave_2	2	3303	SAPA_YPS138_v1_chr_08	54786	58089
YPS138_08G00210_2_YPS138_08G00220	MGL27	08G00210	08G00220	08G00220	SpB_Mx2	Sp_American	SpB-YPS138-SRR4074411	SpB-Bra-SRR4074412	SpB-YPS138-SRR4074411.SpB-Bra-SRR4074412.SpB-MxAgave-YMX005537	SpC-SRR7500262	0.0824026	0.0158311	0.0182622	0.0146186	0.045599	0.249097	0.236872	Mexican_Agave_2	2	3303	SAPA_YPS138_v1_chr_08	54786	58089
YPS138_08G00270_2_YPS138_08G00340	MGL27	08G00270	08G00340	08G00270	SpB_MxAgave	SpB-Bra-SRR4074412	SpB-Bra-SRR4074412	SpB-MxAgave-YMX005537	SpB-Bra-SRR4074412	SpB-MxAgave-YMX005537	0.328122	0.0400691	0.0421664	0.0436699	0.214869	2.16457	2.25438	Mexican_Agave_2	8	15428	SAPA_YPS138_v1_chr_08	64638	80066
YPS138_08G00270_2_YPS138_08G00340	MGL27	08G00270	08G00340	08G00280	SpB_MxAgave	SpB-Bra-SRR4074412	SpB-Bra-SRR4074412	SpB-MxAgave-YMX005537	SpB-Bra-SRR4074412	SpB-MxAgave-YMX005537	0.328122	0.0400691	0.0421664	0.0436699	0.214869	2.16457	2.25438	Mexican_Agave_2	8	15428	SAPA_YPS138_v1_chr_08	64638	80066
YPS138_08G00270_2_YPS138_08G00340	MGL27	08G00270	08G00340	08G00290	SpB_MxAgave	SpB-Bra-SRR4074412	SpB-Bra-SRR4074412	SpB-MxAgave-YMX005537	SpB-Bra-SRR4074412	SpB-MxAgave-YMX005537	0.328122	0.0400691	0.0421664	0.0436699	0.214869	2.16457	2.25438	Mexican_Agave_2	8	15428	SAPA_YPS138_v1_chr_08	64638	80066
YPS138_08G00270_2_YPS138_08G00340	MGL27	08G00270	08G00340	08G00300	SpB_MxAgave	SpB-Bra-SRR4074412	SpB-Bra-SRR4074412	SpB-MxAgave-YMX005537	SpB-Bra-SRR4074412	SpB-MxAgave-YMX005537	0.328122	0.0400691	0.0421664	0.0436699	0.214869	2.16457	2.25438	Mexican_Agave_2	8	15428	SAPA_YPS138_v1_chr_08	64638	80066
YPS138_08G00270_2_YPS138_08G00340	MGL27	08G00270	08G00340	08G00310	SpB_MxAgave	SpB-Bra-SRR4074412	SpB-Bra-SRR4074412	SpB-MxAgave-YMX005537	SpB-Bra-SRR4074412	SpB-MxAgave-YMX005537	0.328122	0.0400691	0.0421664	0.0436699	0.214869	2.16457	2.25438	Mexican_Agave_2	8	15428	SAPA_YPS138_v1_chr_08	64638	80066
YPS138_08G00270_2_YPS138_08G00340	MGL27	08G00270	08G00340	08G00320	SpB_MxAgave	SpB-Bra-SRR4074412	SpB-Bra-SRR4074412	SpB-MxAgave-YMX005537	SpB-Bra-SRR4074412	SpB-MxAgave-YMX005537	0.328122	0.0400691	0.0421664	0.0436699	0.214869	2.16457	2.25438	Mexican_Agave_2	8	15428	SAPA_YPS138_v1_chr_08	64638	80066
YPS138_08G00270_2_YPS138_08G00340	MGL27	08G00270	08G00340	08G00330	SpB_MxAgave	SpB-Bra-SRR4074412	SpB-Bra-SRR4074412	SpB-MxAgave-YMX005537	SpB-Bra-SRR4074412	SpB-MxAgave-YMX005537	0.328122	0.0400691	0.0421664	0.0436699	0.214869	2.16457	2.25438	Mexican_Agave_2	8	15428	SAPA_YPS138_v1_chr_08	64638	80066
YPS138_08G00270_2_YPS138_08G00340	MGL27	08G00270	08G00340	08G00340	SpB_MxAgave	SpB-Bra-SRR4074412	SpB-Bra-SRR4074412	SpB-MxAgave-YMX005537	SpB-Bra-SRR4074412	SpB-MxAgave-YMX005537	0.328122	0.0400691	0.0421664	0.0436699	0.214869	2.16457	2.25438	Mexican_Agave_2	8	15428	SAPA_YPS138_v1_chr_08	64638	80066
YPS138_08G00420_2_YPS138_08G00430	MGL27	08G00420	08G00430	08G00420	NA	SpB_Undefined	SpB-YPS138-SRR4074411	SpB-Bra-SRR4074412	SpB-MxAgave-YMX005537	SpB-Bra-SRR4074412	0.0320918	0.00356771	0.00475546	0.00297636	0.0185842	0.116805	0.10979	Mexican_Agave_2	2	2504	SAPA_YPS138_v1_chr_08	91032	93536
YPS138_08G00420_2_YPS138_08G00430	MGL27	08G00420	08G00430	08G00430	NA	SpB_Undefined	SpB-YPS138-SRR4074411	SpB-Bra-SRR4074412	SpB-MxAgave-YMX005537	SpB-Bra-SRR4074412	0.0320918	0.00356771	0.00475546	0.00297636	0.0185842	0.116805	0.10979	Mexican_Agave_2	2	2504	SAPA_YPS138_v1_chr_08	91032	93536
YPS138_08G02180_2_YPS138_08G02210	MGL27	08G02180	08G02210	08G02180	SpB_Mx2	SpB-YPS138-SRR4074411	SpB-YPS138-SRR4074411	SpB-Bra-SRR4074412	SpB-YPS138-SRR4074411	SpB-Bra-SRR4074412	0.294181	0.034955	0.102453	0.0298761	0.137418	2.26064	2.19297	Mexican_Agave_2	4	9769	SAPA_YPS138_v1_chr_08	440718	450487
YPS138_08G02180_2_YPS138_08G02210	MGL27	08G02180	08G02210	08G02190	SpB_Mx2	SpB-YPS138-SRR4074411	SpB-YPS138-SRR4074411	SpB-Bra-SRR4074412	SpB-YPS138-SRR4074411	SpB-Bra-SRR4074412	0.294181	0.034955	0.102453	0.0298761	0.137418	2.26064	2.19297	Mexican_Agave_2	4	9769	SAPA_YPS138_v1_chr_08	440718	450487
YPS138_08G02180_2_YPS138_08G02210	MGL27	08G02180	08G02210	08G02200	SpB_Mx2	SpB-YPS138-SRR4074411	SpB-YPS138-SRR4074411	SpB-Bra-SRR4074412	SpB-YPS138-SRR4074411	SpB-Bra-SRR4074412	0.294181	0.034955	0.102453	0.0298761	0.137418	2.26064	2.19297	Mexican_Agave_2	4	9769	SAPA_YPS138_v1_chr_08	440718	450487
YPS138_08G02180_2_YPS138_08G02210	MGL27	08G02180	08G02210	08G02210	SpB_Mx2	SpB-YPS138-SRR4074411	SpB-YPS138-SRR4074411	SpB-Bra-SRR4074412	SpB-YPS138-SRR4074411	SpB-Bra-SRR4074412	0.294181	0.034955	0.102453	0.0298761	0.137418	2.26064	2.19297	Mexican_Agave_2	4	9769	SAPA_YPS138_v1_chr_08	440718	450487
YPS138_08G02470_2_YPS138_08G02510	MGL27	08G02470	08G02510	08G02470	SpB_Mx2	Sp_American	SpB-Bra-SRR4074412	SpB-YPS138-SRR4074411	SpB-YPS138-SRR4074411.SpB-Bra-SRR4074412.SpB-MxAgave-YMX005537	SpC-SRR7500262	0.384011	0.0354962	0.0748435	0.0379337	0.198158	1.79134	1.87139	Mexican_Agave_2	5	15442	SAPA_YPS138_v1_chr_08	494824	510266
YPS138_08G02470_2_YPS138_08G02510	MGL27	08G02470	08G02510	08G02480	SpB_Mx2	Sp_American	SpB-Bra-SRR4074412	SpB-YPS138-SRR4074411	SpB-YPS138-SRR4074411.SpB-Bra-SRR4074412.SpB-MxAgave-YMX005537	SpC-SRR7500262	0.384011	0.0354962	0.0748435	0.0379337	0.198158	1.79134	1.87139	Mexican_Agave_2	5	15442	SAPA_YPS138_v1_chr_08	494824	510266
YPS138_08G02470_2_YPS138_08G02510	MGL27	08G02470	08G02510	08G02490	SpB_Mx2	Sp_American	SpB-Bra-SRR4074412	SpB-YPS138-SRR4074411	SpB-YPS138-SRR4074411.SpB-Bra-SRR4074412.SpB-MxAgave-YMX005537	SpC-SRR7500262	0.384011	0.0354962	0.0748435	0.0379337	0.198158	1.79134	1.87139	Mexican_Agave_2	5	15442	SAPA_YPS138_v1_chr_08	494824	510266
YPS138_08G02470_2_YPS138_08G02510	MGL27	08G02470	08G02510	08G02500	SpB_Mx2	Sp_American	SpB-Bra-SRR4074412	SpB-YPS138-SRR4074411	SpB-YPS138-SRR4074411.SpB-Bra-SRR4074412.SpB-MxAgave-YMX005537	SpC-SRR7500262	0.384011	0.0354962	0.0748435	0.0379337	0.198158	1.79134	1.87139	Mexican_Agave_2	5	15442	SAPA_YPS138_v1_chr_08	494824	510266
YPS138_08G02470_2_YPS138_08G02510	MGL27	08G02470	08G02510	08G02510	SpB_Mx2	Sp_American	SpB-Bra-SRR4074412	SpB-YPS138-SRR4074411	SpB-YPS138-SRR4074411.SpB-Bra-SRR4074412.SpB-MxAgave-YMX005537	SpC-SRR7500262	0.384011	0.0354962	0.0748435	0.0379337	0.198158	1.79134	1.87139	Mexican_Agave_2	5	15442	SAPA_YPS138_v1_chr_08	494824	510266
YPS138_09G00030_2_YPS138_09G00050	MGL27	09G00030	09G00050	09G00030	SpB	SpB-YPS138-SRR4074411	SpB-YPS138-SRR4074411	WINE-JS445c1SAPA	SpB-YPS138-SRR4074411	SpB-Bra-SRR4074412.SpC-SRR7500262.SpB-MxAgave-YMX005537	0.208052	0.183688	0.23594	2e-06	0.183689	0.367414	0.166168	Mexican_Agave_2	3	6217	SAPA_YPS138_v1_chr_09	5927	12144
YPS138_09G00030_2_YPS138_09G00050	MGL27	09G00030	09G00050	09G00040	SpB	SpB-YPS138-SRR4074411	SpB-YPS138-SRR4074411	WINE-JS445c1SAPA	SpB-YPS138-SRR4074411	SpB-Bra-SRR4074412.SpC-SRR7500262.SpB-MxAgave-YMX005537	0.208052	0.183688	0.23594	2e-06	0.183689	0.367414	0.166168	Mexican_Agave_2	3	6217	SAPA_YPS138_v1_chr_09	5927	12144
YPS138_09G00030_2_YPS138_09G00050	MGL27	09G00030	09G00050	09G00050	SpB	SpB-YPS138-SRR4074411	SpB-YPS138-SRR4074411	WINE-JS445c1SAPA	SpB-YPS138-SRR4074411	SpB-Bra-SRR4074412.SpC-SRR7500262.SpB-MxAgave-YMX005537	0.208052	0.183688	0.23594	2e-06	0.183689	0.367414	0.166168	Mexican_Agave_2	3	6217	SAPA_YPS138_v1_chr_09	5927	12144
YPS138_10G00060_2_YPS138_10G00070	MGL27	10G00060	10G00070	10G00060	SpB	SpC-SRR7500262	SpC-SRR7500262	SpB-YPS138-SRR4074411	SpC-SRR7500262	SpB-Bra-SRR4074412.SpB-YPS138-SRR4074411.SpB-MxAgave-YMX005537	0.140652	0.0598045	0.0598382	0.0572626	0.0423997	0.372368	0.403346	Mexican_Agave_2	2	4545	SAPA_YPS138_v1_chr_10	15310	19855
YPS138_10G00060_2_YPS138_10G00070	MGL27	10G00060	10G00070	10G00070	SpB	SpC-SRR7500262	SpC-SRR7500262	SpB-YPS138-SRR4074411	SpC-SRR7500262	SpB-Bra-SRR4074412.SpB-YPS138-SRR4074411.SpB-MxAgave-YMX005537	0.140652	0.0598045	0.0598382	0.0572626	0.0423997	0.372368	0.403346	Mexican_Agave_2	2	4545	SAPA_YPS138_v1_chr_10	15310	19855
YPS138_10G00650_2_YPS138_10G00650	MGL27	10G00650	10G00650	10G00650	SpB_MxAgave	SpB-MxAgave-YMX005537	SpB-MxAgave-YMX005537	SpB-YPS138-SRR4074411	SpB-MxAgave-YMX005537	SpB-Bra-SRR4074412	0.184492	0.10392	0.0446622	0.0886238	0.103806	0.507717	0.537951	Mexican_Agave_2	1	476	SAPA_YPS138_v1_chr_10	131758	132234
YPS138_10G01700_2_YPS138_10G01710	MGL27	10G01700	10G01710	10G01700	SpB_MxAgave	SpB-MxAgave-YMX005537	SpB-MxAgave-YMX005537	SpB-YPS138-SRR4074411	SpB-MxAgave-YMX005537	SpA-SRR4074385.SpC-SRR7500262.SpB-YPS138-SRR4074411.SpB-Bra-SRR4074412	0.571602	0.4446	0.0358673	0.435187	0.504135	1.28009	1.3223	Mexican_Agave_2	2	5106	SAPA_YPS138_v1_chr_10	375504	380610
YPS138_10G01700_2_YPS138_10G01710	MGL27	10G01700	10G01710	10G01710	SpB_MxAgave	SpB-MxAgave-YMX005537	SpB-MxAgave-YMX005537	SpB-YPS138-SRR4074411	SpB-MxAgave-YMX005537	SpA-SRR4074385.SpC-SRR7500262.SpB-YPS138-SRR4074411.SpB-Bra-SRR4074412	0.571602	0.4446	0.0358673	0.435187	0.504135	1.28009	1.3223	Mexican_Agave_2	2	5106	SAPA_YPS138_v1_chr_10	375504	380610
YPS138_10G02960_2_YPS138_10G02970	MGL27	10G02960	10G02970	10G02960	SpB_Mx2	Sp_American	SpB-MxAgave-YMX005537	SpB-Bra-SRR4074412	SpB-MxAgave-YMX005537.SpB-YPS138-SRR4074411.SpB-Bra-SRR4074412	SpC-SRR7500262	0.300373	0.0169367	0.0101722	0.020351	0.175294	2.13221	2.1382	Mexican_Agave_2	2	3665	SAPA_YPS138_v1_chr_10	616075	619740
YPS138_10G02960_2_YPS138_10G02970	MGL27	10G02960	10G02970	10G02970	SpB_Mx2	Sp_American	SpB-MxAgave-YMX005537	SpB-Bra-SRR4074412	SpB-MxAgave-YMX005537.SpB-YPS138-SRR4074411.SpB-Bra-SRR4074412	SpC-SRR7500262	0.300373	0.0169367	0.0101722	0.020351	0.175294	2.13221	2.1382	Mexican_Agave_2	2	3665	SAPA_YPS138_v1_chr_10	616075	619740
YPS138_10G02990_2_YPS138_10G03040	MGL27	10G02990	10G03040	10G02990	SpB_Mx2	SpB_Undefined	SpB-YPS138-SRR4074411	SpB-Bra-SRR4074412	SpB-YPS138-SRR4074411.SpB-Bra-SRR4074412	SpB-MxAgave-YMX005537	0.37833	0.0224063	0.055618	0.0216844	0.154682	2.31667	2.32256	Mexican_Agave_2	6	14184	SAPA_YPS138_v1_chr_10	621372	635556
YPS138_10G02990_2_YPS138_10G03040	MGL27	10G02990	10G03040	10G03000	SpB_Mx2	SpB_Undefined	SpB-YPS138-SRR4074411	SpB-Bra-SRR4074412	SpB-YPS138-SRR4074411.SpB-Bra-SRR4074412	SpB-MxAgave-YMX005537	0.37833	0.0224063	0.055618	0.0216844	0.154682	2.31667	2.32256	Mexican_Agave_2	6	14184	SAPA_YPS138_v1_chr_10	621372	635556
YPS138_10G02990_2_YPS138_10G03040	MGL27	10G02990	10G03040	10G03010	SpB_Mx2	SpB_Undefined	SpB-YPS138-SRR4074411	SpB-Bra-SRR4074412	SpB-YPS138-SRR4074411.SpB-Bra-SRR4074412	SpB-MxAgave-YMX005537	0.37833	0.0224063	0.055618	0.0216844	0.154682	2.31667	2.32256	Mexican_Agave_2	6	14184	SAPA_YPS138_v1_chr_10	621372	635556
YPS138_10G02990_2_YPS138_10G03040	MGL27	10G02990	10G03040	10G03020	SpB_Mx2	SpB_Undefined	SpB-YPS138-SRR4074411	SpB-Bra-SRR4074412	SpB-YPS138-SRR4074411.SpB-Bra-SRR4074412	SpB-MxAgave-YMX005537	0.37833	0.0224063	0.055618	0.0216844	0.154682	2.31667	2.32256	Mexican_Agave_2	6	14184	SAPA_YPS138_v1_chr_10	621372	635556
YPS138_10G02990_2_YPS138_10G03040	MGL27	10G02990	10G03040	10G03030	SpB_Mx2	SpB_Undefined	SpB-YPS138-SRR4074411	SpB-Bra-SRR4074412	SpB-YPS138-SRR4074411.SpB-Bra-SRR4074412	SpB-MxAgave-YMX005537	0.37833	0.0224063	0.055618	0.0216844	0.154682	2.31667	2.32256	Mexican_Agave_2	6	14184	SAPA_YPS138_v1_chr_10	621372	635556
YPS138_10G02990_2_YPS138_10G03040	MGL27	10G02990	10G03040	10G03040	SpB_Mx2	SpB_Undefined	SpB-YPS138-SRR4074411	SpB-Bra-SRR4074412	SpB-YPS138-SRR4074411.SpB-Bra-SRR4074412	SpB-MxAgave-YMX005537	0.37833	0.0224063	0.055618	0.0216844	0.154682	2.31667	2.32256	Mexican_Agave_2	6	14184	SAPA_YPS138_v1_chr_10	621372	635556
YPS138_10G03300_2_YPS138_10G03330	MGL27	10G03300	10G03330	10G03300	SpB_MxAgave	SpB-MxAgave-YMX005537	SpB-MxAgave-YMX005537	WINE-JS445c1SAPA	SpB-MxAgave-YMX005537	SpB-Bra-SRR4074412.SpC-SRR7500262.SpB-YPS138-SRR4074411.WINE-JS445c1SAPA.SpA-SRR4074385	9	9	2e-06	9	9	9	9	Mexican_Agave_2	4	4485	SAPA_YPS138_v1_chr_10	696955	701440
YPS138_10G03300_2_YPS138_10G03330	MGL27	10G03300	10G03330	10G03310	SpB_MxAgave	SpB-MxAgave-YMX005537	SpB-MxAgave-YMX005537	WINE-JS445c1SAPA	SpB-MxAgave-YMX005537	SpB-Bra-SRR4074412.SpC-SRR7500262.SpB-YPS138-SRR4074411.WINE-JS445c1SAPA.SpA-SRR4074385	9	9	2e-06	9	9	9	9	Mexican_Agave_2	4	4485	SAPA_YPS138_v1_chr_10	696955	701440
YPS138_10G03300_2_YPS138_10G03330	MGL27	10G03300	10G03330	10G03320	SpB_MxAgave	SpB-MxAgave-YMX005537	SpB-MxAgave-YMX005537	WINE-JS445c1SAPA	SpB-MxAgave-YMX005537	SpB-Bra-SRR4074412.SpC-SRR7500262.SpB-YPS138-SRR4074411.WINE-JS445c1SAPA.SpA-SRR4074385	9	9	2e-06	9	9	9	9	Mexican_Agave_2	4	4485	SAPA_YPS138_v1_chr_10	696955	701440
YPS138_10G03300_2_YPS138_10G03330	MGL27	10G03300	10G03330	10G03330	SpB_MxAgave	SpB-MxAgave-YMX005537	SpB-MxAgave-YMX005537	WINE-JS445c1SAPA	SpB-MxAgave-YMX005537	SpB-Bra-SRR4074412.SpC-SRR7500262.SpB-YPS138-SRR4074411.WINE-JS445c1SAPA.SpA-SRR4074385	9	9	2e-06	9	9	9	9	Mexican_Agave_2	4	4485	SAPA_YPS138_v1_chr_10	696955	701440
YPS138_11G00010_2_YPS138_11G00010	MGL27	11G00010	11G00010	11G00010	SpB_MxAgave	SpC-SRR7500262	SpC-SRR7500262	SpB-Bra-SRR4074412	SpC-SRR7500262	SpB-Bra-SRR4074412.SpB-MxAgave-YMX005537	0.349736	4e-06	4e-06	0.349736	2e-06	0.349736	0.349736	Mexican_Agave_2	1	1133	SAPA_YPS138_v1_chr_11	1910	3043
YPS138_12G02170_2_YPS138_12G02190	MGL27	12G02170	12G02190	12G02170	NA	SpB-MxAgave-YMX005537	SpB-MxAgave-YMX005537	SpB-YPS138-SRR4074411	SpB-MxAgave-YMX005537	SpB-YPS138-SRR4074411	0.292358	0.0248572	0.00708318	0.0212241	0.162133	2.02249	2.10866	Mexican_Agave_2	3	3226	SAPA_YPS138_v1_chr_12	489687	492913
YPS138_12G02170_2_YPS138_12G02190	MGL27	12G02170	12G02190	12G02180	NA	SpB-MxAgave-YMX005537	SpB-MxAgave-YMX005537	SpB-YPS138-SRR4074411	SpB-MxAgave-YMX005537	SpB-YPS138-SRR4074411	0.292358	0.0248572	0.00708318	0.0212241	0.162133	2.02249	2.10866	Mexican_Agave_2	3	3226	SAPA_YPS138_v1_chr_12	489687	492913
YPS138_12G02170_2_YPS138_12G02190	MGL27	12G02170	12G02190	12G02190	NA	SpB-MxAgave-YMX005537	SpB-MxAgave-YMX005537	SpB-YPS138-SRR4074411	SpB-MxAgave-YMX005537	SpB-YPS138-SRR4074411	0.292358	0.0248572	0.00708318	0.0212241	0.162133	2.02249	2.10866	Mexican_Agave_2	3	3226	SAPA_YPS138_v1_chr_12	489687	492913
YPS138_13G00050_2_YPS138_13G00050	MGL27	13G00050	13G00050	13G00050	SpB_MxAgave	SpB-MxAgave-YMX005537	SpB-MxAgave-YMX005537	WINE-JS445c1SAPA	SpB-MxAgave-YMX005537	SpA-SRR4074385.SpC-SRR7500262.SpB-YPS138-SRR4074411.WINE-JS445c1SAPA.SpB-Bra-SRR4074412	8.99997	8.99997	2e-06	8.99997	8.99997	8.99997	8.99997	Mexican_Agave_2	1	1214	SAPA_YPS138_v1_chr_13	13895	15109
YPS138_13G00510_2_YPS138_13G00520	MGL27	13G00510	13G00520	13G00510	NA	Sp_American	SpB-YPS138-SRR4074411	SpB-MxAgave-YMX005537	SpB-Bra-SRR4074412.SpB-YPS138-SRR4074411.SpB-MxAgave-YMX005537	SpC-SRR7500262	0.105452	0.0211196	0.0126516	0.0105551	0.0429521	0.274318	0.278121	Mexican_Agave_2	2	2305	SAPA_YPS138_v1_chr_13	109924	112229
YPS138_13G00510_2_YPS138_13G00520	MGL27	13G00510	13G00520	13G00520	NA	Sp_American	SpB-YPS138-SRR4074411	SpB-MxAgave-YMX005537	SpB-Bra-SRR4074412.SpB-YPS138-SRR4074411.SpB-MxAgave-YMX005537	SpC-SRR7500262	0.105452	0.0211196	0.0126516	0.0105551	0.0429521	0.274318	0.278121	Mexican_Agave_2	2	2305	SAPA_YPS138_v1_chr_13	109924	112229
YPS138_14G00030_2_YPS138_14G00050	MGL27	14G00030	14G00050	14G00030	SpB_MxAgave	SpB-MxAgave-YMX005537	SpB-MxAgave-YMX005537	SpB-YPS138-SRR4074411	SpB-MxAgave-YMX005537	SpB-Bra-SRR4074412.SpB-YPS138-SRR4074411.SpC-SRR7500262	0.226625	0.112478	0.112476	0.112478	0.112478	0.634589	0.634589	Mexican_Agave_2	3	3954	SAPA_YPS138_v1_chr_14	14260	18214
YPS138_14G00030_2_YPS138_14G00050	MGL27	14G00030	14G00050	14G00040	SpB_MxAgave	SpB-MxAgave-YMX005537	SpB-MxAgave-YMX005537	SpB-YPS138-SRR4074411	SpB-MxAgave-YMX005537	SpB-Bra-SRR4074412.SpB-YPS138-SRR4074411.SpC-SRR7500262	0.226625	0.112478	0.112476	0.112478	0.112478	0.634589	0.634589	Mexican_Agave_2	3	3954	SAPA_YPS138_v1_chr_14	14260	18214
YPS138_14G00030_2_YPS138_14G00050	MGL27	14G00030	14G00050	14G00050	SpB_MxAgave	SpB-MxAgave-YMX005537	SpB-MxAgave-YMX005537	SpB-YPS138-SRR4074411	SpB-MxAgave-YMX005537	SpB-Bra-SRR4074412.SpB-YPS138-SRR4074411.SpC-SRR7500262	0.226625	0.112478	0.112476	0.112478	0.112478	0.634589	0.634589	Mexican_Agave_2	3	3954	SAPA_YPS138_v1_chr_14	14260	18214
YPS138_14G03600_2_YPS138_14G03640	MGL27	14G03600	14G03640	14G03600	SpB_MxAgave	SpB-MxAgave-YMX005537	SpB-MxAgave-YMX005537	SpB-YPS138-SRR4074411	SpB-MxAgave-YMX005537	SpC-SRR7500262	0.503523	0.0817525	0.00540094	0.0574678	0.0618216	1.93647	1.99711	Mexican_Agave_2	5	10103	SAPA_YPS138_v1_chr_14	723895	733998
YPS138_14G03600_2_YPS138_14G03640	MGL27	14G03600	14G03640	14G03610	SpB_MxAgave	SpB-MxAgave-YMX005537	SpB-MxAgave-YMX005537	SpB-YPS138-SRR4074411	SpB-MxAgave-YMX005537	SpC-SRR7500262	0.503523	0.0817525	0.00540094	0.0574678	0.0618216	1.93647	1.99711	Mexican_Agave_2	5	10103	SAPA_YPS138_v1_chr_14	723895	733998
YPS138_14G03600_2_YPS138_14G03640	MGL27	14G03600	14G03640	14G03620	SpB_MxAgave	SpB-MxAgave-YMX005537	SpB-MxAgave-YMX005537	SpB-YPS138-SRR4074411	SpB-MxAgave-YMX005537	SpC-SRR7500262	0.503523	0.0817525	0.00540094	0.0574678	0.0618216	1.93647	1.99711	Mexican_Agave_2	5	10103	SAPA_YPS138_v1_chr_14	723895	733998
YPS138_14G03600_2_YPS138_14G03640	MGL27	14G03600	14G03640	14G03630	SpB_MxAgave	SpB-MxAgave-YMX005537	SpB-MxAgave-YMX005537	SpB-YPS138-SRR4074411	SpB-MxAgave-YMX005537	SpC-SRR7500262	0.503523	0.0817525	0.00540094	0.0574678	0.0618216	1.93647	1.99711	Mexican_Agave_2	5	10103	SAPA_YPS138_v1_chr_14	723895	733998
YPS138_14G03600_2_YPS138_14G03640	MGL27	14G03600	14G03640	14G03640	SpB_MxAgave	SpB-MxAgave-YMX005537	SpB-MxAgave-YMX005537	SpB-YPS138-SRR4074411	SpB-MxAgave-YMX005537	SpC-SRR7500262	0.503523	0.0817525	0.00540094	0.0574678	0.0618216	1.93647	1.99711	Mexican_Agave_2	5	10103	SAPA_YPS138_v1_chr_14	723895	733998
YPS138_15G00060_2_YPS138_15G00080	MGL27	15G00060	15G00080	15G00060	NA	SpB_Undefined	SpB-Bra-SRR4074412	SpB-YPS138-SRR4074411	SpB-YPS138-SRR4074411	SpB-MxAgave-YMX005537	0.0740628	0.00816196	0.00938825	0.00938167	0.0309248	0.169742	0.173252	Mexican_Agave_2	3	7791	SAPA_YPS138_v1_chr_15	22236	30027
YPS138_15G00060_2_YPS138_15G00080	MGL27	15G00060	15G00080	15G00070	NA	SpB_Undefined	SpB-Bra-SRR4074412	SpB-YPS138-SRR4074411	SpB-YPS138-SRR4074411	SpB-MxAgave-YMX005537	0.0740628	0.00816196	0.00938825	0.00938167	0.0309248	0.169742	0.173252	Mexican_Agave_2	3	7791	SAPA_YPS138_v1_chr_15	22236	30027
YPS138_15G00060_2_YPS138_15G00080	MGL27	15G00060	15G00080	15G00080	NA	SpB_Undefined	SpB-Bra-SRR4074412	SpB-YPS138-SRR4074411	SpB-YPS138-SRR4074411	SpB-MxAgave-YMX005537	0.0740628	0.00816196	0.00938825	0.00938167	0.0309248	0.169742	0.173252	Mexican_Agave_2	3	7791	SAPA_YPS138_v1_chr_15	22236	30027
YPS138_15G00290_2_YPS138_15G00290	MGL27	15G00290	15G00290	15G00290	NA	SpB-YPS138-SRR4074411	SpB-YPS138-SRR4074411	SpB-Bra-SRR4074412	SpB-YPS138-SRR4074411	SpB-Bra-SRR4074412	0.0239567	0.00792799	0.0200783	2e-06	0.0240779	0.174593	0.164406	Mexican_Agave_2	1	554	SAPA_YPS138_v1_chr_15	64894	65448
YPS138_01G00820_2_YPS138_01G00820	M4T3	01G00820	01G00820	01G00820	SpB	SpB_Undefined	SpB-YPS138-SRR4074411	SpB-Bra-SRR4074412	SpB-YPS138-SRR4074411.SpB-Bra-SRR4074412	SpB-MxAgave-YMX005537	0.266253	0.0582107	0.120376	0.0519163	0.154102	2.37519	2.37392	Mexican_Agave_2	1	3578	SAPA_YPS138_v1_chr_01	208970	212548
YPS138_02G01410_2_YPS138_02G01420	M4T3	02G01410	02G01420	02G01410	SpB_MxAgave	SpB-MxAgave-YMX005537	SpB-MxAgave-YMX005537	SpB-Bra-SRR4074412	SpB-MxAgave-YMX005537	SpB-Bra-SRR4074412	0.293298	0.0248084	0.0185172	0.0406178	0.170925	2.50611	2.56796	Mexican_Agave_2	2	3533	SAPA_YPS138_v1_chr_02	301944	305477
YPS138_02G01410_2_YPS138_02G01420	M4T3	02G01410	02G01420	02G01420	SpB_MxAgave	SpB-MxAgave-YMX005537	SpB-MxAgave-YMX005537	SpB-Bra-SRR4074412	SpB-MxAgave-YMX005537	SpB-Bra-SRR4074412	0.293298	0.0248084	0.0185172	0.0406178	0.170925	2.50611	2.56796	Mexican_Agave_2	2	3533	SAPA_YPS138_v1_chr_02	301944	305477
YPS138_02G01490_2_YPS138_02G01500	M4T3	02G01490	02G01500	02G01490	NA	SpB-Bra-SRR4074412	SpB-Bra-SRR4074412	SpB-YPS138-SRR4074411	SpB-Bra-SRR4074412	SpB-YPS138-SRR4074411	0.0973904	0.00866782	0.017333	0.010398	0.0717404	0.281443	0.272104	Mexican_Agave_2	2	2190	SAPA_YPS138_v1_chr_02	318452	320642
YPS138_02G01490_2_YPS138_02G01500	M4T3	02G01490	02G01500	02G01500	NA	SpB-Bra-SRR4074412	SpB-Bra-SRR4074412	SpB-YPS138-SRR4074411	SpB-Bra-SRR4074412	SpB-YPS138-SRR4074411	0.0973904	0.00866782	0.017333	0.010398	0.0717404	0.281443	0.272104	Mexican_Agave_2	2	2190	SAPA_YPS138_v1_chr_02	318452	320642
YPS138_02G01760_2_YPS138_02G01770	M4T3	02G01760	02G01770	02G01760	SpB_MxAgave	SpB_Undefined	SpB-YPS138-SRR4074411	SpB-Bra-SRR4074412	SpB-Bra-SRR4074412	SpB-YPS138-SRR4074411.SpB-MxAgave-YMX005537	0.271992	0.028361	0.0339889	0.0255265	0.205453	2.21168	2.11022	Mexican_Agave_2	2	4486	SAPA_YPS138_v1_chr_02	375050	379536
YPS138_02G01760_2_YPS138_02G01770	M4T3	02G01760	02G01770	02G01770	SpB_MxAgave	SpB_Undefined	SpB-YPS138-SRR4074411	SpB-Bra-SRR4074412	SpB-Bra-SRR4074412	SpB-YPS138-SRR4074411.SpB-MxAgave-YMX005537	0.271992	0.028361	0.0339889	0.0255265	0.205453	2.21168	2.11022	Mexican_Agave_2	2	4486	SAPA_YPS138_v1_chr_02	375050	379536
YPS138_02G03800_2_YPS138_02G03810	M4T3	02G03800	02G03810	02G03800	SpB_Mx2	SpB_Undefined	SpB-YPS138-SRR4074411	SpB-Bra-SRR4074412	SpB-MxAgave-YMX005537	SpB-YPS138-SRR4074411.SpB-Bra-SRR4074412	0.107281	0.00918549	0.010786	0.00852544	0.0183798	0.165069	0.158256	Mexican_Agave_2	2	7498	SAPA_YPS138_v1_chr_02	769647	777145
YPS138_02G03800_2_YPS138_02G03810	M4T3	02G03800	02G03810	02G03810	SpB_Mx2	SpB_Undefined	SpB-YPS138-SRR4074411	SpB-Bra-SRR4074412	SpB-MxAgave-YMX005537	SpB-YPS138-SRR4074411.SpB-Bra-SRR4074412	0.107281	0.00918549	0.010786	0.00852544	0.0183798	0.165069	0.158256	Mexican_Agave_2	2	7498	SAPA_YPS138_v1_chr_02	769647	777145
YPS138_04G07090_2_YPS138_04G07090	M4T3	04G07090	04G07090	04G07090	NA	Sp_American	SpB-YPS138-SRR4074411	SpB-MxAgave-YMX005537	SpB-MxAgave-YMX005537.SpB-YPS138-SRR4074411.SpB-Bra-SRR4074412	SpC-SRR7500262	0.0619478	0.0196582	0.0196565	0.0177252	0.0376085	0.235767	0.227484	Mexican_Agave_2	1	1034	SAPA_YPS138_v1_chr_04	1466895	1467929
YPS138_06G01150_2_YPS138_06G01190	M4T3	06G01150	06G01190	06G01150	SpB_MxAgave	SpB-MxAgave-YMX005537	SpB-MxAgave-YMX005537	SpB-YPS138-SRR4074411	SpB-MxAgave-YMX005537	SpB-Bra-SRR4074412	0.488981	0.102933	0.0943329	0.101697	0.140968	1.88503	1.92476	Mexican_Agave_2	5	13635	SAPA_YPS138_v1_chr_06	267796	281431
YPS138_06G01150_2_YPS138_06G01190	M4T3	06G01150	06G01190	06G01160	SpB_MxAgave	SpB-MxAgave-YMX005537	SpB-MxAgave-YMX005537	SpB-YPS138-SRR4074411	SpB-MxAgave-YMX005537	SpB-Bra-SRR4074412	0.488981	0.102933	0.0943329	0.101697	0.140968	1.88503	1.92476	Mexican_Agave_2	5	13635	SAPA_YPS138_v1_chr_06	267796	281431
YPS138_06G01150_2_YPS138_06G01190	M4T3	06G01150	06G01190	06G01170	SpB_MxAgave	SpB-MxAgave-YMX005537	SpB-MxAgave-YMX005537	SpB-YPS138-SRR4074411	SpB-MxAgave-YMX005537	SpB-Bra-SRR4074412	0.488981	0.102933	0.0943329	0.101697	0.140968	1.88503	1.92476	Mexican_Agave_2	5	13635	SAPA_YPS138_v1_chr_06	267796	281431
YPS138_06G01150_2_YPS138_06G01190	M4T3	06G01150	06G01190	06G01180	SpB_MxAgave	SpB-MxAgave-YMX005537	SpB-MxAgave-YMX005537	SpB-YPS138-SRR4074411	SpB-MxAgave-YMX005537	SpB-Bra-SRR4074412	0.488981	0.102933	0.0943329	0.101697	0.140968	1.88503	1.92476	Mexican_Agave_2	5	13635	SAPA_YPS138_v1_chr_06	267796	281431
YPS138_06G01150_2_YPS138_06G01190	M4T3	06G01150	06G01190	06G01190	SpB_MxAgave	SpB-MxAgave-YMX005537	SpB-MxAgave-YMX005537	SpB-YPS138-SRR4074411	SpB-MxAgave-YMX005537	SpB-Bra-SRR4074412	0.488981	0.102933	0.0943329	0.101697	0.140968	1.88503	1.92476	Mexican_Agave_2	5	13635	SAPA_YPS138_v1_chr_06	267796	281431
YPS138_07G00250_2_YPS138_07G00260	M4T3	07G00250	07G00260	07G00250	SpB	Sp_American	SpB-MxAgave-YMX005537	SpB-YPS138-SRR4074411	SpB-Bra-SRR4074412.SpB-YPS138-SRR4074411.SpB-MxAgave-YMX005537	SpC-SRR7500262	0.360324	0.0627364	0.0556556	0.0591855	0.206774	2.27726	2.31308	Mexican_Agave_2	2	3042	SAPA_YPS138_v1_chr_07	56964	60006
YPS138_07G00250_2_YPS138_07G00260	M4T3	07G00250	07G00260	07G00260	SpB	Sp_American	SpB-MxAgave-YMX005537	SpB-YPS138-SRR4074411	SpB-Bra-SRR4074412.SpB-YPS138-SRR4074411.SpB-MxAgave-YMX005537	SpC-SRR7500262	0.360324	0.0627364	0.0556556	0.0591855	0.206774	2.27726	2.31308	Mexican_Agave_2	2	3042	SAPA_YPS138_v1_chr_07	56964	60006
YPS138_07G04440_2_YPS138_07G04460	M4T3	07G04440	07G04460	07G04440	NA	SpB-MxAgave-YMX005537	SpB-MxAgave-YMX005537	SpB-YPS138-SRR4074411	SpB-MxAgave-YMX005537	SpB-Bra-SRR4074412	0.0469793	0.0108673	0.0057566	0.00830791	0.0316459	0.156169	0.157604	Mexican_Agave_2	3	4314	SAPA_YPS138_v1_chr_07	924358	928672
YPS138_07G04440_2_YPS138_07G04460	M4T3	07G04440	07G04460	07G04450	NA	SpB-MxAgave-YMX005537	SpB-MxAgave-YMX005537	SpB-YPS138-SRR4074411	SpB-MxAgave-YMX005537	SpB-Bra-SRR4074412	0.0469793	0.0108673	0.0057566	0.00830791	0.0316459	0.156169	0.157604	Mexican_Agave_2	3	4314	SAPA_YPS138_v1_chr_07	924358	928672
YPS138_07G04440_2_YPS138_07G04460	M4T3	07G04440	07G04460	07G04460	NA	SpB-MxAgave-YMX005537	SpB-MxAgave-YMX005537	SpB-YPS138-SRR4074411	SpB-MxAgave-YMX005537	SpB-Bra-SRR4074412	0.0469793	0.0108673	0.0057566	0.00830791	0.0316459	0.156169	0.157604	Mexican_Agave_2	3	4314	SAPA_YPS138_v1_chr_07	924358	928672
YPS138_08G00210_2_YPS138_08G00250	M4T3	08G00210	08G00250	08G00210	SpB_Mx2	SpB_Undefined	SpB-Bra-SRR4074412	SpB-MxAgave-YMX005537	SpB-MxAgave-YMX005537	SpB-Bra-SRR4074412	0.341834	0.0481412	0.0544013	0.0569314	0.187636	2.30674	2.26721	Mexican_Agave_2	5	7997	SAPA_YPS138_v1_chr_08	54786	62783
YPS138_08G00210_2_YPS138_08G00250	M4T3	08G00210	08G00250	08G00220	SpB_Mx2	SpB_Undefined	SpB-Bra-SRR4074412	SpB-MxAgave-YMX005537	SpB-MxAgave-YMX005537	SpB-Bra-SRR4074412	0.341834	0.0481412	0.0544013	0.0569314	0.187636	2.30674	2.26721	Mexican_Agave_2	5	7997	SAPA_YPS138_v1_chr_08	54786	62783
YPS138_08G00210_2_YPS138_08G00250	M4T3	08G00210	08G00250	08G00230	SpB_Mx2	SpB_Undefined	SpB-Bra-SRR4074412	SpB-MxAgave-YMX005537	SpB-MxAgave-YMX005537	SpB-Bra-SRR4074412	0.341834	0.0481412	0.0544013	0.0569314	0.187636	2.30674	2.26721	Mexican_Agave_2	5	7997	SAPA_YPS138_v1_chr_08	54786	62783
YPS138_08G00210_2_YPS138_08G00250	M4T3	08G00210	08G00250	08G00240	SpB_Mx2	SpB_Undefined	SpB-Bra-SRR4074412	SpB-MxAgave-YMX005537	SpB-MxAgave-YMX005537	SpB-Bra-SRR4074412	0.341834	0.0481412	0.0544013	0.0569314	0.187636	2.30674	2.26721	Mexican_Agave_2	5	7997	SAPA_YPS138_v1_chr_08	54786	62783
YPS138_08G00210_2_YPS138_08G00250	M4T3	08G00210	08G00250	08G00250	SpB_Mx2	SpB_Undefined	SpB-Bra-SRR4074412	SpB-MxAgave-YMX005537	SpB-MxAgave-YMX005537	SpB-Bra-SRR4074412	0.341834	0.0481412	0.0544013	0.0569314	0.187636	2.30674	2.26721	Mexican_Agave_2	5	7997	SAPA_YPS138_v1_chr_08	54786	62783
YPS138_08G00270_2_YPS138_08G00290	M4T3	08G00270	08G00290	08G00270	SpB_Mx2	SpB_Undefined	SpB-MxAgave-YMX005537	SpB-YPS138-SRR4074411	SpB-Bra-SRR4074412	SpB-MxAgave-YMX005537	0.0566447	0.00411317	0.00137117	0.00342125	0.0384421	0.202698	0.208428	Mexican_Agave_2	3	4313	SAPA_YPS138_v1_chr_08	64638	68951
YPS138_08G00270_2_YPS138_08G00290	M4T3	08G00270	08G00290	08G00280	SpB_Mx2	SpB_Undefined	SpB-MxAgave-YMX005537	SpB-YPS138-SRR4074411	SpB-Bra-SRR4074412	SpB-MxAgave-YMX005537	0.0566447	0.00411317	0.00137117	0.00342125	0.0384421	0.202698	0.208428	Mexican_Agave_2	3	4313	SAPA_YPS138_v1_chr_08	64638	68951
YPS138_08G00270_2_YPS138_08G00290	M4T3	08G00270	08G00290	08G00290	SpB_Mx2	SpB_Undefined	SpB-MxAgave-YMX005537	SpB-YPS138-SRR4074411	SpB-Bra-SRR4074412	SpB-MxAgave-YMX005537	0.0566447	0.00411317	0.00137117	0.00342125	0.0384421	0.202698	0.208428	Mexican_Agave_2	3	4313	SAPA_YPS138_v1_chr_08	64638	68951
YPS138_08G00310_2_YPS138_08G00340	M4T3	08G00310	08G00340	08G00310	SpB_MxAgave	SpB-Bra-SRR4074412	SpB-Bra-SRR4074412	SpB-MxAgave-YMX005537	SpB-Bra-SRR4074412	SpB-YPS138-SRR4074411.SpB-MxAgave-YMX005537	0.328653	0.048126	0.0557014	0.0573081	0.225716	2.2252	2.34382	Mexican_Agave_2	4	9574	SAPA_YPS138_v1_chr_08	70492	80066
YPS138_08G00310_2_YPS138_08G00340	M4T3	08G00310	08G00340	08G00320	SpB_MxAgave	SpB-Bra-SRR4074412	SpB-Bra-SRR4074412	SpB-MxAgave-YMX005537	SpB-Bra-SRR4074412	SpB-YPS138-SRR4074411.SpB-MxAgave-YMX005537	0.328653	0.048126	0.0557014	0.0573081	0.225716	2.2252	2.34382	Mexican_Agave_2	4	9574	SAPA_YPS138_v1_chr_08	70492	80066
YPS138_08G00310_2_YPS138_08G00340	M4T3	08G00310	08G00340	08G00330	SpB_MxAgave	SpB-Bra-SRR4074412	SpB-Bra-SRR4074412	SpB-MxAgave-YMX005537	SpB-Bra-SRR4074412	SpB-YPS138-SRR4074411.SpB-MxAgave-YMX005537	0.328653	0.048126	0.0557014	0.0573081	0.225716	2.2252	2.34382	Mexican_Agave_2	4	9574	SAPA_YPS138_v1_chr_08	70492	80066
YPS138_08G00310_2_YPS138_08G00340	M4T3	08G00310	08G00340	08G00340	SpB_MxAgave	SpB-Bra-SRR4074412	SpB-Bra-SRR4074412	SpB-MxAgave-YMX005537	SpB-Bra-SRR4074412	SpB-YPS138-SRR4074411.SpB-MxAgave-YMX005537	0.328653	0.048126	0.0557014	0.0573081	0.225716	2.2252	2.34382	Mexican_Agave_2	4	9574	SAPA_YPS138_v1_chr_08	70492	80066
YPS138_08G00420_2_YPS138_08G00430	M4T3	08G00420	08G00430	08G00420	NA	SpB_Undefined	SpB-YPS138-SRR4074411	SpB-Bra-SRR4074412	SpB-Bra-SRR4074412	SpB-MxAgave-YMX005537	0.032045	0.00349314	0.00466131	0.00291515	0.0182036	0.114148	0.107306	Mexican_Agave_2	2	2504	SAPA_YPS138_v1_chr_08	91032	93536
YPS138_08G00420_2_YPS138_08G00430	M4T3	08G00420	08G00430	08G00430	NA	SpB_Undefined	SpB-YPS138-SRR4074411	SpB-Bra-SRR4074412	SpB-Bra-SRR4074412	SpB-MxAgave-YMX005537	0.032045	0.00349314	0.00466131	0.00291515	0.0182036	0.114148	0.107306	Mexican_Agave_2	2	2504	SAPA_YPS138_v1_chr_08	91032	93536
YPS138_08G00490_2_YPS138_08G00500	M4T3	08G00490	08G00500	08G00490	NA	SpB-MxAgave-YMX005537	SpB-MxAgave-YMX005537	SpB-Bra-SRR4074412	SpB-MxAgave-YMX005537	SpB-Bra-SRR4074412	0.333743	0.0108749	0.0108747	0.021837	0.117674	2.79244	2.75574	Mexican_Agave_2	2	2765	SAPA_YPS138_v1_chr_08	104904	107669
YPS138_08G00490_2_YPS138_08G00500	M4T3	08G00490	08G00500	08G00500	NA	SpB-MxAgave-YMX005537	SpB-MxAgave-YMX005537	SpB-Bra-SRR4074412	SpB-MxAgave-YMX005537	SpB-Bra-SRR4074412	0.333743	0.0108749	0.0108747	0.021837	0.117674	2.79244	2.75574	Mexican_Agave_2	2	2765	SAPA_YPS138_v1_chr_08	104904	107669
YPS138_08G02180_2_YPS138_08G02210	M4T3	08G02180	08G02210	08G02180	SpB_Mx2	SpB-YPS138-SRR4074411	SpB-YPS138-SRR4074411	SpB-Bra-SRR4074412	SpB-YPS138-SRR4074411	SpB-Bra-SRR4074412	0.294193	0.0349565	0.102455	0.0298761	0.137419	2.26076	2.19317	Mexican_Agave_2	4	9769	SAPA_YPS138_v1_chr_08	440718	450487
YPS138_08G02180_2_YPS138_08G02210	M4T3	08G02180	08G02210	08G02190	SpB_Mx2	SpB-YPS138-SRR4074411	SpB-YPS138-SRR4074411	SpB-Bra-SRR4074412	SpB-YPS138-SRR4074411	SpB-Bra-SRR4074412	0.294193	0.0349565	0.102455	0.0298761	0.137419	2.26076	2.19317	Mexican_Agave_2	4	9769	SAPA_YPS138_v1_chr_08	440718	450487
YPS138_08G02180_2_YPS138_08G02210	M4T3	08G02180	08G02210	08G02200	SpB_Mx2	SpB-YPS138-SRR4074411	SpB-YPS138-SRR4074411	SpB-Bra-SRR4074412	SpB-YPS138-SRR4074411	SpB-Bra-SRR4074412	0.294193	0.0349565	0.102455	0.0298761	0.137419	2.26076	2.19317	Mexican_Agave_2	4	9769	SAPA_YPS138_v1_chr_08	440718	450487
YPS138_08G02180_2_YPS138_08G02210	M4T3	08G02180	08G02210	08G02210	SpB_Mx2	SpB-YPS138-SRR4074411	SpB-YPS138-SRR4074411	SpB-Bra-SRR4074412	SpB-YPS138-SRR4074411	SpB-Bra-SRR4074412	0.294193	0.0349565	0.102455	0.0298761	0.137419	2.26076	2.19317	Mexican_Agave_2	4	9769	SAPA_YPS138_v1_chr_08	440718	450487
YPS138_08G02470_2_YPS138_08G02510	M4T3	08G02470	08G02510	08G02470	SpB_Mx2	Sp_American	SpB-Bra-SRR4074412	SpB-YPS138-SRR4074411	SpB-YPS138-SRR4074411.SpB-Bra-SRR4074412.SpB-MxAgave-YMX005537	SpC-SRR7500262	0.392542	0.0532437	0.0950057	0.0550963	0.212211	1.69352	1.77115	Mexican_Agave_2	5	15442	SAPA_YPS138_v1_chr_08	494824	510266
YPS138_08G02470_2_YPS138_08G02510	M4T3	08G02470	08G02510	08G02480	SpB_Mx2	Sp_American	SpB-Bra-SRR4074412	SpB-YPS138-SRR4074411	SpB-YPS138-SRR4074411.SpB-Bra-SRR4074412.SpB-MxAgave-YMX005537	SpC-SRR7500262	0.392542	0.0532437	0.0950057	0.0550963	0.212211	1.69352	1.77115	Mexican_Agave_2	5	15442	SAPA_YPS138_v1_chr_08	494824	510266
YPS138_08G02470_2_YPS138_08G02510	M4T3	08G02470	08G02510	08G02490	SpB_Mx2	Sp_American	SpB-Bra-SRR4074412	SpB-YPS138-SRR4074411	SpB-YPS138-SRR4074411.SpB-Bra-SRR4074412.SpB-MxAgave-YMX005537	SpC-SRR7500262	0.392542	0.0532437	0.0950057	0.0550963	0.212211	1.69352	1.77115	Mexican_Agave_2	5	15442	SAPA_YPS138_v1_chr_08	494824	510266
YPS138_08G02470_2_YPS138_08G02510	M4T3	08G02470	08G02510	08G02500	SpB_Mx2	Sp_American	SpB-Bra-SRR4074412	SpB-YPS138-SRR4074411	SpB-YPS138-SRR4074411.SpB-Bra-SRR4074412.SpB-MxAgave-YMX005537	SpC-SRR7500262	0.392542	0.0532437	0.0950057	0.0550963	0.212211	1.69352	1.77115	Mexican_Agave_2	5	15442	SAPA_YPS138_v1_chr_08	494824	510266
YPS138_08G02470_2_YPS138_08G02510	M4T3	08G02470	08G02510	08G02510	SpB_Mx2	Sp_American	SpB-Bra-SRR4074412	SpB-YPS138-SRR4074411	SpB-YPS138-SRR4074411.SpB-Bra-SRR4074412.SpB-MxAgave-YMX005537	SpC-SRR7500262	0.392542	0.0532437	0.0950057	0.0550963	0.212211	1.69352	1.77115	Mexican_Agave_2	5	15442	SAPA_YPS138_v1_chr_08	494824	510266
YPS138_09G00030_2_YPS138_09G00050	M4T3	09G00030	09G00050	09G00030	SpB	SpB-YPS138-SRR4074411	SpB-YPS138-SRR4074411	WINE-JS445c1SAPA	SpB-YPS138-SRR4074411	SpB-Bra-SRR4074412.SpC-SRR7500262.SpB-MxAgave-YMX005537	0.301019	0.276486	0.325891	0.107681	0.276487	0.43425	0.258127	Mexican_Agave_2	3	6217	SAPA_YPS138_v1_chr_09	5927	12144
YPS138_09G00030_2_YPS138_09G00050	M4T3	09G00030	09G00050	09G00040	SpB	SpB-YPS138-SRR4074411	SpB-YPS138-SRR4074411	WINE-JS445c1SAPA	SpB-YPS138-SRR4074411	SpB-Bra-SRR4074412.SpC-SRR7500262.SpB-MxAgave-YMX005537	0.301019	0.276486	0.325891	0.107681	0.276487	0.43425	0.258127	Mexican_Agave_2	3	6217	SAPA_YPS138_v1_chr_09	5927	12144
YPS138_09G00030_2_YPS138_09G00050	M4T3	09G00030	09G00050	09G00050	SpB	SpB-YPS138-SRR4074411	SpB-YPS138-SRR4074411	WINE-JS445c1SAPA	SpB-YPS138-SRR4074411	SpB-Bra-SRR4074412.SpC-SRR7500262.SpB-MxAgave-YMX005537	0.301019	0.276486	0.325891	0.107681	0.276487	0.43425	0.258127	Mexican_Agave_2	3	6217	SAPA_YPS138_v1_chr_09	5927	12144
YPS138_10G00650_2_YPS138_10G00650	M4T3	10G00650	10G00650	10G00650	SpB_MxAgave	SpB-MxAgave-YMX005537	SpB-MxAgave-YMX005537	SpB-YPS138-SRR4074411	SpB-MxAgave-YMX005537	SpB-Bra-SRR4074412	0.149468	0.0841901	0.0361638	0.0718733	0.0964512	0.396735	0.416537	Mexican_Agave_2	1	476	SAPA_YPS138_v1_chr_10	131758	132234
YPS138_10G01700_2_YPS138_10G01710	M4T3	10G01700	10G01710	10G01700	SpB_MxAgave	SpB-MxAgave-YMX005537	SpB-MxAgave-YMX005537	SpB-YPS138-SRR4074411	SpB-MxAgave-YMX005537	SpA-SRR4074385.SpC-SRR7500262.SpB-YPS138-SRR4074411.SpB-Bra-SRR4074412	0.558781	0.43063	0.0237264	0.421232	0.488141	1.2476	1.28955	Mexican_Agave_2	2	5106	SAPA_YPS138_v1_chr_10	375504	380610
YPS138_10G01700_2_YPS138_10G01710	M4T3	10G01700	10G01710	10G01710	SpB_MxAgave	SpB-MxAgave-YMX005537	SpB-MxAgave-YMX005537	SpB-YPS138-SRR4074411	SpB-MxAgave-YMX005537	SpA-SRR4074385.SpC-SRR7500262.SpB-YPS138-SRR4074411.SpB-Bra-SRR4074412	0.558781	0.43063	0.0237264	0.421232	0.488141	1.2476	1.28955	Mexican_Agave_2	2	5106	SAPA_YPS138_v1_chr_10	375504	380610
YPS138_10G02960_2_YPS138_10G02970	M4T3	10G02960	10G02970	10G02960	SpB_Mx2	Sp_American	SpB-MxAgave-YMX005537	SpB-Bra-SRR4074412	SpB-MxAgave-YMX005537.SpB-YPS138-SRR4074411.SpB-Bra-SRR4074412	SpC-SRR7500262	0.304541	0.0203679	0.0136019	0.0237829	0.179391	2.12771	2.13222	Mexican_Agave_2	2	3665	SAPA_YPS138_v1_chr_10	616075	619740
YPS138_10G02960_2_YPS138_10G02970	M4T3	10G02960	10G02970	10G02970	SpB_Mx2	Sp_American	SpB-MxAgave-YMX005537	SpB-Bra-SRR4074412	SpB-MxAgave-YMX005537.SpB-YPS138-SRR4074411.SpB-Bra-SRR4074412	SpC-SRR7500262	0.304541	0.0203679	0.0136019	0.0237829	0.179391	2.12771	2.13222	Mexican_Agave_2	2	3665	SAPA_YPS138_v1_chr_10	616075	619740
YPS138_10G02990_2_YPS138_10G03040	M4T3	10G02990	10G03040	10G02990	SpB_Mx2	SpB_Undefined	SpB-YPS138-SRR4074411	SpB-Bra-SRR4074412	SpB-YPS138-SRR4074411.SpB-Bra-SRR4074412	SpB-MxAgave-YMX005537	0.379014	0.0224376	0.0556962	0.0217147	0.15492	2.3186	2.32434	Mexican_Agave_2	6	14184	SAPA_YPS138_v1_chr_10	621372	635556
YPS138_10G02990_2_YPS138_10G03040	M4T3	10G02990	10G03040	10G03000	SpB_Mx2	SpB_Undefined	SpB-YPS138-SRR4074411	SpB-Bra-SRR4074412	SpB-YPS138-SRR4074411.SpB-Bra-SRR4074412	SpB-MxAgave-YMX005537	0.379014	0.0224376	0.0556962	0.0217147	0.15492	2.3186	2.32434	Mexican_Agave_2	6	14184	SAPA_YPS138_v1_chr_10	621372	635556
YPS138_10G02990_2_YPS138_10G03040	M4T3	10G02990	10G03040	10G03010	SpB_Mx2	SpB_Undefined	SpB-YPS138-SRR4074411	SpB-Bra-SRR4074412	SpB-YPS138-SRR4074411.SpB-Bra-SRR4074412	SpB-MxAgave-YMX005537	0.379014	0.0224376	0.0556962	0.0217147	0.15492	2.3186	2.32434	Mexican_Agave_2	6	14184	SAPA_YPS138_v1_chr_10	621372	635556
YPS138_10G02990_2_YPS138_10G03040	M4T3	10G02990	10G03040	10G03020	SpB_Mx2	SpB_Undefined	SpB-YPS138-SRR4074411	SpB-Bra-SRR4074412	SpB-YPS138-SRR4074411.SpB-Bra-SRR4074412	SpB-MxAgave-YMX005537	0.379014	0.0224376	0.0556962	0.0217147	0.15492	2.3186	2.32434	Mexican_Agave_2	6	14184	SAPA_YPS138_v1_chr_10	621372	635556
YPS138_10G02990_2_YPS138_10G03040	M4T3	10G02990	10G03040	10G03030	SpB_Mx2	SpB_Undefined	SpB-YPS138-SRR4074411	SpB-Bra-SRR4074412	SpB-YPS138-SRR4074411.SpB-Bra-SRR4074412	SpB-MxAgave-YMX005537	0.379014	0.0224376	0.0556962	0.0217147	0.15492	2.3186	2.32434	Mexican_Agave_2	6	14184	SAPA_YPS138_v1_chr_10	621372	635556
YPS138_10G02990_2_YPS138_10G03040	M4T3	10G02990	10G03040	10G03040	SpB_Mx2	SpB_Undefined	SpB-YPS138-SRR4074411	SpB-Bra-SRR4074412	SpB-YPS138-SRR4074411.SpB-Bra-SRR4074412	SpB-MxAgave-YMX005537	0.379014	0.0224376	0.0556962	0.0217147	0.15492	2.3186	2.32434	Mexican_Agave_2	6	14184	SAPA_YPS138_v1_chr_10	621372	635556
YPS138_12G02170_2_YPS138_12G02190	M4T3	12G02170	12G02190	12G02170	NA	SpB-MxAgave-YMX005537	SpB-MxAgave-YMX005537	SpB-YPS138-SRR4074411	SpB-MxAgave-YMX005537	SpB-YPS138-SRR4074411	0.292336	0.0248572	0.00708318	0.021223	0.162135	2.02256	2.10872	Mexican_Agave_2	3	3226	SAPA_YPS138_v1_chr_12	489687	492913
YPS138_12G02170_2_YPS138_12G02190	M4T3	12G02170	12G02190	12G02180	NA	SpB-MxAgave-YMX005537	SpB-MxAgave-YMX005537	SpB-YPS138-SRR4074411	SpB-MxAgave-YMX005537	SpB-YPS138-SRR4074411	0.292336	0.0248572	0.00708318	0.021223	0.162135	2.02256	2.10872	Mexican_Agave_2	3	3226	SAPA_YPS138_v1_chr_12	489687	492913
YPS138_12G02170_2_YPS138_12G02190	M4T3	12G02170	12G02190	12G02190	NA	SpB-MxAgave-YMX005537	SpB-MxAgave-YMX005537	SpB-YPS138-SRR4074411	SpB-MxAgave-YMX005537	SpB-YPS138-SRR4074411	0.292336	0.0248572	0.00708318	0.021223	0.162135	2.02256	2.10872	Mexican_Agave_2	3	3226	SAPA_YPS138_v1_chr_12	489687	492913
YPS138_13G00050_2_YPS138_13G00050	M4T3	13G00050	13G00050	13G00050	SpB_MxAgave	SpB-MxAgave-YMX005537	SpB-MxAgave-YMX005537	WINE-JS445c1SAPA	SpB-MxAgave-YMX005537	SpC-SRR7500262.SpA-SRR4074385.SpB-Bra-SRR4074412.WINE-JS445c1SAPA.SpB-YPS138-SRR4074411	8.99997	8.99997	2e-06	8.99997	8.99997	8.99997	8.99997	Mexican_Agave_2	1	1214	SAPA_YPS138_v1_chr_13	13895	15109
YPS138_13G00510_2_YPS138_13G00520	M4T3	13G00510	13G00520	13G00510	NA	Sp_American	SpB-YPS138-SRR4074411	SpB-MxAgave-YMX005537	SpB-Bra-SRR4074412.SpB-YPS138-SRR4074411.SpB-MxAgave-YMX005537	SpC-SRR7500262	0.0932514	0.018918	0.00943538	0.00786919	0.0368347	0.239304	0.242418	Mexican_Agave_2	2	2305	SAPA_YPS138_v1_chr_13	109924	112229
YPS138_13G00510_2_YPS138_13G00520	M4T3	13G00510	13G00520	13G00520	NA	Sp_American	SpB-YPS138-SRR4074411	SpB-MxAgave-YMX005537	SpB-Bra-SRR4074412.SpB-YPS138-SRR4074411.SpB-MxAgave-YMX005537	SpC-SRR7500262	0.0932514	0.018918	0.00943538	0.00786919	0.0368347	0.239304	0.242418	Mexican_Agave_2	2	2305	SAPA_YPS138_v1_chr_13	109924	112229
YPS138_14G00020_2_YPS138_14G00050	M4T3	14G00020	14G00050	14G00020	SpB_Mx2	SpB-MxAgave-YMX005537	SpB-MxAgave-YMX005537	SpB-YPS138-SRR4074411	SpB-MxAgave-YMX005537	SpB-Bra-SRR4074412.SpB-YPS138-SRR4074411.SpC-SRR7500262	0.226625	0.112478	0.112476	0.112478	0.112478	0.634589	0.634589	Mexican_Agave_2	4	5873	SAPA_YPS138_v1_chr_14	12341	18214
YPS138_14G00020_2_YPS138_14G00050	M4T3	14G00020	14G00050	14G00030	SpB_Mx2	SpB-MxAgave-YMX005537	SpB-MxAgave-YMX005537	SpB-YPS138-SRR4074411	SpB-MxAgave-YMX005537	SpB-Bra-SRR4074412.SpB-YPS138-SRR4074411.SpC-SRR7500262	0.226625	0.112478	0.112476	0.112478	0.112478	0.634589	0.634589	Mexican_Agave_2	4	5873	SAPA_YPS138_v1_chr_14	12341	18214
YPS138_14G00020_2_YPS138_14G00050	M4T3	14G00020	14G00050	14G00040	SpB_Mx2	SpB-MxAgave-YMX005537	SpB-MxAgave-YMX005537	SpB-YPS138-SRR4074411	SpB-MxAgave-YMX005537	SpB-Bra-SRR4074412.SpB-YPS138-SRR4074411.SpC-SRR7500262	0.226625	0.112478	0.112476	0.112478	0.112478	0.634589	0.634589	Mexican_Agave_2	4	5873	SAPA_YPS138_v1_chr_14	12341	18214
YPS138_14G00020_2_YPS138_14G00050	M4T3	14G00020	14G00050	14G00050	SpB_Mx2	SpB-MxAgave-YMX005537	SpB-MxAgave-YMX005537	SpB-YPS138-SRR4074411	SpB-MxAgave-YMX005537	SpB-Bra-SRR4074412.SpB-YPS138-SRR4074411.SpC-SRR7500262	0.226625	0.112478	0.112476	0.112478	0.112478	0.634589	0.634589	Mexican_Agave_2	4	5873	SAPA_YPS138_v1_chr_14	12341	18214
YPS138_15G00020_2_YPS138_15G00090	M4T3	15G00020	15G00090	15G00020	SpB_MxAgave	SpB-MxAgave-YMX005537	SpB-MxAgave-YMX005537	SpB-YPS138-SRR4074411	SpB-MxAgave-YMX005537	SpB-YPS138-SRR4074411	0.435125	0.056879	0.041333	0.0493183	0.161836	1.65538	1.68544	Mexican_Agave_2	8	26393	SAPA_YPS138_v1_chr_15	5773	32166
YPS138_15G00020_2_YPS138_15G00090	M4T3	15G00020	15G00090	15G00030	SpB_MxAgave	SpB-MxAgave-YMX005537	SpB-MxAgave-YMX005537	SpB-YPS138-SRR4074411	SpB-MxAgave-YMX005537	SpB-YPS138-SRR4074411	0.435125	0.056879	0.041333	0.0493183	0.161836	1.65538	1.68544	Mexican_Agave_2	8	26393	SAPA_YPS138_v1_chr_15	5773	32166
YPS138_15G00020_2_YPS138_15G00090	M4T3	15G00020	15G00090	15G00040	SpB_MxAgave	SpB-MxAgave-YMX005537	SpB-MxAgave-YMX005537	SpB-YPS138-SRR4074411	SpB-MxAgave-YMX005537	SpB-YPS138-SRR4074411	0.435125	0.056879	0.041333	0.0493183	0.161836	1.65538	1.68544	Mexican_Agave_2	8	26393	SAPA_YPS138_v1_chr_15	5773	32166
YPS138_15G00020_2_YPS138_15G00090	M4T3	15G00020	15G00090	15G00050	SpB_MxAgave	SpB-MxAgave-YMX005537	SpB-MxAgave-YMX005537	SpB-YPS138-SRR4074411	SpB-MxAgave-YMX005537	SpB-YPS138-SRR4074411	0.435125	0.056879	0.041333	0.0493183	0.161836	1.65538	1.68544	Mexican_Agave_2	8	26393	SAPA_YPS138_v1_chr_15	5773	32166
YPS138_15G00020_2_YPS138_15G00090	M4T3	15G00020	15G00090	15G00060	SpB_MxAgave	SpB-MxAgave-YMX005537	SpB-MxAgave-YMX005537	SpB-YPS138-SRR4074411	SpB-MxAgave-YMX005537	SpB-YPS138-SRR4074411	0.435125	0.056879	0.041333	0.0493183	0.161836	1.65538	1.68544	Mexican_Agave_2	8	26393	SAPA_YPS138_v1_chr_15	5773	32166
YPS138_15G00020_2_YPS138_15G00090	M4T3	15G00020	15G00090	15G00070	SpB_MxAgave	SpB-MxAgave-YMX005537	SpB-MxAgave-YMX005537	SpB-YPS138-SRR4074411	SpB-MxAgave-YMX005537	SpB-YPS138-SRR4074411	0.435125	0.056879	0.041333	0.0493183	0.161836	1.65538	1.68544	Mexican_Agave_2	8	26393	SAPA_YPS138_v1_chr_15	5773	32166
YPS138_15G00020_2_YPS138_15G00090	M4T3	15G00020	15G00090	15G00080	SpB_MxAgave	SpB-MxAgave-YMX005537	SpB-MxAgave-YMX005537	SpB-YPS138-SRR4074411	SpB-MxAgave-YMX005537	SpB-YPS138-SRR4074411	0.435125	0.056879	0.041333	0.0493183	0.161836	1.65538	1.68544	Mexican_Agave_2	8	26393	SAPA_YPS138_v1_chr_15	5773	32166
YPS138_15G00020_2_YPS138_15G00090	M4T3	15G00020	15G00090	15G00090	SpB_MxAgave	SpB-MxAgave-YMX005537	SpB-MxAgave-YMX005537	SpB-YPS138-SRR4074411	SpB-MxAgave-YMX005537	SpB-YPS138-SRR4074411	0.435125	0.056879	0.041333	0.0493183	0.161836	1.65538	1.68544	Mexican_Agave_2	8	26393	SAPA_YPS138_v1_chr_15	5773	32166
YPS138_15G00120_2_YPS138_15G00130	M4T3	15G00120	15G00130	15G00120	SpB	SpB-MxAgave-YMX005537	SpB-MxAgave-YMX005537	SpB-YPS138-SRR4074411	SpB-MxAgave-YMX005537	SpB-YPS138-SRR4074411.SpB-Bra-SRR4074412	0.0820569	0.0289643	0.0207615	0.0269063	0.0585434	0.322424	0.326941	Mexican_Agave_2	2	1510	SAPA_YPS138_v1_chr_15	35358	36868
YPS138_15G00120_2_YPS138_15G00130	M4T3	15G00120	15G00130	15G00130	SpB	SpB-MxAgave-YMX005537	SpB-MxAgave-YMX005537	SpB-YPS138-SRR4074411	SpB-MxAgave-YMX005537	SpB-YPS138-SRR4074411.SpB-Bra-SRR4074412	0.0820569	0.0289643	0.0207615	0.0269063	0.0585434	0.322424	0.326941	Mexican_Agave_2	2	1510	SAPA_YPS138_v1_chr_15	35358	36868
YPS138_15G00290_2_YPS138_15G00290	M4T3	15G00290	15G00290	15G00290	NA	SpB-YPS138-SRR4074411	SpB-YPS138-SRR4074411	SpB-Bra-SRR4074412	SpB-YPS138-SRR4074411	SpB-Bra-SRR4074412	0.0237179	0.00785083	0.0198787	2e-06	0.0238359	0.172556	0.162525	Mexican_Agave_2	1	554	SAPA_YPS138_v1_chr_15	64894	65448
YPS138_15G02700_2_YPS138_15G02700	M4T3	15G02700	15G02700	15G02700	SpB_MxAgave	SpB-MxAgave-YMX005537	SpB-MxAgave-YMX005537	SpB-YPS138-SRR4074411	SpB-MxAgave-YMX005537	SpB-YPS138-SRR4074411	0.339695	0.078287	0.00796009	0.0748588	0.233423	3.11416	2.98847	Mexican_Agave_2	1	2294	SAPA_YPS138_v1_chr_15	564445	566739
YPS138_02G01410_2_YPS138_02G01420	1103	02G01410	02G01420	02G01410	SpB_MxAgave	SpB-MxAgave-YMX005537	SpB-MxAgave-YMX005537	SpB-Bra-SRR4074412	SpB-MxAgave-YMX005537	SpB-Bra-SRR4074412	0.256492	0.0151839	0.0100708	0.0332836	0.163536	2.57354	2.62467	Tequila_Distillery	2	3533	SAPA_YPS138_v1_chr_02	301944	305477
YPS138_02G01410_2_YPS138_02G01420	1103	02G01410	02G01420	02G01420	SpB_MxAgave	SpB-MxAgave-YMX005537	SpB-MxAgave-YMX005537	SpB-Bra-SRR4074412	SpB-MxAgave-YMX005537	SpB-Bra-SRR4074412	0.256492	0.0151839	0.0100708	0.0332836	0.163536	2.57354	2.62467	Tequila_Distillery	2	3533	SAPA_YPS138_v1_chr_02	301944	305477
YPS138_06G01170_2_YPS138_06G01190	1103	06G01170	06G01190	06G01170	SpB_MxAgave	SpB-MxAgave-YMX005537	SpB-MxAgave-YMX005537	SpB-YPS138-SRR4074411	SpB-MxAgave-YMX005537	SpB-Bra-SRR4074412	0.150255	0.0354328	0.00703755	0.0140689	0.0353702	0.0712582	0.0642158	Tequila_Distillery	3	9051	SAPA_YPS138_v1_chr_06	272380	281431
YPS138_06G01170_2_YPS138_06G01190	1103	06G01170	06G01190	06G01180	SpB_MxAgave	SpB-MxAgave-YMX005537	SpB-MxAgave-YMX005537	SpB-YPS138-SRR4074411	SpB-MxAgave-YMX005537	SpB-Bra-SRR4074412	0.150255	0.0354328	0.00703755	0.0140689	0.0353702	0.0712582	0.0642158	Tequila_Distillery	3	9051	SAPA_YPS138_v1_chr_06	272380	281431
YPS138_06G01170_2_YPS138_06G01190	1103	06G01170	06G01190	06G01190	SpB_MxAgave	SpB-MxAgave-YMX005537	SpB-MxAgave-YMX005537	SpB-YPS138-SRR4074411	SpB-MxAgave-YMX005537	SpB-Bra-SRR4074412	0.150255	0.0354328	0.00703755	0.0140689	0.0353702	0.0712582	0.0642158	Tequila_Distillery	3	9051	SAPA_YPS138_v1_chr_06	272380	281431
YPS138_08G00270_2_YPS138_08G00290	1103	08G00270	08G00290	08G00270	SpB_MxAgave	SpB_Undefined	SpB-MxAgave-YMX005537	SpB-YPS138-SRR4074411	SpB-Bra-SRR4074412	SpB-MxAgave-YMX005537	0.0567341	0.00411972	0.00137357	0.00342674	0.0385019	0.203069	0.208813	Tequila_Distillery	3	4313	SAPA_YPS138_v1_chr_08	64638	68951
YPS138_08G00270_2_YPS138_08G00290	1103	08G00270	08G00290	08G00280	SpB_MxAgave	SpB_Undefined	SpB-MxAgave-YMX005537	SpB-YPS138-SRR4074411	SpB-Bra-SRR4074412	SpB-MxAgave-YMX005537	0.0567341	0.00411972	0.00137357	0.00342674	0.0385019	0.203069	0.208813	Tequila_Distillery	3	4313	SAPA_YPS138_v1_chr_08	64638	68951
[truncated: 28,826 more rows]
