# Supplementary material for: Recurrent introgression and geographical stratification shape Saccharomyces cerevisiae in the Neotropics
Source: Nat Commun. 2026 Feb 21;17:3024. doi: 10.1038/s41467-026-69138-0 (PMC13035892; doi:10.1038/s41467-026-69138-0)
Supplement: Supplementary file 10 — Source Data [file 41467_2026_69138_MOESM10_ESM.zip]

Archive with 8 entries (7 files):
- CSV/
- CSV/SourceData1_MDS.csv
- CSV/SourceData2_Boxplot.csv
- CSV/SourceData3_Het.csv
- CSV/SourceData3_Pi.csv
- CSV/SourceData3_TajimaD.csv
- CSV/SourceData4_IntrogressionsPerStrain.csv
- CSV/SourceData5_IntrogressionOrigins.csv
