# Supplementary material for: Recurrent introgression and geographical stratification shape Saccharomyces cerevisiae in the Neotropics
Source: Nat Commun. 2026 Feb 21;17:3024. doi: 10.1038/s41467-026-69138-0 (PMC13035892; doi:10.1038/s41467-026-69138-0)
Supplement: Supplementary file 10 — Source Data [file 41467_2026_69138_MOESM10_ESM.zip › CSV/SourceData1_MDS.csv]

FID	IID	C1	C2	ToColorMds	colorMDS	ThisStudy
AAA	AAA	0.14999	-0.0190075	NA	others	0
AAB	AAB	0.107309	0.0159801	NA	others	0
AAC	AAC	0.0355369	0.053973	NA	others	0
AAD	AAD	-0.136271	0.0572288	NA	others	0
AAE	AAE	0.139883	-0.0086469	NA	others	0
AAG	AAG	-0.0613694	0.0391705	NA	others	0
AAH	AAH	0.0156022	0.040306	NA	others	0
AAI	AAI	0.153543	-0.0217974	NA	others	0
AAK	AAK	0.140319	-0.00953178	NA	others	0
AAL	AAL	0.0642197	0.0494363	NA	others	0
AAM	AAM	0.051788	0.0508828	NA	others	0
AAN	AAN	0.0241369	0.0677326	NA	others	0
AAP	AAP	0.0332794	0.0612739	NA	others	0
AAQ	AAQ	0.0902187	0.0162897	NA	others	0
AAR	AAR	0.0848338	0.0197239	NA	others	0
AAS	AAS	0.00720893	0.0366797	NA	others	0
AAT	AAT	-0.013836	0.0457856	NA	others	0
AAV	AAV	0.00136506	0.0380785	NA	others	0
ABA	ABA	-0.00649914	0.0431924	NA	others	0
ABB	ABB	-0.140576	0.0634778	NA	others	0
ABC	ABC	-0.0794227	0.0596989	NA	others	0
ABD	ABD	-0.00923195	0.0420022	NA	others	0
ABE	ABE	0.1546	-0.0183839	NA	others	0
ABF	ABF	-0.066362	0.0564658	NA	others	0
ABG	ABG	-0.0206259	0.0483456	NA	others	0
ABH	ABH	-0.0460862	0.0579285	NA	others	0
ABI	ABI	0.00388729	0.0372645	NA	others	0
ABK	ABK	-0.00534997	0.0456241	NA	others	0
ABL	ABL	-0.144026	0.0700093	NA	others	0
ABM	ABM	0.132274	-0.0104713	NA	others	0
ABP	ABP	0.109335	-0.0151684	NA	others	0
ABQ	ABQ	0.157203	-0.02066	NA	others	0
ABR	ABR	0.157203	-0.02066	NA	others	0
ABS	ABS	0.149395	-0.0187743	NA	others	0
ABT	ABT	0.15042	-0.0177829	NA	others	0
ABV	ABV	0.0367535	0.0688172	NA	others	0
ACA	ACA	0.0216056	0.0316468	NA	others	0
ACB	ACB	0.0216086	0.0316069	NA	others	0
ACC	ACC	-0.17844	0.08939	NA	others	0
ACD	ACD	-0.168252	0.0867478	NA	others	0
ACF	ACF	0.151528	-0.01632	NA	others	0
ACG	ACG	0.10255	-0.00178974	NA	others	0
ACH	ACH	0.102575	-0.00172073	NA	others	0
ACI	ACI	-0.0949158	0.0664834	NA	others	0
ACK	ACK	-0.140655	0.0634322	NA	others	0
ACL	ACL	-0.11133	0.0644695	NA	others	0
ACM	ACM	-0.140796	0.063972	NA	others	0
ACN	ACN	0.0500567	0.013069	NA	others	0
ACP	ACP	0.141349	-0.0188801	NA	others	0
ACQ	ACQ	-0.148128	0.0541341	NA	others	0
ACR	ACR	0.153577	-0.0170917	NA	others	0
ACS	ACS	0.065974	0.0125388	NA	others	0
ACT	ACT	0.149558	-0.01969	NA	others	0
ACV	ACV	0.149558	-0.01969	NA	others	0
ADA	ADA	-0.0378397	0.0561871	NA	others	0
ADB	ADB	0.130917	-0.0106111	NA	others	0
ADC	ADC	0.156794	-0.0201975	NA	others	0
ADD	ADD	0.156176	-0.0219794	NA	others	0
ADE	ADE	-0.169783	-0.0907488	1	1_SAM2	0
ADF	ADF	-0.167867	0.0876157	NA	others	0
ADG	ADG	-0.171889	0.0917306	NA	others	0
ADH	ADH	-0.140655	0.0634322	NA	others	0
ADI	ADI	0.155333	-0.0216655	NA	others	0
ADK	ADK	0.002087	0.0424396	NA	others	0
ADL	ADL	0.0144863	0.0681335	NA	others	0
ADM	ADM	0.0203805	0.0716493	NA	others	0
ADN	ADN	-0.135034	0.0563811	NA	others	0
ADP	ADP	0.0668364	0.0413206	NA	others	0
ADQ	ADQ	-0.135749	0.0565996	NA	others	0
ADR	ADR	0.152885	-0.0211138	NA	others	0
ADS	ADS	0.150683	-0.0184502	NA	others	0
ADT	ADT	0.00923414	0.0341682	NA	others	0
ADV	ADV	-0.150987	0.0830348	NA	others	0
AEA	AEA	0.0833612	0.0200307	NA	others	0
AEB	AEB	0.0268253	0.0624997	NA	others	0
AEC	AEC	0.0310394	0.0597	NA	others	0
AEE	AEE	-0.0468248	0.08402	NA	others	0
AEF	AEF	-0.135829	0.05624	NA	others	0
AEG	AEG	0.0529081	0.0187841	NA	others	0
AEH	AEH	0.0914319	0.00138763	NA	others	0
AEI	AEI	-0.0533312	0.0575787	NA	others	0
AEK	AEK	0.139505	-0.010103	NA	others	0
AEL	AEL	-0.0334468	0.0744458	NA	others	0
AEM	AEM	0.0566681	0.0469855	NA	others	0
AEN	AEN	0.0340527	0.0364591	NA	others	0
AEP	AEP	-0.144051	0.067244	NA	others	0
AEQ	AEQ	0.0842758	0.0197021	NA	others	0
AER	AER	0.0667173	0.0167462	NA	others	0
AES	AES	0.139686	-0.00891075	NA	others	0
AET	AET	0.139299	-0.0100272	NA	others	0
AEV	AEV	0.0286138	0.0620725	NA	others	0
AFA	AFA	0.0984787	0.0148749	NA	others	0
AFB	AFB	0.0962997	0.0137802	NA	others	0
AFC	AFC	0.0434107	0.0542651	NA	others	0
AFD	AFD	0.0955559	5.67302e-05	NA	others	0
AFE	AFE	0.0344896	0.0612381	NA	others	0
AFF	AFF	0.0762368	0.0303728	NA	others	0
AFG	AFG	-0.0490124	0.0568836	NA	others	0
AFH	AFH	-0.143194	0.0663283	NA	others	0
AFI	AFI	0.139673	-0.00884095	NA	others	0
AFK	AFK	-0.165056	0.0841459	NA	others	0
AFL	AFL	0.0324425	0.0325533	NA	others	0
AFM	AFM	-0.135079	0.0567977	NA	others	0
AFN	AFN	-0.136831	0.0578661	NA	others	0
AFP	AFP	0.100577	0.0126749	NA	others	0
AFQ	AFQ	0.0576653	0.00770331	NA	others	0
AFR	AFR	0.048846	0.0177486	NA	others	0
AFS	AFS	0.01134	0.051818	NA	others	0
AFT	AFT	0.0394016	0.0494888	NA	others	0
AFV	AFV	0.140852	-0.00905059	NA	others	0
AGA	AGA	0.152307	-0.0202348	NA	others	0
AGB	AGB	0.0373622	0.0519859	NA	others	0
AGC	AGC	0.038074	0.0438446	NA	others	0
AGE	AGE	0.0398656	0.0542276	NA	others	0
AGF	AGF	0.157485	-0.0175648	NA	others	0
AGG	AGG	-0.143213	0.0667943	NA	others	0
AGH	AGH	0.151565	-0.0211748	NA	others	0
AGI	AGI	0.155752	-0.0227999	NA	others	0
AGK	AGK	0.0401387	0.0500593	NA	others	0
AGL	AGL	0.149288	-0.0169832	NA	others	0
AGM	AGM	0.0267658	0.0242399	NA	others	0
AGN	AGN	0.142377	-0.0123957	NA	others	0
AGP	AGP	0.000613747	0.0441543	NA	others	0
AGR	AGR	-0.163948	0.08363	NA	others	0
AGS	AGS	0.152366	-0.0202283	NA	others	0
AGT	AGT	-0.052987	0.052217	NA	others	0
AGV	AGV	0.148884	-0.0193758	NA	others	0
AHA	AHA	-0.0401982	0.0348707	NA	others	0
AHB	AHB	0.107762	-0.0135755	1	others	0
AHC	AHC	0.0910501	-0.0041977	NA	others	0
AHD	AHD	0.155286	-0.0188107	NA	others	0
AHE	AHE	0.153544	-0.0191609	NA	others	0
AHF	AHF	0.0772463	-0.0512862	NA	others	0
AHG	AHG	0.150843	-0.0194996	NA	others	0
AHH	AHH	-0.161464	0.081964	NA	others	0
AHI	AHI	0.151857	-0.0192111	NA	others	0
AHK	AHK	0.14031	-0.00955843	NA	others	0
AHL	AHL	0.133012	-0.0141518	NA	others	0
AHM	AHM	0.133287	-0.0117561	NA	others	0
AHN	AHN	0.152566	-0.0217997	NA	others	0
AHP	AHP	0.139764	-0.00898915	NA	others	0
AHQ	AHQ	-0.138012	0.0664292	NA	others	0
AHR	AHR	0.153835	-0.0202964	NA	others	0
AHS	AHS	-0.158237	0.0849741	NA	others	0
AHT	AHT	0.153731	-0.0222437	NA	others	0
AHV	AHV	0.0569248	0.0383421	NA	others	0
AIA	AIA	0.141362	-0.00903859	NA	others	0
AIB	AIB	0.140337	-0.00938236	NA	others	0
AIC	AIC	0.141138	-0.0091218	NA	others	0
AID	AID	0.13183	-0.0131952	NA	others	0
AIE	AIE	0.134534	-0.0146426	NA	others	0
AIF	AIF	0.15413	-0.0188307	NA	others	0
AIG	AIG	0.0851348	0.0257245	NA	others	0
AII	AII	0.156809	-0.0207326	NA	others	0
AIK	AIK	0.153941	-0.0199941	NA	others	0
AIL	AIL	0.154611	-0.0193512	NA	others	0
AIM	AIM	0.145764	-0.0129412	NA	others	0
AIN	AIN	0.152	-0.0172014	NA	others	0
AIP	AIP	0.13854	-0.00971156	NA	others	0
AIQ	AIQ	0.150498	-0.0193738	NA	others	0
AIR	AIR	0.149781	-0.0187984	NA	others	0
AIT	AIT	0.149696	-0.0188193	NA	others	0
AKB	AKB	-0.168044	0.0876938	NA	others	0
AKC	AKC	-0.167996	0.0883999	NA	others	0
AKD	AKD	-0.168208	0.0879633	NA	others	0
AKE	AKE	-0.168169	0.0869695	NA	others	0
AKG	AKG	-0.153749	0.0855018	NA	others	0
AKH	AKH	-0.168138	0.0878498	NA	others	0
AKI	AKI	-0.0377653	0.0560158	NA	others	0
AKL	AKL	-0.140715	0.0652637	NA	others	0
AKM	AKM	-0.162049	0.0705081	NA	others	0
AKN	AKN	-0.168276	0.0866442	NA	others	0
AKP	AKP	0.149558	-0.01969	NA	others	0
AKQ	AKQ	0.0157021	0.0255352	NA	others	0
AKR	AKR	-0.139592	0.0634053	NA	others	0
AKS	AKS	-0.0571916	0.0585476	NA	others	0
AKT	AKT	0.0151195	0.0683037	NA	others	0
AKV	AKV	0.149558	-0.01969	NA	others	0
ALA	ALA	-0.139561	0.0633111	NA	others	0
ALB	ALB	-0.139573	0.0633382	NA	others	0
ALC	ALC	-0.139459	0.0631365	NA	others	0
ALD	ALD	0.0634407	0.0393923	NA	others	0
ALE	ALE	0.149558	-0.01969	NA	others	0
ALG	ALG	-0.00928725	0.0388779	NA	others	0
ALH	ALH	-0.139636	0.0632813	NA	others	0
ALI	ALI	-0.144484	-0.0483434	1	1_SAM2	0
ALK	ALK	-0.139331	0.0631038	NA	others	0
ALL	ALL	0.156212	-0.0188155	NA	others	0
ALM	ALM	0.156165	-0.0191468	NA	others	0
ALN	ALN	0.0198786	0.0662807	NA	others	0
ALP	ALP	0.0244599	0.0631949	NA	others	0
ALQ	ALQ	0.146262	-0.0188262	NA	others	0
ALR	ALR	-0.0260258	0.0688842	NA	others	0
ALS	ALS	0.138537	-0.0190886	NA	others	0
ALT	ALT	0.145132	-0.0207637	NA	others	0
ALV	ALV	0.0367361	0.0698684	NA	others	0
AMA	AMA	0.14708	-0.0173105	NA	others	0
AMB	AMB	-0.175993	0.0933575	NA	others	0
AMC	AMC	-0.17609	0.0933478	NA	others	0
AMD	AMD	-0.159893	0.0781968	NA	others	0
AMF	AMF	-0.160314	0.0785635	NA	others	0
AMG	AMG	0.0561878	0.0595906	NA	others	0
AMH	AMH	-0.144199	0.0473727	NA	others	0
AMI	AMI	0.0566518	0.0596371	NA	others	0
AMK	AMK	0.0569192	0.0572397	NA	others	0
AML	AML	0.055661	0.0578963	NA	others	0
AMM	AMM	-0.163336	0.0759294	NA	others	0
AMN	AMN	0.031951	0.076912	NA	others	0
AMP	AMP	0.0764356	-0.0515636	NA	others	0
AMQ	AMQ	0.0544566	0.0613933	NA	others	0
AMR	AMR	0.150267	-0.0178051	NA	others	0
AMS	AMS	0.154206	-0.0189078	NA	others	0
AMT	AMT	0.152474	-0.0195864	NA	others	0
ANA	ANA	-0.0390318	0.0581848	NA	others	0
ANC	ANC	-0.168219	0.0866427	NA	others	0
AND	AND	-0.168252	0.0867478	NA	others	0
ANE	ANE	-0.168224	0.0867	NA	others	0
ANF	ANF	-0.168304	0.0866921	NA	others	0
ANG	ANG	-0.168252	0.0867635	NA	others	0
ANH	ANH	-0.16822	0.0867713	NA	others	0
ANI	ANI	-0.168285	0.0867611	NA	others	0
ANK	ANK	-0.168312	0.0868248	NA	others	0
ANL	ANL	0.0691941	0.0190391	NA	others	0
ANM	ANM	0.0699713	0.0170646	NA	others	0
ANN	ANN	-0.0136727	0.0547349	NA	others	0
ANP	ANP	0.0653223	0.0510875	NA	others	0
ANQ	ANQ	0.152403	-0.0214197	NA	others	0
ANR	ANR	-0.135487	0.0570524	NA	others	0
ANS	ANS	-0.136184	0.0567076	NA	others	0
ANT	ANT	-0.135431	0.0570409	NA	others	0
ANV	ANV	-0.135427	0.0570346	NA	others	0
APA	APA	-0.13445	0.0556919	NA	others	0
APC	APC	-0.135721	0.0568665	NA	others	0
APD	APD	-0.13574	0.0569033	NA	others	0
APE	APE	-0.135635	0.0567706	NA	others	0
APF	APF	-0.135598	0.0567776	NA	others	0
APG	APG	0.0738581	0.00378671	NA	others	0
APH	APH	0.0856803	0.00825329	NA	others	0
API	API	0.0444396	0.0577425	NA	others	0
APK	APK	0.0551961	0.0600985	NA	others	0
APL	APL	0.0319866	0.0631576	NA	others	0
APM	APM	0.0473271	0.0556597	NA	others	0
APN	APN	0.0551522	0.0598858	NA	others	0
APP	APP	0.0512277	0.0311377	NA	others	0
APQ	APQ	-0.170193	0.0894484	NA	others	0
APR	APR	-0.170144	0.0894199	NA	others	0
APS	APS	0.152633	-0.0183112	NA	others	0
APT	APT	0.156435	-0.0200152	NA	others	0
APV	APV	0.158412	-0.0203279	NA	others	0
AQA	AQA	0.131846	-0.0124169	NA	others	0
AQB	AQB	0.143701	-0.0175269	NA	others	0
AQC	AQC	0.139794	-0.00876611	NA	others	0
AQD	AQD	0.13278	-0.012008	NA	others	0
AQE	AQE	0.139434	-0.00986975	NA	others	0
AQG	AQG	0.100529	0.0124073	NA	others	0
AQH	AQH	0.0642549	0.0346986	NA	others	0
AQI	AQI	0.0613036	0.0519577	NA	others	0
AQM	AQM	0.0802325	0.0207159	NA	others	0
AQN	AQN	-0.135288	0.0562949	NA	others	0
AQP	AQP	0.140332	-0.00871438	NA	others	0
AQQ	AQQ	0.154524	-0.0171504	NA	others	0
AQR	AQR	0.154193	-0.0188353	NA	others	0
AQS	AQS	-0.141421	0.0646807	NA	others	0
AQT	AQT	0.0298816	0.058314	NA	others	0
ARA	ARA	-0.0263143	0.0815767	NA	others	0
ARB	ARB	-0.0396393	0.0811216	NA	others	0
ARC	ARC	0.150303	-0.014886	NA	others	0
ARE	ARE	0.071972	0.0320519	NA	others	0
ARG	ARG	-0.165938	0.0849252	NA	others	0
ARH	ARH	-0.15348	0.0791495	NA	others	0
ARI	ARI	-0.156019	0.0786881	NA	others	0
ARK	ARK	0.156102	-0.0189864	NA	others	0
ARL	ARL	0.152444	-0.0195762	NA	others	0
ARM	ARM	-0.135368	0.0567794	NA	others	0
ARN	ARN	0.0196151	0.0534712	NA	others	0
ARP	ARP	-0.136133	0.0571281	NA	others	0
ARQ	ARQ	0.151344	-0.0182484	NA	others	0
ARR	ARR	0.0440713	0.043412	NA	others	0
ARS	ARS	0.0826292	0.02938	NA	others	0
ART	ART	0.140704	-0.00883917	NA	others	0
ARV	ARV	0.153544	-0.0218946	NA	others	0
ASA	ASA	0.139583	-0.00891214	NA	others	0
ASB	ASB	0.0755598	0.0272854	NA	others	0
ASC	ASC	0.0326238	0.0371315	NA	others	0
ASD	ASD	0.154572	-0.0199354	NA	others	0
ASE	ASE	0.154565	-0.0199335	NA	others	0
ASG	ASG	0.153648	-0.0162423	NA	others	0
ASH	ASH	0.0275777	0.0626415	NA	others	0
ASL	ASL	0.0450602	0.057307	NA	others	0
ASM	ASM	-0.133602	0.0761668	NA	others	0
ASN	ASN	0.064787	0.0368983	NA	others	0
ASP	ASP	0.049861	0.0556225	NA	others	0
ASR	ASR	0.130132	-0.00408548	NA	others	0
ASS	ASS	0.109533	-0.00265973	NA	others	0
AST	AST	0.117343	-0.00319777	NA	others	0
ASV	ASV	0.10722	-0.000408544	NA	others	0
ATA	ATA	0.155434	-0.0201249	NA	others	0
ATB	ATB	-0.0341154	0.0662135	NA	others	0
ATC	ATC	-0.00111725	0.0474289	NA	others	0
ATD	ATD	-0.0273582	0.0465511	NA	others	0
ATE	ATE	-0.0378354	0.0561369	NA	others	0
ATH	ATH	0.15556	-0.0170469	NA	others	0
ATM	ATM	0.137632	-0.0123012	NA	others	0
ATN	ATN	0.153731	-0.0222437	NA	others	0
ATP	ATP	-0.170232	0.0893454	NA	others	0
ATQ	ATQ	0.132487	-0.0121779	NA	others	0
ATR	ATR	0.056803	0.0482496	NA	others	0
ATS	ATS	0.0573602	0.0506655	NA	others	0
ATV	ATV	0.0359983	0.0605669	NA	others	0
AVB	AVB	0.132724	-0.0131262	NA	others	0
AVC	AVC	-0.135731	0.0568547	NA	others	0
AVD	AVD	-0.135618	0.0567108	NA	others	0
AVH	AVH	0.155014	-0.018995	NA	others	0
AVI	AVI	-0.168187	0.086758	NA	others	0
AVK	AVK	0.154383	-0.0235743	NA	others	0
AVL	AVL	-0.135616	0.0566644	NA	others	0
AVM	AVM	-0.135741	0.0568553	NA	others	0
AVN	AVN	0.0704237	0.0198034	NA	others	0
AVP	AVP	0.0696908	0.0199848	NA	others	0
AVQ	AVQ	0.0695864	0.0198368	NA	others	0
AVR	AVR	0.070089	0.0200738	NA	others	0
AVS	AVS	0.0692811	0.0201652	NA	others	0
AVT	AVT	0.069596	0.0196783	NA	others	0
AVV	AVV	-0.16648	0.0883963	NA	others	0
BAA	BAA	-0.166329	0.0882259	NA	others	0
BAB	BAB	-0.166554	0.0883852	NA	others	0
BAC	BAC	-0.166332	0.0885706	NA	others	0
BAD	BAD	-0.166791	0.0887776	NA	others	0
BAE	BAE	-0.166087	0.0883829	NA	others	0
BAF	BAF	-0.156765	0.0868191	NA	others	0
BAG	BAG	-0.145529	0.0473731	NA	others	0
BAH	BAH	-0.146012	0.047075	NA	others	0
BAI	BAI	-0.146711	0.0544319	NA	others	0
BAK	BAK	-0.146047	0.0539702	NA	others	0
BAL	BAL	-0.144075	0.0483225	NA	others	0
BAM	BAM	-0.145546	0.0549888	NA	others	0
BAN	BAN	-0.163394	0.0721719	NA	others	0
BAP	BAP	-0.163489	0.0743793	NA	others	0
BAQ	BAQ	-0.145477	0.0550436	NA	others	0
BAR	BAR	0.152776	-0.0177374	NA	others	0
BAS	BAS	0.152776	-0.0177374	NA	others	0
BAT	BAT	0.152776	-0.0177374	NA	others	0
BAV	BAV	0.156713	-0.0202806	NA	others	0
BBA	BBA	0.150975	-0.0186102	NA	others	0
BBB	BBB	0.15664	-0.0203859	NA	others	0
BBC	BBC	0.0346942	0.0688953	NA	others	0
BBD	BBD	0.0298508	0.0641121	NA	others	0
BBE	BBE	0.0317123	0.0629317	NA	others	0
BBF	BBF	0.0323614	0.0597699	NA	others	0
BBG	BBG	0.0291577	0.0599567	NA	others	0
BBH	BBH	0.138496	-0.0191019	NA	others	0
BBI	BBI	0.149164	-0.0215104	NA	others	0
BBK	BBK	0.145218	-0.020776	NA	others	0
BBL	BBL	-0.0707023	0.0597296	NA	others	0
BBM	BBM	-0.162933	-0.11023	NA	Mexican_Agave_2	0
BBP	BBP	0.0580352	0.0504307	NA	others	0
BBQ	BBQ	0.0318148	-0.0107716	NA	others	0
BBR	BBR	-0.169708	0.0881723	NA	others	0
BBS	BBS	0.0318341	-0.0108411	NA	others	0
BBT	BBT	-0.0794084	0.0830373	NA	others	0
BBV	BBV	0.146008	-0.0144745	NA	others	0
BCA	BCA	0.152323	-0.0194767	NA	others	0
BCB	BCB	-0.161741	-0.0495189	1	1_10. French Guiana human	0
BCC	BCC	-0.161587	-0.047867	1	1_10. French Guiana human	0
BCD	BCD	-0.162414	-0.0487358	1	1_10. French Guiana human	0
BCE	BCE	-0.161857	-0.0486781	1	1_10. French Guiana human	0
BCF	BCF	-0.160714	-0.048822	1	1_10. French Guiana human	0
BCG	BCG	-0.161744	-0.0494096	1	1_10. French Guiana human	0
BCH	BCH	-0.16197	-0.0501477	1	1_10. French Guiana human	0
BCI	BCI	-0.161455	-0.0481962	1	1_10. French Guiana human	0
BCK	BCK	-0.161937	-0.048866	1	1_10. French Guiana human	0
BCL	BCL	-0.162223	-0.0493303	1	1_10. French Guiana human	0
BCM	BCM	-0.160673	-0.0489205	1	1_10. French Guiana human	0
BCN	BCN	-0.162955	-0.0501039	1	1_10. French Guiana human	0
BCP	BCP	-0.163265	-0.049538	1	1_10. French Guiana human	0
BCQ	BCQ	-0.162472	-0.0493473	1	1_10. French Guiana human	0
BCR	BCR	0.0548967	0.0650372	NA	others	0
BCS	BCS	0.0568109	0.0522191	NA	others	0
BCT	BCT	0.0494864	0.0553396	NA	others	0
BCV	BCV	0.0738397	0.0210428	NA	others	0
BDA	BDA	0.0750657	0.0228804	NA	others	0
BDB	BDB	0.0721641	0.0227814	NA	others	0
BDC	BDC	-0.0384428	0.0632981	NA	others	0
BDD	BDD	0.0783413	0.0209599	NA	others	0
BDE	BDE	0.0724916	0.0249663	NA	others	0
BDF	BDF	-0.0392482	0.0633539	NA	others	0
BDG	BDG	-0.0391249	0.0631682	NA	others	0
BDH	BDH	0.0710819	0.0245399	NA	others	0
BDI	BDI	0.0745443	0.0231056	NA	others	0
BDK	BDK	0.0716541	0.0164657	NA	others	0
BDL	BDL	0.0109284	0.0674534	NA	others	0
BDM	BDM	-0.0885793	0.0670368	NA	others	0
BDN	BDN	0.0684373	0.019421	NA	others	0
BDP	BDP	-0.162564	-0.0496074	1	1_10. French Guiana human	0
BDQ	BDQ	-0.161749	-0.0485811	1	1_10. French Guiana human	0
BDR	BDR	-0.161668	-0.0486756	1	1_10. French Guiana human	0
BDS	BDS	-0.162808	-0.0501303	1	1_10. French Guiana human	0
BDT	BDT	-0.162869	-0.0500927	1	1_10. French Guiana human	0
BDV	BDV	-0.162436	-0.0501163	1	1_10. French Guiana human	0
BEA	BEA	-0.161972	-0.0490056	1	1_10. French Guiana human	0
BEB	BEB	-0.161548	-0.0493713	1	1_10. French Guiana human	0
BEC	BEC	-0.161825	-0.0478568	1	1_10. French Guiana human	0
BED	BED	-0.161523	-0.0479174	1	1_10. French Guiana human	0
BEE	BEE	-0.16229	-0.048712	1	1_10. French Guiana human	0
BEF	BEF	-0.139079	0.0638102	NA	others	0
BEG	BEG	-0.169646	0.0888919	NA	others	0
BEH	BEH	-0.143113	0.0655665	NA	others	0
BEI	BEI	0.0709048	0.0165988	NA	others	0
BEK	BEK	0.0706146	0.0188479	NA	others	0
BEM	BEM	0.0706417	0.0187884	NA	others	0
BEN	BEN	0.0708871	0.0165602	NA	others	0
BEP	BEP	0.147959	-0.0170891	NA	others	0
BEQ	BEQ	0.128926	-0.0079642	NA	others	0
BER	BER	0.151172	-0.0174353	NA	others	0
BES	BES	0.151757	-0.0197191	NA	others	0
BET	BET	0.14738	-0.0166721	NA	others	0
BEV	BEV	0.14738	-0.0166721	NA	others	0
BFA	BFA	-0.096041	0.0733577	NA	others	0
BFB	BFB	0.141918	-0.01637	NA	others	0
BFC	BFC	0.152043	-0.0208565	NA	others	0
BFD	BFD	0.138865	-0.0193352	NA	others	0
BFE	BFE	0.0167548	0.0793041	NA	others	0
BFG	BFG	0.0167059	0.0800264	NA	others	0
BFH	BFH	0.0669778	0.0347119	NA	others	0
BFK	BFK	0.154095	-0.0213679	NA	others	0
BFL	BFL	-0.0960619	0.073366	NA	others	0
BFM	BFM	0.0160107	0.0785368	NA	others	0
BFN	BFN	0.0667166	0.025705	NA	others	0
BFP	BFP	0.0334169	-0.0087455	NA	others	0
BFQ	BFQ	0.154008	-0.0204243	NA	others	0
BFR	BFR	0.152477	-0.0193911	NA	others	0
BFS	BFS	0.0577265	0.0391526	NA	others	0
BFT	BFT	0.0434287	0.04313	NA	others	0
BFV	BFV	0.0607428	0.0396288	NA	others	0
BGA	BGA	0.059469	0.0397985	NA	others	0
BGB	BGB	0.0574871	0.0404649	NA	others	0
BGC	BGC	0.0598681	0.0387591	NA	others	0
BGD	BGD	0.0675435	0.0341	NA	others	0
BGE	BGE	0.0438583	0.0431431	NA	others	0
BGF	BGF	0.0580749	0.0382064	NA	others	0
BGG	BGG	0.0584948	0.0382672	NA	others	0
BGH	BGH	0.0575127	0.0413079	NA	others	0
BGI	BGI	0.0679197	0.0354361	NA	others	0
BGK	BGK	0.0655819	0.0355362	NA	others	0
BGL	BGL	0.0553888	0.0402826	NA	others	0
BGM	BGM	0.0697351	0.0289413	NA	others	0
BGN	BGN	0.0588606	0.0395003	NA	others	0
BGP	BGP	0.0682332	0.0296579	NA	others	0
BGQ	BGQ	0.0598899	0.0393838	NA	others	0
BGR	BGR	0.0671	0.0344732	NA	others	0
BGS	BGS	0.069774	0.0355038	NA	others	0
BGT	BGT	0.0611186	0.0389264	NA	others	0
BGV	BGV	0.0622816	0.0385713	NA	others	0
BHA	BHA	0.0708664	0.0165355	NA	others	0
BHB	BHB	0.137413	-0.00862308	NA	others	0
BHC	BHC	0.141561	-0.0140399	NA	others	0
BHD	BHD	0.119832	-0.00250446	NA	others	0
BHE	BHE	0.126563	-0.00841665	NA	others	0
BHF	BHF	0.152822	-0.0201964	NA	others	0
BHG	BHG	0.0508102	0.0224695	NA	others	0
BHH	BHH	0.0517203	0.0197987	NA	others	0
BHI	BHI	0.0467362	0.0180795	NA	others	0
BHK	BHK	0.100393	0.00635266	NA	others	0
BHL	BHL	0.095148	0.00712431	NA	others	0
BHM	BHM	0.136973	-0.00696927	NA	others	0
BHN	BHN	0.148179	-0.0159822	NA	others	0
BHP	BHP	-0.139053	0.0638088	NA	others	0
BHQ	BHQ	-0.1389	0.0635471	NA	others	0
BHR	BHR	-0.139106	0.0635551	NA	others	0
BHS	BHS	-0.139337	0.063852	NA	others	0
BHT	BHT	0.0827154	0.00966872	NA	others	0
BHV	BHV	0.152225	-0.0174002	NA	others	0
BIA	BIA	0.156976	-0.020703	NA	others	0
BIB	BIB	0.15616	-0.0206818	NA	others	0
BIC	BIC	0.141351	-0.0166378	NA	others	0
BID	BID	0.153529	-0.0192323	NA	others	0
BIE	BIE	-0.0352681	0.0647262	NA	others	0
BIF	BIF	0.15376	-0.0201846	NA	others	0
BIG	BIG	0.152754	-0.0224309	NA	others	0
BIH	BIH	0.154253	-0.0164567	NA	others	0
BII	BII	0.155067	-0.018093	NA	others	0
BIK	BIK	0.155837	-0.0206128	NA	others	0
BIL	BIL	0.151834	-0.0197848	NA	others	0
BIM	BIM	0.152489	-0.0177502	NA	others	0
BIN	BIN	0.152379	-0.0177486	NA	others	0
BIP	BIP	0.154188	-0.0215766	NA	others	0
BIQ	BIQ	0.154202	-0.021408	NA	others	0
BIR	BIR	0.136455	-0.0132301	NA	others	0
BIS	BIS	0.154146	-0.0191017	NA	others	0
BIT	BIT	0.141623	-0.0147438	NA	others	0
BKA	BKA	0.152438	-0.0177553	NA	others	0
BKC	BKC	0.154113	-0.0164305	NA	others	0
BKD	BKD	0.150786	-0.018153	NA	others	0
BKE	BKE	0.15114	-0.0193431	NA	others	0
BKF	BKF	0.15195	-0.018191	NA	others	0
BKG	BKG	0.149528	-0.0185894	NA	others	0
BKH	BKH	0.147946	-0.0175832	NA	others	0
BKI	BKI	0.157993	-0.0181652	NA	others	0
BKK	BKK	0.157036	-0.0201097	NA	others	0
BKL	BKL	0.157578	-0.0197121	NA	others	0
BKM	BKM	0.152502	-0.0182146	NA	others	0
BKN	BKN	0.154139	-0.0207142	NA	others	0
BKP	BKP	0.152754	-0.0193222	NA	others	0
BKQ	BKQ	0.149618	-0.0177686	NA	others	0
BKR	BKR	0.15234	-0.0225406	NA	others	0
BKS	BKS	0.15724	-0.0221961	NA	others	0
BKT	BKT	0.157796	-0.0200255	NA	others	0
BLA	BLA	0.157637	-0.0201937	NA	others	0
BLB	BLB	0.154243	-0.0189712	NA	others	0
BLC	BLC	0.154886	-0.0222024	NA	others	0
BLD	BLD	0.15416	-0.0209408	NA	others	0
BLE	BLE	0.152356	-0.019286	NA	others	0
BLF	BLF	0.152744	-0.0216711	NA	others	0
BLG	BLG	0.152801	-0.0179602	NA	others	0
BLH	BLH	0.153815	-0.018458	NA	others	0
BLI	BLI	0.152374	-0.0174557	NA	others	0
BLK	BLK	0.129685	-0.0114362	NA	others	0
BLL	BLL	0.152266	-0.0181908	NA	others	0
BLM	BLM	0.153615	-0.0214942	NA	others	0
BLN	BLN	0.157454	-0.0223846	NA	others	0
BLP	BLP	0.157064	-0.0222343	NA	others	0
BLQ	BLQ	0.15717	-0.0201192	NA	others	0
BLR	BLR	0.152423	-0.0201222	NA	others	0
BLS	BLS	0.153949	-0.0164721	NA	others	0
BLT	BLT	0.153305	-0.0222677	NA	others	0
BLV	BLV	0.150845	-0.0197515	NA	others	0
BMA	BMA	-0.161933	0.0705694	NA	others	0
BMB	BMB	-0.162108	0.0705955	NA	others	0
BMC	BMC	-0.162009	0.0705495	NA	others	0
BMD	BMD	0.00597431	0.0465018	NA	others	0
BME	BME	0.0328345	0.0562047	NA	others	0
BMF	BMF	-0.0308702	0.0588338	NA	others	0
BMG	BMG	0.0587156	0.0572862	NA	others	0
BMH	BMH	0.156532	-0.0215861	NA	others	0
BMI	BMI	0.155498	-0.0218093	NA	others	0
BMK	BMK	0.154017	-0.0205079	NA	others	0
BML	BML	0.0197095	0.0801478	NA	others	0
BMM	BMM	0.0233034	0.0820167	NA	others	0
BMN	BMN	0.152383	-0.0195804	NA	others	0
BMQ	BMQ	0.0185542	0.0406562	NA	others	0
BMR	BMR	-0.161948	-0.0492049	1	1_10. French Guiana human	0
BMV	BMV	-0.161598	-0.0490268	1	1_10. French Guiana human	0
BNA	BNA	-0.161565	-0.0494711	1	1_10. French Guiana human	0
BNB	BNB	-0.162255	-0.0496096	1	1_10. French Guiana human	0
BNC	BNC	-0.161785	-0.0490307	1	1_10. French Guiana human	0
BND	BND	-0.162737	-0.0493525	1	1_10. French Guiana human	0
BNE	BNE	0.155858	-0.02051	NA	others	0
BNF	BNF	0.151262	-0.0207347	NA	others	0
BNG	BNG	0.147364	-0.0124202	NA	others	0
BNH	BNH	0.154084	-0.0227985	NA	others	0
BNI	BNI	0.151221	-0.0183592	NA	others	0
BNK	BNK	0.157624	-0.0208938	NA	others	0
BNL	BNL	0.152708	-0.0206637	NA	others	0
BNM	BNM	0.148979	-0.019761	NA	others	0
BNN	BNN	0.153154	-0.0216434	NA	others	0
BNP	BNP	0.150681	-0.0175027	NA	others	0
BNQ	BNQ	0.154139	-0.0207142	NA	others	0
BNR	BNR	0.157697	-0.0208431	NA	others	0
BNT	BNT	0.151719	-0.0224234	NA	others	0
BNV	BNV	0.157203	-0.02066	NA	others	0
BPA	BPA	-0.0341847	0.0641683	NA	others	0
BPB	BPB	0.153387	-0.0198841	NA	others	0
BPC	BPC	0.149995	-0.021994	NA	others	0
BPF	BPF	0.152169	-0.0183166	NA	others	0
BPG	BPG	0.157747	-0.0203511	NA	others	0
BPH	BPH	0.157815	-0.022292	NA	others	0
BPI	BPI	0.0630945	0.0308529	NA	others	0
BPK	BPK	0.15195	-0.0198695	NA	others	0
BPL	BPL	0.139016	-0.00901957	NA	others	0
BPM	BPM	0.146647	-0.0175291	NA	others	0
BPN	BPN	0.0580276	0.0324266	NA	others	0
BPP	BPP	0.153823	-0.0206007	NA	others	0
BPQ	BPQ	0.137676	-0.0201804	NA	others	0
BPR	BPR	0.140232	-0.00916507	NA	others	0
BPT	BPT	0.155017	-0.0191293	NA	others	0
BPV	BPV	0.141629	-0.0157407	NA	others	0
BQA	BQA	0.147318	-0.0194092	NA	others	0
BQB	BQB	0.145887	-0.0164793	NA	others	0
BQC	BQC	0.155282	-0.0207573	NA	others	0
BQE	BQE	0.154946	-0.0181599	NA	others	0
BQG	BQG	0.150845	-0.0197515	NA	others	0
BQH	BQH	0.155894	-0.0216237	NA	others	0
BQI	BQI	0.152139	-0.0191424	NA	others	0
BQM	BQM	0.156314	-0.0208603	NA	others	0
BQN	BQN	0.140967	-0.0162247	NA	others	0
BQP	BQP	0.146804	-0.0175421	NA	others	0
BQQ	BQQ	0.151633	-0.0169861	NA	others	0
BQR	BQR	0.153838	-0.0199509	NA	others	0
BQS	BQS	0.156492	-0.020395	NA	others	0
BQT	BQT	0.155506	-0.019224	NA	others	0
BR020c1	BR020c1	-0.178377	0.089246	1	others	0
BR021c1	BR021c1	-0.160182	-0.0741341	1	1_WB3	0
BR022c1	BR022c1	-0.177617	0.0728264	1	others	0
BR023c1	BR023c1	-0.177649	-0.00752267	1	others	0
BR024c1	BR024c1	-0.177464	0.0640576	1	others	0
BR025c1	BR025c1	-0.180566	0.0503324	1	others	0
BR026c1	BR026c1	0.0426296	0.0198748	1	others	0
BR027c1	BR027c1	-0.177826	0.0161623	1	others	0
BR028c1	BR028c1	-0.177867	0.0816076	1	others	0
BRA	BRA	0.150448	-0.0177136	NA	others	0
BRB	BRB	0.136854	-0.0108576	NA	others	0
BRC	BRC	0.146634	-0.0183613	NA	others	0
BRD	BRD	0.156401	-0.01841	NA	others	0
BRE	BRE	0.152577	-0.0175215	NA	others	0
BRF	BRF	0.140776	-0.0123567	NA	others	0
BRG	BRG	-0.139545	0.0634736	NA	others	0
BRH	BRH	0.143902	-0.017399	NA	others	0
BRK	BRK	0.132669	-0.0131632	NA	others	0
BRL	BRL	0.00587325	0.0411727	NA	others	0
BRM	BRM	0.0833275	0.020106	NA	others	0
BRP	BRP	0.0291557	0.0624218	NA	others	0
BRQ	BRQ	0.0265742	0.0623313	NA	others	0
BRV	BRV	0.00290976	0.0427779	NA	others	0
BSA	BSA	0.151086	-0.0193717	NA	others	0
BSB	BSB	0.153278	-0.0172978	NA	others	0
BSC	BSC	0.152769	-0.0216378	NA	others	0
BSD	BSD	0.136602	-0.0144689	NA	others	0
BSE	BSE	0.154208	-0.0227101	NA	others	0
BSG	BSG	0.152597	-0.0218082	NA	others	0
BSI	BSI	0.0268333	0.0607279	NA	others	0
BSK	BSK	0.00677608	0.0452496	NA	others	0
BSL	BSL	0.146485	-0.0160928	NA	others	0
BSM	BSM	0.140748	-0.0125073	NA	others	0
BSN	BSN	0.140778	-0.0125289	NA	others	0
BSP	BSP	0.152259	-0.0179783	NA	others	0
BSR	BSR	0.132182	-0.00392786	NA	others	0
BSS	BSS	0.13129	-0.00381881	NA	others	0
BST	BST	0.14738	-0.0166721	NA	others	0
BTA	BTA	-0.0149562	0.0616683	NA	others	0
BTB	BTB	-0.0380072	0.0782671	NA	others	0
BTC	BTC	0.0278575	0.0619214	NA	others	0
BTD	BTD	0.0175753	0.079867	NA	others	0
BTE	BTE	0.0239282	0.0825583	NA	others	0
BTF	BTF	0.0456678	0.0578807	NA	others	0
BTG	BTG	0.0313514	-0.0103772	NA	others	0
BTH	BTH	0.150549	-0.0173744	NA	others	0
BTI	BTI	-0.0785119	0.0603522	NA	others	0
BTL	BTL	0.153258	-0.0207156	NA	others	0
BTN	BTN	0.155617	-0.019063	NA	others	0
BTP	BTP	0.129079	-0.0041164	NA	others	0
BTR	BTR	0.13178	-0.00503174	NA	others	0
BTS	BTS	-0.134961	0.0562621	NA	others	0
BTT	BTT	0.0840257	0.0102142	NA	others	0
BTV	BTV	0.0871191	0.00577949	NA	others	0
BVA	BVA	0.0853188	0.00746086	NA	others	0
BVB	BVB	0.0693619	0.0174666	NA	others	0
BVC	BVC	0.0624598	0.0197251	NA	others	0
BVD	BVD	0.0413391	0.01729	NA	others	0
BVE	BVE	0.0919013	0.00140579	NA	others	0
BVF	BVF	0.0459261	0.0207268	NA	others	0
BVG	BVG	0.050768	0.0209069	NA	others	0
BVH	BVH	0.0538616	0.0186118	NA	others	0
BVK	BVK	0.145313	-0.015133	NA	others	0
BVM	BVM	0.151608	-0.0185511	NA	others	0
BVT	BVT	0.139351	-0.0101872	NA	others	0
BVV	BVV	0.13964	-0.0103323	NA	others	0
CAA	CAA	0.139533	-0.00985412	NA	others	0
CAB	CAB	0.139362	-0.00994338	NA	others	0
CAC	CAC	0.139627	-0.0104044	NA	others	0
CAD	CAD	0.139609	-0.0103383	NA	others	0
CAE	CAE	0.156658	-0.0203502	NA	others	0
CAF	CAF	0.156658	-0.0203502	NA	others	0
CAH	CAH	0.150003	-0.0176339	NA	others	0
CAI	CAI	0.128838	-0.0106598	NA	others	0
CAK	CAK	0.145959	-0.0152818	NA	others	0
CAL	CAL	0.146371	-0.0153644	NA	others	0
CAM	CAM	0.139572	-0.0098852	NA	others	0
CAN	CAN	0.138629	-0.0102215	NA	others	0
CAP	CAP	0.13931	-0.00972646	NA	others	0
CAQ	CAQ	0.139464	-0.00992662	NA	others	0
CAR	CAR	0.139677	-0.00868853	NA	others	0
CAS	CAS	0.137832	-0.00795134	NA	others	0
CAT	CAT	0.139639	-0.00869361	NA	others	0
CAV	CAV	0.139561	-0.00963852	NA	others	0
CBA	CBA	0.14984	-0.0175045	NA	others	0
CBB	CBB	0.139367	-0.00990432	NA	others	0
CBC	CBC	0.13956	-0.0096888	NA	others	0
CBD	CBD	0.139502	-0.0096332	NA	others	0
CBE	CBE	0.139431	-0.00995406	NA	others	0
CBF	CBF	0.0243369	0.0815138	NA	others	0
CBG	CBG	0.157787	-0.0182754	NA	others	0
CBH	CBH	0.150217	-0.0178813	NA	others	0
CBI	CBI	0.140959	-0.0162716	NA	others	0
CBK	CBK	-0.0140291	0.0496629	NA	others	0
CBL	CBL	-0.0138906	0.0561765	NA	others	0
CBM	CBM	-0.0125961	0.0562585	NA	others	0
CBN	CBN	0.109245	0.0120818	NA	others	0
CBR	CBR	0.0347191	0.0625564	NA	others	0
CCC	CCC	-0.178457	0.0894378	NA	others	0
CCD	CCD	-0.178431	0.0894209	NA	others	0
CCE	CCE	-0.178457	0.0894378	NA	others	0
CCF	CCF	-0.178431	0.0894209	NA	others	0
CCG	CCG	-0.178431	0.0894209	NA	others	0
CCH	CCH	-0.178431	0.0894209	NA	others	0
CCI	CCI	-0.178431	0.0894209	NA	others	0
CCL	CCL	0.0276926	-0.0103238	NA	others	0
CCM	CCM	0.137486	-0.0190797	NA	others	0
CCN	CCN	-0.147925	0.0541364	NA	others	0
CCP	CCP	-0.161635	0.080685	NA	others	0
CCQ	CCQ	-0.147111	0.0571386	NA	others	0
CCR	CCR	-0.15007	0.0602606	NA	others	0
CCS	CCS	-0.149882	0.0606066	NA	others	0
CCT	CCT	-0.162703	0.0811083	NA	others	0
CCV	CCV	-0.161874	0.0814793	NA	others	0
CDA	CDA	-0.165174	0.084642	NA	others	0
CDB	CDB	-0.168856	0.0878518	NA	others	0
CDC	CDC	-0.0842754	0.0677849	NA	others	0
CDD	CDD	-0.0841663	0.0680185	NA	others	0
CDE	CDE	-0.0837102	0.0675288	NA	others	0
CDF	CDF	-0.16099	0.084294	NA	others	0
CDG	CDG	-0.161083	0.0844387	NA	others	0
CDH	CDH	-0.161019	0.084376	NA	others	0
CDI	CDI	-0.161018	0.0844363	NA	others	0
CDK	CDK	-0.0849373	0.0488937	NA	others	0
CDL	CDL	-0.146408	0.0532913	NA	others	0
CDM	CDM	0.0553935	0.00773339	NA	others	0
CDN	CDN	-0.177211	0.0605081	NA	others	0
CDP	CDP	-0.171929	0.091736	NA	others	0
CDQ	CDQ	-0.173033	0.0916667	NA	others	0
CDR	CDR	0.0556061	0.0457203	NA	others	0
CDS	CDS	0.151647	-0.0213424	NA	others	0
CDT	CDT	0.130632	-0.0118654	NA	others	0
CDV	CDV	0.156719	-0.0223519	NA	others	0
CEA	CEA	0.151466	-0.0219254	NA	others	0
CEB	CEB	0.151595	-0.0222567	NA	others	0
CEC	CEC	0.152168	-0.0225707	NA	others	0
CED	CED	0.157074	-0.0245121	NA	others	0
CEE	CEE	0.152869	-0.0212544	NA	others	0
CEF	CEF	0.157266	-0.0223596	NA	others	0
CEG	CEG	-0.143813	0.0473628	NA	others	0
CEH	CEH	-0.160403	0.0785524	NA	others	0
CEI	CEI	-0.143526	0.0474476	NA	others	0
CEK	CEK	-0.139703	0.0623071	NA	others	0
CEL	CEL	-0.139054	0.0621499	NA	others	0
CEM	CEM	-0.0615097	0.04566	NA	others	0
CEN	CEN	0.00199838	0.0357889	NA	others	0
CEP	CEP	-0.144822	0.0709887	NA	others	0
CEQ	CEQ	-0.098092	0.0686977	NA	others	0
CER	CER	0.0711608	0.0190688	NA	others	0
CES	CES	0.0724527	0.0185635	NA	others	0
CET	CET	0.0699557	0.0184524	NA	others	0
CEV	CEV	-0.144102	0.0673623	NA	others	0
CFA	CFA	-0.160896	0.0863589	NA	others	0
CFB	CFB	0.144784	-0.0150262	NA	others	0
CFC	CFC	0.025347	0.0625402	NA	others	0
CFD	CFD	0.0335297	0.0585983	NA	others	0
CFE	CFE	0.148274	-0.0150362	NA	others	0
CFF	CFF	0.0901403	0.0220836	NA	others	0
CFG	CFG	0.0337963	0.0628328	NA	others	0
CFH	CFH	0.0344064	0.0617939	NA	others	0
CFI	CFI	0.0344004	0.0749775	NA	others	0
CFM	CFM	0.0340104	0.058696	NA	others	0
CFN	CFN	0.0337089	0.0751808	NA	others	0
CFP	CFP	0.0333037	0.0766334	NA	others	0
CFQ	CFQ	0.155185	-0.0224765	NA	others	0
CFR	CFR	0.15487	-0.0214382	NA	others	0
CFS	CFS	0.155575	-0.0209425	NA	others	0
CFT	CFT	0.0566553	0.0243072	NA	others	0
CFV	CFV	0.158511	-0.0202835	NA	others	0
CGB	CGB	-0.00573718	0.0432471	NA	others	0
CGC	CGC	0.0292141	0.0626504	NA	others	0
CGD	CGD	0.132309	-0.0151808	NA	others	0
CGE	CGE	0.132823	-0.0146617	NA	others	0
CGG	CGG	-0.140618	0.0659821	NA	others	0
CGH	CGH	-0.133739	0.0760777	NA	others	0
CGI	CGI	-0.142563	0.0672579	NA	others	0
CGK	CGK	-0.139495	0.0634423	NA	others	0
CGL	CGL	-0.13945	0.0690923	NA	others	0
CGN	CGN	-0.141127	0.0659869	NA	others	0
CGP	CGP	-0.140859	0.0660723	NA	others	0
CGQ	CGQ	-0.139385	0.0632155	NA	others	0
CGR	CGR	-0.140826	0.0659716	NA	others	0
CGS	CGS	0.146769	-0.0156147	NA	others	0
CGT	CGT	0.151873	-0.0185567	NA	others	0
CGV	CGV	0.149642	-0.0177313	NA	others	0
CHA	CHA	0.151038	-0.0194072	NA	others	0
CHB	CHB	0.143167	-0.012044	NA	others	0
CHC	CHC	0.150507	-0.0182873	NA	others	0
CHD	CHD	0.146769	-0.0173949	NA	others	0
CHE	CHE	0.15171	-0.0192084	NA	others	0
CHF	CHF	0.146424	-0.0127017	NA	others	0
CHG	CHG	0.0207244	0.0685768	NA	others	0
CHH	CHH	0.0186308	0.0686797	NA	others	0
CHI	CHI	0.0211898	0.0683767	NA	others	0
CHK	CHK	0.0356078	0.0602841	NA	others	0
CHL	CHL	0.0597562	0.0502312	NA	others	0
CHM	CHM	-0.139587	0.0635668	NA	others	0
CHN	CHN	-0.0841596	0.081109	NA	others	0
CHP	CHP	-0.0846107	0.0808283	NA	others	0
CHQ	CHQ	-0.0225159	0.0558709	NA	others	0
CHR	CHR	0.0137223	0.070724	NA	others	0
CHS	CHS	0.000128895	0.0447861	NA	others	0
CHT	CHT	-0.000219311	0.0449721	NA	others	0
CHV	CHV	0.106578	-0.00337735	NA	others	0
CIA	CIA	0.154036	-0.0204265	NA	others	0
CIB	CIB	0.152436	-0.0193494	NA	others	0
CIC	CIC	-0.0539146	0.0645116	NA	others	0
CID	CID	-0.0875908	0.0778624	NA	others	0
CIE	CIE	0.0588972	0.0551297	NA	others	0
CIF	CIF	-0.0637552	0.0744803	NA	others	0
CIG	CIG	-0.0148362	0.0518998	NA	others	0
CIH	CIH	-0.0457081	0.0669116	NA	others	0
CII	CII	-0.0143492	0.054429	NA	others	0
CIK	CIK	-0.017886	0.0553715	NA	others	0
CIL	CIL	-0.0165385	0.0530547	NA	others	0
CIM	CIM	0.152467	-0.0197156	NA	others	0
CIN	CIN	0.152461	-0.0197164	NA	others	0
CIP	CIP	0.152274	-0.0195654	NA	others	0
CIQ	CIQ	0.15243	-0.0198448	NA	others	0
CIR	CIR	0.152662	-0.0197485	NA	others	0
CIS	CIS	0.152461	-0.0197983	NA	others	0
CIT	CIT	0.152395	-0.0196249	NA	others	0
CIV	CIV	0.152265	-0.0196356	NA	others	0
CKA	CKA	0.00958323	0.0412776	NA	others	0
CKB	CKB	0.152268	-0.0196147	NA	others	0
CKC	CKC	0.152451	-0.0197564	NA	others	0
CKD	CKD	0.152428	-0.0194828	NA	others	0
CKE	CKE	0.152471	-0.0196253	NA	others	0
CKF	CKF	0.152448	-0.0197657	NA	others	0
CKG	CKG	0.152523	-0.0196036	NA	others	0
CKH	CKH	0.152484	-0.0195863	NA	others	0
CKI	CKI	0.152438	-0.0195785	NA	others	0
CKK	CKK	0.024501	0.0824041	NA	others	0
CKL	CKL	0.15243	-0.0194743	NA	others	0
CKM	CKM	0.152374	-0.0196205	NA	others	0
CKN	CKN	-0.0167101	0.0481721	NA	others	0
CKP	CKP	0.1526	-0.0196925	NA	others	0
CKQ	CKQ	0.152534	-0.0196128	NA	others	0
CKR	CKR	-0.131493	0.0677838	NA	others	0
CKS	CKS	0.0196307	0.0826259	NA	others	0
CKT	CKT	0.152469	-0.0196495	NA	others	0
CKV	CKV	0.0615536	0.0398582	NA	others	0
CLA	CLA	0.0244853	0.0821204	NA	others	0
CLB	CLB	0.0291581	-0.0112598	NA	others	0
CLC	CLC	0.0291679	-0.0112827	NA	others	0
CLD	CLD	0.0291663	-0.0111558	NA	others	0
CLG	CLG	0.00455035	0.0506991	NA	others	0
CLH	CLH	0.153783	-0.019933	NA	others	0
CLI	CLI	-0.135181	0.0567752	NA	others	0
CLK	CLK	-0.13568	0.0567371	NA	others	0
CLL	CLL	-0.135531	0.0566619	NA	others	0
CLM	CLM	-0.135216	0.0558391	NA	others	0
CLN	CLN	-0.136254	0.0576834	NA	others	0
CLP	CLP	-0.135409	0.0564745	NA	others	0
CLQ	CLQ	-0.136322	0.0578069	NA	others	0
CLR	CLR	-0.135604	0.0567021	NA	others	0
CLS	CLS	-0.135657	0.056775	NA	others	0
CLT	CLT	-0.135595	0.0567406	NA	others	0
CLV	CLV	-0.135694	0.0567265	NA	others	0
CMB	CMB	-0.135626	0.0566855	NA	others	0
CMC	CMC	-0.135547	0.0567085	NA	others	0
CMD	CMD	-0.135771	0.0569158	NA	others	0
CME	CME	-0.135594	0.0567337	NA	others	0
CMF	CMF	-0.135369	0.0568836	NA	others	0
CMG	CMG	-0.081218	0.0815169	NA	others	0
CMH	CMH	-0.135414	0.0570875	NA	others	0
CMI	CMI	-0.135616	0.0571691	NA	others	0
CMK	CMK	-0.13519	0.0566679	NA	others	0
CML	CML	-0.1353	0.0563223	NA	others	0
CMM	CMM	-0.135562	0.0565245	NA	others	0
CMN	CMN	-0.135303	0.0560024	NA	others	0
CMP	CMP	-0.177577	0.0892687	NA	others	0
CMQ	CMQ	-0.178164	0.0891984	NA	others	0
CMS	CMS	-0.171858	0.0917063	NA	others	0
CMT	CMT	0.0829122	0.00905332	NA	others	0
CNB	CNB	0.0514039	0.02058	NA	others	0
CNC	CNC	0.0207431	0.036559	NA	others	0
CNE	CNE	0.0499724	0.0211329	NA	others	0
CNF	CNF	0.0513975	0.020766	NA	others	0
CNG	CNG	0.0835663	0.00961251	NA	others	0
CNH	CNH	0.0787819	0.0121987	NA	others	0
CNI	CNI	0.0752174	0.00929347	NA	others	0
CNK	CNK	0.0713184	0.010473	NA	others	0
CNL	CNL	0.0515219	0.0204935	NA	others	0
CNM	CNM	0.0699335	0.00995405	NA	others	0
CNN	CNN	0.0529713	0.0200263	NA	others	0
CNP	CNP	0.0789713	0.0141737	NA	others	0
CNQ	CNQ	0.0591872	0.0210793	NA	others	0
CNR	CNR	0.0766019	0.00945524	NA	others	0
CNS	CNS	0.0457453	0.0205314	NA	others	0
CNT	CNT	0.0457556	0.0205559	NA	others	0
CNV	CNV	0.0902005	0.00567197	NA	others	0
CPA	CPA	-0.130639	-0.116268	NA	Mexican_Agave_2	0
CPB	CPB	0.0758009	-0.0491949	NA	others	0
CPC	CPC	-0.0359993	0.0560064	NA	others	0
CPD	CPD	0.071071	0.0343075	NA	others	0
CPE	CPE	0.149583	-0.0166932	NA	others	0
CPF	CPF	0.135504	-0.0151035	NA	others	0
CPG	CPG	0.132437	-0.0142055	NA	others	0
CPI	CPI	-0.0659814	-0.103663	1	1_Mexican_Agave_1	0
CPK	CPK	-0.0592263	-0.0995695	1	1_Mexican_Agave_1	0
CPL	CPL	-0.058656	-0.0982288	1	1_Mexican_Agave_1	0
CPM	CPM	-0.0568932	-0.0993803	1	1_Mexican_Agave_1	0
CPN	CPN	-0.0645672	-0.0970001	1	1_Mexican_Agave_1	0
CPQ	CPQ	-0.059809	-0.100019	1	1_Mexican_Agave_1	0
CPR	CPR	-0.0637494	-0.0968978	1	1_Mexican_Agave_1	0
CPS	CPS	-0.157151	0.0850102	NA	others	0
CPT	CPT	-0.158024	0.0857151	NA	others	0
CQA	CQA	-0.157789	0.0825509	NA	others	0
CQB	CQB	-0.157683	0.0834	NA	others	0
CQC	CQC	0.0113736	0.0442602	NA	others	0
CQD	CQD	0.0114326	0.0442349	NA	others	0
CQE	CQE	-0.0123014	0.0540025	NA	others	0
CQF	CQF	-0.0164017	0.053136	NA	others	0
CQG	CQG	-0.06339	0.0645155	NA	others	0
CQH	CQH	-0.0185061	0.0544678	NA	others	0
CQI	CQI	-0.0735151	0.0669466	NA	others	0
CQK	CQK	-0.0133305	0.0530068	NA	others	0
CQL	CQL	-0.0189366	0.0560586	NA	others	0
CQM	CQM	-0.0135586	0.0546756	NA	others	0
CQN	CQN	-0.0170607	0.0548067	NA	others	0
CQP	CQP	-0.0183049	0.0537897	NA	others	0
CQQ	CQQ	-0.135728	0.0567739	NA	others	0
CQR	CQR	-0.135654	0.0567066	NA	others	0
CQS	CQS	-0.125112	-0.022055	1	1_SAM2	0
CQT	CQT	0.142826	-0.0156646	NA	others	0
CQV	CQV	0.151626	-0.0185293	NA	others	0
CRA	CRA	0.153214	-0.0149889	NA	others	0
CRB	CRB	0.14955	-0.0165011	NA	others	0
CRC	CRC	0.151129	-0.0162528	NA	others	0
CRD	CRD	0.153213	-0.0204436	NA	others	0
CRE	CRE	-0.100556	0.0700437	NA	others	0
CRG	CRG	0.151972	-0.0216621	NA	others	0
CRH	CRH	0.154515	-0.0227205	NA	others	0
CRI	CRI	0.150888	-0.0195876	NA	others	0
CRK	CRK	0.151608	-0.0185511	NA	others	0
CRL	CRL	0.153107	-0.0188569	NA	others	0
DK001c10	DK001c10	-0.126006	-0.113915	1	1_Mexican_Agave_2	1
DK001c27	DK001c27	-0.1289	-0.112926	1	1_Mexican_Agave_2	1
DK003c56	DK003c56	-0.14277	-0.117038	1	1_Mexican_Agave_2	1
DK016c5	DK016c5	-0.0627122	-0.118696	1	1_Mexican_Agave_2	1
DK017c4	DK017c4	-0.118818	-0.118193	1	1_Mexican_Agave_2	1
DK018c4	DK018c4	-0.114408	-0.123197	1	1_Mexican_Agave_2	1
DK019c1	DK019c1	-0.15337	-0.113233	1	1_Mexican_Agave_2	1
DS002c10	DS002c10	-0.0569514	-0.00727705	1	1_Tequila	1
DS002c4	DS002c4	-0.178735	-0.106164	1	1_Mexican_Agave_2	1
DS002c5	DS002c5	-0.177879	-0.107042	1	1_Mexican_Agave_2	1
DS002c6	DS002c6	-0.177853	-0.106938	1	1_Mexican_Agave_2	1
ERR1111486	ERR1111486	0.0122354	0.0325426	1	others	0
ERR1111487	ERR1111487	-0.178662	0.0158145	1	others	0
ERR1111488	ERR1111488	-0.177933	0.0746984	1	others	0
ERR1111489	ERR1111489	-0.177835	0.0746949	1	others	0
ERR1111490	ERR1111490	-0.177972	0.0810762	1	others	0
ERR1111491	ERR1111491	-0.179684	0.0688264	1	others	0
ERR1111492	ERR1111492	-0.179282	0.0416409	1	others	0
ERR1111493	ERR1111493	-0.0303102	0.0417925	NA	others	0
ERR1111494	ERR1111494	-0.164517	0.0557406	NA	others	0
ERR1111495	ERR1111495	-0.142365	-0.0498143	1	1_WB3	0
ERR1111496	ERR1111496	-0.14211	-0.0497472	1	1_WB3	0
ERR1111497	ERR1111497	-0.174863	0.0744956	1	others	0
ERR1111498	ERR1111498	-0.178922	0.0674795	1	others	0
ERR1111499	ERR1111499	-0.178663	0.0675379	1	others	0
ERR1111500	ERR1111500	-0.17917	0.0015829	1	others	0
ERR1111501	ERR1111501	-0.178995	0.0017379	1	others	0
ERR2299969	ERR2299969	0.110185	-0.00570891	1	others	0
ERR2299976	ERR2299976	0.107523	-0.00533778	1	others	0
ERR2299978	ERR2299978	0.110702	-0.00723097	1	others	0
ERR2299979	ERR2299979	0.107991	-0.00899521	1	others	0
ERR2299980	ERR2299980	0.114579	-0.00902486	1	others	0
ERR2299981	ERR2299981	0.0981432	-0.00207387	1	others	0
ERR2299982	ERR2299982	0.0333866	0.0223404	1	others	0
ERR2299983	ERR2299983	0.0716765	0.0114486	1	others	0
ERR2299984	ERR2299984	0.0696387	0.0122734	1	others	0
ERR2299987	ERR2299987	-0.177796	0.0747088	1	others	0
ERR756202	ERR756202	0.100165	-0.00584157	1	others	0
SACE_GAL	SACE_GAL	-0.138894	0.0833803	NA	others	0
SACE_GAP	SACE_GAP	0.154726	-0.0203379	NA	others	0
SACE_GAS	SACE_GAS	-0.149118	0.0832244	NA	others	0
SACE_GAT	SACE_GAT	-0.114197	0.0750013	NA	others	0
SACE_GAV	SACE_GAV	0.0108844	0.0344353	NA	others	0
SACE_MAA	SACE_MAA	0.0445045	0.0204933	NA	others	0
SACE_MAB	SACE_MAB	0.00177011	0.0333392	NA	others	0
SACE_MAL	SACE_MAL	-0.162254	0.0707533	NA	others	0
SACE_YAA	SACE_YAA	0.152704	-0.0194753	NA	others	0
SACE_YAB	SACE_YAB	0.0797378	0.0188508	NA	others	0
SACE_YAC	SACE_YAC	-0.16621	0.0876396	NA	others	0
SACE_YAD	SACE_YAD	0.153699	-0.0202429	NA	others	0
SACE_YAE	SACE_YAE	0.134197	-0.015117	NA	others	0
SACE_YAF	SACE_YAF	0.141113	-0.00944736	NA	others	0
SACE_YAG	SACE_YAG	0.0853697	0.0198994	NA	others	0
SACE_YAK	SACE_YAK	-0.0127186	0.0422474	NA	others	0
SACE_YAL	SACE_YAL	-0.0678055	0.0587566	NA	others	0
SACE_YAM	SACE_YAM	0.152255	-0.017656	NA	others	0
SACE_YAN	SACE_YAN	-0.0380238	0.055462	NA	others	0
SACE_YAP	SACE_YAP	0.00912656	0.0354351	NA	others	0
SACE_YAQ	SACE_YAQ	-0.00432033	0.0406365	NA	others	0
SACE_YAR	SACE_YAR	-0.00174679	0.0382561	NA	others	0
SACE_YAT	SACE_YAT	0.0137586	0.031242	NA	others	0
SACE_YAU	SACE_YAU	-0.00455291	0.0389618	NA	others	0
SACE_YAV	SACE_YAV	-0.011135	0.0486099	NA	others	0
SACE_YAW	SACE_YAW	-0.0157696	0.0443378	NA	others	0
SACE_YAX	SACE_YAX	0.0280915	0.031092	NA	others	0
SACE_YAY	SACE_YAY	0.154526	-0.0202223	NA	others	0
SACE_YAZ	SACE_YAZ	0.156235	-0.0212931	NA	others	0
SACE_YBA	SACE_YBA	0.155973	-0.0215897	NA	others	0
SACE_YBB	SACE_YBB	0.156221	-0.0219801	NA	others	0
SACE_YBE	SACE_YBE	0.154332	-0.0206367	NA	others	0
SACE_YBF	SACE_YBF	0.154002	-0.020477	NA	others	0
SACE_YBG	SACE_YBG	0.154865	-0.0219741	NA	others	0
SACE_YBH	SACE_YBH	0.152591	-0.0217102	NA	others	0
SACE_YBJ	SACE_YBJ	-0.00436701	0.0411223	NA	others	0
SACE_YBK	SACE_YBK	-0.00697293	0.0402692	NA	others	0
SACE_YBL	SACE_YBL	-0.0170018	0.0425685	NA	others	0
SACE_YBM	SACE_YBM	-0.0816584	0.0600045	NA	others	0
SACE_YBN	SACE_YBN	0.157109	-0.0201466	NA	others	0
SACE_YBO	SACE_YBO	0.153731	-0.0222437	NA	others	0
SACE_YBP	SACE_YBP	-0.170172	0.0893747	NA	others	0
SACE_YBQ	SACE_YBQ	0.107338	-0.0163861	1	others	0
SACE_YBR	SACE_YBR	0.127977	-0.00972865	NA	others	0
SACE_YBS	SACE_YBS	-0.168273	0.086637	NA	others	0
SACE_YBT	SACE_YBT	-0.000801922	0.0352342	NA	others	0
SACE_YBU	SACE_YBU	-0.0517098	0.0565016	NA	others	0
SACE_YBV	SACE_YBV	0.0201408	0.0290384	NA	others	0
SACE_YBW	SACE_YBW	0.0417053	0.0230916	NA	others	0
SACE_YBX	SACE_YBX	0.148662	-0.0179923	NA	others	0
SACE_YBY	SACE_YBY	0.155847	-0.0206713	NA	others	0
SACE_YBZ	SACE_YBZ	-0.0146076	0.0456549	NA	others	0
SACE_YCA	SACE_YCA	0.151082	-0.0213314	NA	others	0
SACE_YCB	SACE_YCB	-0.143866	0.0699229	NA	others	0
SACE_YCC	SACE_YCC	0.0422217	0.00476547	NA	others	0
SACE_YCD	SACE_YCD	0.155065	-0.0194994	NA	others	0
SACE_YCE	SACE_YCE	0.0112424	0.0306612	NA	others	0
SACE_YCF	SACE_YCF	0.0737352	0.00509798	NA	others	0
SACE_YCG	SACE_YCG	0.0265716	0.0296643	NA	others	0
SACE_YCH	SACE_YCH	0.00623643	0.0293616	NA	others	0
SACE_YCI	SACE_YCI	0.0794935	0.00422818	NA	others	0
SACE_YCJ	SACE_YCJ	-0.137434	0.060874	NA	others	0
SACE_YCK	SACE_YCK	-0.137334	0.0612294	NA	others	0
SACE_YCM	SACE_YCM	-0.163863	0.0834026	NA	others	0
SACE_YCN	SACE_YCN	-0.159816	0.0816239	NA	others	0
SACE_YCO	SACE_YCO	-0.148615	0.0837098	NA	others	0
SACE_YCP	SACE_YCP	0.156839	-0.0202092	NA	others	0
SACE_YCQ	SACE_YCQ	0.156186	-0.018734	NA	others	0
SACE_YCR	SACE_YCR	-0.146709	0.0529992	NA	others	0
SACE_YCS	SACE_YCS	-0.103076	0.0634443	NA	others	0
SACE_YCT	SACE_YCT	0.0544748	0.012495	NA	others	0
SACE_YCU	SACE_YCU	-0.1683	0.0867776	NA	others	0
SACE_YCV	SACE_YCV	-0.170282	0.089597	NA	others	0
SACE_YCW	SACE_YCW	-0.14913	0.0833293	NA	others	0
SACE_YCX	SACE_YCX	-0.114364	0.0750191	NA	others	0
SACE_YCY	SACE_YCY	-0.13277	0.0646114	NA	others	0
SACE_YCZ	SACE_YCZ	0.0445315	0.0204598	NA	others	0
SACE_YDA	SACE_YDA	-0.139255	0.0629354	NA	others	0
SACE_YDB	SACE_YDB	0.0532611	0.0263775	NA	others	0
SACE_YDC	SACE_YDC	0.158446	-0.0203126	NA	others	0
SACE_YDD	SACE_YDD	0.0699931	0.0282918	NA	others	0
SACE_YDE	SACE_YDE	-0.163906	0.0833338	NA	others	0
SACE_YDF	SACE_YDF	0.154191	-0.0173846	NA	others	0
SACE_YDG	SACE_YDG	-0.00495764	0.0436134	NA	others	0
SACE_YDH	SACE_YDH	0.00920748	0.0396025	NA	others	0
SACE_YDI	SACE_YDI	-0.171953	0.0917727	NA	others	0
SACE_YDJ	SACE_YDJ	0.125662	-0.00257217	NA	others	0
SACE_YDK	SACE_YDK	-0.137809	0.0610593	NA	others	0
SACE_YDL	SACE_YDL	-0.0794164	0.0596809	NA	others	0
SACE_YDM	SACE_YDM	0.135239	-0.016189	NA	others	0
SACE_YDN	SACE_YDN	-0.0556238	0.0599908	NA	others	0
SACE_YDO	SACE_YDO	0.155117	-0.0187432	NA	others	0
SRR5678625	SRR5678625	-0.178463	0.0894214	1	others	0
SRR5678661	SRR5678661	0.100001	-0.00902623	1	others	0
SRR5678667	SRR5678667	0.0955346	-0.0065454	1	others	0
XA017c1	XA017c1	-0.134617	-0.115954	1	1_Mexican_Agave_2	1
XA023c1	XA023c1	-0.13058	-0.117436	1	1_Mexican_Agave_2	1
XA024c2	XA024c2	-0.127714	-0.117026	1	1_Mexican_Agave_2	1
XA030c1	XA030c1	-0.100298	-0.124259	1	1_Mexican_Agave_2	1
XA031c2	XA031c2	-0.099818	-0.115654	1	1_Mexican_Agave_2	1
XA055c2	XA055c2	-0.158916	-0.113657	1	1_Mexican_Agave_2	1
XA057c4	XA057c4	-0.124648	-0.1183	1	1_Mexican_Agave_2	1
XA070c1	XA070c1	-0.129576	-0.116002	1	1_Mexican_Agave_2	1
XA072c4	XA072c4	-0.134761	-0.117553	1	1_Mexican_Agave_2	1
XA074c2	XA074c2	-0.104212	-0.116449	1	1_Mexican_Agave_2	1
XA081c6	XA081c6	-0.136675	-0.116071	1	1_Mexican_Agave_2	1
XA083c1	XA083c1	-0.136592	-0.115886	1	1_Mexican_Agave_2	1
XA083c6	XA083c6	-0.123654	-0.113936	1	1_Mexican_Agave_2	1
XA097c4	XA097c4	-0.128539	-0.113119	1	1_Mexican_Agave_2	2
XA098c2	XA098c2	-0.126515	-0.115586	1	1_Mexican_Agave_2	1
XA107c1	XA107c1	-0.133302	-0.120138	1	1_Mexican_Agave_2	1
XA108c1	XA108c1	-0.168034	-0.108492	1	1_Mexican_Agave_2	1
XA121c18	XA121c18	-0.0698043	-0.104049	1	1_Mexican_Agave_1	1
XA121c20	XA121c20	-0.066164	-0.103467	1	1_Mexican_Agave_1	1
XA121c6	XA121c6	-0.0684938	-0.102262	1	1_Mexican_Agave_1	1
XA124c1	XA124c1	-0.17942	0.0428693	1	1_North_America_oak	1
XA125c5	XA125c5	-0.135642	-0.0195977	1	1_North_America_oak	1
XA126c1	XA126c1	-0.135793	-0.00676384	1	1_North_America_oak	1
XA126c5	XA126c5	-0.0686823	0.0438338	1	1_North_America_oak	1
XA126c7	XA126c7	-0.0672409	-0.103352	1	1_Mexican_Agave_1	1
XA131c1	XA131c1	-0.134041	-0.120243	1	1_Mexican_Agave_2	1
XA131c10	XA131c10	-0.134066	-0.120317	1	1_Mexican_Agave_2	1
XA131c13	XA131c13	-0.134027	-0.120288	1	1_Mexican_Agave_2	1
XA131c18	XA131c18	-0.133386	-0.120237	1	1_Mexican_Agave_2	1
XA131c2	XA131c2	-0.133956	-0.120206	1	1_Mexican_Agave_2	1
XA131c20	XA131c20	-0.133997	-0.120224	1	1_Mexican_Agave_2	1
XA131c4	XA131c4	-0.134037	-0.120255	1	1_Mexican_Agave_2	1
XA132c2	XA132c2	-0.127584	-0.116851	1	1_Mexican_Agave_2	1
XA133c5	XA133c5	-0.143017	-0.114638	1	1_Mexican_Agave_2	1
XA134c1	XA134c1	-0.129618	-0.113103	1	1_Mexican_Agave_2	1
XA137c1	XA137c1	-0.12548	-0.117585	1	1_Mexican_Agave_2	1
XA139c1	XA139c1	-0.125215	-0.118485	1	1_Mexican_Agave_2	1
XA140c2	XA140c2	-0.130811	-0.113597	1	1_Mexican_Agave_2	1
XA142c1	XA142c1	-0.127628	-0.116347	1	1_Mexican_Agave_2	1
XA143c7	XA143c7	-0.124315	-0.116559	1	1_Mexican_Agave_2	1
XA144c3	XA144c3	-0.121588	-0.117304	1	1_Mexican_Agave_2	1
XA145c3	XA145c3	-0.105411	-0.117684	1	1_Mexican_Agave_2	1
XA146c1	XA146c1	-0.119669	-0.116265	1	1_Mexican_Agave_2	1
XA147c2	XA147c2	-0.135886	-0.117578	1	1_Mexican_Agave_2	1
XA151c6	XA151c6	-0.1681	-0.108557	1	1_Mexican_Agave_2	1
XA153c1	XA153c1	-0.151903	-0.108622	1	1_Mexican_Agave_2	1
XA154c1	XA154c1	-0.125256	-0.116964	1	1_Mexican_Agave_2	1
XA156c1	XA156c1	-0.164334	-0.1105	1	1_Mexican_Agave_2	1
XA186c3	XA186c3	-0.165276	-0.111268	1	1_Mexican_Agave_2	1
XA187c1	XA187c1	-0.166705	-0.112883	1	1_Mexican_Agave_2	1
XA189c1	XA189c1	-0.164263	-0.111284	1	1_Mexican_Agave_2	1
XA190c1	XA190c1	-0.166292	-0.110475	1	1_Mexican_Agave_2	1
XA191c2	XA191c2	-0.165822	-0.110622	1	1_Mexican_Agave_2	1
XA195c1	XA195c1	-0.164532	-0.11149	1	1_Mexican_Agave_2	1
XA196c1	XA196c1	-0.164718	-0.110279	1	1_Mexican_Agave_2	1
XA197c1	XA197c1	-0.165181	-0.11138	1	1_Mexican_Agave_2	1
XA200c2	XA200c2	-0.165071	-0.110771	1	1_Mexican_Agave_2	1
XA201c1	XA201c1	-0.166231	-0.111235	1	1_Mexican_Agave_2	1
XA211c1	XA211c1	-0.166339	-0.108861	1	1_Mexican_Agave_2	1
XA251c2	XA251c2	-0.117162	-0.114156	1	1_Mexican_Agave_2	1
XA252c3	XA252c3	-0.127395	-0.110034	1	1_Mexican_Agave_2	1
XA254c23	XA254c23	-0.10537	-0.0859059	1	1_Tequila	1
XA255c1	XA255c1	-0.134867	-0.117357	1	1_Mexican_Agave_2	1
XA258c4	XA258c4	-0.126002	-0.118031	1	1_Mexican_Agave_2	1
XA261c23	XA261c23	-0.0959415	-0.105506	1	1_Tequila	1
XB001c4	XB001c4	-0.00590542	-0.0549561	1	1_Tequila	1
XB006c2	XB006c2	-0.153899	-0.115012	1	1_Mexican_Agave_2	1
XB011c1	XB011c1	-0.162877	-0.112243	1	1_Mexican_Agave_2	1
XB041c1	XB041c1	-0.132199	-0.116646	1	1_Mexican_Agave_2	1
XB044c4	XB044c4	-0.127311	-0.118174	1	1_Mexican_Agave_2	1
XB045c4	XB045c4	-0.114653	-0.102774	1	1_Mexican_Agave_2	1
XB047c2	XB047c2	-0.132596	-0.117614	1	1_Mexican_Agave_2	1
XB048c1	XB048c1	-0.133962	-0.11784	1	1_Mexican_Agave_2	1
XB050c1	XB050c1	-0.127986	-0.11172	1	1_Mexican_Agave_2	1
XB051c4	XB051c4	-0.127905	-0.111949	1	1_Mexican_Agave_2	1
XB052c1	XB052c1	-0.112069	-0.112726	1	1_Mexican_Agave_2	1
XB053c1	XB053c1	-0.135223	-0.114552	1	1_Mexican_Agave_2	1
XB054c5	XB054c5	-0.130333	-0.114306	1	1_Mexican_Agave_2	1
XB056c1	XB056c1	-0.113477	-0.114598	1	1_Mexican_Agave_2	1
XB064c2	XB064c2	-0.12054	-0.117531	1	1_Mexican_Agave_2	1
XB065c1	XB065c1	-0.126899	-0.114853	1	1_Mexican_Agave_2	1
XB069c1	XB069c1	-0.13368	-0.117945	1	1_Mexican_Agave_2	1
XB073c8	XB073c8	-0.130407	-0.115094	1	1_Mexican_Agave_2	1
XB075c7	XB075c7	0.1401	-0.00978514	1	1_Wine14	1
XB076c1	XB076c1	-0.100707	-0.118333	1	1_Mexican_Agave_2	1
XB094c2	XB094c2	-0.153594	-0.112002	1	1_Mexican_Agave_2	1
XB251c1	XB251c1	-0.133345	-0.102478	1	1_Mexican_Agave_2	1
XB252c1	XB252c1	-0.134419	-0.103371	1	1_Mexican_Agave_2	1
XB254c1	XB254c1	-0.137332	-0.10431	1	1_Mexican_Agave_2	1
XB256c3	XB256c3	-0.125621	-0.109168	1	1_Mexican_Agave_2	1
XB258c4	XB258c4	-0.125472	-0.109993	1	1_Mexican_Agave_2	1
YMX004549	YMX004549	-0.153947	-0.114891	1	1_Mexican_Agave_2	1
YMX004563	YMX004563	-0.153875	-0.115029	1	1_Mexican_Agave_2	1
YMX004564	YMX004564	-0.153902	-0.115011	1	1_Mexican_Agave_2	1
YMX004566	YMX004566	-0.158522	-0.114182	1	1_Mexican_Agave_2	1
YMX004569	YMX004569	-0.133707	-0.117799	1	1_Mexican_Agave_2	1
YMX004594	YMX004594	-0.153829	-0.114984	1	1_Mexican_Agave_2	1
YMX004642	YMX004642	-0.133316	-0.120095	1	1_Mexican_Agave_2	1
YMX004648	YMX004648	-0.135827	-0.117443	1	1_Mexican_Agave_2	1
YMX004659	YMX004659	-0.124466	-0.0985319	1	1_Mexican_Agave_2	1
YMX004668	YMX004668	-0.166694	-0.112675	1	1_Mexican_Agave_2	1
YMX004678	YMX004678	-0.100315	-0.124375	1	1_Mexican_Agave_2	1
YMX004685	YMX004685	-0.0996516	-0.115492	1	1_Mexican_Agave_2	1
YMX004688	YMX004688	-0.165582	-0.110501	1	1_Mexican_Agave_2	1
YMX004695	YMX004695	-0.139149	-0.112899	1	1_Mexican_Agave_2	1
YMX005538	YMX005538	-0.129032	-0.114416	1	1_Mexican_Agave_2	1
YMX005539	YMX005539	-0.12418	-0.116206	1	1_Mexican_Agave_2	1
YMX005541	YMX005541	-0.131233	-0.121394	1	1_Mexican_Agave_2	1
YMX005542	YMX005542	-0.119612	-0.115473	1	1_Mexican_Agave_2	1
YMX005543	YMX005543	-0.162695	-0.112163	1	1_Mexican_Agave_2	1
YMX005545	YMX005545	-0.156274	-0.109962	1	1_Mexican_Agave_2	1
YMX005546	YMX005546	-0.15323	-0.112271	1	1_Mexican_Agave_2	1
YMX005547	YMX005547	-0.127156	-0.11894	1	1_Mexican_Agave_2	1
YMX005548	YMX005548	-0.118422	-0.114805	1	1_Mexican_Agave_2	1
YMX005549	YMX005549	-0.106163	-0.113319	1	1_Mexican_Agave_2	1
YMX005550	YMX005550	-0.12655	-0.119016	1	1_Mexican_Agave_2	1
YMX005551	YMX005551	-0.1328	-0.103287	1	1_Mexican_Agave_2	1
YMX005552	YMX005552	-0.13201	-0.102215	1	1_Mexican_Agave_2	1
YMX005553	YMX005553	-0.128634	-0.1163	1	1_Mexican_Agave_2	1
YMX005554	YMX005554	-0.105519	-0.106618	1	1_Mexican_Agave_2	1
YMX005555	YMX005555	-0.13479	-0.102422	1	1_Mexican_Agave_2	1
YMX005556	YMX005556	-0.132333	-0.0912391	1	1_Mexican_Agave_2	1
YMX005557	YMX005557	-0.158977	-0.113799	1	1_Mexican_Agave_2	1
YMX005558	YMX005558	-0.134411	-0.113762	1	1_Mexican_Agave_2	1
YMX005559	YMX005559	-0.162595	-0.112097	1	1_Mexican_Agave_2	1
YMX005561	YMX005561	-0.153755	-0.114879	1	1_Mexican_Agave_2	1
YMX005563	YMX005563	-0.106661	-0.116061	1	1_Mexican_Agave_2	1
YMX005564	YMX005564	-0.104395	-0.115891	1	1_Mexican_Agave_2	1
YMX005565	YMX005565	-0.0655442	-0.103905	1	1_Mexican_Agave_1	1
YMX005566	YMX005566	-0.0676181	-0.102844	1	1_Mexican_Agave_1	1
YMX005569	YMX005569	-0.132323	-0.117999	1	1_Mexican_Agave_2	1
YMX005570	YMX005570	-0.123091	-0.117563	1	1_Mexican_Agave_2	1
YMX005571	YMX005571	-0.131566	-0.117103	1	1_Mexican_Agave_2	1
YMX005572	YMX005572	-0.120706	-0.117072	1	1_Mexican_Agave_2	1
YMX005573	YMX005573	-0.133894	-0.120262	1	1_Mexican_Agave_2	1
YMX005574	YMX005574	-0.133983	-0.12024	1	1_Mexican_Agave_2	1
YMX005575	YMX005575	-0.127133	-0.116884	1	1_Mexican_Agave_2	1
YMX005576	YMX005576	-0.167668	-0.107206	1	1_Mexican_Agave_2	1
YMX005577	YMX005577	-0.164744	-0.110858	1	1_Mexican_Agave_2	1
YMX005583	YMX005583	-0.166153	-0.111211	1	1_Mexican_Agave_2	1
YMX005584	YMX005584	-0.128656	-0.115826	1	1_Mexican_Agave_2	1
YMX005585	YMX005585	-0.149559	-0.108	1	1_Mexican_Agave_2	1
YMX005586	YMX005586	-0.160509	-0.111264	1	1_Mexican_Agave_2	1
YMX005587	YMX005587	-0.0677936	-0.10263	1	1_Mexican_Agave_1	1
YMX005588	YMX005588	-0.0719723	-0.103024	1	1_Mexican_Agave_1	1
YMX005590	YMX005590	-0.100238	-0.124354	1	1_Mexican_Agave_2	1
YMX005591	YMX005591	-0.151877	-0.108506	1	1_Mexican_Agave_2	1
YMX005592	YMX005592	-0.131702	-0.117712	1	1_Mexican_Agave_2	1
YMX005593	YMX005593	-0.135123	-0.118282	1	1_Mexican_Agave_2	1
YMX005594	YMX005594	-0.167868	-0.108419	1	1_Mexican_Agave_2	1
YMX005595	YMX005595	-0.13043	-0.118656	1	1_Mexican_Agave_2	1
YMX005596	YMX005596	-0.125197	-0.118787	1	1_Mexican_Agave_2	1
YMX005597	YMX005597	-0.165174	-0.110274	1	1_Mexican_Agave_2	1
YMX005599	YMX005599	-0.178292	-0.106597	1	1_Mexican_Agave_2	1
YMX005600	YMX005600	-0.178193	-0.106568	1	1_Mexican_Agave_2	1
YMX005601	YMX005601	-0.177188	-0.106722	1	1_Mexican_Agave_2	1
YMX005602	YMX005602	-0.177191	-0.107025	1	1_Mexican_Agave_2	1
YMX005603	YMX005603	-0.17837	-0.106456	1	1_Mexican_Agave_2	1
YMX005604	YMX005604	-0.177238	-0.106883	1	1_Mexican_Agave_2	1
YMX005608	YMX005608	-0.146103	-0.113647	1	1_Mexican_Agave_2	1
YMX005609	YMX005609	-0.146232	-0.11383	1	1_Mexican_Agave_2	1
YMX005610	YMX005610	-0.178281	-0.105918	1	1_Mexican_Agave_2	1
YMX005611	YMX005611	-0.17833	-0.10582	1	1_Mexican_Agave_2	1
YMX005612	YMX005612	-0.178359	-0.105772	1	1_Mexican_Agave_2	1
YMX005616	YMX005616	-0.0991319	-0.116871	1	1_Mexican_Agave_2	1
YMX005617	YMX005617	-0.153597	-0.115908	1	1_Mexican_Agave_2	1
YMX005618	YMX005618	-0.153582	-0.116052	1	1_Mexican_Agave_2	1
YMX005619	YMX005619	-0.125059	-0.118706	1	1_Mexican_Agave_2	1
YMX005620	YMX005620	-0.178162	-0.106483	1	1_Mexican_Agave_2	1
YMX005621	YMX005621	-0.178014	-0.106243	1	1_Mexican_Agave_2	1
YMX005622	YMX005622	-0.177368	-0.107111	1	1_Mexican_Agave_2	1
YMX005625	YMX005625	-0.17735	-0.107197	1	1_Mexican_Agave_2	1
YMX005626	YMX005626	-0.177253	-0.107107	1	1_Mexican_Agave_2	1
YMX005627	YMX005627	-0.178263	-0.106084	1	1_Mexican_Agave_2	1
YMX005628	YMX005628	-0.178207	-0.106074	1	1_Mexican_Agave_2	1
YMX005629	YMX005629	-0.178311	-0.105767	1	1_Mexican_Agave_2	1
YMX005630	YMX005630	-0.178491	-0.105826	1	1_Mexican_Agave_2	1
YMX005632	YMX005632	-0.178313	-0.106565	1	1_Mexican_Agave_2	1
YMX005633	YMX005633	-0.177953	-0.106608	1	1_Mexican_Agave_2	1
YMX005635	YMX005635	0.0593134	0.0575073	1	1_Mixed_origin	1
YMX005636	YMX005636	0.0318956	0.0772286	1	1_Mixed_origin	1
YMX005637	YMX005637	-0.172685	0.0888871	1	1_North_America_oak	1
YMX005638	YMX005638	0.0441559	0.0731978	1	1_Mixed_origin	1
YMX005639	YMX005639	-0.0645365	-0.0660014	1	1_Tequila	1
YMX005641	YMX005641	0.0542679	0.0602655	1	1_Mixed_origin	1
YMX005642	YMX005642	-0.082506	-0.072332	1	1_Tequila	1
YMX005645	YMX005645	-0.0234998	-0.0236357	1	1_Tequila	1
YMX005646	YMX005646	-0.0571035	-0.084453	1	1_Tequila	1
YMX005648	YMX005648	0.0567569	0.0605754	1	1_Mixed_origin	1
YMX506F12	YMX506F12	-0.061358	-0.0943536	1	1_Mexican_Agave_1	1
YMX506H07	YMX506H07	-0.104552	-0.113722	1	1_Mexican_Agave_2	1
YMX506H08	YMX506H08	-0.114904	-0.102669	1	1_Mexican_Agave_2	1
YMX506H09	YMX506H09	-0.128852	-0.114298	1	1_Mexican_Agave_2	1
YMX507A02	YMX507A02	-0.163839	-0.111267	1	1_Mexican_Agave_2	1
YMX507A04	YMX507A04	-0.0651516	-0.101217	1	1_Mexican_Agave_1	1
YMX507A05	YMX507A05	-0.0651762	-0.101442	1	1_Mexican_Agave_1	1
YMX507A06	YMX507A06	-0.0590762	-0.101948	1	1_Mexican_Agave_1	1
YMX507A07	YMX507A07	-0.065624	-0.101826	1	1_Mexican_Agave_1	1
YMX507B01	YMX507B01	0.00226637	-0.050186	1	1_Tequila	1
YMX507B02	YMX507B02	-0.00598414	-0.0478688	1	1_Tequila	1
YMX507B03	YMX507B03	-0.0719804	-0.0678538	1	1_Tequila	1
YMX507B04	YMX507B04	-0.0374238	-0.0596161	1	1_Tequila	1
YMX507B05	YMX507B05	-0.0876498	-0.0166572	1	1_Tequila	1
YMX507B06	YMX507B06	-0.0504096	-0.0719792	1	1_Tequila	1
YMX507B07	YMX507B07	-0.0336152	-0.0673519	1	1_Tequila	1
