# Supplementary material for: Recurrent introgression and geographical stratification shape Saccharomyces cerevisiae in the Neotropics
Source: Nat Commun. 2026 Feb 21;17:3024. doi: 10.1038/s41467-026-69138-0 (PMC13035892; doi:10.1038/s41467-026-69138-0)
Supplement: Supplementary file 10 — Source Data [file 41467_2026_69138_MOESM10_ESM.zip › CSV/SourceData2_Boxplot.csv]

Sample_Name	Strain_Alias	Phylogenetic_Clade	NumberOfSNPS_IncludingIntrogressions	NumberOfSNPS_ExcludingIntrogressions
DL5	DL5	Mexican_Agave_2	91315	73776
1602a	1602a	Mexican_Agave_2	73427	61978
MGL11	MGL11	Mexican_Agave_2	66611	55846
MGL21	MGL21	Mexican_Agave_2	79415	66190
MGL27	MGL27	Mexican_Agave_2	69485	58522
M4T3	M4T3	Mexican_Agave_2	73277	62531
1103	1103	Tequila_Distillery	68246	62586
1178	1178	Mexican_Agave_2	77476	64586
1147	1147	Mexican_Agave_2	77986	64988
1168	1168	Mexican_Agave_2	78133	65021
YMX003697	YMX003697	Mexican_Agave_2	71951	60850
YMX003553	YMX003553	Mexican_Agave_2	71964	60763
YMX003625	YMX003625	Mexican_Agave_2	68607	57995
YMX003673	YMX003673	Mexican_Agave_2	76600	64848
YMX001298	YMX001298	Mexican_Agave_2	75898	62850
YMX001684	YMX001684	Mexican_Agave_2	79098	65767
YMX000673	YMX000673	Mexican_Agave_2	76739	64944
YMX001756	YMX001756	Mexican_Agave_2	71956	61356
YMX001922	YMX001922	Mexican_Agave_2	77497	63782
YMX001566	YMX001566	Mexican_Agave_2	78975	66526
YMX002185	YMX002185	Mexican_Agave_2	78946	66518
YMX002190	YMX002190	Mexican_Agave_2	87438	71446
YMX002116	YMX002116	Mexican_Agave_2	83548	69526
YMX002090	YMX002090	Mexican_Agave_2	82898	69084
YMX002521	YMX002521	Mexican_Agave_2	72203	60683
YMX002665	YMX002665	Mexican_Agave_2	75555	64222
YMX003402	YMX003402	Mexican_Agave_1	73760	55828
YMX003404	YMX003404	Mexican_Agave_1	73849	61100
YMX003390	YMX003390	Mexican_Agave_1	76524	60867
YMX003337	YMX003337	North American Oak	57057	53154
YMX001901	YMX001901	North American Oak	56754	51594
YMX001945	YMX001945	North American Oak	57240	51375
YMX001949	YMX001949	North American Oak	49616	46414
YMX001951	YMX001951	Mexican_Agave_1	77805	61618
YMX002458	YMX002458	Mexican_Agave_2	73106	60957
YMX002461	YMX002461	Mexican_Agave_2	73085	60927
YMX002466	YMX002466	Mexican_Agave_2	72188	60696
YMX002449	YMX002449	Mexican_Agave_2	73074	60953
YMX002468	YMX002468	Mexican_Agave_2	73151	60940
YMX002450	YMX002450	Mexican_Agave_2	73169	60913
YMX002452	YMX002452	Mexican_Agave_2	73152	60923
YMX002642	YMX002642	Mexican_Agave_2	81743	68486
YMX002573	YMX002573	Mexican_Agave_2	73046	61699
YMX002401	YMX002401	Mexican_Agave_2	89470	72860
YMX003889	YMX003889	Mexican_Agave_2	71146	59662
YMX002479	YMX002479	Mexican_Agave_2	79646	66274
YMX002547	YMX002547	Mexican_Agave_2	80991	66910
YMX002427	YMX002427	Mexican_Agave_2	69562	57394
YMX002353	YMX002353	Mexican_Agave_2	76514	65594
YMX002690	YMX002690	Mexican_Agave_2	72910	61642
YMX002934	YMX002934	Mexican_Agave_2	75490	64223
YMX003265	YMX003265	Mexican_Agave_2	72615	61517
YMX003529	YMX003529	Mexican_Agave_2	72994	61613
YMX003313	YMX003313	Mexican_Agave_2	75046	64015
YMX003051	YMX003051	Mexican_Agave_2	76515	63654
YMX003409	YMX003409	Mexican_Agave_2	76663	63796
YMX003433	YMX003433	Mexican_Agave_2	76563	63825
YMX002833	YMX002833	Mexican_Agave_2	78214	65121
YMX003938	YMX003938	Mexican_Agave_2	76656	63924
YMX002857	YMX002857	Mexican_Agave_2	76509	64670
YMX002809	YMX002809	Mexican_Agave_2	76024	63940
YMX003002	YMX003002	Mexican_Agave_2	76804	63889
YMX002905	YMX002905	Mexican_Agave_2	75066	63936
YMX004033	YMX004033	Mexican_Agave_2	82002	67798
YMX000818	YMX000818	Mexican_Agave_2	82817	70353
YMX001011	YMX001011	Mexican_Agave_2	83170	69717
YMX000743	YMX000743	Tequila_Distillery	79771	68261
YMX000841	YMX000841	Mexican_Agave_2	78037	65589
YMX001084	YMX001084	Mexican_Agave_2	87071	71261
YMX000935	YMX000935	Tequila_Distillery	76997	67140
YMX000988	YMX000988	Tequila_Distillery	76593	65204
YMX001514	YMX001514	Mexican_Agave_2	75802	62998
YMX002041	YMX002041	Mexican_Agave_2	74869	63377
YMX000865	YMX000865	Mexican_Agave_2	82440	68193
YMX001132	YMX001132	Mexican_Agave_2	84335	70901
YMX000892	YMX000892	Mexican_Agave_2	82208	70858
YMX000626	YMX000626	Mexican_Agave_2	80797	67172
YMX001273	YMX001273	Mexican_Agave_2	80272	66808
YMX001849	YMX001849	Mexican_Agave_2	87174	70977
YMX002020	YMX002020	Mexican_Agave_2	87566	71321
YMX001393	YMX001393	Mexican_Agave_2	67400	57447
YMX001345	YMX001345	Mexican_Agave_2	79878	67244
YMX001733	YMX001733	Mexican_Agave_2	85470	70982
YMX001225	YMX001225	Mexican_Agave_2	83972	70835
YMX001658	YMX001658	Mexican_Agave_2	83356	68013
YMX001609	YMX001609	Mexican_Agave_2	84876	70975
YMX000649	YMX000649	Mexican_Agave_2	80360	66864
YMX003824	YMX003824	Mexican_Agave_2	75068	63302
YMX002071	YMX002071	Wine/European	40377	39354
YMX001969	YMX001969	Mexican_Agave_2	78125	65545
YMX001826	YMX001826	Mexican_Agave_2	78783	66273
YMX001153	YMX001153	Mexican_Agave_2	86665	72524
YMX000937	YMX000937	Mexican_Agave_2	85642	71591
YMX000721	YMX000721	Mexican_Agave_2	85439	71510
YMX000963	YMX000963	Mexican_Agave_2	79604	65951
YMX001036	YMX001036	Mexican_Agave_2	82994	69391
DD2a	DD2a	Mexican_Agave_2	80998	68994
YMX003194	YMX003194	Mexican_Agave_2	71230	60024
YMX002497	YMX002497	Mexican_Agave_2	85615	70788
YMX002713	YMX002713	Mexican_Agave_2	86701	71332
YMX002378	YMX002378	Mexican_Agave_2	86646	71131
YMX004057	YMX004057	Mexican_Agave_2	75142	64057
YMX004549	YMX004549	Mexican_Agave_2	75455	62998
YMX004563	YMX004563	Mexican_Agave_2	75708	62976
YMX004564	YMX004564	Mexican_Agave_2	75643	62959
YMX004566	YMX004566	Mexican_Agave_2	74905	63083
YMX004569	YMX004569	Mexican_Agave_2	80349	66870
YMX004594	YMX004594	Mexican_Agave_2	75584	63005
YMX004642	YMX004642	Mexican_Agave_2	72000	60688
YMX004648	YMX004648	Mexican_Agave_2	72736	61629
YMX004659	YMX004659	Mexican_Agave_2	82722	70969
YMX004668	YMX004668	Mexican_Agave_2	76296	63791
YMX004678	YMX004678	Mexican_Agave_2	68315	57974
YMX004685	YMX004685	Mexican_Agave_2	76262	64804
YMX004688	YMX004688	Mexican_Agave_2	76112	63880
MJ5	MJ5	Mexican_Agave_2	77364	66294
YMX005538	YMX005538	Mexican_Agave_2	83985	69109
YMX005539	YMX005539	Mexican_Agave_2	82677	69001
YMX005541	YMX005541	Mexican_Agave_2	72471	60751
YMX005542	YMX005542	Mexican_Agave_2	81359	69007
YMX005543	YMX005543	Mexican_Agave_2	74493	63361
YMX005545	YMX005545	Mexican_Agave_2	73768	63457
YMX005546	YMX005546	Mexican_Agave_2	78501	66168
YMX005547	YMX005547	Mexican_Agave_2	83812	70703
YMX005548	YMX005548	Mexican_Agave_2	82968	69569
YMX005549	YMX005549	Mexican_Agave_2	85052	70706
YMX005550	YMX005550	Mexican_Agave_2	84840	70783
YMX005551	YMX005551	Mexican_Agave_2	85405	71989
YMX005552	YMX005552	Mexican_Agave_2	85242	71789
YMX005553	YMX005553	Mexican_Agave_2	87155	71407
YMX005554	YMX005554	Mexican_Agave_2	84710	69778
YMX005555	YMX005555	Mexican_Agave_2	84285	70902
YMX005556	YMX005556	Mexican_Agave_2	83697	70956
YMX005557	YMX005557	Mexican_Agave_2	75593	62842
YMX005558	YMX005558	Mexican_Agave_2	79344	67135
YMX005559	YMX005559	Mexican_Agave_2	74454	63220
YMX005561	YMX005561	Mexican_Agave_2	75412	62992
YMX005563	YMX005563	Mexican_Agave_2	76957	64634
YMX005564	YMX005564	Mexican_Agave_2	75784	63723
YMX005565	YMX005565	Mexican_Agave_1	73839	59697
YMX005566	YMX005566	Mexican_Agave_1	80141	63203
YMX005569	YMX005569	Mexican_Agave_2	69148	60264
YMX005570	YMX005570	Mexican_Agave_2	68944	60054
YMX005571	YMX005571	Mexican_Agave_2	79521	67264
YMX005572	YMX005572	Mexican_Agave_2	80124	66489
YMX005573	YMX005573	Mexican_Agave_2	72662	60880
YMX005574	YMX005574	Mexican_Agave_2	72715	60897
YMX005575	YMX005575	Mexican_Agave_2	81401	68449
YMX005576	YMX005576	Mexican_Agave_2	75865	63945
YMX005577	YMX005577	Mexican_Agave_2	79353	66158
YMX005583	YMX005583	Mexican_Agave_2	74676	63947
YMX005584	YMX005584	Mexican_Agave_2	73095	62261
YMX005585	YMX005585	Mexican_Agave_2	71400	61392
YMX005586	YMX005586	Mexican_Agave_2	80506	67439
YMX005587	YMX005587	Mexican_Agave_1	80464	63016
YMX005588	YMX005588	Mexican_Agave_1	80235	63441
YMX005590	YMX005590	Mexican_Agave_2	68567	57992
YMX005591	YMX005591	Mexican_Agave_2	72227	61535
YMX005592	YMX005592	Mexican_Agave_2	71589	60574
YMX005593	YMX005593	Mexican_Agave_2	71644	60761
YMX005594	YMX005594	Mexican_Agave_2	75163	64222
YMX005595	YMX005595	Mexican_Agave_2	68837	60286
YMX005596	YMX005596	Mexican_Agave_2	86542	71298
YMX005597	YMX005597	Mexican_Agave_2	77608	65346
YMX005599	YMX005599	Mexican_Agave_2	77509	65017
YMX005600	YMX005600	Mexican_Agave_2	77628	65022
YMX005601	YMX005601	Mexican_Agave_2	77129	64848
YMX005602	YMX005602	Mexican_Agave_2	77467	64856
YMX005603	YMX005603	Mexican_Agave_2	77494	65028
YMX005604	YMX005604	Mexican_Agave_2	77473	64841
YMX005608	YMX005608	Mexican_Agave_2	74208	62669
YMX005609	YMX005609	Mexican_Agave_2	74157	62659
YMX005610	YMX005610	Mexican_Agave_2	78049	65189
YMX005611	YMX005611	Mexican_Agave_2	77860	65175
YMX005612	YMX005612	Mexican_Agave_2	77856	65131
YMX005616	YMX005616	Mexican_Agave_2	80003	66949
YMX005617	YMX005617	Mexican_Agave_2	74126	63228
YMX005618	YMX005618	Mexican_Agave_2	74166	63249
YMX005619	YMX005619	Mexican_Agave_2	86435	71274
YMX005620	YMX005620	Mexican_Agave_2	77293	64910
YMX005621	YMX005621	Mexican_Agave_2	77053	64544
YMX005622	YMX005622	Mexican_Agave_2	77873	64826
YMX005625	YMX005625	Mexican_Agave_2	77573	64782
YMX005626	YMX005626	Mexican_Agave_2	77586	64795
YMX005627	YMX005627	Mexican_Agave_2	77843	65084
YMX005628	YMX005628	Mexican_Agave_2	77799	65067
YMX005629	YMX005629	Mexican_Agave_2	77925	65165
YMX005630	YMX005630	Mexican_Agave_2	78013	65134
YMX005632	YMX005632	Mexican_Agave_2	77550	65018
YMX005633	YMX005633	Mexican_Agave_2	77731	65246
L022	L022	Mixed Origin	65673	62327
L023	L023	Mixed Origin	78076	74389
MOC1M	MOC1M	North American Oak	53966	50891
LO24	LO24	Mixed Origin	75614	71926
TM15	TM15	Tequila_Distillery	61274	55195
L021	L021	Mixed Origin	67337	63931
TM10	TM10	Tequila_Distillery	75852	66695
M1L1	M1L1	Tequila_Distillery	69304	68446
IL4	IL4	Tequila_Distillery	77201	64483
YMX005648	YMX005648	Mixed Origin	67177	63805
YMX009814	YMX009814	Mexican_Agave_2	78022	66987
YMX009815	YMX009815	Mexican_Agave_2	82041	70843
YMX009816	YMX009816	Mexican_Agave_2	86569	71772
YMX009821	YMX009821	Mexican_Agave_2	77916	65624
YMX009823	YMX009823	Mexican_Agave_1	90990	61378
YMX009824	YMX009824	Mexican_Agave_1	91215	61403
YMX009825	YMX009825	Mexican_Agave_1	73560	57983
YMX009826	YMX009826	Mexican_Agave_1	91877	61493
94-238.1	94-238.1	Tequila_Distillery	61085	54469
94-206.3	94-206.3	Tequila_Distillery	64067	57685
94-208.3	94-208.3	Tequila_Distillery	76626	66554
94-201.1	94-201.1	Tequila_Distillery	74042	66493
92-230.2	92-230.2	Tequila_Distillery	75357	66825
92-218.2	92-218.2	Tequila_Distillery	82621	72785
92-221.4	92-221.4	Tequila_Distillery	72256	62736
YMX009795	YMX009795	Mexican_Agave_1	104814	61835
CPA	906	Mexican_Agave_2	80492	68408
BBM	908	Mexican_Agave_2	75710	63802
CPM	LCBG-3D2	Mexican_Agave_1	72914	59126
CPQ	LCBG-3D4	Mexican_Agave_1	82060	60186
CPI	LCBG-3D6	Mexican_Agave_1	76173	60143
CPN	LCBG-3Y3	Mexican_Agave_1	89755	61603
CPR	LCBG-3Y8	Mexican_Agave_1	90435	61856
CPL	LCBG-4Y3	Mexican_Agave_1	72726	59797
CPK	LCBG-Mosca3	Mexican_Agave_1	72211	59833
BDQ	CEY616	French Guiana	74305	70004
BDR	CEY617	French Guiana	72137	67648
BDS	CEY618	French Guiana	73888	69082
BDT	CEY619	French Guiana	73405	68651
BDV	CEY620	French Guiana	72897	68142
BEA	CEY621	French Guiana	72304	67838
BEB	CEY622	French Guiana	73812	69228
BEC	CEY623	French Guiana	72511	67949
BED	CEY624	French Guiana	73751	69159
BEE	CEY625	French Guiana	73725	68957
BMR	CEY646	French Guiana	71398	66996
CQS	CEY647	SAM2	74476	65000
BMV	CEY649	French Guiana	72453	68038
BNA	CEY650	French Guiana	72913	68467
BNB	CEY651	French Guiana	73785	69133
BNC	CEY652	French Guiana	71616	67662
BND	CEY653	French Guiana	71459	67278
BCB	HE001	French Guiana	73388	68763
BCC	HE004	French Guiana	73369	68921
BCD	HE005	French Guiana	73939	69254
BCE	HE006	French Guiana	72607	68254
BCF	HE007	French Guiana	72688	68433
BCH	HE009	French Guiana	72479	67900
BCI	HE010	French Guiana	73317	68860
BCK	HE011	French Guiana	73718	69064
BCL	HE012	French Guiana	72546	68212
BCM	HE013	French Guiana	72273	67902
BCN	HE015	French Guiana	69159	65194
BCP	HE016	French Guiana	72902	68097
BCQ	HE020	French Guiana	72641	67993
CCC	CLQCA_20-156	SAM1	56010	53115
CCD	CLQCA_20-184	SAM1	55996	53100
CCE	CLQCA_20-221	SAM1	56005	53162
CCF	CLQCA_20-246	SAM1	55973	53149
CCI	CLQCA_20-248	SAM1	55993	53111
CCG	CLQCA_20-259	SAM1	55996	53092
CCH	CLQCA_20-314	SAM1	55977	53098
UFMG-CM-Y257	UFMG-CM-Y257	SAM1	55414	52213
UFMG-CM-Y262	UFMG-CM-Y262	SAM1	64220	57221
UFMG-CM-Y264	UFMG-CM-Y264	SAM1	59166	54011
UFMG-CM-Y266	UFMG-CM-Y266	SAM1	58385	53742
UFMG-CM-Y455	UFMG-CM-Y455	SAM1	59031	53960
UFMG-CM-Y457	UFMG-CM-Y457	SAM1	58259	53486
UFMG-CM-Y461	UFMG-CM-Y461	SAM1	57702	53381
UFMG-CM-Y462	UFMG-CM-Y462	SAM1	57819	53805
UFMG-CM-Y463	UFMG-CM-Y463	SAM1	59908	53390
UFMG-CM-Y464	UFMG-CM-Y464	SAM1	60134	54388
UFMG-CM-Y643	UFMG-CM-Y643	SAM1	62724	56523
UFMG-CM-Y644	UFMG-CM-Y644	SAM1	57901	52867
UFMG-CM-Y645	UFMG-CM-Y645	SAM1	59894	54766
UFMG-CM-Y646	UFMG-CM-Y646	SAM1	61813	54590
UFMG-CM-Y647	UFMG-CM-Y647	SAM1	61797	54638
UFMG-CM-Y648	UFMG-CM-Y648	SAM1	59060	53987
UFMG-CM-Y649	UFMG-CM-Y649	SAM1	64630	57408
UFMG-CM-Y650	UFMG-CM-Y650	SAM1	64830	57488
WL004	WL004	SAM1	55968	53057
ACC	YPS1000_1b	SAM1	55938	53059
CMP	YPS615	SAM1	56021	53125
CMQ	YPS617	SAM1	56017	53148
ALI	CLQCA_20-060	SAM2	76112	71273
ADE	PW5_b	SAM2	64480	59299
UFMG-CM-Y263	UFMG-CM-Y263	WB3	70944	61437
UFMG-CM-Y456	UFMG-CM-Y456	SAM1	99398	89870
UFMG-CM-Y641	UFMG-CM-Y641	WB3	74046	64664
UFMG-CM-Y642	UFMG-CM-Y642	WB3	74081	64560
SACE_YCL	YJM1399	SAM2	80094	74190
AHB	CBS4734	SAM3	41389	38414
L328	L328	SAM3	48606	46081
SP004	SP004	SAM3	49627	46765
SP006	SP006	SAM3	42226	40688
UFMG-CM-Y251	UFMG-CM-Y251	SAM3	42846	41095
UFMG-CM-Y260	UFMG-CM-Y260	SAM3	42862	41051
UFMG-CM-Y627	UFMG-CM-Y627	SAM3	52328	49764
UFMG-CM-Y629	UFMG-CM-Y629	SAM3	39982	38465
UFMG-CM-Y630	UFMG-CM-Y630	SAM3	39391	37701
UFMG-CM-Y631	UFMG-CM-Y631	SAM3	39883	38617
UFMG-CM-Y632	UFMG-CM-Y632	SAM3	44036	42045
UFMG-CM-Y633	UFMG-CM-Y633	SAM3	44944	42834
UFMG-CM-Y634	UFMG-CM-Y634	SAM3	48584	46371
UFMG-CM-Y635	UFMG-CM-Y635	SAM3	49307	47158
UFMG-CM-Y636	UFMG-CM-Y636	SAM3	43397	40956
SACE_YBQ	YJM1250	SAM3	40398	38653
BTC	79	Mixed Origin	55596	53207
CPC	997	M3. Mosaic region 3	63619	59814
BBQ	2162	Mediterranean oak	37590	36169
BBR	2163	North American Oak	54665	51581
BBS	2187	Mediterranean oak	37606	36132
ALP	21-4-105	Mixed Origin	59920	56981
ALT	21-4-122	Wine/European	36835	34788
CHI	646-3B	Mixed Origin	61067	58160
ANM	A-18	African beer	72140	69775
CEN	ATCC_38618:2-2	M3. Mosaic region 3	44209	41878
CAS	B-17	Wine/European	38356	37375
BAK	BJ20	Far East Asia	63570	60641
AEB	CBS1171	Ale beer	62399	59991
AQR	CBS1190	Wine/European	37062	36063
AQS	CBS1196	Asian fermentation	52184	49345
AAL	CBS1236-a	Mixed Origin	57644	54846
ARA	CBS1239	M3. Mosaic region 3	65455	62371
AFF	CBS1252	Mixed Origin	41386	39834
AGE	CBS1385	Mixed Origin	56285	53467
AAH	CBS1388a	Other	45888	40766
AEI	CBS1428	M3. Mosaic region 3	47116	45660
AHF	CBS1540	M1. Mosaic region 1	43538	39141
ARG	CBS1576	Asian islands	56626	53701
AHG	CBS1586	Wine/European	35177	34272
ARK	CBS1602	Wine/European	36032	35052
AAC	CBS2165a	Ale beer	56670	54608
ARM	CBS2188	Sake	54277	51304
AHK	CBS2247	Wine/European	38592	37622
AQA	CBS4903	Alpechin	69443	36854
AHM	CBS3093	Alpechin	63397	35611
AHH	CBS3000	Asian islands	57456	54257
AHL	CBS3081	Alpechin	67401	35593
ABM	CBS3093_1b	Alpechin	63530	35544
ATQ	CECT10497	Alpechin	63296	35842
APR	CBS403	African palm wine	63170	59967
AGL	CBS4458	Wine/European	35593	34718
ASD	CBS4507	Wine/European	36118	35233
AVB	CECT10266	Alpechin	65088	35889
AQB	CBS5112	Wine/European	36980	34557
AQC	CBS5155	Wine/European	39440	38408
BTF	YS22(E)	MixOrigin	56638	54416
AGB	CBS6308	Ale beer	57301	55113
AHA	CBS6333	M3. Mosaic region 3	44252	41604
AHI	CBS6914	Wine/European	36000	35150
AQG	CBS7539	Mosaic beer	47239	44278
AFQ	CBS7993	Mosaic region 2	43397	41224
AQI	CBS8292	Mixed Origin	56369	53390
BBG	CCY_21-4-106	Ale beer	60384	57895
CDT	CECT10171-5B	Alpechin	66933	36130
AQD	CBS5378	Alpechin	66740	37014
CDR	CECT10331:9-1	Mixed Origin	43617	41739
AHD	CBS1192	WineEuropean	35538	34572
ATV	CECT1462	Ale beer	69902	66944
AVP	CH06	African beer	74368	71791
BHK	CLIB1077	M1. Mosaic region 1	46985	44891
BHL	CLIB1082	M1. Mosaic region 1	48515	45121
BHR	CLIB1413	Asian fermentation	55642	52551
AAM	CLIB192_1b	Mixed Origin	42633	40400
AAN	CLIB274_1	Mixed Origin	60804	57859
ADM	CLIB324_2	Mixed Origin	62659	59944
ASL	CLIB340	Mixed Origin	56761	54505
AAR	CLIB382_1b	Mosaic beer	40875	39485
BGQ	CLIB563	French dairy	63849	61799
AKT	CLQCA_10-003	Mixed Origin	62184	59161
BDL	CLQCA_10-386	Mixed Origin	62881	60140
CAI	D-4	Wine/European	42090	40860
BNG	DBVPG1085	Wine/European	45284	43705
BKP	DBVPG1581	Wine/European	37921	37018
BLK	DBVPG1631	Wine/European	37340	34905
BLN	DBVPG1659	Wine/European	37511	36448
BNV	DBVPG1790	Wine/European	35403	34507
BPN	DBVPG1895	Wine/European	60080	58050
BPQ	DBVPG1918	Wine/European	37001	34852
BPR	DBVPG1919	Wine/European	41258	40071
BQS	DBVPG4410	Wine/European	36063	35222
CPG	1560	Alpechin	62547	35844
BRM	DBVPG6590	Mosaic beer	40621	39221
BAA	DJ66	African palm wine	68148	64728
AIM	E4	Wine/European	42610	41345
CEG	EM14S01-3B	Taiwanese	144484	137394
AMF	ES2M03	CHN-VI	54812	51748
CEH	ES2M03-7A	CHN-VI	54799	51767
AID	CBS2909	Alpechin	67721	36488
BFP	EXF-7197	Mediterranean oak	37615	35977
CRD	FIMA_3	Wine/European	35492	34562
CPT	FTPW3	African palm wine	67807	64563
CQA	FTPW32	African palm wine	64985	62017
CQB	FTPW35	African palm wine	66853	63677
BAM	HN10	CHNIII	70995	67659
BAN	HN15	CHN V	60441	57297
BAL	HN6	CHNI	106802	102015
AMC	IY_03-5-26-5-1-1_(1)	North American Oak	52276	49297
ADN	K1_1	Sake	52603	49760
CCQ	Ksc2-2B	Far East Asia	60712	57335
BTP	L-1198	Wine/European	45265	43862
BSR	L-958	Wine/European	46241	44788
BSS	L-960	Wine/European	46430	44954
BDN	MAJ_G	African beer	55796	54126
AIN	MC5	Wine/European	36643	35663
AIP	MC6	Wine/European	41092	39903
CQL	MTF2554	West African cocoa	54627	52577
CDI	N163.01-5A	Far East Russian	60102	56766
CCL	N19-1C	Mediterranean oak	38109	36917
CDG	N3.00-7A	Far East Russian	60156	56812
CDD	N38-4A	M3. Mosaic region 3	52373	49970
CDL	N51-1A	Far East Asia	65295	61996
CDP	N95-5-1A	North American Oak	53049	49939
CDQ	N95-6-1C	North American Oak	52487	49477
ADG	NC_02_b	North American Oak	53054	49938
AKE	NPA03.1	African palm wine	63491	60338
APE	RIB1003	Sake	53481	50649
CML	RIB6006	Sake	53146	50322
BVB	RP.10.13	Brazilian bioethanol	55659	52077
CNS	RP11.4.1	Brazilian bioethanol	53678	50700
CNT	RP11.4.11	Brazilian bioethanol	53694	50722
CNV	RP11.4.14	Brazilian bioethanol	48394	46263
CCV	S8BM-30-2D	Asian islands	57260	54299
CNK	SA.1.5.	Brazilian bioethanol	48625	46256
CHM	SBD	Asian fermentation	54125	51298
CHL	SBE-1C	Mixed Origin	58089	55210
CBF	SD-15	Mixed Origin	82278	78686
BSN	SG60	Wine/European	40571	39476
AML	SJ5L11	Mixed Origin	65025	61627
AMN	SJ5L13	Mixed Origin	78295	74719
AMS	SJ5L17	Wine/European	37525	36546
CNG	SM.8.7.BR1	Brazilian bioethanol	52267	49510
BAH	SX3	CHNII	92445	88841
CGG	TayTa	Asian fermentation	55807	52878
ACB	TL229S2.2	M3. Mosaic region 3	20769	20118
CGB	UCD_05-780	PWCW	45750	43056
CGC	UCD_06-645	Ale beer	65944	62969
CGD	UCD_09-448	Alpechin	69779	35733
CGE	UCD_11-601	Alpechin	69715	35655
CFT	UCD_40-346	Mosaic region 2	53054	50367
CDN	UCD_61-190-6A	CHNII	57507	52657
UFMG-CM-Y639	UFMG-CM-Y639	M3. Mosaic region 3	47093	45107
UFMG-CM-Y640	UFMG-CM-Y640	North American Oak	55534	52268
CDM	UFRJ_50613-2D(a)	Mosaic region 2	42565	40024
BMB	UWOPS03-433.3	Malaysian	64886	62007
CGH	VNL3	Other	64268	60918
ACI	Y10_1b	M3. Mosaic region 3	53010	50381
ACL	Y3_1b	M3. Mosaic region 3	54117	51087
ADA	Y55_1b	M3. Mosaic region 3	52271	49551
SACE_YCU	YJM1434	North American Oak	52532	49352
SACE_YCW	YJM1443	North American Oak	52744	49822
SACE_YCZ	YJM1450	Mosaic region 2	40485	38379
ACN	YJM269_1b	M3. Mosaic region 3	19391	18460
BMK	YJM990	Wine/European	35554	34719
AKN	YPS128	North American Oak	52514	49340
ANC	YPS129	North American Oak	52501	49364
AND	YPS133	North American Oak	52465	49364
ACD	YPS163_1b	North American Oak	52482	49349
CMS	YPS670	North American Oak	53008	49992
APK	YS10(E)	Mixed Origin	67661	64295
APM	YS15	Mixed Origin	55040	52807
APN	YS19	Mixed Origin	67270	63940
BTF	YS22(E)_2	Mixed Origin	56652	54416
BTG	ZP_567	Mediterranean oak	38245	36697
BTI	ZP_611	PWCW	47864	46019
A8	A8	Alpechin	78268	36867
AP 16.1	AP_16_1	Alpechin	65763	35356
AP 17.1	AP_17_1	Alpechin	68756	35421
AP 5.4	AP_5_4	Alpechin	71158	35340
AP 6.2	AP_6_2	Alpechin	62289	34066
AP 7.2	AP_7_2	Alpechin	64772	35532
MM 11	MM_11	Alpechin	69443	35430
NRRL-Y 12658	NRRL_Y_12658	Alpechin	65800	35611
PYCC 2613	PYCC_2613	Alpechin	68564	36345
PYCC 2708	PYCC_2708	Alpechin	65955	35571
PYCC 4891	PYCC_4891	Alpechin	68744	37079
PYCC 4935	PYCC_4935	Alpechin	64981	35501
PYCC 6730	PYCC_6730	Alpechin	65410	36510
PYCC 6731	PYCC_6731	Alpechin	65330	35341
PYCC 6732	PYCC_6732	Alpechin	67883	35439
PYCC 6733	PYCC_6733	Alpechin	70698	37308
S27	S27	Alpechin	64385	35757
YO 652	YO_652	Alpechin	57861	35409
YO 653	YO_653	Alpechin	60228	35281
YO 654	YO_654	Alpechin	69058	34994
ZIM 2221	ZIM_2221	Alpechin	73903	37368
