# Supplementary material for: Recurrent introgression and geographical stratification shape Saccharomyces cerevisiae in the Neotropics
Source: Nat Commun. 2026 Feb 21;17:3024. doi: 10.1038/s41467-026-69138-0 (PMC13035892; doi:10.1038/s41467-026-69138-0)
Supplement: Supplementary file 10 — Source Data [file 41467_2026_69138_MOESM10_ESM.zip › CSV/SourceData3_Het.csv]

Strain_Alias	Phylogenetic_Clade	Heterozygosity
YMX005599	Mexican_Agave_2	0.0044
YMX005612	Mexican_Agave_2	0.0044
YMX005629	Mexican_Agave_2	0.0044
YMX003002	Mexican_Agave_2	0.0045
YMX005602	Mexican_Agave_2	0.0045
YMX005621	Mexican_Agave_2	0.0045
YMX005627	Mexican_Agave_2	0.0045
YMX003313	Mexican_Agave_2	0.0046
YMX005603	Mexican_Agave_2	0.0046
YMX005611	Mexican_Agave_2	0.0046
YMX005630	Mexican_Agave_2	0.0046
1178	Mexican_Agave_2	0.0047
YMX002934	Mexican_Agave_2	0.0047
YMX002905	Mexican_Agave_2	0.0047
YMX004549	Mexican_Agave_2	0.0047
YMX005600	Mexican_Agave_2	0.0047
YMX005601	Mexican_Agave_2	0.0047
YMX005620	Mexican_Agave_2	0.0047
YMX005625	Mexican_Agave_2	0.0047
YMX005632	Mexican_Agave_2	0.0047
YMX003433	Mexican_Agave_2	0.0048
YMX004057	Mexican_Agave_2	0.0048
YMX004594	Mexican_Agave_2	0.0048
YMX004688	Mexican_Agave_2	0.0048
YMX005543	Mexican_Agave_2	0.0048
YMX005583	Mexican_Agave_2	0.0048
YMX005594	Mexican_Agave_2	0.0048
YMX005628	Mexican_Agave_2	0.0048
YMX003938	Mexican_Agave_2	0.0049
YMX004563	Mexican_Agave_2	0.0049
YMX004564	Mexican_Agave_2	0.0049
YMX004566	Mexican_Agave_2	0.0049
YMX005610	Mexican_Agave_2	0.0049
YMX001298	Mexican_Agave_2	0.005
YMX001514	Mexican_Agave_2	0.005
YMX005576	Mexican_Agave_2	0.005
YMX005604	Mexican_Agave_2	0.005
YMX005626	Mexican_Agave_2	0.005
1147	Mexican_Agave_2	0.0051
1168	Mexican_Agave_2	0.0051
YMX003051	Mexican_Agave_2	0.0051
YMX002809	Mexican_Agave_2	0.0051
YMX005561	Mexican_Agave_2	0.0051
YMX005622	Mexican_Agave_2	0.0051
MGL27	Mexican_Agave_2	0.0052
YMX002665	Mexican_Agave_2	0.0052
YMX002041	Mexican_Agave_2	0.0052
YMX005545	Mexican_Agave_2	0.0053
YMX005557	Mexican_Agave_2	0.0054
YMX005569	Mexican_Agave_2	0.0054
YMX005608	Mexican_Agave_2	0.0054
YMX001756	Mexican_Agave_2	0.0055
YMX002461	Mexican_Agave_2	0.0055
YMX002466	Mexican_Agave_2	0.0055
YMX002450	Mexican_Agave_2	0.0055
YMX002452	Mexican_Agave_2	0.0055
YMX004642	Mexican_Agave_2	0.0055
YMX005595	Mexican_Agave_2	0.0055
YMX005609	Mexican_Agave_2	0.0055
YMX002458	Mexican_Agave_2	0.0056
YMX002468	Mexican_Agave_2	0.0056
YMX003409	Mexican_Agave_2	0.0056
YMX004648	Mexican_Agave_2	0.0056
YMX005574	Mexican_Agave_2	0.0056
1602a	Mexican_Agave_2	0.0057
YMX003553	Mexican_Agave_2	0.0057
YMX004668	Mexican_Agave_2	0.0057
YMX005559	Mexican_Agave_2	0.0057
YMX005570	Mexican_Agave_2	0.0057
YMX003265	Mexican_Agave_2	0.0058
YMX005541	Mexican_Agave_2	0.0058
YMX002449	Mexican_Agave_2	0.0059
YMX003889	Mexican_Agave_2	0.0059
YMX005633	Mexican_Agave_2	0.0059
B-17	Wine/European	0.0059
YMX002521	Mexican_Agave_2	0.006
YMX002690	Mexican_Agave_2	0.006
YMX005573	Mexican_Agave_2	0.006
YMX005592	Mexican_Agave_2	0.006
YMX005618	Mexican_Agave_2	0.006
YMX005591	Mexican_Agave_2	0.0061
YMX005593	Mexican_Agave_2	0.0061
YMX005617	Mexican_Agave_2	0.0061
YMX003697	Mexican_Agave_2	0.0062
YMX002427	Mexican_Agave_2	0.0062
YMX003194	Mexican_Agave_2	0.0062
908	Mexican_Agave_2	0.0063
M4T3	Mexican_Agave_2	0.0064
YMX002573	Mexican_Agave_2	0.0064
YMX001393	Mexican_Agave_2	0.0064
YMX005590	Mexican_Agave_2	0.0064
YMX004678	Mexican_Agave_2	0.0065
YMX005585	Mexican_Agave_2	0.0065
YMX003625	Mexican_Agave_2	0.0066
CBS3081	Alpechin	0.007
UCD_11-601	Alpechin	0.0076
UCD_09-448	Alpechin	0.0078
CBS2247	Wine/European	0.0079
CBS3093	Alpechin	0.0079
CECT10266	Alpechin	0.0079
CBS6914	Wine/European	0.008
CBS3093_1b	Alpechin	0.0081
DBVPG1790	Wine/European	0.0081
CBS1586	Wine/European	0.0082
YJM990	Wine/European	0.0083
CECT10171-5B	Alpechin	0.0085
CECT10497	Alpechin	0.0086
CBS1192	WineEuropean	0.0086
1560	Alpechin	0.0086
HE015	French Guiana	0.0089
21-4-122	Wine/European	0.0089
FIMA_3	Wine/European	0.0089
CBS4458	Wine/European	0.0091
CBS5112	Wine/European	0.0091
DBVPG1918	Wine/European	0.01
YMX002857	Mexican_Agave_2	0.0107
DBVPG1631	Wine/European	0.0126
YMX002833	Mexican_Agave_2	0.0152
YMX005597	Mexican_Agave_2	0.0199
CBS4507	Wine/European	0.0201
CBS2909	Alpechin	0.0201
CBS5155	Wine/European	0.0202
MGL11	Mexican_Agave_2	0.0211
CBS1602	Wine/European	0.0213
CBS5378	Alpechin	0.0214
YMX009821	Mexican_Agave_2	0.0224
YMX003529	Mexican_Agave_2	0.023
YMX005584	Mexican_Agave_2	0.0234
DBVPG4410	Wine/European	0.0235
YMX005577	Mexican_Agave_2	0.0247
CBS4903	Alpechin	0.0247
CEY653	French Guiana	0.0266
MC5	Wine/European	0.0277
CEY646	French Guiana	0.0288
CEY652	French Guiana	0.0324
YMX003824	Mexican_Agave_2	0.0333
YMX002071	Wine/European	0.0334
CEY621	French Guiana	0.0339
CEY617	French Guiana	0.0347
HE012	French Guiana	0.0348
YMX003402	Mexican_Agave_1	0.0355
HE013	French Guiana	0.0358
HE006	French Guiana	0.0359
HE020	French Guiana	0.0362
CEY623	French Guiana	0.0363
CBS1190	Wine/European	0.0373
CEY649	French Guiana	0.0375
HE009	French Guiana	0.0376
HE016	French Guiana	0.0379
DBVPG1659	Wine/European	0.0386
CEY620	French Guiana	0.0388
YMX005546	Mexican_Agave_2	0.0392
YMX004033	Mexican_Agave_2	0.0393
MC6	Wine/European	0.0395
HE007	French Guiana	0.04
CEY619	French Guiana	0.0408
YMX001826	Mexican_Agave_2	0.0412
SJ5L17	Wine/European	0.0415
CEY650	French Guiana	0.042
HE004	French Guiana	0.0434
DBVPG1581	Wine/European	0.0434
CEY625	French Guiana	0.0435
DBVPG1919	Wine/European	0.0435
HE001	French Guiana	0.0438
CEY651	French Guiana	0.0441
CEY618	French Guiana	0.0445
HE010	French Guiana	0.0445
YMX000673	Mexican_Agave_2	0.0448
YMX005586	Mexican_Agave_2	0.0456
HE011	French Guiana	0.0459
CEY622	French Guiana	0.0461
CEY624	French Guiana	0.0468
HE005	French Guiana	0.0477
YMX000841	Mexican_Agave_2	0.0484
CEY616	French Guiana	0.0502
YMX002185	Mexican_Agave_2	0.0561
YMX004569	Mexican_Agave_2	0.0568
YMX001566	Mexican_Agave_2	0.0569
YMX001273	Mexican_Agave_2	0.0574
YMX000649	Mexican_Agave_2	0.0577
YMX001684	Mexican_Agave_2	0.0578
TM15	Tequila_Distillery	0.0582
MJ5	Mexican_Agave_2	0.0587
YMX001922	Mexican_Agave_2	0.0593
YMX002479	Mexican_Agave_2	0.0593
YMX005564	Mexican_Agave_2	0.0596
YMX009825	Mexican_Agave_1	0.0601
YMX000626	Mexican_Agave_2	0.0613
YMX002353	Mexican_Agave_2	0.0616
YMX005563	Mexican_Agave_2	0.0616
SG60	Wine/European	0.0627
YMX004685	Mexican_Agave_2	0.063
YMX005565	Mexican_Agave_1	0.0637
YMX005572	Mexican_Agave_2	0.0638
YMX001345	Mexican_Agave_2	0.0641
YMX005558	Mexican_Agave_2	0.0642
YMX003673	Mexican_Agave_2	0.0644
YMX000865	Mexican_Agave_2	0.0652
YMX000963	Mexican_Agave_2	0.0654
LCBG-3D2	Mexican_Agave_1	0.0658
YMX002547	Mexican_Agave_2	0.068
YMX005571	Mexican_Agave_2	0.0684
LCBG-Mosca3	Mexican_Agave_1	0.0684
MGL21	Mexican_Agave_2	0.0686
LCBG-3D6	Mexican_Agave_1	0.0694
906	Mexican_Agave_2	0.0697
LCBG-4Y3	Mexican_Agave_1	0.0725
YMX001969	Mexican_Agave_2	0.0736
LCBG-3D4	Mexican_Agave_1	0.0754
YMX009826	Mexican_Agave_1	0.0762
YMX003404	Mexican_Agave_1	0.0768
YMX009823	Mexican_Agave_1	0.0771
YMX001658	Mexican_Agave_2	0.0775
LCBG-3Y3	Mexican_Agave_1	0.078
YMX009824	Mexican_Agave_1	0.0784
YMX003390	Mexican_Agave_1	0.0788
E4	Wine/European	0.0795
YMX002090	Mexican_Agave_2	0.08
LCBG-3Y8	Mexican_Agave_1	0.08
YMX005616	Mexican_Agave_2	0.0806
YMX001951	Mexican_Agave_1	0.0808
YMX005575	Mexican_Agave_2	0.0815
YMX002642	Mexican_Agave_2	0.0823
YMX009814	Mexican_Agave_2	0.0823
YMX005539	Mexican_Agave_2	0.0828
D-4	Wine/European	0.0831
YMX005538	Mexican_Agave_2	0.0833
YMX009795	Mexican_Agave_1	0.0841
YMX005588	Mexican_Agave_1	0.0866
YMX005542	Mexican_Agave_2	0.0869
YMX002116	Mexican_Agave_2	0.087
YMX005587	Mexican_Agave_1	0.0875
YMX005566	Mexican_Agave_1	0.0892
DD2a	Mexican_Agave_2	0.0895
YMX001036	Mexican_Agave_2	0.0898
YMX001132	Mexican_Agave_2	0.0909
YMX001011	Mexican_Agave_2	0.0926
YMX005547	Mexican_Agave_2	0.093
94-238.1	Tequila_Distillery	0.093
YMX005548	Mexican_Agave_2	0.0936
YMX001609	Mexican_Agave_2	0.094
YMX005596	Mexican_Agave_2	0.0941
YMX005619	Mexican_Agave_2	0.0944
YMX001084	Mexican_Agave_2	0.0951
YMX002497	Mexican_Agave_2	0.0951
YMX005550	Mexican_Agave_2	0.0952
YMX005554	Mexican_Agave_2	0.0957
L-1198	Wine/European	0.0958
YMX001733	Mexican_Agave_2	0.0962
DBVPG1085	Wine/European	0.0967
YMX002713	Mexican_Agave_2	0.0969
YMX005555	Mexican_Agave_2	0.0985
YMX002190	Mexican_Agave_2	0.0994
YMX000935	Tequila_Distillery	0.1
YMX005553	Mexican_Agave_2	0.1008
YMX001849	Mexican_Agave_2	0.101
YMX000818	Mexican_Agave_2	0.1011
YMX000721	Mexican_Agave_2	0.1024
YMX002378	Mexican_Agave_2	0.1038
L-958	Wine/European	0.1038
YMX004659	Mexican_Agave_2	0.104
YMX002020	Mexican_Agave_2	0.1042
YMX009816	Mexican_Agave_2	0.1052
YMX001225	Mexican_Agave_2	0.1055
YMX000892	Mexican_Agave_2	0.1071
L-960	Wine/European	0.1083
YMX000937	Mexican_Agave_2	0.1084
YMX005551	Mexican_Agave_2	0.1086
YMX002401	Mexican_Agave_2	0.1095
YMX005556	Mexican_Agave_2	0.1099
94-206.3	Tequila_Distillery	0.1099
YMX005552	Mexican_Agave_2	0.1107
YMX009815	Mexican_Agave_2	0.111
YMX001153	Mexican_Agave_2	0.1141
IL4	Tequila_Distillery	0.1144
YMX005549	Mexican_Agave_2	0.1154
94-208.3	Tequila_Distillery	0.1163
YMX000743	Tequila_Distillery	0.1187
DL5	Mexican_Agave_2	0.1194
TM10	Tequila_Distillery	0.1272
92-221.4	Tequila_Distillery	0.1329
DBVPG1895	Wine/European	0.1377
92-230.2	Tequila_Distillery	0.1395
1103	Tequila_Distillery	0.1405
M1L1	Tequila_Distillery	0.1483
94-201.1	Tequila_Distillery	0.1514
92-218.2	Tequila_Distillery	0.1657
YMX000988	Tequila_Distillery	0.1673
