# Supplementary material for: Recurrent introgression and geographical stratification shape Saccharomyces cerevisiae in the Neotropics
Source: Nat Commun. 2026 Feb 21;17:3024. doi: 10.1038/s41467-026-69138-0 (PMC13035892; doi:10.1038/s41467-026-69138-0)
Supplement: Supplementary file 10 — Source Data [file 41467_2026_69138_MOESM10_ESM.zip › CSV/SourceData3_Pi.csv]

Window_index	Tequila	MA1	MA2	FG	Wine12	Wine14	Alpechin
1	0.00722129	0.00734815	0.00204257	0.00101297	0.00179667	0.00173209	0.000697849
2	0.00203669	0.00275698	0.00038276	0.000171688	0.000375963	0.000379654	0.000269203
3	0.00420128	0.000618272	0.00038063	0.000156703	0.00100611	0.00014026	0.000904435
4	0.0106455	0.00107009	0.00227277	0.000820266	0.00135642	0.00071645	0.00190885
5	0.00339496	0.000706154	0.00165025	0.000419722	0.000917681	0.000817316	0.000221739
6	0.00596996	0.00145233	0.00342189	0.00109443	0.00113565	0.0005	0.0003
7	0.0045373	0.00389808	0.00167354	0.000923775	0.00123536	0.000958874	0.000888525
8	0.00249606	0.000604744	0.000836923	0.000650212	0.00100802	0.000826407	0.000738708
9	0.00425625	0.00124218	0.00204506	0.000986086	0.00123304	0.000577489	0.000525026
10	0.00318548	0.00255333	0.00196987	0.000541137	0.00108502	0.000442424	0.000218478
11	0.00337016	0.00255141	0.00161922	0.00067435	0.00101952	0.00048355	0.000276812
12	0.00472782	0.00327038	0.00213576	0.00083043	0.00119894	0.000636797	0.000166304
13	0.00298952	0.00111936	0.00143317	0.00145989	0.00131575	0.000843723	0.000556159
14	0.00328048	0.000984673	0.00121212	0.00119788	0.00151729	0.000554113	0.000375362
15	0.00266976	0.000759359	0.000829139	0.000558681	0.000817681	0.000584416	0.000107971
16	0.00438609	0.000835769	0.00129918	0.00162511	0.00163382	0.000574026	0.000284783
17	0.00195726	0.000464359	0.000684453	0.000475983	0.000723382	0.000357143	0.000111594
18	0.00345222	0.000516871	0.00170461	0.00108978	0.0024812	0.00099513	0.000454348
19	0.000914516	0.000591381	0.000456599	0.000199919	0.000274976	0.000148052	2.89855E-05
20	0.000182681	9.26975E-05	0.000079299	0.000131821	2.67644E-05	0.00115552	8.62319E-05
21	0.00183795	0.000999033	0.00095046	0.00110663	0.00130309	0.000731602	0.000753986
22	0.0037623	0.00166897	0.00192062	0.000286328	0.000991111	0.000870605	0.00018442
23	0.0029752	0.000458077	0.00110748	0.000502178	0.000630242	0.000284416	0.000281159
24	0.00137137	0.000356923	0.000575278	0.000236842	0.000283478	0.000636364	0.000213768
25	0.00304758	0.0013759	0.000871047	0.000634604	0.000701256	0.000445022	0.00025
26	0.00225444	0.00152936	0.00100812	0.000412946	0.000551304	0.000636797	0.000225362
27	0.00308488	0.000718077	0.00116218	0.000710768	0.000703092	0.000548052	0.000447464
28	0.00307172	0.00188692	0.00204911	0.00179316	0.000891691	0.000745887	0.000594203
29	0.00301109	0.00178538	0.00191265	0.00117223	0.000844831	0.000449351	0.000232971
30	0.00338891	0.00309141	0.00173268	0.00225166	0.000630145	0.000692641	0.000356522
31	0.00352137	0.00244782	0.00239156	0.00119129	0.00128589	0.00112597	0.00021087
32	0.00418366	0.00176538	0.0032529	0.00132892	0.00141304	0.000803463	0.000377899
33	0.00306149	0.002535	0.00168304	0.00125953	0.00111614	0.000964069	0.000458333
34	0.0029881	0.00185026	0.00212315	0.00183751	0.00149961	0.000527282	0.000239855
35	0.00400766	0.00122705	0.00213555	0.00116467	0.000922512	0.000522511	0.000448188
36	0.00234456	0.00089359	0.00161499	0.000516334	0.000937391	0.000487879	0.00044529
37	0.00274073	0.00198408	0.00171516	0.000889776	0.00106321	0.000528139	0.000338416
38	0.00176331	0.00196962	0.0010697	0.00128052	0.0006857	0.000647619	0.000326812
39	0.002746	0.00154219	0.00146549	0.00153194	0.00133304	0.000890043	0.000443478
40	0.0036623	0.00170718	0.00217999	0.00145066	0.00169671	0.00102381	0.000299638
41	0.00236129	0.000946154	0.00120674	0.00105783	0.00125459	0.000619913	0.000464493
42	0.00169758	0.000221026	0.000975261	0.000522021	0.000842126	0.000087013	0.000539855
43	0.000783266	0.000235385	0.000235324	0.000190623	0.00043913	0.000435065	5.32609E-05
44	0.00184518	0.000324103	0.000392083	0.000369208	0.000950145	0.000504329	0.000602899
45	0.00183448	0.000564487	0.000652689	0.000335209	0.000830628	0.00064632	0.000670345
46	0.00295484	0.00027141	0.000812191	0.000611494	0.000976232	0.000378355	0.000110297
47	0.00123649	0.000906026	0.000378875	5.97096E-05	0.000438068	0.000622078	0.000115217
48	0.00130685	0.000538974	0.000988398	0.000372232	0.000951884	0.000587013	0.000222464
49	0.00257238	0.00119385	0.00184523	0.00081216	0.0011856	0.000607792	0.000268116
50	0.00145806	0.0011241	0.00176085	0.000386025	0.000855169	3.11688E-05	0.0003598
51	9.31452E-05	7.07692E-05	0.000160882	5.46884E-05	8.70531E-05	0.000309524	0.000684923
52	0.00150225	0.000671962	0.00110562	0.00112371	0.000870242	0.000309524	0.000349691
53	0.00154357	0.000490769	0.00125892	0.00123708	0.000872397	0.000631169	0.00114787
54	0.00204819	0.000973974	0.00163325	0.00159976	0.00102937	0.000416017	0.000462681
55	0.00306411	0.00144192	0.00210418	0.00128808	0.00111498	0.000741558	0.000234783
56	0.00349657	0.00168808	0.00175439	0.000288264	0.000673816	0.00102987	0.000137218
57	0.00314718	0.000856154	0.00135089	0.000855112	0.00109037	0.00119177	0.000248547
58	0.00267802	0.00277936	0.00229858	0.000563884	0.000794203	0.000654978	0.000443153
59	0.00294012	0.00150128	0.00204656	0.00116624	0.00139161	0.000163636	7.46377E-05
60	0.000584274	0.00038143	0.000265265	1.03448E-05	0.000210338	0.000674892	0.000546377
61	0.00285689	0.00189603	0.00202421	0.000384815	0.00141877	0.000707359	0.000410507
62	0.00210565	0.00131872	0.00157411	0.000581428	0.00124077	0.000577056	0.000518907
63	0.00463352	0.00171366	0.00282903	0.00161676	0.00137546	0.00146494	0.00040942
64	0.00325786	0.00200231	0.00125655	0.000507199	0.00146884	0.00122294	0.000397826
65	0.00246694	0.000942436	0.000598042	0.000240532	0.00111536	0.000787446	9.81884E-05
66	0.00442157	0.00112756	0.000671004	0.000245614	0.00142097	0.000909091	0.00053913
67	0.00425121	0.00142538	0.00131618	0.000578637	0.00118126	0.0012	0.000314855
68	0.00304435	0.00189192	0.00103416	0.00134525	0.000776618	0.00114892	0.00021087
69	0.00375726	0.00268987	0.00144533	0.000284755	0.00107952	0.000686147	0.000235145
70	0.00277258	0.00142513	0.00211036	0.000387175	0.000443575	0.000484416	0.000211232
71	0.00390948	0.0019059	0.00221892	0.000790502	0.000612367	0.000745022	0.000677536
72	0.00431129	0.00296192	0.00217078	0.000833515	0.000232464	0.00084632	0.00133478
73	0.00530645	1.47436E-05	0.00319512	0.0014801	0.000740773	0.000654978	0.000500362
74	0.00771694	0.000360513	0.00308476	0.00258379	0.000777971	0.000942889	0.000688768
75	0.00536694	0.000676282	0.00198342	0.00130617	0.000791208	0.00130563	0.000522826
76	0.00565827	0.00114949	0.00234488	0.000848941	0.00134048	0.000741558	0.000457246
77	0.00366956	0.000927197	0.00185854	0.00136733	0.000797971	0.000534632	0.000688043
78	0.00353367	0.00170808	0.00256752	0.000345856	0.000655845	0.000436364	0.000430435
79	0.00353024	0.000411538	0.00196791	0.000262432	0.000729372	0.000441991	0.000178986
80	0.00305927	0.00011	0.00254863	0.000322928	0.000779034	0.000469264	0.000568116
81	0.00270786	0.000170109	0.00142208	0.00022196	0.000456232	0.000358442	0.000240942
82	0.00393367	0.00182462	0.00159086	0.000884755	0.000713237	0.000380087	0.000808696
83	0.00389435	0.00137218	0.00198917	0.000634483	0.000673913	0.000549351	0.000305435
84	0.00334637	0.00158321	0.0018814	0.000628554	0.000571787	0.000393506	0.000296739
85	0.00372635	0.00208526	0.00258735	0.000242771	0.000956039	0.000870996	0.000389493
86	0.00298407	0.000754744	0.00159543	0.000463279	0.000742512	0.000732468	0.000122826
87	0.00254032	0.000474744	0.00214563	0.000728191	0.000378454	0.0010026	0.000405435
88	0.00358931	0.0019391	0.00307165	0.000765215	0.000388019	0.000590909	0.000362319
89	0.00288407	0.000867051	0.00211177	0.000435027	0.00047343	0.000742857	0.000197101
90	0.0031379	0.000663205	0.00148412	0.000420992	0.000418647	0.000635931	0.000138043
91	0.0036129	0.0012959	0.00210513	0.000889171	0.00107932	0.000574892	0.000140217
92	0.00301593	0.00216244	0.00111003	0.000632365	0.00134734	0.000837662	0.000430072
93	0.00340847	0.000366923	0.00121369	0.000456382	0.00104309	0.000692641	0.000139493
94	0.00331996	0.00156103	0.000812632	0.000453116	0.000844831	0.000887446	0.000397826
95	0.00260927	0.00111179	0.00160073	0.000998972	0.00090686	0.00123983	0.00107691
96	0.00260302	0.00184167	0.001164	0.000604598	0.00127198	0.000784848	6.34058E-05
97	0.00426048	0.00176346	0.00233003	0.000312704	0.000937681	0.000763636	0.000207971
98	0.0032369	0.00129974	0.00214125	0.000442105	0.00104686	0.000822944	0.000174638
99	0.00383448	0.000450815	0.00181429	0.000895221	0.00143826	0.000338095	0.000161957
100	0.00159113	1.02595E-06	0.000569242	0.000353842	0.000447435	0.000809091	0.000500362
101	0.00365031	0.00295342	0.0022222	0.00413388	0.00160952	0.000618193	0.000428986
102	2.37903E-05	4.92308E-05	3.93925E-05	2.90381E-05	4.34783E-06	0.000315152	0.000177899
103	0.00193494	0.000943374	0.000793968	0.000561767	0.000926578	0.000432468	0.0002
104	0.00460121	0.00330192	0.00115054	0.000509377	0.00142048	0.000419913	0.000517391
105	0.00454476	0.00164385	0.00205722	0.000640411	0.000855362	0.00067619	0.000371014
106	0.00336593	0.00090141	0.00111228	0.0013454	0.000903865	0.000927273	0.000408333
107	0.00386855	0.00210885	0.00124131	0.000784574	0.000839903	0.000599567	0.000355072
108	0.00248085	0.00102038	0.000672632	0.00108966	0.000584541	0.00112597	0.000496739
109	0.00245403	0.000858077	0.00152978	0.000871143	0.000759227	0.000188312	0.000492029
110	0.00177782	0.000795769	0.000755109	0.00149825	0.00117614	0.000758874	0.000357609
111	0.000605242	0.000367179	0.000232997	0.000173503	0.000559517	0.000728571	0.000888663
112	0.00303488	0.000969103	0.000809474	0.000498548	0.00100716	0.000264935	0.000322288
113	0.0030994	0.000389872	0.00108653	0.000503206	0.000999565	0.000617316	0.000566002
114	0.00425806	0.000853077	0.00221228	0.000768058	0.00103359	0.00065671	0.000483379
115	0.00331351	0.00144051	0.00245109	0.000499516	0.000557578	0.000500866	0.000456884
116	0.00194234	0.000973974	0.00116807	0.000477979	0.000836192	0.000662771	0.00060942
117	0.00295955	0.00244372	0.00163936	0.000292982	0.000880781	0.000711688	0.000457609
118	0.00338306	0.00228551	0.00244878	0.000970538	0.000873043	0.000863636	0.000493116
119	0.00247258	0.00175731	0.001161	0.00138258	0.000625604	0.000744156	0.00062971
120	0.0024502	0.00207821	0.00157943	0.00237024	0.00086599	0.000606926	0.000346377
121	0.00314173	0.00186115	0.00149785	0.000821839	0.0013744	0.000648485	0.0010163
122	0.00228891	0.000605385	0.000954656	0.0016363	0.0010486	0.000438961	0.000993478
123	0.00358629	0.000732308	0.00153487	0.00100369	0.00161391	0.000611255	0.000575362
124	0.00381996	0.000737821	0.00133707	0.00155057	0.001	0.000603896	0.00033442
125	0.00445766	0.000716795	0.000730847	0.00074634	0.00115671	0.000592208	0.00071298
126	0.00375323	0.000158974	0.000878919	0.000481186	0.000719614	0.000753247	0.000450362
127	0.00387339	0.000603205	0.00157185	0.00134888	0.00090058	0.000887879	0.000560507
128	0.00311431	0.000717179	0.00122934	0.000585662	0.00100937	0.00059697	0.000317754
129	0.00454315	0.0016204	0.00179319	0.000676044	0.00107943	0.000729437	0.000688043
130	0.00670502	0.00447618	0.0032728	0.000562371	0.000761836	0.00151126	0.00220431
131	0.00422762	0.00245282	0.0017146	0.000290926	0.0008943	0.00178745	0.00143809
132	0.00673214	0.00275974	0.00165191	0.000889292	0.00165258	0.000256277	0.000119565
133	0.00629506	0.00387245	0.00195022	0.00196736	0.00157913	3.16093E-05	8.11712E-05
134	0.000179637	0.000285641	0.000170809	0.000151059	0.00013556	0.00104169	0.000737886
135	0.000101211	0.000210128	0.000131089	0.000113249	0.000209403	0.00311861	0.000448213
136	0.00186997	0.001965	0.000798187	0.00247296	0.000437488	0.00171775	0.000191758
137	0.00431214	0.00202537	0.00198139	0.00267222	0.00104213	0.00141714	0.000875817
138	0.00230777	0.00183513	0.00134385	0.002351	0.000740193	0.000721645	0.000356159
139	0.00250712	0.00148929	0.00140167	0.00151131	0.00100249	0.000825974	0.000405435
140	0.0034377	0.00174291	0.00243288	0.00254949	0.00111362	0.000673593	0.000380435
141	0.00405544	0.00160192	0.00189379	0.00206189	0.00120193	0.000886147	0.000212319
142	0.00357762	0.00264859	0.00130634	0.000728917	0.00123111	0.00186753	0.000318841
143	0.0033994	0.00192553	0.00163506	0.000794434	0.00134833	0.00164069	0.000215942
144	0.00406028	0.00149628	0.00235548	0.000870011	0.00139314	0.000281818	0.000373551
145	0.00477177	0.0019691	0.00324298	0.0023	0.00133981	0.00104632	0.00102464
146	0.00287903	0.00281282	0.00161494	0.00259383	0.000913527	0.00165238	0.000808333
147	0.00264073	0.00248808	0.0010825	0.00142795	0.00133295	0.00141645	0.000267754
148	0.0031879	0.00262769	0.00213999	0.00248578	0.00138444	0.00141255	0.000366304
149	0.00189778	0.00110154	0.00115906	0.000985723	0.000978841	0.000950649	0.000345904
150	0.00384375	0.00158051	0.0022499	0.00101942	0.000945217	0.00178009	0.000635944
151	0.0037006	0.00248731	0.002584	0.00063775	0.00123903	0.000603463	0.000319565
152	0.00397399	0.00273205	0.00242973	0.00148082	0.00239594	0.000425108	0.000288043
153	0.00323125	0.00200385	0.00149005	0.000758197	0.000935169	0.000308658	4.78261E-05
154	0.00369677	0.00225718	0.00218419	0.00109661	0.00104329	0.000974892	0.000182971
155	0.00244899	0.00164167	0.000897787	0.000633817	0.000689565	0.000577922	0.000210145
156	0.00366734	0.00229983	0.000992553	0.000338778	0.00124349	0.00048355	0.00040471
157	0.0039881	0.00230782	0.00143315	0.00263645	0.00057285	0.000477489	0.000413768
158	0.00355585	0.00252833	0.00170311	0.000455596	0.000711014	0.000609524	0.000607609
159	0.00411673	0.00133192	0.00165822	0.00132027	0.00107362	0.000546753	0.000502899
160	0.00325423	0.000995769	0.00121897	0.000616576	0.00118242	0.0015026	0.000684783
161	0.00313145	0.00194513	0.00163986	0.000726013	0.00146821	0.000836364	0.000476449
162	0.00318528	0.0010509	0.000918664	0.000562069	0.00243266	0.000888745	0.000841667
163	0.00362863	0.000461154	0.0011371	0.000838596	0.00113362	0.000554978	0.000677174
164	0.00459173	0.000942821	0.00194299	0.000280641	0.0013886	0.000516883	0.000288406
165	0.00415363	0.00179103	0.00224843	0.000409316	0.000545024	0.000715584	0.000389407
166	0.00395222	0.0019041	0.00213626	0.00145886	0.000902802	0.000370996	0.000236617
167	0.00426593	0.00100808	0.0020095	0.00103763	0.00105391	0.00047619	0.000155072
168	0.00264073	0.00276385	0.00141492	0.000998669	0.00068657	0.0011039	0.000352536
169	0.0035256	0.000408333	0.00161364	0.000464065	0.000744155	0.000617749	0.000771203
170	0.00500524	0.000364248	0.00328518	0.000922384	0.00105188	0.000738095	0.000348551
171	0.00304052	0.00178668	0.00303631	0.000598609	0.000937391	0.00133377	0.000805072
172	0.00285504	0.00340423	0.00203212	0.000334483	0.00102889	0.00044632	0.000502174
173	0.00352598	0.00177038	0.00261643	0.00115841	0.00138413	0.000556277	0.000364493
174	0.00297419	0.00108115	0.00249924	0.000385541	0.000930628	0.000733766	0.000325725
175	0.00315806	0.00190641	0.00351776	0.000299335	0.00123101	0.000574892	0.00072662
176	0.00242177	0.000398462	0.00210871	0.00177895	0.000735362	0.000664935	0.00031197
177	0.00406815	0.000231923	0.00130586	0.000481912	0.000970725	0.00125671	0.000315217
178	0.00359496	0.000564615	0.00085001	0.000590684	0.000732754	0.00085974	0.000669696
179	0.00363105	0.000486923	0.00100249	0.000828978	0.000931594	0.00067578	0.000664862
180	0.00213044	0.000979231	0.000579397	0.000788506	0.00138947	0.00105584	0.000396056
181	0.00145323	0.000514744	0.000399759	0.00095977	0.00131142	0.000525541	0.000325
182	0.00233972	0.000318462	0.000653398	0.00148264	0.00134309	0.000812121	0.000362681
183	0.00270302	0.000196667	0.000938236	0.00111815	0.00124763	0.000762338	0.000350002
184	0.0023244	0.000470513	0.00107366	0.000156685	0.000369179	0.000378788	0.000340325
185	0.0038502	0.00109231	0.00195171	0.000859105	0.000621256	0.000552814	0.000321675
186	0.00191794	0.000392821	0.000679266	5.63218E-05	0.000174396	0.00101105	0.000672174
187	0.0111625	0.000722179	0.00780894	0.000480233	0.00119449	0.000933766	0.000301845
188	0.00134113	5.35897E-05	0.000508707	0.000655596	0.000722102	0.000500866	0.000207031
189	0.00312339	0.000598974	0.00154218	0.00301192	0.00099256	0.00106494	0.000380874
190	0.00306593	0.000533333	0.0013109	0.00108415	0.000771304	0.00118139	0.000556347
191	0.00284214	0.00104321	0.0014297	0.00231028	0.000997005	0.00162251	0.000843478
192	0.00390544	0.00164192	0.00184332	0.000751966	0.00163024	0.00142294	0.00110652
193	0.00399375	0.00150769	0.00279175	0.00246821	0.00112715	0.00136061	0.000850457
194	0.00455262	0.00190603	0.00190036	0.00151434	0.00188242	0.00047316	0.000446739
195	0.00339121	0.00111	0.0024373	0.00117909	0.00119102	0.000596537	0.000294565
196	0.00381714	0.00112538	0.00240942	0.00220998	0.00107585	0.000904762	0.000272826
197	0.00467964	0.00185949	0.00182229	0.00286709	0.00118135	0.000627273	0.000313406
198	0.00285282	0.000917051	0.00148014	0.00171996	0.00136415	0.000348485	0.000105072
199	0.00140423	0.000909872	0.000503261	0.000693224	0.000618551	0.000712554	0.000570652
200	0.00235464	0.00148553	0.00197118	0.000485239	0.00081913	0.000584848	0.000289855
201	0.00193528	0.00147938	0.00200832	0.000841683	0.00157527	0.00154156	0.000289493
202	0.00292581	0.00169731	0.00186664	0.000724561	0.00150155	0.000952381	0.000332971
203	0.00496694	0.00350359	0.00316103	0.00355789	0.00211691	0.000722511	0.00021087
204	0.00391915	0.00283769	0.00227827	0.000811676	0.00140734	0.000837662	0.000357971
205	0.00320202	0.002075	0.00205282	0.00142825	0.00106106	0.000766234	0.000155072
206	0.00526633	0.00248372	0.00323462	0.00252214	0.00162377	0.000677922	0.000526087
207	0.00246956	0.00186564	0.00257103	0.000879673	0.00127121	0.000716017	0.000185145
208	0.00172218	0.00144346	0.00223812	0.00105021	0.00102773	0.000434214	0.000120292
209	0.0026129	0.00188615	0.0026088	0.000835027	0.000937681	0.000806926	0.000192391
210	0.00196273	0.00150091	0.00185512	0.00211376	0.000715767	0.00131688	0.000264493
211	0.0021377	0.00134833	0.00221201	0.000955596	0.000845604	0.00153983	0.000302536
212	0.00309879	0.00136121	0.00183375	0.00147683	0.000922126	0.00136926	0.000242754
213	0.00282399	0.00188782	0.00186901	0.000516394	0.000850048	0.00148961	0.000259058
214	0.0034752	0.00206179	0.00250947	0.000594555	0.000719903	0.00127835	0.000351449
215	0.00300794	0.000536923	0.00190532	0.000588506	0.000735749	0.00112381	0.000381159
216	0.00270685	0.000132179	0.00139155	0.000584634	0.000712657	0.00130736	0.000224275
217	0.00344294	0.000395769	0.0015086	0.000702541	0.000777101	0.00208139	0.000239855
218	0.00367077	0.00208513	0.00180623	0.000559468	0.00114048	0.00169827	0.00012029
219	0.00324738	0.00128244	0.00114289	0.00103926	0.00157043	0.00195455	0.000266667
220	0.00384637	0.00259115	0.000966091	0.00110127	0.00191662	0.00050303	0.000040942
221	0.00415121	0.00160155	0.000934493	0.000503085	0.001249	0.00078355	0.000176812
222	0.00118185	0.000675128	0.000548808	0.000192438	0.000546865	0.00122424	9.81884E-05
223	0.00177453	0.000594558	0.00105055	0.000202541	0.000407923	0.00157965	0.000292029
224	0.00308407	0.00178487	0.00127243	0.000468421	0.000780966	0.00188052	0.000507634
225	0.00364879	0.00229551	0.00181803	0.000846461	0.000799903	0.00171472	0.000272826
226	0.00375544	0.00351179	0.00253381	0.00142589	0.00106425	0.00172294	0.000736957
227	0.0037369	0.00308128	0.00305533	0.00222257	0.00144435	0.00167532	0.000392391
228	0.00303589	0.0021909	0.00233422	0.000767816	0.00134725	0.00112727	0.000327571
229	0.00357585	0.00144801	0.00167457	0.000312601	0.000464348	0.000886147	0.000332165
230	0.0035875	0.00225449	0.00226236	0.000593527	0.000740193	0.000549351	0.000209211
231	0.00359073	0.00243846	0.00280981	0.000511615	0.000782705	0.00130303	0.000038074
232	0.00527903	0.00359026	0.00530616	0.000496915	0.00119324	0.00128615	0.000070692
233	0.00136935	0.000393846	0.000897532	0.000076588	0.000554396	0.000457576	0.00023587
234	0.00400161	0.00192397	0.00353637	0.000319238	0.000963092	0.00100736	0.00017971
235	0.00415444	0.00291769	0.00375383	0.00058046	0.000517585	0.000638095	0.000182246
236	0.00536028	0.00277348	0.00531624	0.000332002	0.00122213	0.000600866	0.000305797
237	0.00280202	0.00146051	0.00219656	0.000245614	0.00061343	0.000420346	0.000292754
238	0.00458306	0.00276141	0.00308742	0.000253358	0.000863092	0.000913853	0.000338768
239	0.00349839	0.00138244	0.00189374	0.000407864	0.000921932	0.000449784	0.000126087
240	0.00551815	0.00351423	0.00384582	0.00058409	0.00152676	0.000641126	0.000169203
241	0.00302238	0.000919615	0.00181728	0.000456443	0.000403575	0.000567965	0.000219565
242	0.00391956	0.00177269	0.00196121	0.000302359	0.00111981	0.000667965	0.000157971
243	0.00383004	0.00243449	0.00211781	0.000695523	0.000945314	0.000627706	0.00025471
244	0.00216774	0.00113974	0.00110441	0.000537568	0.000621063	0.000658009	0.000172826
245	0.00296596	0.00159449	0.00165532	0.000590022	0.000635556	0.000486147	0.000312681
246	0.00283508	0.001345	0.00184263	0.00102456	0.000689372	0.000529004	0.000328784
247	0.00325101	0.0018891	0.00201011	0.00151942	0.000605121	0.000470563	0.000331141
248	0.00272359	0.00257436	0.00241201	0.000522686	0.000496715	0.000629004	2.86441E-05
249	0.00349496	0.00298231	0.00261461	0.000680036	0.000439227	0.00152933	8.82063E-05
250	0.00212742	0.00130679	0.00106033	0.0011133	0.000513825	0.00103853	0.000397301
251	0.00466774	0.00224748	0.00220184	0.00240968	0.000797488	0.000919913	0.000222101
252	0.00565464	0.00318038	0.00551145	0.00048409	0.000693527	0.000770563	0.000422826
253	0.00456149	0.00039641	0.00374401	0.000338475	0.000567633	0.00039005	0.00019058
254	0.00365	0.00138897	0.00335022	0.000191228	0.000530821	0.000725541	0.000332609
255	0.00264395	0.00195308	0.00224007	0.000346582	0.000295459	0.00120606	0.000156522
256	0.00417782	0.001685	0.00223441	6.64852E-05	0.000689179	0.00210649	0.000264493
257	0.00413085	0.00109282	0.00183951	0.000349244	0.00146	0.000357143	0.000194928
258	0.00318468	0.000296923	0.00198551	0.000773321	0.000727633	0.0006671	0.000336232
259	0.00287016	0.000220897	0.00178994	0.000930006	0.000647923	0.00120519	0.000373956
260	0.00586996	0.00193669	0.00244713	0.000400726	0.000772464	0.000974459	0.000327246
261	0.00366452	0.00174291	0.00158063	0.00134616	0.000798647	0.00058355	0.000165217
262	0.0037881	0.00030141	0.0012233	0.000698911	0.000882899	0.00208182	0.000208696
263	0.00391532	0.000997179	0.00248402	0.000387054	0.000361256	0.00181429	0.000184058
264	0.00460504	0.00288821	0.00277518	0.00119722	0.000484444	0.00216017	0.000452536
265	0.00438367	0.00237128	0.00267761	0.000939402	0.000588696	0.00139177	0.00038442
266	0.00457843	0.00249474	0.00309417	0.00136521	0.000542705	0.00208052	0.000343116
267	0.00281109	0.0022141	0.00253247	0.00146298	0.000571884	0.00212035	0.000408716
268	0.00399496	0.00202205	0.00222311	0.00137108	0.000712947	0.000690043	0.000243841
269	0.00343206	0.00146192	0.00197098	0.00120853	0.000652077	0.000665801	0.000402536
270	0.0028748	0.00176487	0.00201378	0.000160254	0.000563285	0.00065368	0.000276449
271	0.00299073	0.00154372	0.00229714	0.0026006	0.000736232	0.000790909	0.000289855
272	0.00224133	0.00118846	0.00173548	0.000451966	0.000797391	0.000394805	0.000624638
273	0.00385867	0.00191679	0.00206932	0.00140502	0.00122551	0.000938961	0.000207246
274	0.00379718	0.00232654	0.00204878	0.000432728	0.000504155	0.000933333	0.000124638
275	0.00458246	0.00319128	0.00266413	0.00068288	0.000522126	0.00082381	0.000204348
276	0.00208165	0.00234397	0.00200057	0.00180224	0.000418068	0.000988312	0.000428986
277	0.00200423	0.00297795	0.00273829	0.000412946	0.000568502	0.00138874	0.000121739
278	0.00276673	0.00221449	0.00172905	0.000473805	0.00127865	0.000806926	0.000578261
279	0.00650181	0.00477128	0.00272941	0.00122438	0.00268039	0.00105022	0.000195652
280	0.00480847	0.00385141	0.00225222	0.00128596	0.000605217	0.000881385	0.000255136
281	0.00506813	0.00218013	0.00206053	0.00118627	0.000542126	0.000504329	0.000204748
282	0.00402198	0.000982308	0.00246598	0.000497278	0.000867343	0.00101299	0.000082077
283	0.00295242	0.001125	0.00198041	0.00129244	0.000612077	0.00125498	0.000107565
284	0.00420464	0.000966667	0.00309594	0.00125142	0.00135729	0.000305195	0.000079404
285	0.00438348	0.00194654	0.00289178	0.00106727	0.00142928	0.000465976	0.000245435
286	0.00163246	0.000877821	0.00108543	0.000173382	0.000413913	0.000074026	6.67039E-05
287	0.000776008	0.000514615	0.000540484	0.000498672	0.000525462	0.000563854	0.000297826
288	0.000700403	0.00102423	0.000626667	5.32365E-05	0.000238748	0.0019168	0.00111643
289	0.00419093	0.00252118	0.00227001	0.0013677	0.00152565	0.000720779	0.000766281
290	0.00495484	0.00290321	0.00217659	0.00249649	0.00251923	0.000978355	0.000587719
291	0.00337964	0.00189974	0.00135501	0.0012199	0.00101913	0.000675758	0.000130072
292	0.00284335	0.00167821	0.000874058	0.000734362	0.00134444	0.000917749	0.000789855
293	0.00243206	0.00193551	0.00159982	0.00068657	0.000839614	0.000793506	0.00011558
294	0.00381169	0.00206782	0.00179769	0.000905441	0.00113275	0.000914286	0.00039058
295	0.00327581	0.00118577	0.00197238	0.0015389	0.00159507	0.00111775	0.000378986
296	0.00353165	0.00262538	0.00268101	0.00185832	0.00112396	0.00127359	0.000284783
297	0.00411331	0.00220756	0.00139887	0.00153666	0.00206647	0.000471429	0.000192754
298	0.0052373	0.00167295	0.00311197	0.00194749	0.0019801	0.000623377	0.00026087
299	0.00495343	0.0014109	0.0033347	0.00102148	0.0012514	0.00102078	0.000293478
300	0.00333266	0.00100615	0.00225026	0.000505626	0.000985894	0.000693939	0.000444203
301	0.00206694	0.000542051	0.00124841	0.000660714	0.000810048	0.000451515	0.000405435
302	0.00140464	0.000652692	0.00246428	0.000534846	0.00117816	0.000441558	0.00017613
303	0.00294113	0.00107654	0.00334644	0.00126509	0.00138783	0.0011368	0.000507436
304	0.00159879	0.00155923	0.00162229	0.000219601	0.00085256	0.000730736	0.000175725
305	0.00185625	0.00170821	0.00171796	0.000248096	0.00202493	0.00058355	0.000520678
306	0.00247923	0.000881154	0.00205178	0.000236419	0.00119401	0.000465801	0.000277174
307	0.00513891	0.00352692	0.0018556	0.000454991	0.000876135	0.00062987	0.000138768
308	0.00569274	0.00221556	0.00253961	0.000990321	0.000642625	0.000732035	0.000576087
309	0.00479335	0.00366821	0.00159637	0.000551482	0.000977874	0.000318615	0.000393116
310	0.00330323	0.00309321	0.00232172	0.000921053	0.00116145	0.000919048	0.000298913
311	0.00264879	0.00115385	0.00190373	0.000790684	0.000600773	0.000428139	9.34783E-05
312	0.00399093	0.000138846	0.0014279	0.000322989	0.000721353	0.00114416	0.000374275
313	0.00195524	0.000563009	0.00171328	0.000305263	0.000612271	0.00108247	0.000418049
314	0.00297097	0.000827351	0.00244695	0.00101501	0.000974589	0.000499567	0.000435432
315	0.00266028	0.001225	0.00211957	0.000794858	0.000571208	0.000841558	0.000327985
316	0.00334033	0.00177923	0.00282113	0.000509437	0.000801643	0.000415584	0.000104398
317	0.0029246	0.000522949	0.0016591	0.000788929	0.000811304	0.000877056	0.00231123
318	0.00281452	0.00139987	0.0012461	0.000910103	0.000731787	0.00054632	0.000453986
319	0.0019123	0.00123936	0.00117784	0.000578161	0.000978647	0.000511255	0.000627174
320	0.00188327	0.000854744	0.00131194	0.000402359	0.000946957	0.000420779	0.000484058
321	0.00279476	0.00184154	0.00195554	0.000906171	0.00110879	0.00041342	0.0003
322	0.00260484	0.00136474	0.00171091	0.000478705	0.000678454	0.000327273	0.000460507
323	0.00281734	0.00165679	0.00215669	0.00234283	0.000620386	0.000742857	0.000597101
324	0.00370282	0.00197526	0.00173072	0.00144144	0.000960386	0.00103593	0.000178986
325	0.00432762	0.00302513	0.00163489	0.000852934	0.0016628	0.00117446	0.000445652
326	0.00423851	0.0037891	0.000535421	0.000936116	0.00108097	0.000980952	0.000407246
327	0.00366129	0.003195	0.000637612	0.00141107	0.00103836	0.000650216	0.000298913
328	0.00341028	0.00290692	0.000861609	0.0010173	0.000912271	0.000484416	0.000423551
329	0.00202883	0.00184179	0.00109726	0.00120357	0.000696425	0.000612268	0.000344928
330	0.00559879	0.00243385	0.000668358	0.00294198	0.000809855	0.000345455	8.80435E-05
331	0.00352609	0.000296923	0.000873171	0.00221521	0.000697886	0.000619913	0.000400725
332	0.00160215	9.03846E-05	0.000679431	0.000176044	0.000424859	0.00117446	0.000321014
333	0.00310653	0.000307051	0.00160774	0.000406897	0.000861063	0.000487013	0.000345652
334	0.00309137	0.000462564	0.000783372	0.00083297	0.0014799	0.000522944	0.00032971
335	0.00443065	0.000905385	0.00142353	0.000622686	0.00126522	0.0004671	4.02174E-05
336	0.00317379	0.000649103	0.00135404	0.00139214	0.00121826	0.000447186	0.000722387
337	0.000939919	0.00137423	0.000664817	0.000329462	0.000238937	0.00048961	0.000373188
338	0.00190383	0.00274897	0.00109083	0.000926679	0.00060058	0.000455844	0.000807977
339	0.00378831	0.00422474	0.00192288	0.000659044	0.000831981	0.000653247	0.000544682
340	0.0043879	0.00101705	0.00182415	0.000459347	0.000549275	0.000340693	0.000225725
341	0.00463488	0.00299141	0.0022933	0.000626558	0.000736618	0.000565801	0.000304348
342	0.00344355	0.00137513	0.000828872	0.000661766	0.000825314	0.00386327	0.000321382
343	0.0035459	0.000441282	0.00183267	0.00106177	0.000944444	7.70563E-05	5.18116E-05
344	0.00572828	0.000160641	0.00295339	0.000985609	0.00429142	0.000017316	0.000264493
345	7.78226E-05	0.00206205	3.75727E-06	4.70054E-05	0.000004638	0.000487879	0.000480797
346	4.65726E-05	0.00285013	6.39905E-06	7.94313E-05	5.02415E-05	0.00114416	0.000448551
347	0.00019597	0.00176708	3.66042E-05	0.000135935	0.000476425	0.00112468	0.000896126
348	0.00205766	0.00259962	0.00186932	0.00023291	0.00128367	0.00115368	0.000969156
349	0.00338891	0.00324731	0.00246643	0.000329401	0.000984831	0.00135195	0.000418538
350	0.00418105	0.00286871	0.00248395	0.00034265	0.00103121	0.000983117	0.000393596
351	0.00460464	0.00304134	0.00265035	0.000843678	0.000981836	0.000830736	0.000465957
352	0.00565948	0.00240923	0.00290362	0.00023539	0.000728696	0.000625108	0.000371779
353	0.00472319	0.00112333	0.0026544	0.00113019	0.000935652	0.000615584	0.00154118
354	0.00512278	0.00155115	0.00267418	0.000713854	0.00113101	0.000420779	0.000674638
355	0.0057631	0.000750897	0.00297745	0.000750817	0.00144396	0.000664069	0.000314855
356	0.00548226	0.0024441	0.00272843	0.00125656	0.000549855	0.000322078	0.000197464
357	0.00369758	0.00282192	0.00126837	0.000701694	0.00084628	0.000814719	0.000659112
358	0.0021873	0.00348026	0.00109661	0.000381791	0.00105266	0.000784416	0.00100424
359	0.00261935	0.00349295	0.000445523	0.00022323	0.00141749	0.000407359	0.000431522
360	0.00440827	0.00171449	0.00220596	0.000303509	0.000776618	0.000654978	0.000622101
361	0.00381492	0.00133731	0.00241516	0.000635693	0.000479903	0.000869264	0.00047029
362	0.00367762	0.00254038	0.00131257	0.00251811	0.00103943	0.00027619	0.000398188
363	0.0044619	0.00106179	0.00161726	0.00165366	0.00127826	0.000968831	0.00038442
364	0.0068254	0.000555641	0.00178274	0.00196304	0.000604348	0.000687013	0.00024529
365	0.00281794	0.00151603	0.00109217	0.000683189	0.00096657	0.00103853	0.000348088
366	0.0031131	0.000398597	0.00107395	0.00144023	0.00117903	0.000458442	5.83589E-05
367	0.00331089	0.00185552	0.00211878	0.00172511	0.00114947	7.96537E-05	0.000257306
368	0.00159355	0.00115205	0.000833355	0.000692922	0.00109227	0.00187403	0.000282609
369	0.0019502	0.00151487	0.00129095	0.00173684	0.00022744	0.00238485	0.000547464
370	0.000553226	0.00105295	0.000655374	0.00048905	0.00186178	0.00248615	0.00106123
371	0.00429395	0.000862179	0.00268358	0.00332617	0.00135595	0.000948918	0.000446377
372	0.013847	0.000446026	0.00270346	0.00137192	0.00122164	0.000907792	0.000075
373	0.0051621	0.00167077	0.00177303	0.000730487	0.00105488	0.000477489	0.000272464
374	0.0041121	0.000775385	0.00272319	0.000435632	0.000859227	0.000901299	0.000246014
375	0.003625	0.000344872	0.00159345	0.000495342	0.000156425	0.000851082	0.00085471
376	0.0018629	0.000352821	0.000942355	7.36237E-05	0.00134831	0.000564935	0.000585507
377	0.00326351	0.000817821	0.000908192	0.00054144	0.000667826	0.00116234	0.000407246
378	0.00352827	0.00162449	0.00216602	0.000318814	0.000769565	0.000701299	0.000531884
379	0.00295484	0.000967564	0.00100303	0.000215064	0.00111169	0.000324242	0.000444565
380	0.0036129	0.00359756	0.000948027	0.000348397	0.000714106	0.000570563	0.000601449
381	0.00387863	0.00313231	0.00178179	8.17907E-05	0.000748902	0.00085671	0.000309058
382	0.00304819	0.00331192	0.00196247	0.000546113	0.000955362	0.000861472	0.000654348
383	0.00455565	0.00245795	0.00279024	0.000691047	0.000779517	0.000917749	0.000450362
384	0.00501573	0.00172244	0.00570897	0.000386993	0.0017772	0.000826407	0.000462319
385	0.00567802	0.00274295	0.0031315	0.00030127	0.000947343	0.000820346	0.000599275
386	0.00573105	0.00170551	0.00263871	0.000311615	0.000802609	0.000479654	0.000706159
387	0.00338952	0.00366256	0.00127895	0.000349365	0.000912464	0.000977056	0.000736957
388	0.0029504	0.00348256	0.00126895	0.000599274	0.00109797	0.00104416	0.000148551
389	0.00354859	0.00367436	0.0013331	0.00114846	0.00110184	0.000671429	0.000203986
390	0.00429879	0.00191103	0.00242615	0.000863823	0.00117961	0.000542424	0.000538406
391	0.00423277	0.00147308	0.00143023	0.000549183	0.00110841	0.000509957	0.000412681
392	0.0046121	0.00256897	0.000871896	0.000184029	0.00102551	0.000709524	0.000154348
393	0.00525706	0.00217013	0.000924712	0.000713249	0.0010458	0.000733766	0.000401087
394	0.00338831	0.00230949	0.000777615	0.000603811	0.000975266	0.000622511	0.000524275
395	0.00271935	0.00220962	0.000851888	0.000568058	0.00133604	0.000724675	0.000373551
396	0.00442137	0.00153897	0.00163597	0.000584271	0.00127807	0.000690909	0.000574275
397	0.00374516	0.00179064	0.00150627	0.00282759	0.00117739	0.00058961	0.000162681
398	0.00354435	0.00226718	0.00203625	0.000360012	0.00102329	0.00077013	0.000910507
399	0.00440403	0.00454971	0.00188521	0.0012369	0.000839227	0.00152684	0.00106413
400	0.00307823	0.00208897	0.00124871	0.00164592	0.000704831	0.00404892	0.000596377
401	0.00335605	0.001185	0.00119017	0.00127907	0.00162203	0.000677056	0.00098442
402	0.00428669	0.00233897	0.00206076	0.000939504	0.00192053	0.0010039	0.000865217
403	0.00691541	0.00134295	0.00369957	0.00113351	0.00111053	0.00071645	0.00088587
404	0.00368871	0.00201141	0.00157876	0.000919903	0.00147961	0.00072684	0.000604348
405	0.00373145	0.00131474	0.00181551	0.00119903	0.00127787	0.000798268	0.000861464
406	0.0043506	0.00258513	0.000866272	0.000432668	0.00125478	0.000785714	0.00037971
407	0.00422722	0.000916923	0.0010629	0.000500907	0.00110589	0.00094329	0.00144091
408	0.00447964	0.00146244	0.000740416	0.000524985	0.0012686	0.000465801	0.000419015
409	0.00362137	0.0018309	0.000680247	0.00056467	0.000782899	0.000630303	0.000144017
410	0.00371371	0.00212462	0.000973117	0.000590018	0.000589372	0.000751948	0.000712083
411	0.0018248	0.00149628	0.000619553	0.000516394	0.000936329	0.000922078	0.000243841
412	0.0038379	0.00174372	0.000769833	0.00025487	0.00119652	0.000551082	0.00130014
413	0.00369617	0.00173026	0.000648555	0.00055729	0.0017542	0.000704762	0.000334783
414	0.00405706	0.00180641	0.00214528	0.00159631	0.000602126	0.000552381	0.000575
415	0.00288004	0.000528462	0.00174232	0.000419661	0.00120261	0.00055974	0.000221739
416	0.00275887	0.00172705	0.00111427	0.000510708	0.00115971	0.00137403	0.000321739
417	0.00312177	0.00146064	0.0010812	0.000351845	0.000762609	0.000318615	0.000298188
418	0.00377903	0.00170885	0.000996675	0.00126975	0.000821643	0.000444589	0.000489154
419	0.00272446	0.000943974	0.00109333	0.00134386	0.000841159	0.000468831	0.000259058
420	0.00278206	0.000896667	0.00123021	0.00199849	0.000700483	0.00082987	0.000180435
421	0.00201714	0.00160833	0.000794227	0.000760254	0.000788599	0.000904329	0.000228623
422	0.00214335	0.000856282	0.000646208	0.00183176	0.000780483	0.00132121	0.000247464
423	0.00201636	0.000276154	0.00061032	0.000650998	0.000489372	0.00102294	8.36957E-05
424	0.00134516	0.000517308	0.000471563	0.00121331	0.000477585	0.000190043	0.000196739
425	0.00219315	0.00130538	0.00105169	0.000922323	0.00057343	0.00032381	0.000534091
426	0.00184173	0.00269808	0.000819307	0.00104949	0.00016	0.00103983	0.00133732
427	0.000328629	0.00139282	0.000324325	0.00019395	0.00024058	0.00085368	0.000446739
428	0.00109395	0.00169321	0.000398596	0.000392438	0.000922705	0.000839394	0.000875
429	0.00241794	0.00270064	0.0010275	0.00102868	0.00125101	0.00088961	0.000421014
430	0.00471935	0.000445256	0.0020533	0.00124192	0.000590531	0.000564935	0.000401449
431	0.00183528	0.000808462	0.00127096	0.000653539	0.000530628	0.00080303	0.000797101
432	0.00195706	0.00209077	0.000926938	0.0009951	0.000866087	0.00084632	0.000458696
433	0.00465141	0.00299641	0.00125225	0.000651422	0.000947343	0.000966234	0.00034529
434	0.00463589	0.00273487	0.000713172	0.00154809	0.000847246	0.000732468	0.00045
435	0.00439839	0.00317782	0.000726205	0.00116685	0.00129208	0.000620779	0.000169565
436	0.00439617	0.00113026	0.000797529	0.00217132	0.000947826	0.000578788	0.000397101
437	0.00375544	0.00264218	0.00102146	0.000513854	0.000966667	0.000929437	0.000131522
438	0.00455222	0.00126513	0.00064092	0.000671627	0.000614493	0.000329461	0.000367029
439	0.00600323	0.00158013	0.00147948	0.000660436	0.000583478	0.000441999	0.0003975
440	0.00528589	0.00148618	0.00149875	0.000320932	0.000391014	0.000955411	0.000277186
441	0.00489153	0.00279449	0.000967906	0.000811373	0.00117152	0.000626407	0.000257971
442	0.0046879	0.00178359	0.000473615	0.000127707	0.000864348	0.00074329	0.000389855
443	0.00361774	0.000385	0.00114016	0.000497822	0.000601643	0.000933333	0.00064529
444	0.00447628	0.000505513	0.001575	0.000202843	0.000883575	0.0010961	0.000708696
445	0.00494032	0.000267308	0.00247767	0.00112843	0.00105923	0.000580087	0.000418841
446	0.00375383	0.000260769	0.00399172	0.000811918	0.000739227	0.000659307	0.000527174
447	0.00439597	0.00101436	0.00336238	0.00115977	0.000470531	0.00090303	0.000463768
448	0.00752762	0.000397692	0.00716355	0.000592498	0.00110271	0.00074026	0.000122826
449	0.00428246	0.000770256	0.00199326	0.000624985	0.00174097	0.000201732	0.000253623
450	0.00352359	0.000715641	0.0016555	0.000570901	0.00128715	0.000379221	0.000400439
451	0.0033129	0.00229064	0.000767327	0.000319722	0.000424638	0.00115801	0.000347826
452	0.000773185	0.001375	5.89628E-05	1.02238E-05	0.000610725	0.000510823	0.000235507
453	0.00231411	0.00282769	0.000318429	0.000170659	0.00125275	0.00078658	0.00016087
454	0.00343488	0.00355	0.000570911	0.000491894	0.00115101	0.000854545	0.000321055
455	0.00296613	0.00298256	0.000541426	0.000201452	0.00147894	0.000619048	0.000150362
456	0.00477155	0.00236987	0.00130441	0.000665517	0.00161556	0.000490909	0.000363768
457	0.00407641	0.00180321	0.00142645	0.000394979	0.00160982	0.000969697	0.000605435
458	0.00385498	0.00158487	0.00076333	0.000485968	0.00142357	0.00101991	0.000337681
459	0.00639625	0.00212964	0.00138063	0.00154289	0.00155488	0.000720779	0.000413043
460	0.00555464	0.00172321	0.0019783	0.00042559	0.00119014	0.00102814	0.000597101
461	0.00517802	0.00135167	0.00255715	0.000808046	0.00119237	0.000934632	0.000699638
462	0.00364899	0.000641538	0.00125736	0.000654144	0.00103546	0.00106926	0.000837681
463	0.00267883	0.000985641	0.000707809	0.000487417	0.00112387	0.000883983	0.00016087
464	0.00379501	0.000676578	0.00200455	0.000926376	0.00120551	0.00030303	0.000444565
465	0.00300383	0.0010422	0.00181125	0.00157399	0.00115314	0.00118355	0.000685507
466	0.00523125	0.00219705	0.00143603	0.000700847	0.000598647	0.000468414	0.000146014
467	0.00228802	0.00138385	0.000276951	0.000750998	0.00119749	0.000493506	0.000377899
468	0.00289254	0.00229218	0.000599271	0.00206074	0.00128755	0.000797835	0.000343478
469	0.00592117	0.00290423	0.0034416	0.002932	0.00105275	0.000808658	0.000272464
470	0.00387555	0.00303603	0.00158805	0.00116588	0.000829565	0.000884416	0.000230435
471	0.00377077	0.00262782	0.00131979	0.000875923	0.000932657	0.000845455	0.00039058
472	0.0030127	0.00331905	0.00167237	0.00214918	0.000908889	0.00110649	0.000407609
473	0.0028502	9.74359E-06	0.000841682	0.00214422	0.000899517	0.00120606	0.00149386
474	0.00404516	0.000609668	0.00118866	0.00307229	0.00126184	0.000950216	0.000529373
475	0.0044623	7.75656E-05	0.00212862	0.00161912	0.000967246	0.000164502	0.000104361
476	0.00348266	0.00246064	0.00196281	0.0024974	0.0016229	3.63636E-05	0.000483333
477	0.00535347	0.0027141	0.00190506	0.00102816	0.000728236	0.000862817	0.000272826
478	4.65737E-05	0.0014809	2.63932E-05	0.000456487	0.000205799	0.000509091	0.000747826
479	0.000944243	0.00187738	0.000495869	1.03448E-05	0.000757127	0.00159827	0.000761594
480	0.000186091	0.00517513	4.34831E-05	0.00161797	0.000648502	0.000948918	0.000260507
481	0.00615524	0.00117955	0.00181429	0.00154289	0.00118918	0.00109221	0.000590217
482	0.00294919	0.000908846	0.00188968	0.000881246	0.00121024	0.000628139	8.33333E-06
483	0.00146613	0.000406154	0.00207575	0.000645735	0.00110657	0.00126494	0.000131884
484	0.00289577	0.0025713	0.00293562	0.000297883	0.000657391	0.000351082	0.000258696
485	0.00421391	0.00274551	0.00376233	0.000637024	0.000345314	0.000794372	0.00038587
486	0.0019254	0.00161538	0.00158346	0.000163218	0.000160676	0.000622511	0.00033587
487	0.00223191	0.00140189	0.000992677	0.000796552	0.000843961	0.000715152	0.000661977
488	0.00120368	0.00429321	0.000724212	0.000926679	0.00117546	0.000432035	0.00079459
489	0.00340887	0.00252205	0.0017844	0.000384574	0.000459614	0.000622511	0.000898551
490	0.00267503	0.00206936	0.000730929	0.000498246	0.000646033	0.000517749	0.000643116
491	0.00235714	0.00207303	0.00149946	0.000727102	0.00118493	0.000614719	0.00058442
492	0.00341641	0.002495	0.00164062	0.00146884	0.00099913	0.00112944	9.81884E-05
493	0.00432623	0.00197379	0.00287047	0.000774592	0.00158618	0.000682684	0.000592754
494	0.00329052	0.00138846	0.00292854	0.000525953	0.00114628	0.00125758	0.000183696
495	0.00312137	0.000291923	0.00242813	0.0010101	0.000932271	0.000804329	0.000856536
496	0.00409516	0.0006	0.00242281	0.000955172	0.00120251	0.000494372	0.00034058
497	0.00359395	0.000598718	0.00145813	0.000675522	0.00141836	0.000621212	0.000682609
498	0.00352938	0.00124885	0.00181985	0.00172964	0.00127681	0.0005	0.000575362
499	0.00323508	0.0014941	0.00163916	0.000919117	0.00100203	0.00030303	0.00055471
500	0.00208851	0.00206346	0.000929574	0.00135541	0.000674396	0.000525108	0.000254348
501	0.00376048	0.00163	0.00131823	0.00138419	0.000469372	0.00054632	0.000215942
502	0.00409929	0.00169782	0.0014607	0.00060006	0.000963092	0.000722078	0.00064672
503	0.00356774	0.000840641	0.00192911	0.00160175	0.000931498	0.00106797	0.000444161
504	0.00311835	0.000135128	0.00106769	0.00225408	0.000460386	0.000826422	0.000295039
505	0.00280141	0.000395769	0.00107659	0.00236455	0.000623382	0.000505628	0.000159058
506	0.00270444	0.000695128	0.000629055	0.00080974	0.000862668	0.000729004	0.00013442
507	0.0026004	0.00158885	0.000368283	0.0011752	0.000376232	0.000385714	0.000308333
508	0.0051627	0.00076141	0.00095862	0.000569208	0.000918551	0.000429004	0.000330072
509	0.0034379	1.47436E-05	0.000120922	0.000350151	0.000697198	0.000661472	0.000221739
510	0.00445806	0.000374103	0.000728772	0.000364973	0.000843865	0.00059697	0.000379865
511	0.00284355	0.00178141	0.00105152	0.000589837	0.00074599	0.000594372	0.000409783
512	0.00283246	0.00159026	0.00073472	0.000564126	0.000606667	0.000696104	0.000792391
513	0.00375444	0.00361897	0.00132456	0.000413975	0.000571401	0.000815152	0.000855072
514	0.00303589	0.00373949	0.000997304	0.000743315	0.00150734	0.000386147	0.000449638
515	0.00283468	0.00337744	0.00186071	0.00042922	0.00191634	0.000593939	0.000683696
516	0.00437097	0.00287795	0.000866809	0.000392257	0.00136184	0.000369264	0.000289493
517	0.00501593	0.00208244	0.00119717	0.000586025	0.00143845	0.000930736	0.000433333
518	0.00483306	0.00151167	0.00129804	0.00247024	0.00105865	0.000299567	0.000463043
519	0.00470726	0.0024741	0.00189984	0.00156794	0.0015344	0.000525108	0.000708021
520	0.00477903	0.000157564	0.00102164	0.00208778	0.00111961	0.000551148	0.000327174
521	0.00431653	0.000532564	0.000645231	0.00165372	0.00103101	4.45887E-05	0.00082029
522	0.00290847	0.00211808	0.000591076	0.000523835	0.00141005	0.000435065	0.000557971
523	0.00255444	0.000474231	0.000560492	0.000576951	0.000202899	0.000591342	0.000737681
524	0.00436573	0.00111936	0.000958611	5.78947E-05	0.000393333	0.000397835	0.000286594
525	0.000440927	0.000421795	5.57722E-06	0.000490079	0.000820966	0.000738095	0.000388418
526	0.00260625	0.000499104	0.000168848	0.00107913	0.00115778	0.000521645	4.45672E-05
527	0.00391371	0.000188462	0.00140523	0.00107792	0.00108164	0.000370601	9.27536E-05
528	0.00428911	3.07695E-05	0.00158464	0.000578645	0.000681449	7.48918E-05	0.000253261
529	0.00364032	0.00143529	0.00123101	0.000231821	0.000486221	0.000580765	0.000355797
530	0.00138427	0.0037909	0.000697349	0.000319903	0.00010599	0.000824242	0.00050471
531	0.000546068	0.00138205	0.000206909	1.12533E-05	0.000780808	0.000835139	0.000488768
532	0.000248619	0.00118	0.000172186	0.000842952	0.00137447	0.000874041	0.000989475
533	0.00000625	0.00311231	1.67598E-06	0.00094513	0.000837246	0.00165887	0.000501449
534	0.0038074	0.00201064	0.000020003	0.00318397	0.000963222	0.00239913	0.000386594
535	0.00642641	0.00151192	0.00165776	0.00056461	0.00264667	0.00092987	0.000267754
536	0.00250161	0.00180449	0.00166098	0.000944404	0.00250763	0.00133117	0.000514855
537	0.00234657	0.00137808	0.000642148	0.00196709	0.000859517	0.0007329	0.000477536
538	0.00481391	0.00112103	0.000618882	0.000476165	0.00109507	0.000860173	0.000933184
539	0.00517157	0.00070859	0.00183131	0.000951543	0.000505121	0.00100996	0.000598188
540	0.00284456	0.00307962	0.00149465	0.000951543	0.000728792	0.00146667	0.000290217
541	0.00456391	0.0013509	0.00127862	0.000193648	0.00066628	0.000915182	0.000197464
542	0.0031252	0.00162654	0.00253355	0.00040006	0.00165884	0.0013961	0.000488768
543	0.00283952	0.00148385	0.00150735	0.00116903	0.000608116	0.000652381	0.000411957
544	0.00248165	0.00163679	0.00177753	0.00139952	0.000579324	0.00108139	0.000493841
545	0.00506089	0.000654231	0.00167462	0.00133412	0.000819227	0.000833333	0.000118116
546	0.00327581	0.00117859	0.00344956	0.0010657	0.00111289	0.000643723	0.000289855
547	0.00359496	0.0009	0.00224736	0.00187787	0.000902609	0.000367532	0.000137319
548	0.00298952	0.00276462	0.0020129	0.00236231	0.000847536	0.00115931	0.000115217
549	0.00343363	0.00313231	0.00140716	0.000786388	0.000284541	0.000887013	0.000663043
550	0.00240685	0.00374603	0.00219929	0.000173019	0.000803129	0.0008329	0.00130476
551	0.00163891	0.0025939	0.00200654	0.000222505	0.000567633	0.000745455	0.000923259
552	0.00199577	0.00484115	0.0018483	0.000904743	0.000531691	0.00161818	0.000484098
553	0.0032371	0.00174397	0.00131243	0.00291766	0.00143612	0.000861039	0.000526449
554	0.00435645	0.00140026	0.00250658	0.00150259	0.00223411	0.000836797	0.000192029
555	0.00515403	0.00068	0.00353667	0.00110115	0.000669662	0.000833333	0.000380072
556	0.00350786	0.00158705	0.00405636	0.000809921	0.000738357	0.000507359	0.000152899
557	0.00601492	0.00377447	0.00220377	0.000520266	0.000748019	0.00129134	0.000214761
558	0.00344194	0.00224782	0.00309242	0.000623049	0.000378647	0.000661039	0.00075294
559	0.00331351	0.00120256	0.0019942	0.000569208	0.00100599	0.000663203	0.000242754
560	0.00385524	0.0022291	0.00212352	0.00058905	0.000601546	0.000504762	0.000609058
561	0.0031625	0.00261667	0.00282855	0.00124398	0.000436812	0.000968831	0.00021558
562	0.0036244	0.00204282	0.00302328	0.000655717	0.000581932	0.000365801	0.000669407
563	0.00233891	0.00148846	0.00410353	0.00104254	0.00165865	0.000442857	0.000435898
564	0.00128891	0.0023959	0.00258763	0.00036219	0.000997391	0.00117965	0.000647101
565	0.0023752	0.0029898	0.0019169	0.000535511	0.00121662	0.000845887	0.000438406
566	0.00261633	0.00444995	0.00286507	0.00154071	0.00180831	0.00184036	0.000306522
567	0.00248716	0.00199962	0.00307013	0.00114912	0.000976329	0.000997403	0.000334783
568	0.00353972	0.00219013	0.00217249	0.000529885	0.00310824	0.000619913	0.000468649
569	0.00433246	0.00168466	0.00178309	0.00314427	0.00162232	0.000881385	0.000191667
570	0.00642117	0.000822601	0.0032905	0.000583848	0.00100386	0.00147004	0.000265217
571	0.00582339	0.000192741	0.00391987	0.000759528	0.00209266	2.90071E-05	0.000151449
572	0.00334738	0.00101846	0.0047642	0.000754809	0.00164408	0.00120216	0.000361594
573	0.00283427	0.0016841	0.00123746	0.00236649	1.91319E-05	0.00174675	0.000469565
574	0.00549516	0.00243487	0.0014051	0.000467453	0.000453623	0.0028671	0.000480797
575	0.00421406	0.00330077	0.00202222	0.000616394	0.000553816	0.00240823	0.000618155
576	3.50806E-05	0.00426833	0.00264024	0.000181428	0.000642126	0.00213593	0.000494548
577	0.000696976	0.00442385	7.12173E-06	0.00205227	0.000793816	0.00137879	0.000617029
578	0.00132379	0.00213244	0.000628462	0.0012294	0.000750242	0.000722078	0.000141676
579	0.00281069	0.00225833	0.000689003	0.000596128	0.000686968	0.000478355	0.000217754
580	0.00267077	0.00174692	0.000927255	0.000629764	0.00117923	0.000593506	0.000266304
581	0.00384415	5.12821E-05	0.00135527	0.00194973	0.000537488	0.000593506	0.000480072
582	0.0058	8.29487E-05	0.00285877	0.00107665	0.000460676	0.000565801	0.000436957
583	0.00523468	0.00244321	0.00379865	0.000855535	0.00033971	0.000364502	0.000387319
584	0.00406835	0.00394244	0.00420442	0.000518149	0.000551208	0.00054329	0.000457971
585	0.00500181	0.00306551	0.00172545	0.000528252	0.000779517	0.000748485	0.000443841
586	0.00523669	0.00173256	0.00246215	0.000638657	0.000558068	0.000527273	0.000256884
587	0.00354698	0.000446923	0.001533	0.00131283	0.000543575	0.000749784	0.000368116
588	0.0044627	0.000339487	0.00156504	0.0010395	0.000266184	0.000658874	0.000948188
589	0.00566109	0.000805	0.00180162	0.000846824	0.000665507	0.000193074	0.00079529
590	0.00531458	0.000784103	0.00310117	0.000892922	0.000590735	0.000655844	0.000446014
591	0.00364556	0.00192205	0.00305549	0.000522081	0.00017913	0.000588312	0.000394203
592	0.00386835	0.00309013	0.00158264	0.000467816	0.000622319	0.000889177	0.000682609
593	0.00252117	0.000637949	0.00258756	0.00234029	0.000579903	0.000704762	0.000508333
594	0.00251351	0.000519872	0.00183022	0.00115142	0.000591594	0.000633766	0.000311232
595	0.00453306	0.00131962	0.00176679	0.000477858	0.000662029	0.000547186	0.0013971
596	0.00405	0.000608846	0.00224724	0.000431579	0.000574879	0.000191775	0.000624275
597	0.00579819	0.00266692	0.00347413	0.000754204	0.000465314	0.000586147	0.000518841
598	0.0050498	0.000522692	0.00344505	0.000465396	0.000258164	0.000841126	0.000498913
599	0.00404435	0.000748718	0.00232514	0.00101198	0.000508792	0.00064026	0.00065471
600	0.00388477	0.00154513	0.00119451	0.00142946	0.00155623	0.000738095	0.00108732
601	0.00236169	0.000819103	0.00167326	0.000848518	0.000808406	0.000531169	0.00133495
602	0.00342319	0.000954103	0.00153505	0.000794011	0.00105469	0.00100433	0.000651449
603	0.00744676	0.00110051	0.00132947	0.000663158	0.000920773	0.00100519	0.000301449
604	0.00345585	0.00150624	0.00250708	0.00118693	0.00161585	0.00185915	0.000475
605	0.00402964	0.00261631	0.00117732	0.000296975	0.000902319	0.000832085	0.00015
606	0.00554133	0.0020009	0.00115062	0.00121863	0.00144755	0.000461472	0.000280783
607	0.00390867	0.00110577	0.0011215	0.000604352	0.000884742	0.00081039	0.000754348
608	0.00311734	0.000321538	0.00114385	0.000725953	0.000585604	0.000658009	0.00048913
609	0.00520759	0.00216179	0.000720337	0.000596249	0.00104126	0.000450216	0.000377174
610	0.00384097	0.0017063	0.00333193	0.000653116	0.000686763	0.000927706	0.000408333
611	0.00351496	0.00179846	0.00156981	0.000725166	0.00049372	0.000620809	0.000650362
612	0.00265101	0.0021391	0.00275917	0.000917423	0.00149894	0.000709957	0.00018442
613	0.00206283	0.00137769	0.00106463	0.00114277	0.00136638	0.00058658	7.06522E-05
614	0.000819556	0.00295423	0.00100135	0.00155203	0.00127903	0.000755411	0.000546739
615	0.00174637	0.000674231	0.000309721	0.00088905	0.00113111	0.000702165	0.000371739
616	0.00194879	0.00136154	0.0003904	0.000765154	0.00106454	0.000207792	0.000698913
617	0.00229637	0.00137628	0.000471082	0.00168748	0.00126821	0.000324675	0.000356522
618	0.00234476	0.00233449	0.000769529	0.00013291	0.000157681	0.00045368	0.000147826
619	0.00174516	0.00267028	0.000591299	0.00112759	0.000517391	0.000354113	0.000182246
620	0.00277581	0.00177	0.000522611	0.0006098	0.000751981	0.00061342	0.000269565
621	0.000578024	0.00164128	0.00088752	0.000974168	0.000816135	0.000693074	0.000388043
622	0.00201835	0.00148102	0.000394379	0.00150067	0.00119778	0.000911688	0.000503261
623	0.0023756	0.000388189	0.000877638	0.00147229	0.00104696	0.000877056	0.000463768
624	0.00417581	0.000414103	0.000935944	0.0005951	0.00139122	0.000704762	0.000325725
625	0.00457278	0.00184218	0.00132519	0.00159468	0.0013144	0.000419913	0.000283333
626	0.00371613	0.00266192	0.00215352	0.00138627	0.0013399	0.000865801	0.00164674
627	0.0037573	0.00186679	0.00135306	0.000713491	0.00080715	0.000484848	0.000417754
628	0.00298488	0.00533782	0.000856159	0.00109812	0.00113517	0.00089697	0.000419928
629	0.00244529	0.00141974	0.00193862	0.00175021	0.00200667	0.000613853	0.000255797
630	0.00230827	0.00229859	0.00132313	0.00137447	0.00132396	0.000687879	0.000117754
631	0.00370516	0.00246526	0.0017044	0.00113636	0.00221488	0.000578355	0.000680044
632	0.00541028	0.000958974	0.00231815	0.00115124	0.00119246	0.000511688	0.000415217
633	0.00283407	0.000669615	0.00336168	0.000897399	0.00104454	0.000459307	0.000361232
634	0.00776129	0.000354744	0.00240731	0.000846038	0.000876329	0.000335931	0.000230564
635	0.00344375	3.69231E-05	0.00653367	0.000457411	0.00100831	0.000694805	0.000271954
636	0.0028627	0.00294641	0.00253001	0.00048657	0.000429372	0.000642424	0.000456727
637	0.00363569	0.00119526	0.00309768	0.000721295	0.0005943	0.000738095	0.00396616
638	0.00253407	0.000719507	0.00337077	0.000854144	0.000742609	0.000764502	0.000221377
639	0.00179127	0.000469744	0.0012438	0.00184035	0.000897391	0.00107892	0.000560595
640	0.0046771	0.000255897	0.000756176	0.000826255	0.00135488	0.00118095	0.00269861
641	0.0041881	0.00249038	0.00264237	0.00107132	0.000862519	9.78355E-05	0.000448913
642	0.00463569	0.00393513	0.00235764	0.00220684	0.00120925	0.00181016	0.000804348
643	0.00373911	0.00140949	0.0022154	9.23787E-05	7.60386E-05	0.00311742	0.000706522
644	0.00314234	0.00150474	0.00302567	0.00154374	0.00268688	0.00177749	0.00038442
645	0.0030748	0.000235385	0.00263946	0.000564973	0.00513275	0.000987879	0.000285529
646	0.000218145	0.000005	0.00287276	0.000529583	0.00238145	0.000507792	0.000834058
647	0.0042254	1.84615E-05	0.000262139	0.00151972	0.00163498	0.00119264	0.000183333
648	0.00789798	5.16667E-05	0.00117007	0.000630732	0.00172493	0.0007329	0.000914749
649	0.00556613	9.74359E-06	0.00227916	0.000389353	0.000940386	0.00110779	0.000416667
650	0.00431472	0.000185	0.00150899	0.000761041	0.00112147	0.00186277	0.000901087
651	0.00544718	0.000135	0.00089733	0.000938596	0.000963092	0.00145931	0.000344565
652	0.00316149	0.00110064	0.00105588	0.000181488	0.00133459	0.000980519	0.000392754
653	0.00463528	0.00129782	0.00114986	0.000498125	0.00171729	0.00122814	0.00126957
654	0.00558246	0.00141128	0.00124442	0.00033781	0.00101333	0.00133593	0.000647101
655	0.0062879	0.0033248	0.00153293	0.00032559	0.00246705	0.000549351	0.000164493
656	0.00575504	0.00286474	0.00245485	0.000401512	0.00139391	0.001829	0.000368116
657	0.00266774	0.00284192	0.00281998	0.000549909	0.00105005	0.00129221	0.000519203
658	0.00435222	0.00344974	0.00198227	0.000926437	0.000895594	0.000857576	0.000613406
659	0.00518004	0.00247731	0.00186268	0.000612886	0.00056715	0.000946753	0.000519203
660	0.00499577	0.00226897	0.00241581	0.000745312	0.000401159	0.000760606	0.000298551
661	0.00542628	0.000374103	0.00157715	0.000680883	0.00160667	0.000380087	0.000843116
662	0.00409798	0.000883974	0.00336311	0.00137544	0.00125536	0.000354545	0.000556522
663	0.00370867	0.000714103	0.00197432	0.000826074	0.00120541	0.000836797	0.000141304
664	0.00480343	0.00398705	0.00202223	0.000411252	0.00106918	0.00100433	0.000158711
665	0.00355746	0.001655	0.0025304	0.00065366	0.00126802	0.00130606	0.000318128
666	0.00430968	0.00244128	0.00266129	0.000656443	0.00111111	0.000811255	0.000604348
667	0.00489764	0.00265849	0.00274293	9.75802E-05	0.00159816	0.000970996	0.00079529
668	0.00502117	0.00351436	0.00225386	0.000491107	0.000594589	0.00196667	0.000619203
669	0.00376996	0.00260154	0.00235168	0.000445917	0.000928599	0.00217879	0.000310145
670	0.0060244	0.00212013	0.00176634	0.000966122	0.000910338	0.000930736	0.000285145
671	0.00441734	0.000355641	0.00472922	0.000553418	0.000822415	0.00125022	0.000483696
672	0.0038746	0.000165385	0.00306349	0.00108318	0.000483285	0.00179397	0.000398188
673	0.00488185	0.000683846	0.00248736	0.000909195	0.00059314	0.00186064	0.000198188
674	0.00438911	0.00138808	0.00233884	0.000649365	0.000749662	0.00157749	0.000396739
675	0.00254355	0.00148705	0.00209321	0.001102	0.00072657	0.00154632	0.000403261
676	0.00341351	0.00291833	0.00186526	0.00112958	0.000511111	0.00167532	0.000285507
677	0.00454657	0.00326308	0.00188718	0.00198076	0.000879517	0.00197186	0.00031558
678	0.00513212	0.000659615	0.00356083	0.00150448	0.000755942	0.00274459	0.000638406
679	0.00292379	0.00206718	0.00493073	0.00115015	0.00116145	0.0022316	0.000721377
680	0.00283871	0.00228436	0.00238503	0.000838838	0.00133101	0.00196104	0.000553623
681	0.00359012	0.00285346	0.00249475	0.00130974	0.00083256	0.00233247	0.000470652
682	0.00510282	0.00419718	0.00271843	0.00102619	0.00188338	0.00105411	0.000411232
683	0.00617681	0.00362641	0.00360029	0.00122008	0.00142386	0.000790909	0.000713043
684	0.00353206	0.00144282	0.00358104	0.000308046	0.00104029	0.00102944	0.00031558
685	0.00401653	0.00130026	0.00127318	0.00113575	0.000857488	0.0012303	0.00067029
686	0.00362157	0.00166064	0.00124296	0.00136074	0.000959034	0.00149048	0.000663406
687	0.00274819	0.00158551	0.00147571	0.00210599	0.000753237	0.00149004	0.000195652
688	0.00576593	0.0015709	0.00119118	0.00139359	0.00121121	0.00151385	0.00046413
689	0.00435484	0.000767308	0.00174703	0.00140436	0.000868116	0.000744589	0.000194203
690	0.00298407	0.00186795	0.00164696	0.00109238	0.0014714	0.000438095	0.000210854
691	0.00280625	0.000129359	0.00121942	0.00157508	0.00114155	0.000467965	0.000565472
692	0.00261976	0.00246026	0.00112627	0.000513551	0.000832657	0.000660173	0.000343116
693	0.00284173	0.00256115	0.000967402	0.00157586	0.000749469	0.000935931	0.00118623
694	0.00202319	0.00190513	0.00125393	0.00128869	0.00074715	0.000765368	0.0004
695	0.0018629	0.00151128	0.00100729	0.00120499	0.000636436	0.00052381	0.000143478
696	0.00217056	0.00164974	0.000724363	0.00237114	0.000857778	0.00115931	0.000425725
697	0.00335565	0.00245487	0.000724615	0.00077562	0.00055942	0.000782684	0.000517754
698	0.00117272	0.00185872	0.00103415	0.000615185	0.000421063	0.000724242	0.000314855
699	0.00240665	0.002105	0.00100801	0.000351361	0.000734589	0.00067619	0.000208333
700	0.0025627	0.00164885	0.00157363	0.000505082	0.00106589	0.000554545	0.000234058
701	0.00332339	0.000691154	0.00095212	0.000614096	0.000657681	0.000382251	0.000433333
702	0.00364294	0.00291808	0.000781633	0.00264356	0.000604155	0.000461472	0.000388406
703	0.00386109	0.00224654	0.000968419	0.00194531	0.000755556	0.000543723	0.000234058
704	0.00445302	0.00216756	0.00142713	0.00236945	0.000689275	0.00109524	0.000586594
705	0.00385565	0.00236923	0.00137094	0.000795765	0.000967851	0.000594805	6.19565E-05
706	0.00322762	0.00131769	0.00110182	0.00148536	0.00108899	0.00113506	0.000198188
707	0.0023123	0.000323205	0.00117282	0.000549675	0.000580966	0.000964502	0.000577536
708	0.0037004	0.00218128	0.00111276	0.000310042	0.0011637	0.000149789	0.00042971
709	0.00283266	0.00471089	0.00124854	0.00045118	0.000687104	0.000480798	0.000305435
710	0.00291694	0.00190454	0.00187275	0.000355959	0.000262644	0.00124719	0.000382609
711	0.00361879	0.00249136	0.00362825	0.000547876	0.000930552	0.00219264	0.000478261
712	0.00282702	0.00176184	0.00492014	0.0015784	0.00168551	0.00173636	0.000992229
713	0.00063004	0.00317505	0.00443411	0.000699879	0.00113855	0.00119913	0.000438043
714	0.00305732	0.00260697	0.000357352	0.00188742	0.00092599	0.00115325	0.00027828
715	0.00505605	0.00262937	0.00135785	0.000522989	0.000770531	0.00120649	0.000347464
716	0.00452934	0.00302141	0.00247219	0.000591954	0.00112928	0.00109307	0.000559783
717	0.00305927	0.00214423	0.00148188	0.000708106	0.00146116	0.000989211	0.000385145
718	0.00295484	0.0022541	0.00158509	0.000593285	0.00128879	0.000564935	0.000486594
719	0.00311763	0.000773077	0.00132715	0.000698906	0.00123671	0.000532468	0.000184783
720	0.00191069	0.00157551	0.00149372	0.000862553	0.000917874	0.000675815	0.000423913
721	0.00304375	0.00164462	0.000714236	0.00214259	0.00141024	0.000935065	0.00019529
722	0.00259767	0.00132808	0.000759913	0.000571809	0.00105902	0.000544589	0.000309058
723	0.00346935	0.00387695	0.00126736	0.000475983	0.00133082	0.000335931	0.000547464
724	0.00535766	0.00388962	0.00171642	0.000146884	0.000830628	0.000951948	0.000286594
725	0.00205847	0.000476538	0.00379266	0.0004634	0.000932367	0.000711688	0.000832971
726	0.00277964	0.00131756	0.00182948	0.000477919	0.00086715	0.000842857	0.000419928
727	0.00198891	0.00201487	0.00191405	0.00234459	0.000795459	0.000635931	0.000508333
728	0.00180605	0.00230808	0.00147043	0.000551482	0.000667343	0.000952381	0.000315217
729	0.00440617	0.00390897	0.00190317	0.0007634	0.000881643	0.000306061	0.000511957
730	0.0051377	0.00224218	0.00298668	0.000457713	0.000924155	0.000942857	0.000649638
731	0.00287641	0.0012941	0.0018271	8.99577E-05	0.000631884	0.00122859	0.000833333
732	0.00307883	0.00238731	0.00171964	0.00020242	0.00132058	0.0012671	0.00066087
733	0.0046	0.00170013	0.00213439	0.000464489	0.00140309	0.00108528	0.000954687
734	0.00304032	0.00219218	0.00471318	0.000328978	0.00100377	0.000605628	0.00115504
735	0.00430746	0.00135282	0.00270128	0.00111059	0.0011343	0.000594805	0.000489224
736	0.00329859	0.00217769	0.00310887	0.000901519	0.00100444	0.000882251	0.000307246
737	0.00274274	0.00297141	0.00291206	0.00122154	0.000834976	0.000851082	0.000296377
738	0.00274315	0.00286282	0.00223041	0.00142172	0.00102493	0.000694372	0.000298188
739	0.00319194	0.00236603	0.00131783	0.000636842	0.00108473	0.00069697	0.00104783
740	0.00366411	0.00385115	0.00120616	0.000416394	0.000520773	0.00041342	0.000214493
741	0.0038377	0.00305872	0.00179971	0.000386207	0.000536812	0.000434632	0.000223188
742	0.00593471	0.00453987	0.000885137	0.000261585	0.00123643	0.000461905	0.00147065
743	0.00308145	0.00308192	0.00212624	0.000240895	0.000574396	0.000500433	0.00126595
744	0.00357581	0.00250128	0.00191706	0.0010856	0.00126734	0.000574459	0.00125551
745	0.00375464	0.00166731	0.00209332	0.000284211	0.00157932	0.000858442	0.000478668
746	0.00409133	0.00191474	0.00230374	0.000982335	0.00156087	0.00132121	0.000371739
747	0.00559153	0.00119359	0.00279528	0.000462795	0.00118957	0.000642424	0.000232246
748	0.00648911	0.000867179	0.00198998	0.000753116	0.00119816	0.000647619	0.000492391
749	0.00468367	0.00145705	0.0032228	0.000597217	0.000441159	0.000645022	0.000371739
750	0.00540645	0.00022859	0.00183635	0.00120484	0.000358068	0.00108312	3.91304E-05
751	0.00459435	0.00118346	0.00193322	0.00117096	0.00104135	0.00124286	2.89855E-05
752	0.0053619	0.000537826	0.00171879	0.000555112	0.000798647	0.00238009	0.000308696
753	0.00388488	0.000501538	0.00114899	0.000850938	0.00108242	0.000555881	0.000155435
754	0.00340605	0.00136359	0.00160172	0.00106122	0.00213111	9.22078E-05	0.000128623
755	0.00369637	0.00112859	0.00108365	0.00037314	0.00046029	0.000208225	0.000190942
756	0.0041121	0.000340256	0.00162407	1.27658E-05	0.000207053	0.000748052	0.000118841
757	0.00456008	0.000317308	0.00084071	0.000646038	0.00213729	0.00108615	0.000219217
758	0.00106976	0.000148462	0.00157259	0.00033908	0.00151005	0.00169827	0.000442391
759	0.000347984	0.000397051	0.00031119	0.000384694	0.000762512	0.00263636	6.66667E-05
760	0.00361169	0.000684744	0.000175596	0.000350696	0.000609855	0.00195022	0.000222464
761	0.00303226	0.000281026	0.0023425	0.000526013	0.000822222	0.00200996	6.92029E-05
762	0.00229355	0.00257026	0.0014811	0.000316273	0.000887343	0.00177403	0.000015942
763	0.00220524	0.00173897	0.00170972	0.000292136	0.00148502	0.00101472	0.00138623
764	0.00230464	0.000256154	0.00152101	0.00066824	0.000776135	0.00154113	0.000216667
765	0.00239435	0.00179769	0.00152378	0.000680399	0.00142966	0.000778355	0.000348188
766	0.00252016	0.000689231	0.00157079	0.000491349	0.00103179	0.000373593	0.000281522
767	0.00123931	0.000837436	0.0024093	0.000023533	0.000393913	0.00125022	0.000237319
768	0.00317117	0.00105179	0.00152567	0.000689413	0.000476812	0.000579221	4.78261E-05
769	0.0022	0.00237051	0.00404861	0.000158742	0.00183354	0.000819913	0.000263406
770	0.00114437	0.00158769	0.00264114	0.000473926	0.000402126	0.000780519	0.000720652
771	0.00390202	0.000656923	0.00142915	0.00050859	0.000739807	0.000300866	0.000356159
772	0.00344173	0.00216718	0.00247652	0.000645251	0.000705314	0.000970563	0.000276812
773	0.00181129	0.000691923	0.00125031	0.000176951	0.000288022	0.000811688	0.00038913
774	0.00186734	0.000335513	0.000578253	0.000931881	0.0011542	0.000580087	0.000207609
775	0.00190524	0.0013959	0.000699089	0.00158917	0.00110966	0.000695238	0.000213406
776	0.00084496	0.00142397	0.000564091	0.000385965	0.00146545	0.00103593	0.000274638
777	0.0012877	0.000337436	0.000391049	0.000609558	0.000763961	0.000688312	0.00013913
778	0.00285706	0.00169748	0.000573084	0.000623775	0.00117208	0.000714286	0.000146014
779	0.00321899	0.00113462	0.00153401	0.000677132	0.00114618	0.000724242	0.000319928
780	0.00291452	0.00199	0.00117775	0.00114459	0.00106783	0.000633333	0.000193841
781	0.0026379	0.000531795	0.00101568	0.00157243	0.000952367	0.000648052	0.000127536
782	0.00405625	5.11538E-05	0.00148894	0.00163835	0.000665121	0.00120606	0.00071087
783	0.00306109	0.000593846	0.00255801	0.000353479	0.000597005	0.000867965	0.000838043
784	0.00247765	0.00151974	0.000810752	0.000549062	0.00078686	0.000994805	0.000460145
785	0.00342077	0.00159744	0.000255752	0.000865457	0.000829565	0.00116537	0.000363406
786	0.00375786	0.00113244	0.000720093	0.000810224	0.000541739	0.00126147	0.000489493
787	0.00281492	0.000176667	0.000433592	0.00054876	0.00166483	0.0006	0.000546739
788	0.00295786	9.39744E-05	0.000484743	0.00172668	0.00148222	0.000719048	0.000375
789	0.00427036	0.000684872	0.000367202	0.00168436	0.000366957	0.00105671	0.000412681
790	0.0037127	0.000206795	0.000784644	0.00142069	0.00119874	0.000710823	0.000575362
791	0.00395887	0.000321026	0.000447945	0.000716334	0.00117952	0.00121169	0.000355072
792	0.00379637	0.000302821	0.000600739	0.000463581	0.000897971	0.000695238	0.000427563
793	0.00306008	0.00122705	0.000752486	0.000652087	0.00076715	0.00103333	0.000667391
794	0.00582762	0.000877436	0.000945324	0.000383182	0.0010057	0.000842857	0.000130797
795	0.00343548	0.000987821	0.0015171	0.000277556	0.00107459	0.000556277	0.000223188
796	0.00419577	0.000915385	0.00109612	0.000270236	0.000730242	0.00107619	0.00024529
797	0.00313609	0.00135308	0.00208478	0.000183182	0.000498647	0.00136797	0.000182624
798	0.00341593	0.00130769	0.00125507	0.000424985	0.000757391	0.00202035	0.000275362
799	0.00381774	0.000035	0.00102434	0.000117846	0.000709952	0.00111688	0.000220652
800	0.00173065	0.000261154	0.000561708	0.000169812	0.000691787	0.00130173	0.000184058
801	0.00254073	1.92308E-05	0.000935505	0.000307683	0.001243	0.00189048	0.000194203
802	0.00278569	0.000358974	0.00143463	0.00039026	0.000696232	0.0015355	0.000503261
803	0.00355343	0.000075641	0.00104412	0.00104041	0.00148164	0.000558009	0.000274275
804	0.00520343	3.11538E-05	0.00132173	0.000616152	0.000998463	0.0011974	0.000128986
805	0.00246149	0.000143077	0.00192507	0.000355356	0.000925121	0.00151385	0.000384058
806	0.00357863	0.00001	0.000347062	0.000635753	0.001057	0.00274156	6.84974E-05
807	0.0029996	9.47436E-05	0.00127567	0.00119201	0.00116705	0.00102684	0.000397314
808	0.00165706	5.26923E-05	0.0014571	0.00054761	0.00214841	0.000857576	0.00273335
809	0.00209415	6.55128E-05	0.00055131	0.000645735	0.000929179	0.000761039	0.000465204
810	0.0019877	0.000334359	0.00138183	0.000941258	0.00101275	0.000580519	8.69647E-05
811	0.0029498	0.000471671	0.00204394	0.000729159	0.000486667	0.000822078	0.000989855
812	0.0025	0.00175551	0.00247541	0.000420085	0.0004457	0.000645551	0.000221739
813	0.00300988	0.00314179	0.00157421	0.000562492	0.000591222	0.00017316	0.000294203
814	0.00175141	0.000149872	0.00162374	0.000622626	0.000586706	0.0015658	0.000927536
815	0.00172278	0.000559384	0.00113578	0.000161706	0.000120872	0.00102165	0.000409058
816	0.00278471	0.00087859	0.000810118	0.00160284	0.00139855	0.00054329	0.000768116
817	0.00063597	0.00240551	0.00146528	0.000581065	0.000792947	0.000905195	0.000707246
818	0.000813306	0.00300603	0.00039415	0.00153962	0.000834879	0.000806494	0.000912681
819	0.00243286	0.000913333	0.000145051	0.00170097	0.000666087	0.000995671	0.000908879
820	0.00293931	0.00273098	0.000617993	0.000466001	0.000577005	0.00132294	0.000386363
821	0.00381109	0.00202782	0.00126212	0.000477919	0.00093401	0.00129307	0.000483696
822	0.0032506	0.00112731	0.00128775	0.00110962	0.00125246	0.00114069	0.000355072
823	0.00233931	0.00149013	0.00117844	0.000614459	0.00111005	0.000391775	0.000524638
824	0.00310544	0.0017859	0.00153286	0.000810768	0.000906763	0.000945887	0.000382971
825	0.00251391	0.00151769	0.00142248	0.000207381	0.000491981	0.000771429	0.000343478
826	0.00358109	0.000812821	0.00122175	0.000945312	0.000909469	0.000730736	0.000225424
827	0.00311492	0.000241026	0.00174366	0.000663884	0.000932947	0.000482251	0.000280435
828	0.00156377	0.000640385	0.00187566	0.000689958	0.000745217	0.000864502	0.000155072
829	0.00249617	0.000326026	0.000997936	0.000560012	0.000766763	0.000996104	0.000182246
830	0.00245141	0.000202821	0.00164581	0.0013634	0.000985507	0.000862771	0.000563768
831	0.00276512	0.000255	0.00184246	0.00124017	0.000995556	0.000324242	0.000506884
832	0.00193831	0.000583077	0.00141408	0.000411192	0.000849469	0.000604762	0.00071558
833	0.00232399	0.00109372	0.000966509	0.000569328	0.000314106	0.000822078	0.000486232
834	0.0025956	0.000963333	0.000966772	0.000282577	0.000465797	0.000859307	0.000718116
835	0.00176331	0.000707692	0.000844256	0.00068778	0.000505894	0.000603896	0.000754348
836	0.00110101	0.000996282	0.000702097	0.000722928	0.000822899	0.000550649	0.00121304
837	0.00158327	0.00203851	0.000680714	0.0012072	0.000823961	0.000260173	0.000392754
838	0.00270222	0.00043359	0.00074923	0.000943436	0.000717005	0.000394805	0.000895493
839	0.00215484	0.000308974	0.00138884	0.000840956	0.000784251	0.000353247	0.000440942
840	0.00290323	0.00124051	0.00123087	0.00109631	0.000634783	0.00160476	0.000947464
841	0.00301552	0.00076641	0.00172594	0.000838536	0.000809855	0.000539394	0.00069529
842	0.00307399	0.00143731	0.00128142	0.000701694	0.000778454	0.000879654	0.000481159
843	0.00274234	0.00115744	0.00158095	0.00167774	0.000849372	0.00119913	0.00123613
844	0.00199597	0.00143205	0.00188838	0.00133926	0.00150667	0.00179091	0.000440852
845	0.00325948	0.00215256	0.00170595	0.0016516	0.00116918	0.000849351	0.000562243
846	0.00248024	0.00197282	0.00217267	0.00184428	0.00112271	0.0011013	0.00038587
847	0.00262218	0.000221923	0.0018366	0.00150986	0.00072715	0.000724242	0.000222101
848	0.00360685	0.0013241	0.00180114	0.000218451	0.00103208	0.000409957	0.000457246
849	0.00208609	0.00167667	0.0029806	0.000590926	0.00073401	0.000785714	0.000798188
850	0.00258004	0.000936923	0.00157154	0.000482335	0.00050657	0.000338528	0.000508333
851	0.00272581	0.000970513	0.00222097	0.000868966	0.00112773	0.000618615	0.000383696
852	0.00269335	0.00269679	0.00201063	0.000793406	0.000816232	0.000390909	0.000141667
853	0.00194173	0.00263923	0.00197892	0.00132874	0.000978744	0.000692208	0.000302536
854	0.00234778	0.000659487	0.000766778	0.00118288	0.00154792	0.000677056	0.000197826
855	0.00118286	0.00157705	0.00103577	0.00152674	0.00147768	0.000714719	0.000194565
856	0.00231331	0.000115256	0.000591611	0.00136649	0.00104715	0.000916883	0.000292754
857	0.00302016	0.000324615	0.00122782	0.00199401	0.00108773	0.00087316	0.000298913
858	0.00305242	0.000970256	0.00199187	0.00247532	0.00173884	0.00091039	0.000274275
859	0.00226028	0.0017991	0.00159942	0.00218887	0.00169304	0.000680087	0.000207246
860	0.00250547	0.00194744	0.00131135	0.00112632	0.00162531	0.000879221	0.000264863
861	0.00344496	0.000803333	0.000817005	0.00135886	0.00134213	0.000332468	0.000199888
862	0.00452782	0.000572607	0.00188062	0.000558685	0.00148155	0.000631169	0.000252899
863	0.0027004	0.000476026	0.00112543	0.000721174	0.000931884	0.000533766	0.000259058
864	0.00250464	0.00173885	0.000831521	0.000211615	0.000900676	0.00037619	0.000555797
865	0.00213105	0.000841538	0.0013553	0.000625769	0.000976039	0.000693506	0.000157246
866	0.00260746	0.000577179	0.000996492	0.000693224	0.00123266	0.000584416	0.000379348
867	0.00180907	0.000869744	0.000644547	0.000342952	0.00077401	0.000684416	0.000327899
868	0.00205121	0.00124603	0.000726085	0.00045245	0.00145208	0.000496537	0.000178261
869	0.00201552	0.000732692	0.00108212	0.00106751	0.00112676	0.000482251	0.000550362
870	0.00232319	0.00152214	0.000918525	0.000824622	0.000493816	0.000474459	0.000469928
871	0.00141371	0.000929086	0.00110108	0.000168724	0.000757391	0.000593939	0.000617532
872	0.0024881	0.00200795	0.00174706	0.00100448	0.000665314	0.000612987	0.00101143
873	0.00254758	0.00263	0.00175133	0.00118627	0.000480483	0.000754545	0.000257246
874	0.00287621	0.00115821	0.00178166	0.000250653	0.000667945	0.000535498	0.00023913
875	0.00249153	0.000921923	0.00157996	0.000724017	0.000875288	0.0011329	0.000724275
876	0.00209184	0.00166462	0.00154304	0.00134259	0.000714783	0.000561472	0.000374638
877	0.00227079	0.00134962	0.00185197	0.000909377	0.00116058	0.000949784	0.000464855
878	0.0018325	0.00105282	0.00124859	0.000938717	0.000680483	0.00078355	0.000426087
879	0.00309194	0.00199154	0.00094762	0.000418451	0.000979034	0.000964069	0.00034422
880	0.00321331	0.00346141	0.00171616	0.000836661	0.000808599	0.000506061	0.000372476
881	0.0026998	0.00205526	0.00135265	0.00091343	0.000925797	0.000873593	0.000335507
882	0.00209879	0.00487513	0.00162733	0.000999335	0.000928019	0.0012671	0.000357246
883	0.00247379	0.00365821	0.00104954	0.000595523	0.00133285	0.000929004	0.000233333
884	0.0019244	0.00114321	0.0012633	0.00096219	0.00173324	0.000655844	0.00010942
885	0.0032877	0.000715769	0.00101937	0.000772232	0.00150019	0.000681385	0.000483696
886	0.0043748	0.00139244	0.000853163	0.000526013	0.000849855	0.000802165	0.000441312
887	0.00438891	0.00326372	0.000907438	0.000691531	0.00106126	0.000426407	0.000569203
888	0.00732016	0.0049309	0.00119778	0.000951724	0.00130377	0.00131082	0.000360507
889	0.00568891	0.00474154	0.00194177	0.000306292	0.00127238	0.000435065	0.000699275
890	0.00264698	0.00152256	0.00180636	0.000506171	0.00102068	0.000722078	0.000553261
891	0.00344859	0.00268795	0.000958268	0.000790744	0.00115188	0.000561039	0.000356159
892	0.0038498	0.00451308	0.00169081	0.000199456	0.00109488	0.000580519	0.00208297
893	0.00416371	0.00275718	0.00103378	0.000505808	0.000592464	0.000794372	0.000435507
894	0.00585363	0.00114692	0.000933532	0.00149849	0.00102609	0.000754978	5.61594E-05
895	0.00521835	0.000745385	0.00100337	0.000280218	0.00101778	0.000709091	0.000392391
896	0.00245524	0.00376756	0.00112785	0.000809982	0.00114348	0.000507359	0.000168478
897	0.00309496	0.00299487	0.00151486	0.0013242	0.0011256	0.0010355	0.00113406
898	0.00481431	0.001305	0.00150217	0.00152797	0.000972754	0.00081645	0.00153222
899	0.00380625	0.00289936	0.00174344	0.00055245	0.00186097	0.00132857	0.00129855
900	0.00452621	0.00139936	0.00182063	0.00171089	0.00101797	0.00145851	0.00133949
901	0.00374738	0.00225705	0.0011812	0.000998125	0.00143246	0.000541558	0.000276449
902	0.00437198	0.00214513	0.00140214	0.0012778	0.00179998	0.000670996	0.000243124
903	0.00494496	0.00113449	0.00144418	0.000390381	0.000774589	0.000671429	0.000214521
904	0.00352137	0.00027859	0.00154975	0.000492257	0.000520193	0.000998096	0.000423913
905	0.00411969	0.000358237	0.00151862	0.000497217	0.00141362	0.000387886	0.000420652
906	0.00266754	0.00106077	0.00296591	0.000494374	0.00159498	0.000823917	0.000376812
907	0.00281048	0.00212256	0.00231173	0.000141924	4.15463E-06	0.000764935	0.000380797
908	0.0025256	0.00115962	0.00213465	0.000489595	0.000394976	0.000979221	0.000138406
909	0.00290323	0.000498077	0.00310292	0.000537266	0.000670058	0.0011987	0.00047029
910	2.25806E-05	0.000608462	0.00297769	0.000574471	0.00156193	0.000979654	0.000271014
911	0.000393347	0.000535897	1.1048E-06	0.000392438	0.000754976	0.000688312	0.000139493
912	0.00380887	0.000539231	0.000221744	0.000621355	0.000457585	0.000594372	0.000362319
913	0.0066369	0.000369744	0.00106474	0.000720448	0.00083285	0.00071645	0.000428623
914	0.00501431	0.000555524	0.00279009	0.000355656	0.000591498	0.000682684	0.000217754
915	0.00465786	0.00043141	0.00234733	0.000729462	0.00078657	0.0015598	0.000498551
916	0.00462399	0.00222962	0.00196466	0.000401028	0.000869275	0.00169654	0.000267754
917	0.00540948	0.00325698	0.0028515	0.000155596	0.000370918	0.000761039	0.000338768
918	0.00337944	0.000569722	0.00376924	0.00171301	0.00088	0.000613853	0.000422826
919	0.00405302	0.00172269	0.002105	0.000933273	0.000725797	0.00205844	0.000227536
920	0.00203669	0.000797573	0.00211136	0.000965603	0.000801546	0.000730303	0.000431522
921	0.00356637	0.00116974	0.000596355	0.000885723	0.000729952	0.000727273	0.000631522
922	0.00450242	0.00506705	0.00143986	0.00101918	0.00125198	0.000798268	0.000382246
923	0.00646593	0.00271269	0.00107508	0.000442589	0.000842705	0.000798268	0.000252899
924	0.00352359	0.00333965	0.00236048	0.0004585	0.0010313	0.000886147	0.000403623
925	0.0054377	0.00296064	0.0014344	0.000501028	0.000665024	0.000441126	0.000321117
926	0.00598185	0.000430385	0.00164801	0.00068288	0.00136812	0.000593074	0.00056087
927	0.00525181	0.000682456	0.00125644	0.00120048	0.00115768	0.000693506	0.000551087
928	0.00415121	8.58974E-05	0.00234174	0.000587719	0.0015372	0.000480952	0.000947464
929	0.00492984	0.000447798	0.000450071	0.00213902	0.00125894	0.00115195	0.000525362
930	0.00349052	0.000482699	0.00127731	0.00090726	0.000613913	0.00131472	0.000214855
931	0.00442036	0.000666978	0.00095137	0.000613128	0.000955266	0.00150779	0.000202899
932	0.00416774	0.000367047	0.000772654	0.00109704	0.000622222	0.000562771	0.000285145
933	0.00329718	0.000696701	0.000706004	0.00101585	0.00141314	0.000818615	0.000263406
934	0.00274335	0.00105192	0.00116796	0.000975681	0.000889565	0.000730303	0.000257246
935	0.0025002	0.00356949	0.000719002	0.0016904	0.00114261	0.00232035	0.000494203
936	0.0036498	0.0014459	0.000791611	0.00078409	0.00109478	0.000889177	0.000528623
937	0.00293145	0.000323077	0.000835538	0.00270472	0.0010401	0.000632468	0.000348913
938	0.00363044	0.000474231	0.000823051	0.000722081	0.00165401	0.000904762	0.00032029
939	0.00322238	0.000627821	0.00148095	0.00101077	0.00132155	0.00102381	0.000433333
940	0.00297581	0.000375256	0.00152022	0.00126116	0.00105111	0.00116753	0.000308333
941	0.00428367	0.000406538	0.00134906	0.00106025	0.000957874	0.000752814	0.000351812
942	0.00455121	0.00218128	0.00113481	0.000761706	0.000947053	0.000607359	0.000351812
943	0.00286915	0.00124782	0.000983026	0.000385541	0.000936812	0.000515152	0.000217391
944	0.00397742	0.00368767	0.000969929	0.000793769	0.00103159	0.00132121	0.000553261
945	0.00430282	0.00174974	0.000678783	0.000273745	0.00095256	0.00140736	0.000515217
946	0.00497681	0.00192808	0.00182169	0.000648094	0.000837585	0.000905628	0.000311594
947	0.00403226	0.00180436	0.00203616	0.00102438	0.000919807	0.0015368	0.000458696
948	0.00288992	0.00109782	0.00139704	0.00117592	0.00094029	0.00113853	0.000418841
949	0.00386593	0.00242949	0.000548575	0.00287502	0.00110164	0.000888312	0.00055471
950	0.00522177	0.00196397	0.00117922	0.00063908	0.00150986	0.000612121	0.000532246
951	0.00711391	0.00389821	0.00204575	0.00120986	0.00101237	0.000674892	0.00046413
952	0.00509375	0.00342295	0.00442535	0.00155802	0.000767923	0.000816017	0.00023442
953	0.00552036	0.00255359	0.00307325	0.000671083	0.000522126	0.000684848	0.000135507
954	0.00276774	0.00167538	0.00190909	0.00128348	0.000492754	0.000773593	0.000237319
955	0.00338395	0.000885385	0.00136949	0.00168687	0.00063913	0.000824675	0.000344203
956	0.00262581	0.00109346	0.00155751	0.00110992	0.000974203	0.000351515	0.000633696
957	0.00318165	0.00226141	0.00122509	0.000860315	0.00091285	0.000341126	0.000252899
958	0.00416915	0.00153103	0.00134618	0.000383969	0.000895266	0.000532035	0.000311594
959	0.00357883	0.000588462	0.00275023	0.000242468	0.000508309	0.000493074	0.0012442
960	0.00251976	0.00072052	0.00252327	0.000584271	0.000440676	0.000519048	0.000656522
961	0.00298528	0.000976538	0.00166474	0.0013792	0.00045314	0.000393097	0.000534058
962	0.0024496	0.00181936	0.00168697	0.000223593	0.000783768	0.00168658	0.00113116
963	0.00202762	0.00301526	0.00159817	0.000211071	0.000489082	0.00110346	0.000347464
964	0.00344173	0.00187715	0.00156955	0.00184622	0.000536063	0.00141039	0.000285507
965	0.00348024	0.00118577	0.00162093	0.00221016	0.00197084	0.00171039	0.000480435
966	0.00357702	0.00153846	0.00188696	0.000580895	0.000944444	0.000925108	0.000388043
967	0.00239741	0.000705769	0.00247434	0.000974229	0.00160039	0.000339827	0.000415942
968	0.00386875	0.00112679	0.00149873	0.000307562	0.00197874	0.000411688	0.000246377
969	0.00484617	0.00233962	0.00228006	0.000535935	0.00103903	0.000419048	0.000317754
970	0.00424945	0.00127372	0.00401946	0.0003683	0.000625024	0.000507359	0.000257971
971	0.00454663	0.000347692	0.0024395	0.000679371	0.000544155	0.000609957	0.000265217
972	0.00289778	0.000303974	0.00254583	0.000599698	0.000635362	0.000329437	0.00026413
973	0.00289375	0.00109295	0.000509605	0.00174692	0.000784444	0.000596104	0.000418841
974	0.00243448	0.00310269	0.000719577	0.00181543	0.000557488	0.000569264	0.000526449
975	0.0024631	0.000731795	0.000901181	0.000656322	0.00186744	0.000624242	0.000341304
976	0.00380876	0.000766554	0.00106743	0.000825832	0.00124019	0.00107532	0.00129051
977	0.00294302	0.00191128	0.000893933	0.000346279	0.000721353	0.00114762	0.0011907
978	0.00310887	0.000405681	0.00181442	0.000310829	0.000803478	0.000587446	0.000790373
979	0.00246613	0.000593333	0.00193471	0.00185935	0.000926184	0.000518615	0.000190594
980	0.00324778	0.00113776	0.00220646	0.00280067	0.000850242	0.00188961	0.00030873
981	0.00333335	0.00115347	0.00371448	9.80036E-05	0.0014	0.00177013	0.000101087
982	0.00357782	0.000124487	0.00157788	0.00109913	0.000709179	0.000765055	0.000980088
983	0.00411149	0.000186069	0.00131664	0.00204752	0.00334367	0.000309957	5.61594E-05
984	0.00535786	0.000581895	0.00106005	0.00068525	0.00259345	0.000975244	0.000455072
985	0.00168407	0.000473974	0.001136	0.000368603	0.0005795	0.00133855	0.000407246
986	0.0073752	0.00210008	0.000915822	0.00103529	0.000152786	0.000195238	0.000337319
987	0.00434663	0.000717152	0.00287053	0.000188324	0.00103728	0.00045368	0.00103152
988	0.0010595	0.00165756	0.00187887	0.00023281	0.00151563	0.000640693	0.000458696
989	2.41935E-05	0.00205538	0.000840239	0.000680036	0.000300966	0.00107013	0.000619928
990	0.000262109	0.00189436	0.000093512	0.000475378	0.00187981	0.00118182	0.000480797
991	0.00169805	0.000572436	0.000230159	0.0026118	0.00102145	0.00104805	0.000293502
992	0.000995937	8.80778E-05	0.000834185	0.000432071	0.00174821	0.000951082	0.00282456
993	0.000976408	0.001585	0.000343205	0.00186644	0.000999034	0.000472294	0.000478623
994	0.00550625	0.00192256	0.000886631	0.00343067	0.00145483	0.000504762	0.000816667
995	0.0038252	0.000167949	0.00228438	0.00234396	0.00149787	0.00105108	0.00163166
996	0.00411254	3.42308E-05	0.00212242	0.000143073	0.000885128	0.000494372	0.00190904
997	0.00296875	0.00025	0.00239459	0.00305983	0.000901643	0.000791775	0.000570652
998	0.0047375	0.000197308	0.00243396	0.000648578	0.00209266	0.00104805	0.000296377
999	0.00233387	0.000185897	0.00448642	0.00108857	0.00112995	0.0011303	0.000292029
1000	0.00220587	0.00096141	0.00242969	0.00107423	0.00141913	0.000677489	0.000242754
1001	0.00142419	0.00190705	0.00207489	0.00161452	0.0016115	0.000737229	0.000233333
1002	0.00193306	0.00252333	0.00100658	0.000590805	0.00253208	0.00110216	0.000477899
1003	0.00322661	0.00439711	0.00178805	0.000340956	0.00128464	0.000888312	0.000571377
1004	0.00347298	0.00241449	0.000847017	0.000362311	0.00112029	0.000595671	0.000131884
1005	0.00539415	0.00168859	0.000755058	0.000911192	0.00106348	0.000686147	0.000231159
1006	0.00410665	0.000919744	0.00115857	0.000785129	0.000567923	0.00124892	0.000244203
1007	0.00442823	0.00186641	0.000713566	0.00103188	0.000884742	0.000668398	0.000489405
1008	0.00358589	0.00119269	0.000777439	0.000451059	0.000765121	0.000424675	0.000561232
1009	0.00463407	0.00309103	0.000824137	0.000810647	0.00104029	0.000400866	0.000222101
1010	0.00393105	0.0024791	0.00331466	0.00039637	0.00127092	0.000708658	0.000500725
1011	0.00384476	0.00553436	0.00253614	0.00147308	0.00100551	0.000573593	0.000649275
1012	0.00335282	0.00220718	0.00293581	0.0014026	0.000998164	0.000622944	0.000591667
1013	0.0040998	0.00127269	0.00262276	0.00386878	0.00060715	0.000793074	0.000622826
1014	0.00354435	0.00131013	0.00279782	0.00275608	0.00212841	0.000618182	0.000598551
1015	0.0038871	0.000733462	0.00211304	0.000907199	0.00153009	0.000624242	0.000328986
1016	0.00576434	0.000537976	0.00122539	0.000924259	0.00089913	0.000987481	0.000153261
1017	0.00585181	0.000572692	0.000983678	0.00249921	0.000397681	0.00149827	0.00017971
1018	0.00787823	0.000335641	0.00195583	0.00174503	0.000376135	0.0014974	0.000297826
1019	0.0062193	0.000830659	0.00295165	0.000594676	0.000762229	0.000969697	0.000242754
1020	0.00394173	0.00135513	0.00496103	0.000679189	0.00141874	0.000755844	0.000211594
1021	0.00439919	0.00256141	0.00150811	0.00142704	0.000538261	0.000599567	0.00018442
1022	0.00356492	0.00156321	0.00116687	0.00140391	0.000525507	0.00029697	0.000525
1023	0.0051744	0.000536923	0.00157295	0.00115789	0.00133343	0.00139524	0.000865942
1024	0.00321193	0.000298333	0.00283102	0.000478887	0.00070657	0.000841991	0.00035
1025	0.00315968	0.000697051	0.00180254	0.000562371	0.000776715	0.000732035	0.000652174
1026	0.00419435	0.000699744	0.00125558	0.000878524	0.00148754	0.00171082	0.000862483
1027	0.00645	0.00312295	0.00119671	0.000268119	0.0019371	0.000654978	0.000887951
1028	0.00565823	0.00275474	0.00332513	0.000736479	0.00112377	0.00208172	0.000564493
1029	0.00404032	0.001265	0.00284013	0.00067683	0.00148831	0.000561039	0.000550362
1030	0.00502379	0.000396538	0.00103627	0.000506836	0.00123787	0.000930736	0.000205797
1031	0.00512823	0.000957179	0.00110958	0.000597943	0.00259498	0.00119264	0.000268841
1032	0.00454461	0.00223667	0.00122338	0.000484936	0.00127855	0.000766667	0.000292754
1033	0.00427218	0.00110338	0.0015198	0.000616999	0.00100435	0.000772294	0.00031413
1034	0.00289677	0.000287324	0.00161067	0.000468724	0.000768889	0.000813853	0.00038442
1035	0.00488661	0.00203474	0.00108588	0.000572474	0.000742222	0.000931169	0.000368478
1036	0.00484173	0.00124115	0.00238779	0.000670381	0.000613237	0.000415152	0.000291304
1037	0.00488367	0.000568205	0.00226346	0.000916213	0.00074744	0.000587446	0.000137686
1038	0.0049246	0.000674615	0.0024974	0.000570357	0.000489469	0.000580519	0.00054096
1039	0.00391391	0.00008	0.00292499	0.000594495	0.000446957	0.000625108	0.000175
1040	0.0057754	0.00003	0.00212665	0.0013902	0.000909758	0.000829437	0.000238406
1041	0.00470933	0.00240987	0.0017489	0.00130756	0.000940483	0.000656277	0.000518116
1042	0.00393477	0.000869872	0.00212494	0.000439262	0.000871215	0.000681818	0.000430435
1043	0.00280289	0.00321192	0.00165304	0.000866969	0.00101903	0.00107446	0.000610145
1044	0.00277621	0.00464436	0.00188654	0.00141077	0.000792277	0.000962771	0.000369203
1045	0.00212762	0.00360564	0.00219187	0.00155136	0.00164708	0.00132468	0.000264493
1046	0.00147681	0.0034759	0.00175547	0.000460375	0.00113082	0.0006329	0.000215942
1047	0.00125012	0.00143211	0.00161114	0.000310405	0.000707053	0.000526407	0.000244203
1048	0.0011568	0.0047609	0.00147357	0.000338475	0.000992657	0.000629004	0.000073913
1049	0.00324165	0.00198295	0.000656253	0.00102329	0.0011086	0.0031645	0.000132971
1050	0.00362883	0.00182013	0.00171483	0.00022196	0.0010087	0.000762771	0.000516667
1051	0.00469456	0.000379487	0.0021468	0.00146013	0.00103478	0.000670563	0.00087971
1052	0.00388669	0.00112859	0.00193436	0.000721718	0.00221787	0.000445455	0.000150725
1053	0.00286129	0.00200397	0.00206641	0.000812402	0.0011371	0.00101602	0.000184783
1054	0.00287742	0.00277205	0.00204012	0.0010043	0.00157111	0.000622078	0.000982609
1055	0.00153257	0.00213923	0.00170848	0.000484815	0.00145536	0.000745887	0.000417391
1056	0.00411653	0.00135308	0.00165316	0.000698548	0.00126745	0.000716883	0.000302899
1057	0.00338327	0.00299795	0.00311224	0.000622505	0.000843768	0.000540693	0.000362319
1058	0.00373145	0.00351667	0.00243828	0.000997762	0.000842512	0.00154978	0.000292754
1059	0.00184536	0.00340346	0.00322061	0.000436963	0.000467343	0.000519048	0.000391304
1060	0.00317161	0.00170385	0.00150629	0.00103666	0.00113749	0.000753247	0.000118841
1061	0.00320948	0.00235192	0.00193642	0.00167211	0.00270338	0.00127835	8.26087E-05
1062	0.00343488	0.00268397	0.0014206	0.00124392	0.000734886	0.00229524	0.000288406
1063	0.00458165	0.00283201	0.00102789	0.000444162	0.00143981	0.000699567	0.000336232
1064	0.00465968	0.00123462	0.00087079	0.000589474	0.00114415	0.00107229	0.000176812
1065	0.00550927	0.00164128	0.00145102	0.00110841	0.000681836	0.000578788	0.000375362
1066	0.0051371	0.00149962	0.00226699	0.000893352	0.000808213	0.000939827	0.000319565
1067	0.00487379	0.00127397	0.00345902	0.000858742	0.00128063	0.00040303	0.00064058
1068	0.00292722	0.00111731	0.00271902	0.000677798	0.000885507	0.000563636	0.000510145
1069	0.0042131	0.000999487	0.00202357	0.000322263	0.00146522	0.000707359	0.000486957
1070	0.00334214	0.00137974	0.00206522	0.000496552	0.000728213	0.00109917	0.000718841
1071	0.00388286	0.000975128	0.000981774	0.000220629	0.000995072	0.000702597	0.000263406
1072	0.00347863	0.000276923	0.00128714	0.000411918	0.000751208	0.00124502	0.000471014
1073	0.00452641	0.000936923	0.0022171	0.000564247	0.000697778	0.00069697	0.000368116
1074	0.00311835	0.00123128	0.00287029	0.0010824	0.000516908	0.00082987	0.000255072
1075	0.00256371	0.00119026	0.00170094	0.000992922	0.000521353	0.000522511	0.000120508
1076	0.00304254	0.00184244	0.001605	0.000711676	0.000423478	0.000684848	3.66223E-05
1077	0.0028129	0.00128103	0.00170672	0.00124126	0.000833913	0.000519913	0.000301449
1078	0.00262198	0.000156923	0.00214917	0.00112111	0.000914686	0.00121342	0.00045942
1079	0.0029623	0.000648718	0.00180631	0.000559589	0.000642319	0.00094812	0.000378261
1080	0.0019375	0.000305641	0.00204634	0.000701331	0.000741449	0.0014381	0.000526087
1081	0.00222802	0.00108603	0.00169105	0.000262855	0.00100792	0.000858874	0.000273913
1082	0.00290202	0.000705128	0.00100985	0.0012438	0.000401652	0.000670563	0.000111232
1083	0.00282339	0.000964103	0.0011043	0.000599577	0.000979614	0.000652381	0.000534153
1084	0.00402339	0.00159777	0.000681843	0.000267272	0.00149932	0.000961472	0.000470969
1085	0.00302964	0.000587179	0.00152323	0.00140127	0.000923188	0.00044632	6.82185E-05
1086	0.00182681	0.000394231	0.00109803	0.000569873	0.000717971	0.000916017	0.000567439
1087	0.00292016	0.00133682	0.000692115	0.000349728	0.000929565	0.00193273	0.00055
1088	0.00374476	0.00175256	0.00118006	0.00116316	0.000467246	5.45614E-05	0.000490942
1089	0.0032496	0.00146962	0.00236452	0.0021294	0.00107565	0.00108041	0.000186232
1090	0.00211169	0.00334462	0.00248451	0.00100192	0.00141848	0.00167229	0.000281522
1091	0.0030627	0.00306167	0.00120735	0.000330127	0.000586125	0.00169351	0.000469203
1092	0.00254496	0.00137564	0.00165457	0.000336206	0.00151334	0.000498701	0.000235145
1093	0.00645121	0.000110769	0.00142707	0.00162093	0.00134051	0.000313853	0.000391304
1094	0.00604294	1.97436E-05	0.00211574	0.000620871	0.00304039	0.000757143	0.000172101
1095	0.0034244	0.000085	0.00197978	0.000602178	0.00115111	0.000298268	0.000912681
1096	0.00221831	0.000593974	0.000980373	0.000297883	0.00112155	0.000451082	0.000378261
1097	0.00255887	0.000472436	0.00163285	0.000111494	0.00103807	0.000364935	0.000268116
1098	0.00412238	0.00177154	0.00196973	0.000270175	0.000487053	0.000521212	0.00031558
1099	0.00303306	0.00309167	0.00470025	0.00062922	0.00137633	0.000307359	0.00031558
1100	0.00399153	0.00132333	0.00322045	0.000974847	0.00107855	0.000434632	0.000347464
1101	0.00256452	0.000696026	0.00388555	0.00274071	0.00138019	0.000542424	0.00071087
1102	0.00152319	0.00124705	0.0040029	0.00209068	0.00122068	0.000382684	0.000166667
1103	0.00300806	0.000525769	0.00208246	0.00132728	0.00104435	0.000287446	0.000234783
1104	0.00314597	0.00135295	0.0024981	0.00167871	0.00115159	0.000555844	0.000401087
1105	0.00361956	0.00202051	0.00308121	0.00101422	0.00113758	0.000515584	0.000603261
1106	0.00406532	0.00239718	0.00279513	0.000889837	0.000989855	0.000665368	0.000442029
1107	0.00335948	0.00135321	0.00187243	0.00072317	0.00120696	0.000271429	0.000325725
1108	0.00459052	0.00204282	0.0011626	0.000483182	0.000709275	0.000628571	0.000424638
1109	0.00353468	0.0019809	0.00226502	0.000467514	0.001477	0.00077013	0.000557971
1110	0.00255081	0.00306731	0.00134315	0.00141043	0.000884541	0.00139913	0.000420652
1111	0.00332661	0.00191833	0.000831804	0.0004268	0.0012001	0.000748918	0.000489855
1112	0.00465504	0.00225859	0.000541247	0.000915306	0.000995266	0.00145368	0.000533333
1113	0.00370806	0.00194564	0.000887328	0.000622565	0.00116493	0.00110649	0.000837319
1114	0.00278831	0.00285538	0.00112051	0.000771446	0.00114696	0.000622944	0.000600362
1115	0.00302157	0.00198526	0.00110148	0.000917786	0.00218261	0.000466234	0.000468116
1116	0.00281028	0.000981026	0.00113899	0.000783666	0.000766763	0.000857576	0.000341304
1117	0.00317298	0.000400385	0.000928086	0.000415426	0.000978357	0.000982684	0.000232246
1118	0.00394093	0.000385641	0.00148178	0.000447792	0.000801353	0.00102468	0.000393478
1119	0.00300464	0.00379692	0.00165048	0.00088052	0.00175536	0.000734199	0.00134533
1120	0.00252843	0.00144795	0.00296283	0.00135632	0.000843092	0.000506061	0.000463043
1121	0.0033748	0.00135128	0.00135094	0.000425892	0.00080029	0.000654113	0.000690942
1122	0.00294435	0.00097359	0.00129299	0.000984936	0.000569662	0.000495671	0.000600362
1123	0.00307157	0.00149949	0.00125187	0.000648094	0.000482995	0.000800433	0.000442754
1124	0.00242359	0.000737564	0.00122993	0.00106945	0.000558164	0.00184372	0.000213768
1125	0.00245222	0.00162218	0.000917246	0.00053781	0.000588986	0.000499567	0.000247464
1126	0.00299738	0.00110462	0.00071456	0.001064	0.000928019	0.00108182	0.000232971
1127	0.00370383	0.00191205	0.00146835	0.00126697	0.00124618	0.000814719	0.00039529
1128	0.00525282	0.00171167	0.00144229	0.00123327	0.000735845	0.000677489	0.00037971
1129	0.0027252	0.00222962	0.00184158	0.00131434	0.00100005	0.000792208	0.000160145
1130	0.00369395	0.000408462	0.00185693	0.0003	0.000748213	0.000706926	0.000277174
1131	0.00488367	0.000108205	0.00130096	0.000909316	0.000711208	0.000435498	0.000799638
1132	0.00347177	0.00147346	0.0027437	0.00112426	0.00110193	0.000606926	0.000825725
1133	0.00284355	0.00250628	0.00282906	0.0003732	0.00101121	0.000601732	0.000611957
1134	0.00236694	0.00156	0.00305427	0.000377556	0.000948019	0.00102597	0.000421014
1135	0.00194315	0.00118603	0.00249132	0.000132184	0.000734879	0.000629437
1136	0.0025506		0.00218507	0.00137574	0.000581353	0.000935498
1137	0.0026752		0.0024085	0.00120974	0.00133643	0.000645887
1138	0.00220262		0.00215632	0.000689171	0.0010685
1139	0.00137823		0.00229031	0.00118584	0.000934589
1140	0.00197903		0.00163568		0.000571594
1141	0.00310444		0.00139337
1142	0.00258427		0.00266607
1143	0.00210907		0.00168316
1144	0.00216875		0.000998263
1145			0.00141413
