# Supplementary material for: Recurrent introgression and geographical stratification shape Saccharomyces cerevisiae in the Neotropics
Source: Nat Commun. 2026 Feb 21;17:3024. doi: 10.1038/s41467-026-69138-0 (PMC13035892; doi:10.1038/s41467-026-69138-0)
Supplement: Supplementary file 10 — Source Data [file 41467_2026_69138_MOESM10_ESM.zip › CSV/SourceData3_TajimaD.csv]

Entry_index	Tequila_Tajima.D	MA1_Tajima.D	MA2_Tajima.D	FG_Tajima.D	Wine12_Tajima.D	Wine14_Tajima.D	Alpechin_Tajima.D
1	1.09233	3.22932	-1.60457	-0.0539592	-0.307514	-0.0223992	0.399817
2	1.33482	3.81125	-2.03601	-0.571723	-0.385586	0.228791	-0.556688
3	1.24556	0.538453	-2.17199	-0.96081	-1.72725	0.0671552	0.33745
4	1.54474	-0.278667	-1.48536	0.384644	-1.82207	-0.256923	0.415983
5	-0.853678	0.527667	-0.297216	-1.28736	-1.61801	-0.149659	-0.573728
6	-0.0870683	0.0775942	0.329052	0.690312	-2.10893	0.263881	0.401324
7	0.079693	3.46324	-1.10006	0.143584	-1.2062	-0.112763	1.06421
8	-0.413644	0.242132	-1.64933	0.123013	-1.61667	-0.108531	-0.0631433
9	0.221903	2.08473	-0.64438	1.12829	-2.23126	-0.839566	-0.638683
10	-0.392215	3.36557	-0.706849	-1.13256	-2.36121	-0.382584	0.0636125
11	0.198326	2.70105	-0.40674	0.957781	-2.0924	-1.22376	0.11242
12	1.33527	2.389	-0.51182	0.659574	-2.15131	-0.534425	-0.352605
13	1.44623	2.39668	-0.353031	1.68734	-1.91436	-0.262566	-0.968987
14	-0.336548	1.40415	-0.858125	1.17776	-1.65418	-0.598027	-0.9514
15	0.367136	0.525428	-1.13314	-0.247228	-2.08158	-0.686352	-1.59138
16	0.561134	-0.468071	-0.768513	1.01378	-1.55487	-0.857385	-0.390357
17	1.16659	-1.39233	-0.721468	1.6993	-1.40149	0.297571	-1.53712
18	-0.157013	0.440939	-0.729442	1.32793	-0.91634	-1.15585	-0.00702877
19
20	0.813241	1.34234	-0.726091	1.02152	-1.27892	-1.06813	0.138693
21	-0.367306	1.30035	-0.538033	0.518173	-1.12961		1.34155
22	0.219748	1.54822	-0.575036	0.995078	-0.303145	0.157505	0.469523
23	0.227047	0.959027	0.319441	-1.15698	-1.27383	-0.740959	0.446993
24	0.795161	-1.48398	-0.907793	1.12076	-2.00492	-0.101986	-0.15416
25	0.736685	0.266402	-0.258316	0.594488	-1.73148	-0.198819	0.999406
26	0.769211	0.607296	-1.39613	0.0420977	-1.64886	-0.766332	-0.7617
27	-0.20498	1.26263	-0.931638	-0.941869	-1.24351	-0.540644	0.16671
28	-0.429084	-0.353352	-1.13599	-0.197963	-1.6097	-0.534425	0.678029
29	-0.226793	1.2137	-0.225052	0.698693	-1.84189	-0.344485	-0.883393
30	-0.0229274	2.18608	-0.628801	0.878174	-1.88949	-0.35955	-1.32628
31	-0.173817	3.08406	-1.04615	1.91014	-1.2316	-0.957614	-1.34082
32	-0.0837763	3.07844	-0.387146	-0.110987	-1.19786	-0.37536	-1.17946
33	-0.252082	2.77848	0.0025127	0.620892	-1.40619	-0.263415	-0.609111
34	-0.223874	1.87749	-0.511426	0.411311	-1.71474	-0.090969	0.498352
35	0.246359	2.65207	0.0238014	0.682424	-1.42392	-0.716007	-0.629068
36	0.645925	1.71116	-0.243503	1.05245	-2.05635	-0.0985826	-0.0555377
37	-0.506971	-0.0891628	-0.476271	-0.473842	-1.54843	-0.9021	-1.24544
38	-0.0881005	0.43606	-0.717946	0.0153112	-1.55116	-1.48123	-1.287
39	-1.06896	1.11389	-0.896493	0.402177	-1.814	-0.310676	-0.449393
40	-0.773889	-0.950648	-0.882255	1.61197	-1.8327	0.0994857	-1.53283
41	-0.298652	-0.293676	-0.70918	1.94672	-1.63573	0.0536428	-0.897682
42	-0.483537	-0.301802	-0.70113	1.58983	-1.45949	0.0337906	-0.908006
43	0.449314	0.130345	-0.653251	0.649186	-1.75229	-0.220595	-0.83805
44	-0.616992	1.78441	-1.86113	-0.327576	-1.90713	-1.46068	-0.847712
45	-0.881618	1.55401	-2.04202	0.206113	-1.79673	-0.0318572	0.67094
46	-0.492609	1.33712	-1.25658	0.845259	-1.7249	-0.300206	0.704102
47	-0.123645	-0.116895	-1.69404	0.156027	-1.74796	-0.356524	1.89687
48	0.390945	3.06569	-1.74581	-0.679293	-2.08614	-0.501188	-0.404229
49	-1.08242	1.13015	-1.39969	-0.288422	-1.83634	-0.0528531	0.123301
50	0.256988	2.38416	-0.723731	1.43285	-1.61972	-0.672513	0.00408068
51	-1.39144	-0.523692	0.128021	-0.332174	-1.27821	-0.290122	-0.295889
52	-1.35054	0.00741111	-0.606415	0.45781	-0.938409	0.236818
53	-0.680616	1.05111	-0.949001	0.524387	-1.86152	-0.893404	0.171774
54	1.08834	-0.439135	0.241046	1.21659	-2.01602	-0.467737	0.448355
55	-0.723986	1.31117	-0.419391	0.800857	-1.76017	-0.301826	-0.47069
56	0.663592	1.74621	0.733554	0.905904	-1.38198	-1.03733	-0.144728
57	1.10636	1.98892	0.296136	-0.501974	-1.28695	-0.492395	-0.0846843
58	-0.206152	1.7449	-0.680393	0.904797	-1.0587	-0.497394	1.35333
59	0.217056	2.24464	-0.0713146	-0.839396	-1.63772	-0.350555	0.767359
60	-0.25737	2.38408	0.229368	0.856558	-0.933236	-0.805753	1.45775
61	0.416827	2.44136	-0.192756	-1.67979	-1.44424	-0.473097	-0.829225
62	0.0380489	2.9456	-0.536884	0.561535	-1.61374	-0.580835	0.717752
63	1.45178	0.97191	-0.478704	0.24502	-1.8811	-0.647115	-0.535206
64	0.749733	0.127622	0.209704	1.06733	-1.90845	-1.73846	0.314639
65	-0.023007	1.68101	-1.00325	-0.948054	-1.50458	-0.809583	-0.360859
66	-0.237649	-0.0784169	-1.84497	-1.77467	-1.7363	-1.33479	-0.791233
67	1.17805	1.72576	-2.1554	-0.724683	-1.6654	-0.952508	-0.772794
68	0.482223	0.673268	-1.49429	0.123419	-1.74662	-0.206032	0.660683
69	0.634894	1.22644	-1.13629	1.39446	-1.91595	-0.561845	0.586404
70	0.658092	1.76414	-1.40208	-0.532668	-1.69334	-0.706039	0.390456
71	-0.432822	1.56327	-0.257746	-0.32388	-1.4519	0.159321	0.313218
72	0.444473	1.10701	-0.382102	0.993321	-1.34564	-0.43511	0.396498
73	0.0815545	3.38406	-0.501206	0.932205	-1.82478	0.169355	-0.88523
74	0.477771	-1.29613	-0.253331	1.25345	-1.47041	-0.459446	-1.09029
75	1.55882	2.0569	-0.775102	0.948914	-1.44433	-0.0194626	-1.04967
76	1.71902	2.92535	-0.862075	0.708364	-1.2045	-0.583877	-0.425357
77	1.33176	2.99274	-0.641822	-0.0585761	-0.906451	-0.263681	-0.81469
78	0.270039	1.40322	-0.650468	0.659715	-1.71623	-0.598451	0.239219
79	0.70623	0.487369	0.739387	-0.177695	-1.8312	-0.835138	1.03801
80	0.0591053	1.0812	0.43101	-0.569286	-2.24295	-0.905469	0.252931
81	-0.595425	1.21989	0.826084	-0.787494	-1.91085	-0.722514	-0.527844
82	-0.317493	1.55849	-0.3733	-1.08199	-2.06033	-0.833912	1.16061
83	0.627801	1.758	-0.950084	1.4977	-1.71456	-1.41048	-0.61657
84	0.147459	-0.84199	-0.548711	0.712826	-1.72176	-0.676371	1.60469
85	0.397655	-0.186472	-0.605507	0.840304	-1.77297	-0.753826	0.124952
86	0.564641	2.63573	0.128162	-0.18317	-1.80747	-1.51926	0.360697
87	0.506565	3.2371	-0.794418	-1.00721	-1.76134	-0.881983	0.412248
88	0.0871817	1.10363	-0.0793344	0.801317	-1.97161	-0.533523	0.401128
89	0.594654	3.24254	0.794135	0.350427	-1.6963	-0.807805	0.285294
90	-0.121918	1.60916	-0.218302	-0.622356	-1.60367	-0.238758	0.43743
91	-0.134476	2.4544	-0.680236	-0.484154	-1.06284	-0.692935	-0.597133
92	0.588523	2.68537	0.185302	0.693662	-1.39631	-0.970266	-0.425955
93	0.357297	2.30185	-1.42073	0.699816	-1.3983	-0.961082	-0.385036
94	-0.203346	1.27094	-1.55889	-0.12531	-1.04246	0.0685638	0.515518
95	0.1735	2.46571	-1.69553	-0.515188	-1.26607	-0.801799	-0.398676
96	-0.702738	0.856603	-0.369101	1.31853	-1.49784	-0.758141	-0.791233
97	-0.423814	3.36932	-0.845047	-0.875661	-1.56362	-0.929223	0.664411
98	0.52007	-0.573505	0.0914552	-1.07888	-1.82003	-0.707617	-0.530085
99	1.09967	3.33431	0.698592	-0.78063	-1.63962	-0.501492	-0.0937476
100	1.08972	2.58617	0.663976	0.120079	-1.58849	-0.241035	-0.592959
101	0.690824	2.17878	0.262225	-0.276848	-0.703591	-0.183966	-1.31856
102	0.0486317	3.27949	-0.208546	1.84567	-1.59705	-1.16555	-0.239743
103	-1.04684	1.56204	0.341281	0.445393	-1.11103
104	0.333121	1.93513	-0.934609	1.95839	-1.50837	-0.845554	-1.52171
105	0.929465	1.92326	-1.27152	0.953066	-2.05386	-1.18553	-1.11994
106	1.24304	0.39574	-0.252811	0.0722057	-2.34743	-0.787034	0.740249
107	0.354209	-0.0592267	-1.38064	1.12105	-2.2634	-1.25865	0.264731
108	0.652485	1.69233	-1.33448	1.11309	-1.92097	-0.788126	-0.036343
109	-0.217629	0.717729	-1.84679	0.870666	-2.06711	-0.909279	-0.551476
110	-0.188213	1.7564	-0.589507	0.729368	-2.25347	-0.187118	-0.788879
111	-1.27731	2.03474	-1.18928	0.88829	-1.84393	0.102089	0.326827
112	-1.63392	2.14897	-1.63501	-1.60931	-1.77428	-0.795247	0.528283
113	1.03199	-0.0653914	-1.47821	0.867436	-2.16596	-0.0458909	-0.161612
114	0.119956	0.336475	-0.986642	0.185454	-1.9158	-0.322389	-0.701988
115	0.635223	1.01257	-0.513112	0.363905	-1.97351	-1.57928	-0.765554
116	0.390714	1.07807	-0.105925	0.317058	-2.50137	-0.235493	0.501357
117	-0.216549	0.75944	-0.584699	0.331379	-1.90067	-0.775547	-0.141968
118	-0.197039	2.73585	-0.328157	-0.460695	-2.05726	-1.1315	0.0129455
119	-0.39558	1.78758	0.595558	-0.00550391	-2.21433	-0.268878	0.71744
120	-0.480058	2.2159	-0.545968	1.31779	-2.43258	-0.916896	0.772828
121	0.105302	2.73551	0.0585457	2.63599	-2.28065	0.327894	0.0830501
122	0.0774174	2.82638	-0.429997	-0.454619	-1.67804	-1.18716	-0.482934
123	-0.430295	0.950934	-1.13791	0.827173	-1.98705	-0.801731	0.267231
124	-0.0920451	1.39004	-1.38965	0.445094	-1.74669	-0.344992	0.999391
125	0.767888	0.864623	-1.19238	1.57158	-2.22841	-1.46133	0.743515
126	0.750895	1.09347	-1.95314	0.374029	-2.19159	-1.0819	0.94603
127	0.68802	0.338917	-1.51127	-0.229081	-2.52515	-1.20302	0.830167
128	0.375547	-0.685746	-0.946673	1.20359	-2.18556	-0.517064	0.920995
129	0.57103	-0.690991	-1.28941	-0.211625	-1.99905	-0.32522	0.428232
130	1.55025	0.609993	-1.00784	-0.912721	-2.18229	-0.185923	0.169728
131	2.09997	2.43344	-0.250222	-0.693764	-1.96965	-0.739337	-0.0383537
132	1.25578	0.881419	-0.819088	-1.31411	-1.09141	-0.84326	0.432534
133	-0.3322	1.2179	-1.58101	0.373359	-0.998451	-0.659032	1.04718
134	0.490472	2.48122	-1.23269	1.27974	-1.8403	-0.166749	1.58015
135	-0.286436	0.641185	0.486297	2.66015	-1.30838	1.07076	0.317871
136	0.121348	2.00409	-1.13058	0.682734	0.101699	-0.307318	2.34495
137	1.43377	2.51125	-0.21534	2.18831	-1.69522	-0.0365314	1.02377
138	0.481447	1.71357	-0.383445	2.64948	-2.24446	0.462116	-0.388288
139	0.482589	3.34488	-0.562681	1.49298	-2.27138	0.46846	0.346533
140	-0.365425	2.08983	-0.715796	0.439651	-1.88402	0.703718	0.0168576
141	-0.59543	1.35468	0.184691	0.890067	-1.71896	-0.355737	-0.400464
142	-0.128428	0.627291	-0.323011	1.06094	-1.97926	0.438906	0.571117
143	0.0832383	3.38187	-0.715666	0.805331	-1.83056	0.435371	-1.18505
144	-0.445745	2.6479	-0.217359	0.375816	-1.8262	-0.0815526	-0.390183
145	0.0839721	0.972099	0.648616	0.207489	-1.66928	0.770929	-0.0267492
146	0.524155	0.477988	0.883376	0.928093	-2.24245	0.425825	-0.340909
147	-0.275399	2.93342	0.190547	1.48995	-2.23579	0.474193	-0.247474
148	0.407275	3.83372	-1.06668	-0.0461783	-1.35121	0.231021	1.20146
149	0.478778	2.50283	-0.177814	1.70967	-1.6282	0.377049	1.15386
150	-0.495601	2.9601	-0.790718	1.12667	-1.98043	0.481576	-0.000433455
151	0.433014	2.5403	0.404663	0.326626	-1.98361	0.469438	-0.700422
152	0.364956	2.00859	0.251296	-0.433886	-1.69485	-0.521816	1.78393
153	-0.245019	1.91993	0.824025	1.34879	-0.0900065	0.471546	1.66948
154	0.355238	1.96771	0.508567	-0.0830035	-1.86689	-0.454884	-0.517106
155	0.620458	2.06436	0.438359	0.605239	-1.96239	-1.10821	-0.0750088
156	0.992968	2.47588	-1.05035	-0.272456	-1.68003	-1.23645	-1.01787
157	1.34551	2.84078	-1.25954	-1.1926	-1.46989	-0.0497924	-0.468156
158	0.297278	3.29764	-0.561863	2.86019	-1.73336	-1.0477	-0.419747
159	0.143623	2.45232	0.200669	-1.66653	-1.58823	-0.879097	0.278523
160	0.16312	0.395313	-0.206029	1.52347	-1.59016	-0.310252	-0.677566
161	0.282077	1.75427	-0.583544	-0.259174	-2.1942	-1.26183	0.939931
162	0.295655	2.00466	-0.395372	-0.219953	-1.79328	-0.352553	-0.925398
163	0.796126	2.90896	-1.70357	-0.695158	-0.101069	0.292322	-0.061448
164	0.789202	1.26574	-1.56842	-0.253542	-1.57587	-0.399647	-0.703673
165	1.08342	2.04568	-0.941511	-1.29168	-1.44406	-0.182331	1.57696
166	1.16723	3.02148	-0.63978	-1.04653	-2.23366	-0.722736	0.367354
167	0.233134	2.83231	-0.641355	0.630048	-2.13696	-0.93319	-0.351675
168	-0.273158	1.4776	-0.845923	-0.635098	-2.24078	-0.609904	1.30789
169	-0.374953	3.0165	-0.769921	-0.0553549	-2.52025	-0.914718	0.629788
170	0.319119	1.75684	-0.98897	-0.925129	-2.39243	-0.647352	-1.40433
171	0.36559	0.270905	0.0311798	0.138335	-2.04454	0.0235236	-1.11415
172	-0.328194	0.894591	1.14459	-0.144509	-2.01444	-0.508752	-0.750383
173	-0.465414	0.835095	0.39121	-1.37574	-2.47044	-1.06079	0.29044
174	0.328707	1.50359	0.671832	0.402006	-2.05169	-0.394327	0.936544
175	-0.352424	2.01041	0.612903	0.151943	-2.25022	-1.32301	-0.22741
176	-0.373463	0.892809	1.73702	-0.228307	-2.01032	-0.585612	-0.531617
177	-0.54816	-0.990892	0.741555	1.27356	-2.41929	-0.913843	0.35824
178	0.847693	0.280857	-0.906738	-0.83541	-2.09135	-0.612725	-0.663126
179	1.06683	1.61141	-1.55873	-0.185594	-2.43585	-0.628772	1.59617
180	1.07278	1.51281	-1.33433	0.318248	-2.00669	-0.401765	-1.38023
181	-0.00883849	2.25545	-1.83215	1.47189	-0.975468	-0.682439	-0.446638
182	-0.973584	1.77954	-1.61693	0.562129	-1.60026	-0.390221	1.77303
183	0.133747	1.4761	-0.624572	0.306387	-1.42794	-0.327201	-0.125153
184	0.254409	1.05196	-1.24069	0.682971	-1.58166	-0.628642	0.349908
185	1.40733	1.68324	-0.542739	-0.765169	-2.04684	-0.397403	-0.114213
186	0.84023	2.25607	-0.220638	0.248108	-1.62397	-0.398387	0.566639
187	0.272543	1.57482	-1.23473	-1.39816	-1.24849	-1.01064	0.894317
188	1.86746	-1.32757	2.00194	-1.87213	-2.68982	-0.150755	1.12685
189	0.734407	-0.523543	-0.551922	-0.738696	-0.981492	1.18673	2.40722
190	-0.123331	1.35677	-0.820814	1.28152	-1.71744	0.516871	-0.412952
191	-0.566114	0.266935	-0.898695	0.306424	-2.37498	-0.775817	0.599211
192	0.546908	2.40178	-0.255426	1.2839	-1.77552	-0.115122	1.43968
193	-0.501483	2.07688	-0.573365	0.287622	-1.63932	-0.404914	0.57755
194	-0.329544	1.3975	0.536927	2.34089	-1.9802	-0.183125	0.188263
195	-0.247366	2.83875	-0.718536	2.11294	-1.85657	-0.47987	-0.913893
196	0.140525	0.533695	0.0706057	0.640704	-1.74789	-0.388991	-1.2677
197	-0.62982	-0.218934	-0.207095	0.348264	-2.47692	-1.17474	0.151898
198	0.915417	-0.794263	-0.405168	1.49525	-2.28965	-0.741565	-2.34286E-05
199	0.317683	0.189716	-0.741611	0.364845	-1.92249	-1.17373	-0.249975
200	-0.327192	1.47815	-1.10294	1.65641	-2.10474	-0.45801	0.568347
201	0.158656	1.08819	0.0542828	-0.976784	-2.31294	-0.924163	-0.0521596
202	-0.20862	1.37901	-0.421661	-0.82264	-1.80148	-0.99948	0.238796
203	-0.845694	1.38629	-0.302041	-1.20449	-1.9897	-0.421726	-0.0541795
204	0.119082	2.81902	-0.11354	2.95741	-1.87866	0.402301	-0.34007
205	-0.0751208	2.99127	-0.327988	0.144559	-2.0684	-0.428185	-0.604451
206	0.423862	2.37706	-0.296273	1.18088	-1.98413	0.0494177	0.390456
207	0.191413	3.29613	0.166251	1.41034	-2.03328	-0.0576104	1.12359
208	-0.165454	2.70357	1.59828	1.02465	-1.90037	-0.14106	0.458369
209	-0.372583	1.39838	0.831337	0.7184	-1.78391	0.112142	1.09438
210	0.406655	1.73703	1.17228	0.243924	-2.14253	-0.126829	-0.759737
211	0.379381	1.96349	1.22388	1.64398	-2.03822	-1.3699	-0.732908
212	-0.317728	0.692476	0.482051	0.991556	-2.27154	-0.618485	-0.327075
213	0.359329	1.78039	0.0880662	1.74594	-2.28782	-0.503783	-0.606974
214	0.201024	3.06339	-0.171625	-0.140281	-2.22191	-0.596113	0.0916254
215	0.139763	3.36014	0.65482	-0.366626	-2.24388	-0.668001	-0.839063
216	0.676679	1.66568	0.293157	1.12895	-2.24763	-0.436645	-0.887591
217	0.424765	-1.09677	-0.101465	-0.318994	-2.05104	-0.268272	-0.219168
218	1.26162	0.920217	-0.541517	0.160304	-2.06375	-0.646337	-0.754849
219	0.920167	2.4061	0.0954347	0.114913	-1.99128	-0.46489	-0.542129
220	0.757379	2.43801	-0.732086	0.154299	-2.01424	-0.253864	-1.56743
221	-0.144667	3.1176	-1.36567	0.715532	-2.10319	-0.607729	0.336373
222	1.45003	1.26542	-1.51622	0.341737	-2.06864	-0.609464	-0.583765
223	0.917103	1.94451	-0.414501	-0.304175	-1.4209	-0.624158	-1.68955
224	0.336148	0.316079	-0.63954	0.872824	-2.29257	-0.51931	-0.177412
225	0.133055	1.36153	-0.794432	-0.0454109	-1.97404	-0.56032	-0.772794
226	0.189053	2.66398	-0.732156	-0.5609	-2.19849	-0.844636	1.16513
227	0.458109	1.97507	-0.197346	0.28077	-1.45431	-0.485415	-1.16609
228	0.227997	0.998313	0.872304	0.830854	-1.90521	-0.375687	-0.518006
229	-0.198701	1.33862	0.253121	0.253132	-1.96993	-0.19286	1.37101
230	-0.0252733	3.05093	-0.929545	-0.536315	-2.03495	-0.458785	-0.829983
231	0.121869	3.01312	-0.117684	-1.1024	-2.11635	-0.17379	-0.104084
232	0.778969	2.14857	1.12307	-0.168596	-2.03305	0.0365325	0.501136
233	1.25568	2.68196	2.29772	0.85452	-2.01909	-0.625342	0.976778
234	1.50605	3.12043	0.657172	-0.249908	-0.964381	3.14242	1.61034
235	1.91753	1.39013	1.51366	-0.550481	-2.10317	0.0756102	2.54715
236	1.45411	2.0748	1.76107	1.07089	-2.33931	-0.269707	0.324071
237	1.27044	1.23086	2.12575	-0.722012	-2.07399	0.568854	-0.833648
238	1.47798	1.94442	1.04237	-0.724683	-2.11663	-0.400348	-0.479009
239	1.24914	3.11356	0.420962	-0.286211	-2.33611	-0.719292	-0.64576
240	1.49414	1.65253	-0.262851	0.774507	-2.0902	-0.715742	-0.305257
241	1.06013	2.83865	0.642024	0.722264	-1.91189	-0.809618	0.186
242	1.01218	-0.595483	-0.412305	-0.794338	-1.50958	-1.08049	-0.168975
243	1.32557	2.26634	-0.503303	-1.14754	-1.80627	-0.384202	-0.674352
244	1.77608	3.15985	-0.248024	-0.71758	-1.66538	-1.18952	-0.862355
245	0.615008	2.93857	0.599435	0.761379	-1.62455	0.22084	-0.0508603
246	1.35749	2.59379	0.269399	0.782133	-1.41142	-0.175899	-0.458267
247	0.179979	3.1218	-0.189508	0.523838	-0.900423	-0.00208082	-0.243864
248	0.311679	2.92193	-0.406208	0.656296	-1.26722	-0.0568529	-0.092508
249	0.677272	3.30267	0.706641	0.0259106	-1.74593	-0.462808	-0.887386
250	0.548499	2.93823	0.51845	0.677062	-1.58525	0.0330607	-0.754354
251	0.650572	2.7095	-0.243995	0.974682	-0.0525158	0.764912	1.41648
252	0.640179	2.34516	-0.537715	1.76139	-2.00408	0.454011	1.53907
253	0.987948	0.302764	1.9755	0.37547	-0.885061	-0.11418	0.647902
254	0.565838	0.173175	1.27622	0.600317	-1.50047	0.45225	-0.569214
255	-0.197172	-0.37837	1.39005	-0.55419	-1.96075	0.832777	1.08341
256	0.0533206	1.30165	0.834648	0.684749	-2.32578	-0.390161	-0.685826
257	0.835101	0.370231	0.354649	-0.903925	-1.96543	-0.0778281	0.807596
258	0.816284	2.06914	-0.321202	1.00141	-1.21507	0.611304	-0.0781399
259	0.0375768	0.44958	0.230829	1.05087	-2.45603	1.02925	-0.345789
260	-0.286265	0.947753	0.640497	2.46393	-1.46073	-1.29732	-0.626698
261	0.674943	2.85812	-0.229525	0.281286	-1.3431	0.215676	-0.93726
262	1.29518	1.87581	-0.468305	1.73718	-1.65713	0.384002	-0.727043
263	0.801466	-0.0430527	-1.24471	0.0361176	-2.31954	1.0265	-0.313005
264	1.23451	-0.47815	0.106985	0.362231	-1.81403	-0.282652	0.085538
265	1.16647	1.68426	0.320423	0.871493	-1.74687	-0.430496	-0.439457
266	0.6751	3.22664	0.554217	1.82061	-1.42757	-0.60946	-0.451878
267	1.67564	2.10829	0.896348	1.57471	-1.86057	-0.502971	-0.0212961
268	0.723988	1.54084	0.660977	2.04996	-1.38738	-0.372668	0.361699
269	1.01482	2.56534	0.499532	1.59589	-1.05381	-0.594495	-0.0499168
270	0.688493	2.22973	-0.0405909	1.97572	-1.09747	-0.448359	-1.66552
271	0.272819	2.77664	0.277107	-1.39226	-1.19596	-0.260467	-1.22471
272	0.641039	1.51561	0.931895	2.39711	-1.13519	-0.50887	-0.415075
273	0.0969596	2.75587	0.169706	1.182	-1.50071	-0.0269119	-1.10167
274	0.389169	1.6334	-0.347254	1.71838	-1.25385	0.258495	-1.56107
275	1.00234	1.3561	0.199791	-0.14473	-1.53613	-0.73734	-0.838825
276	0.401609	2.17475	-0.101997	0.417398	-1.85422	-0.0854419	-1.40392
277	-0.875152	1.19463	-0.129801	2.0505	-1.67354	0.00265721	-1.04734
278	-0.60154	2.74981	0.337837	-0.535495	-1.58732	-0.237233	0.822088
279	-0.492631	2.44349	-0.27652	1.3838	-0.65806	-0.387792	0.505361
280	1.39331	2.75487	0.0386229	1.76367	0.516765	-0.0290597	-0.732851
281	0.663526	2.45751	-0.595777	0.810952	-1.9619	0.340905	0.103608
282	0.797536	3.45432	0.0466841	2.02605	-1.959	0.363712	-0.616843
283	0.864336	1.6843	0.341097	-0.75816	-0.71703	0.140197	0.769456
284	0.382504	2.63403	0.195867	0.586591	-1.57286	-0.119794	1.23978
285	-0.380236	0.727662	0.141151	-1.18776	-0.133649	-0.388396	1.87661
286	0.414573	-0.0944236	1.70023	0.172502	-0.364164	0.155904	2.51568
287	0.424687	0.341307	1.13913	0.376908	-1.08855	0.383795	1.2814
288	0.276631	1.18389	0.339938	1.1166	0.399088	1.75995	0.270344
289	0.790357	2.51471	0.35809	0.399923	-1.84486	-0.259938	2.26125
290	0.234891	1.23881	0.0852334	-1.1871	-1.82455	0.460539	1.77761
291	-0.0652657	1.77571	-0.179184	1.41896	-1.31497	1.2338	2.10462
292	0.545967	2.30969	0.0171488	0.679454	-1.87739	-1.04881	0.526174
293	-0.504373	2.91426	-1.01211	0.559266	-1.78609	-0.140347	-0.407707
294	-0.287843	2.93745	-0.103167	-0.75136	-2.00335	0.267317	-0.95672
295	-0.222536	1.12951	-0.63371	-0.890315	-1.60024	-1.30568	-0.296384
296	-0.0867437	0.610817	0.66697	1.53429	-1.69698	-0.762888	-0.396387
297	-0.402858	2.78276	1.28819	1.6491	-1.95385	-0.385799	-0.509239
298	0.110399	2.53166	-0.555174	2.45592	-1.46097	-0.595279	-0.199665
299	1.51418	-0.185729	0.944369	1.55499	-1.05673	-0.207019	-0.631233
300	1.50583	-0.376591	2.1227	1.15887	-2.01085	-1.28835	-0.656262
301	0.963618	0.154345	1.51978	0.0558976	-2.12781	-0.20073	0.270088
302	0.0568978	-0.49815	0.167904	0.0895244	-1.86913	0.130609	0.713554
303	-1.28897	-0.55043	1.75303	0.100624	-1.67345	-0.240421	0.13082
304	-0.861967	0.41146	0.62712	1.21334	-1.62338	-0.314858	1.27473
305	-0.979284	2.94	0.23636	-0.637797	-1.64898	-1.12955	0.0513281
306	-1.16649	2.87039	-0.569558	-1.72706	-1.33671	-0.142148	0.425868
307	-0.905092	2.1142	-0.181927	-0.95551	-1.86773	0.093241	-0.57668
308	1.5922	2.86205	-0.893127	-0.802108	-2.03106	0.442363	-0.356683
309	1.24371	0.331869	-0.254408	0.584141	-2.49307	-0.00427778	0.116934
310	0.443003	2.74769	-1.20165	-0.175817	-2.27104	-0.0063769	-0.412316
311	0.878227	2.57306	-0.208239	-0.611013	-1.68043	-1.08401	0.951737
312	0.293078	2.18896	-0.206572	-0.0357768	-1.91677	-1.15838	-0.969886
313	1.50895	-1.7026	-1.05493	-1.10952	-1.18264	-0.165835	0.387782
314	0.527913	0.0525196	1.15616	-1.46675	-1.68828	-0.958776	-1.2648
315	-0.329784	-0.880805	0.804095	-1.91294	-1.65706	-0.117698	0.56508
316	0.819578	0.747867	0.633985	1.50952	-2.1932	0.880737	1.06446
317	1.67805	0.0329029	1.09009	-0.510747	-1.97515	-0.645671	2.16536
318	0.501675	-1.05484	0.179739	-0.633756	-1.84269	-0.378095	0.918224
319	-0.537853	1.35877	-0.738155	0.459704	-2.25479	-0.582537	2.21459
320	-0.648918	2.60627	-0.956922	-0.777049	-2.15283	-0.528426	-0.508555
321	-0.444795	1.95019	-0.642037	-1.08376	-2.17187	-0.999932	0.460105
322	0.196579	1.70762	0.129906	0.769899	-1.54961	-1.27763	1.08636
323	-0.636699	1.58639	0.0125128	0.0228448	-0.876624	-1.36283	0.0152589
324	-0.350969	2.12772	0.479398	2.04622	-2.05342	-0.415001	0.401324
325	0.277445	3.21647	0.190858	1.13229	-2.15165	-0.73788	0.266319
326	0.393576	2.28501	-0.834042	0.0411875	-1.93035	-0.877142	-0.869353
327	0.7383	3.34551	-1.76051	2.14191	-1.75363	-0.123648	-0.141165
328	0.510737	2.86018	-2.07964	0.712698	-1.88265	-0.0170212	-0.450231
329	0.548928	2.8635	-1.42841	0.690772	-1.88836	-0.229629	0.048944
330	-0.145908	3.05137	-0.947337	1.09294	-2.04225	-1.17193	-0.490418
331	1.91983	1.96868	-2.257	2.58103	-2.22829	-0.261101	-0.0408111
332	0.388164	-0.308862	-1.40258	2.95268	-2.21426	-0.692106	-0.868777
333	-0.309019		0.0745888	-0.257639	-1.81972	-0.773472	-1.3671
334	-0.292586	-1.24818	-0.359476	-0.323338	-1.78729	-0.845533	-0.770566
335	-0.344432	-2.45893	-1.40069	0.929468	-1.25605	-0.105819	-0.00354024
336	1.08089	-2.66142	-0.827833	0.095283	-2.05789	-0.577211	0.970105
337	0.247433	-1.40013	-0.997587	0.893273	-1.54351	-0.644134	0.0892957
338	1.08759	-0.474665	-0.496717	1.8926	-0.584733	0.233261	-1.25609
339	0.0835956	1.3815	-0.445037	1.55628	-1.17128	-0.150237	0.318186
340	0.730005	2.4253	-0.301628	0.556981	-0.772407	-0.0310524	0.249768
341	0.679437	2.85354	-0.838243	0.0393162	-1.3654	0.388719	1.08153
342	0.692652	0.194153	-0.374659	0.827565	-2.0844	0.50015	0.502488
343	-0.287932	2.86721	-2.07852	-0.0386598	-2.15453	-0.403668	-0.791536
344	0.0894285	1.0617	-1.10329	-0.0575942	-2.05358	1.35221	-0.659303
345	0.0203672	1.07521	-0.755935	-0.465059	-0.252255	-0.365097	0.0157686
346	0.10332		-0.691588	1.52169	-0.497196
347	1.33679	-1.93912	-0.842473	1.4443	1.65929	0.916422	1.57336
348	0.995283	3.361	-0.498174	2.19369		-0.641124
349		2.73691
350	-1.61858	1.83966	0.145118	-0.680829	-1.77523	-0.411648	-0.606974
351	-0.248671	2.43752	1.41216	-0.142109	-1.3861	-0.366772	-0.199647
352	0.676612	3.52077	0.817046	-0.767558	-1.66156	-0.427464	0.688186
353	0.69169	1.00038	0.209765	0.983299	-2.08977	0.305544	0.529855
354	0.965668	1.96842	-0.462003	-1.50918	-2.20263	0.678817	1.0994
355	1.47953	1.26428	-0.381437	1.9233	-1.67528	-0.221543	0.208295
356	0.762736	2.22274	-0.319953	1.0296	-1.96362	-0.317978	-0.621626
357	0.549361	2.90669	0.0519122	0.780952	-2.04782	-0.335308	-0.379425
358	-0.0719157	2.52928	0.574833	-0.360883	-1.71735	-1.23598	0.445467
359	0.691441	2.43606	-0.654266	-0.989711	-2.41164	-1.46411	0.65563
360	0.230629	2.49968	-0.461726	-0.839796	-1.90848	0.0326827	0.946738
361	0.600623	2.49503	-1.73165	-0.17199	-1.53024	-0.343049	-0.069299
362	-0.0733319	2.4421	-0.262555	-0.807002	-1.3316	-0.0384646	-0.251108
363	-0.578564	2.45786	-0.232681	-0.165891	-1.20227	-0.410237	-0.153562
364	0.249625	0.838865	-1.0502	1.78392	-1.67495	-0.643814	-0.148906
365	1.01173	2.04654	-1.0856	1.25013	-1.951	-0.783624	0.831085
366	1.5418	0.0935483	-1.26679	1.75919	-1.94884	-0.811432	1.0484
367	0.831511	0.417203	-0.912792	0.552366	-1.37339	-0.564072	0.603533
368	0.105043	2.01691	-0.597994	0.143019	-1.74352	0.149929	-0.251587
369	0.127924	-0.12036	0.15676	1.20762	-2.0103	-0.931208	-0.151855
370	-1.05158	1.23017	-0.736334	-0.660867	-1.81447	-0.386032	0.964366
371	-0.405187	2.00564	-0.468717	1.85298	-1.73448	-0.445415	-0.201626
372	-0.919267	0.356854	0.574644	1.01171	-1.52196	-0.769708	-0.322399
373	0.642483	0.146818	0.640476	3.01175	-0.35148	0.705893	-0.0879907
374	2.43596	-0.292391	-1.39808	-0.580338	-1.8323	1.26476	-0.652897
375	1.04817	-0.460069	-0.959612	0.0956822	-1.42027	0.965887	0.0809273
376	0.968991	1.04566	0.218498	0.0257952	-0.551174	-0.3493	1.75024
377	0.403339	-0.379842	-0.588161	0.288196	-1.26756	-0.313587	0.393172
378	1.17322	-0.749354	0.0611104	-1.06811	-1.88546	0.319246	-0.167081
379	1.23863	0.481772	-1.22689	-0.440885	-0.409292	-0.852271	-0.95724
380	0.631909	-1.39738	-0.121433	-0.553829	-2.01434	-0.714783	-0.558248
381	1.21517	2.70863	-0.826396	-1.26409	-1.88365	-0.790144	0.524917
382	0.845793	0.731564	-1.22263	0.024064	-2.07446	-0.793216	1.02593
383	1.06533	0.686158	0.661881	-1.73084	-2.41535	-0.332292	0.917082
384	0.682866	1.47125	-0.0981899	0.326485	-1.622	-1.11425	1.83124
385	0.587701	3.1858	1.18858	0.215974	-1.1781	-0.982616	0.650944
386	1.32256	3.34777	3.76951	-0.325189	-2.18538	-0.776903	0.660606
387	1.17304	3.2514	0.796006	-1.55939	-1.77329	-0.398277	-0.13119
388	1.33724	2.58642	0.758897	0.582768	-2.43033	-0.719461	-0.0840174
389	0.749025	0.481226	-0.0839818	0.459477	-2.12681	-0.225826	-0.236924
390	-0.216693	1.52786	-0.3519	-0.0300021	-1.98549	-0.0122123	-0.651651
391	0.346009	3.63182	-0.770286	1.2091	-1.7452	-1.60148	-0.753241
392	-0.04103	3.21427	0.112587	0.267686	-1.83493	-1.29728	0.0531008
393	-0.119009	2.99688	-0.50093	0.845196	-1.54152	-1.05929	0.218129
394	1.24499	3.1169	-1.52348	-0.145718	-1.92873	-0.706887	-0.648622
395	0.966252	3.40813	-1.72436	-0.187132	-2.1539	-0.665071	-0.153436
396	0.128474	3.01406	-1.32357	-0.414698	-1.99135	-1.08307	0.211104
397	0.125609	3.43637	-1.24579	0.0365143	-1.95094	-0.637323	-0.131143
398	0.683805	2.53734	-0.738206	0.129257	-1.76521	-1.22503	-1.17857
399	0.609603	2.53191	-0.546206	2.00118	-1.86072	-1.03098	-0.426489
400	0.757685	2.86868	-0.100099	-1.15357	-1.90788	-0.770512	0.316252
401	1.01692	2.69669	-0.736419	1.32497	-2.24568	-0.383973	-1.34623
402	0.684091	1.97902	-1.26238	2.21024	-2.0963	-0.531413	-0.653607
403	0.743824	1.5591	-1.26718	0.704377	-1.85146	-0.529606	-0.772024
404	0.956138	1.02632	-0.357836	0.581692	-0.951541	0.0707955	0.236798
405	0.407478	2.46465	0.110279	0.239471	-2.22273	-0.695479	-0.597769
406	1.28291	2.53519	-0.801593	0.500367	-1.78345	-1.14279	0.221617
407	0.111656	2.7809	-0.674344	0.527857	-0.839838	-1.05785	1.00666
408	0.49775	1.93171	-1.15822	0.167619	-1.90625	-0.805607	0.735842
409	0.602991	2.58837	-1.1711	-0.455476	-1.92245	-0.761277	-0.581618
410	0.743103	1.18368	-1.69656	-0.322337	-1.82846	-0.557695	0.0950009
411	0.0757488	1.1485	-2.01798	1.16369	-1.61002	0.0876194	0.559476
412	-0.249224	1.39966	-1.53771	0.439621	-1.72291	-0.370324	0.31476
413	0.0774471	2.30203	-1.3847	1.23884	-1.56166	-0.00427778	1.20021
414	0.396352	1.46723	-1.68253	-0.93345	-1.70802	-0.995726	0.25879
415	0.101344	2.7011	-1.82241	0.10201	-1.3893	-0.552823	1.84672
416	-0.0373441	2.65302	0.297289	1.52134	-1.53731	-0.62349	1.95527
417	0.396232	2.63922	1.76545	-0.991169	-2.4891	-0.325661	0.940201
418	0.182477	0.409846	-0.481247	-0.503949	-1.76897	-0.551393	1.09395
419	0.972853	2.1167	-1.08843	-1.02379	-1.59832	-1.07306	-0.132962
420	0.1891	2.70004	-1.20299	1.33711	-1.05106	-1.03645	0.0823666
421	-1.29031	2.43815	-0.24351	2.2594	-1.99779	-0.353758	-0.573728
422	-0.575548	-0.309253	-0.0569884	1.04415	-2.11018	-0.609219	-1.0514
423	-0.289735	1.23914	-0.746316	0.441924	-2.32663	-0.366459	-0.910431
424	-0.517495	2.64679	-1.2253	1.9389	-2.08008	-0.836601	-0.838017
425	-0.160228	0.247645	-1.16748	1.57991	-1.95318	-0.426587	0.245451
426	2.13895	2.55567	-1.30133	1.85359	-1.18241	-0.327202	-0.117
427	2.24444	0.954373	-0.591814	0.615386	-2.24521	-0.67319	-0.989922
428	2.12526	3.13918	-0.610446	1.55135	-2.14282	0.932868	-1.00313
429	0.644844	3.51211	-0.668714	0.324533	-1.94356	-0.0330252	-0.597955
430	0.0898561	2.58083	-0.942407	-0.423308	-1.31601	-0.0572232	0.67887
431	1.05522	2.52069	-1.1306	0.276078	-1.71077	0.57416	-0.384739
432	1.01897	3.17661	0.206832	0.431203	-1.48859	-1.01406	0.837806
433	1.01864	2.66606	0.19216	0.0274125	-1.46867	-0.281037	-0.264041
434	0.863055	1.88219	-0.457316	0.812364	-1.20384	0.0517417	1.78511
435	0.708744	2.10683	-1.17673	0.249057	-1.36267	-0.66773	0.430877
436	1.19982	3.06295	-2.01004	1.37302	-0.641797	-0.436191	-0.602997
437	0.660415	1.99875	-1.95981	0.673602	-1.47818	-0.555256	0.540419
438	0.254283	1.14439	-1.7711	1.64461	-0.398423	-0.284613	-0.523414
439	0.395943	-0.331947	-1.15863	-0.760422	-0.640342	-0.533523	-0.496083
440	1.14412	1.34834	-2.0198	0.628961	-1.36275	-0.215628	-0.0412704
441	1.95193	0.693505	-1.33537	0.713116	-1.43465	-0.153555	-0.971615
442	1.63545	1.74789	-1.24981	-1.02428	-1.49257	0.644699	0.207424
443	2.33593	1.92681	-1.58895	1.60737	-1.62716	-1.05365	-0.0513482
444	2.43526	3.41198	-2.26172	-0.0364356	-2.04607	-0.670781	0.833148
445	1.62109	0.602925	-0.966682	0.659265	-1.62272	-0.228245	0.405617
446	1.36959	1.48305	0.0278584	-1.47088	-1.43102	0.142253	0.556972
447	2.44791	1.38176	1.68719	0.540711	-2.12097	0.160129	1.17581
448	1.61433	0.408609	1.75555	-0.675632	-1.88506	-0.312827	0.139711
449	1.54027	0.325663	1.93394	1.25381	-1.02057	0.548967	0.350667
450	2.0946	2.24139	2.49385	-0.176186	-1.87535	-0.145488	0.953275
451	1.66084		1.22291	0.230625	-1.46002	0.1692	-0.641399
452	1.33097	2.06266	-0.186199	0.0527789	-0.898238	0.110677	-0.229178
453	1.16563	2.11067	-1.49665	-0.226783	-1.64046	-0.00209976	-0.321064
454	1.23527	0.905007	-2.27671	-1.31498	-0.36176	-0.613059	-0.239551
455	0.848809	0.904973	-2.10775	-0.333101	-1.91942	-0.0449612	-0.470765
456	0.730737	-0.458892	-2.17612	0.110373	-1.41497	0.431797	-0.59449
457	0.363505	3.3833	-2.18049	-0.432088	-1.84739	-0.0737155	-1.86705
458	2.35649	2.82869	-1.04066	-0.218364	-1.58616	-0.288712	-0.402191
459	2.24781	1.07769	-0.840598	-0.267565	-1.16496	0.147321	-0.443223
460	1.20994	0.834374	-1.39626	0.594186	-0.820726	-1.13648	-1.08337
461	2.02081	1.79691	-1.3768	0.719212	-1.72817	-1.28503	-0.956515
462	2.41051	2.40932	-0.30236	0.484595	-1.23349	0.153521	0.795655
463	1.70857	1.06794	0.135604	0.675132	-1.87334	-0.275335	-0.0628356
464	0.853251	1.7644	-1.27583	-0.176098	-1.5649	0.535846	-0.925846
465	0.38123	-0.366424	-1.71698	0.580748	-1.36925	-0.0533564	0.978973
466	0.85081	-0.086994	-0.22716	1.72043	-1.61447	0.00804522	1.11724
467	-0.208869	1.07306	-0.147418	1.54769	-1.37288	0.699761	0.89427
468	0.394525	2.02031	-1.25851	0.796105	-1.98828	-0.202087	2.05675
469	-0.265741	1.08258	-2.17414	0.517369	-1.79772	-0.950303	1.37246
470	-0.0165593	2.96821	-1.72604	1.45669	-1.33435	0.306977	-0.0840724
471	0.519698	1.53406	-0.257615	2.56053	-1.70864	-1.12428	0.601808
472	-0.404179	1.72244	-0.401586	-0.00196775	-1.80143	-0.819711	-0.275917
473	-0.101372	2.42666	-0.726287	1.29315	-1.22564	-0.458356	0.296707
474	-0.0516381	1.76581	-0.448828	1.90193	-1.63991	-1.09868	0.562367
475	-0.521377	3.10151	-1.10572	2.52812	-1.25558	-0.757514	0.427765
476	0.0938843	3.23516	-1.09375	1.90018	-1.60187	-0.0223576	-0.143813
477	0.340641	-0.836027	-0.489522	2.49112	-1.24232	-0.326735	1.10393
478	0.604617	2.69872	-0.360995	3.16883	-1.39348	0.387083	0.0521313
479	0.342314	0.443862	-1.29217	0.570698	-0.710928	-0.834702	0.14196
480	0.302044	2.03011	-0.145635
481	1.15129	3.21037	0.383989	2.04767	0.712214	-0.458669	1.54315
482	-0.501431	1.30965	-1.01656	-1.67979	0.368001	-1.87763	1.1016
483	1.03902	-0.119945	-1.03559	1.17718	-0.759567	0.722242	0.221249
484	0.801231	2.85367	-0.494818	0.44455	-1.65546	-0.58651	0.0627644
485	-1.91355	0.234484	-0.552413	0.153078	-1.82447	0.234979	-0.260663
486	-0.365127	1.84995	1.09617	1.1314	-1.62128	-0.151906	-0.524303
487	-0.238824		0.44698	-1.26972	-2.12169	0.797656	0.693053
488	-0.661175	1.02623	-0.202879	2.24082	-2.12689	0.538546	0.809772
489	1.02054	2.32194	-0.609551	1.95396	-0.646301	-0.306879	-1.15933
490		2.97258
491	0.328042	2.52339	0.251663	2.13235	-1.52546	0.233063	-0.541894
492	1.16434	1.46998	-0.481223	0.633921	-1.30761	-0.133376	0.240524
493	0.750463	1.87338	-1.76811	-0.342651	-1.50191	-0.833028	-0.546334
494	0.578518	1.36335	0.0764316	0.477622	-1.74997	-0.387	0.474884
495	0.0181033	1.67855	-0.925204	0.946293	-1.40548	-0.789966	1.13294
496	-0.361617	2.20686	0.682247	0.392313	-2.21323	-0.607926	0.934789
497	-0.553732	2.76308	1.2973	-0.187501	-2.31207	-0.806609	0.908346
498	-0.0387738	0.742397	0.59	-0.20434	-1.40091	-0.392704	1.47963
499	0.678348	1.10633	-0.174354	-0.0873885	-1.90496	0.0164054	1.01737
500	0.565489	-0.548888	-1.11361	-0.716984	-1.71607	-0.949679	-1.17615
501	0.564021	0.534995	-0.411975	-0.704049	-1.69407	-0.399321	0.0225999
502	0.0983655	0.52671	-0.164231	-0.484354	-1.37581	-0.628971	0.433353
503	0.400307	1.15312	-0.759479	-0.110963	-1.03273	-1.53282	0.0104011
504	0.560673	1.68796	-1.09523	0.62436	-1.94233	-0.73067	1.35411
505	0.654481	2.03252	-1.14419	1.66576	-1.42173	-1.13612	2.11211
506	0.749668	1.4765	0.247827	0.219577	-1.61939	-1.28058	0.94603
507	0.111619	1.48349	-0.638587	0.737467	-1.91614	-1.62201	1.68018
508	-0.502868	1.8626	-0.861514	1.48148	-1.7415	-1.19985	-0.715282
509	1.17467	0.380541	-1.74845	2.34772	-2.10851	-0.0956465	-0.645955
510	0.617027	0.389782	-1.12662	-0.129517	-1.69192	0.561214	1.32466
511	1.08279	2.39696	0.41721	-0.319134	-1.2465	-0.952296	0.73949
512	1.45438	2.28292	-1.80292	-0.0778027	-1.89435	-0.876136	-0.053578
513	0.721149	2.61042	-1.66688	-0.142018	-1.11195	-0.933068	-0.826286
514	-0.290725	-1.29613	-0.844357	-0.188826	-1.10718	-1.82626	-0.884227
515	-0.187717	-0.675937	-0.780159	0.438506	-0.329175	-0.953165	0.158279
516	1.28245	-0.914677	-0.597306	0.0140207	-1.3773	-1.28197	0.775998
517	0.239674	-1.37093	-0.739735	-1.2478	-1.62958	-0.739337	-0.573728
518	0.369845	2.3301	0.42846	1.03904	-1.62013	-1.15828	-0.240705
519	0.980677	3.25402	-1.95621	-1.10031	-1.84397	-0.0912781	0.325922
520	1.53573	2.44345	-1.82609	-0.28721	-1.62741	-0.487651	0.515179
521	1.84879	2.98685	-1.35196	-0.742706	-1.88373	-1.23092	1.66067
522	1.91862	2.74833	-0.761664	1.88247	-1.91221	-0.507498	0.421857
523	1.62087	2.74384	-1.54675	1.34282	-2.12077	-0.369933	1.00841
524	0.989311	2.51015	-1.96086	0.773139	-1.69579	-0.752258	-0.0583454
525	1.03085	0.866218	-1.68458	1.79758	-1.94439	-0.566626	0.849138
526	1.01521	0.844231	-1.47057	0.855559	-1.71407	-1.20872	0.823612
527	1.044	2.73334	-1.54779	0.674887	-2.00777	-1.23524	0.683359
528	1.19243	1.39112	-2.04208	0.585644	-1.26126	-1.66713
529	1.2344	1.12591	-1.91508	0.418688	-1.91396	-0.43741	0.739884
530	1.9518	-0.0106641	-0.133104	0.211885	-1.47556	-1.33941	0.837878
531	1.58024	1.91087	-0.582446	0.537769	-1.60163	-1.27762	0.568435
532	1.08521		-1.20768	-0.248006	-1.23975	-0.80734	0.547858
533	-0.375467		-0.114782	-0.0693963	-1.10653	-0.352761	1.65306
534	0.101283	2.39715	-1.16771	1.75864	0.202818	-0.815031	1.19624
535
536		0.642741
537	0.0807371	0.904405	0.371592	-1.35419	-0.899877	-0.891579	-0.440594
538	-1.14244	1.96381	-1.42627
539	-0.0259534	3.09334	-0.190864	0.718937	0.549303	0.633906	-0.890421
540	0.167436	1.80677	0.433792	0.312747	-1.53342	-0.730757	-0.474931
541	-0.470394	2.77517	-1.28802	1.60373	-1.13546	-1.06547	-0.17854
542	0.102639	2.53077	-1.46455	-0.103226	-1.61501	0.146386	0.169823
543	0.562543	2.7449	-1.80581	0.13681	-1.02476	0.923021	0.501183
544	1.12161	1.90606	-1.19513	0.528329	-0.811495	0.996186	-0.0625183
545	0.121524	1.9009	-1.24367	-0.37863	-1.2668	0.105002	0.606571
546	0.680382	0.573972	-1.19395	0.163146	-1.5258	0.0431545	0.10924
547	0.626662	1.04251	0.316975	2.03637	-0.693507	-0.420132	-1.00125
548	0.0454653	1.54788	0.64137	-0.52529	-0.820121	0.173573	-1.17567
549	0.105302	2.39852	0.578612	0.702398	-1.10381	0.201178	-0.395145
550	1.2992	2.02428	0.673852	0.430142	-0.43437	0.11137	0.774808
551	0.362068	2.79827	1.3036	0.834127	-1.2564	0.494857	-0.646063
552	0.616387	1.82078	-0.263386	1.05881	-1.46001	0.828837	-0.577074
553	0.771397	1.08132	-0.0685965	0.167278	-1.91854	-0.454243	-0.251108
554	0.63985	1.50601	-0.835503	2.02886	-1.77698	-0.704058	-0.142814
555	-0.324111	2.00699	-0.132208	0.74796	-1.19418	-0.412219	0.636109
556	0.0575631	2.54631	-0.033219	0.56945	-1.57274	-0.836129	0.543338
557	0.616348	2.90194	-0.0352894	-0.554563	-2.15152	-0.385106	-0.341495
558	1.24848	1.16571	-0.261864	-0.607553	-1.51366	0.552887	-1.1519
559	2.31057	1.9358	-0.0680217	0.45533	-2.30289	0.298776	-1.808
560	1.87943	3.26291	0.878346	2.04444	-1.89374	-0.197309	-0.85561
561	1.71968	1.93858	1.50313	0.649695	-1.67776	-0.58134	1.09977
562	1.23895	1.8503	-0.342023	0.446327	-1.37511	0.365673	0.960544
563	0.315462	-1.62304	0.0885278	-0.285971	-1.7331	0.315389	0.792905
564	0.131037	2.01267	-0.0231463	-0.452799	-1.47707	-0.92697	-0.162881
565	0.4457	2.88438	0.00224146	0.642573	-1.71904	-0.86211	-1.01732
566	0.371786	2.32714	0.0271432	0.0430893	-2.04935	-0.445346	-0.666117
567	-0.175537	0.871832	0.987263	0.03192	-2.02071	-0.0759852	0.0482982
568	-1.2093	1.21415	1.13909	1.98411	-2.61128	-0.278104	-0.918532
569	-1.00646	1.90114	-0.0695948	1.01363	-1.53999	-0.39856	0.849254
570	-1.16895	1.36601	-0.00574656	0.521038	-1.70549	-0.613401	0.489172
571	-0.672636	1.13382	-0.0321599	-0.504174	-1.02575	-0.073619	-1.99357
572	-0.416401	1.17455	0.60844	0.399857	-1.83696	-0.788386	0.500266
573	0.909282	0.867118	0.236735	0.392319	-1.80096	-0.716649	-0.650469
574	0.479752	2.48156	-0.301493	0.612284	-0.951071	-0.552221	-0.84816
575	0.297604	0.598347	0.586116	-0.181846	-1.00388	-1.46149	-1.2071
576	1.39003	1.80889	0.382506	1.92326	0.21853	-0.344206	0.187022
577	0.110602	0.894884	1.28377	-0.112554	-0.978297	-0.44257	0.899687
578	-0.155011	0.0148457	-1.38605	0.689734	-1.88426	-0.62129	0.89094
579	0.751224	1.507	-0.797434	0.301101	-1.72664	-0.417402	0.462386
580	1.49645	0.110891	-0.508119	1.97372	0.852256	0.648809	-0.882771
581	-0.589997	1.4427	1.55907	1.06556	-0.571185	-0.00115526	0.583391
582	-1.43139	2.92944	-1.4583	-0.260059	-1.63118	1.42437	-0.826209
583	-1.15463	3.16285	0.649486	-1.64023	-2.09459	0.981522	-1.21798
584	0.00648591	3.63304	-1.33844	1.99458	-2.34127	0.922211	-0.12437
585	-0.245584	3.438	-0.987833	2.38058	-2.17658	1.23769	-0.279731
586	0.343944	3.02843	-0.587303	-0.698587	-2.18781	1.4518	0.695964
587	1.33919	2.78545	0.985443	-0.0921114	-1.94316	0.0206579	0.509306
588	0.890252	2.43585	1.24082	1.72408	-1.76838	-0.353652	1.31866
589	0.5863	0.171169	1.72223	0.720356	-0.0518991	0.326411	-0.291343
590	0.126429	-0.281561	-0.598001	0.542816	-1.31216	-0.757156	-1.22458
591	0.68178	3.06588	-0.245458	-0.46413	-1.56272	-1.07038	-0.883185
592	-0.0305693	3.71435	-1.37059	-0.304273	-1.60194	-0.899703	0.343999
593	0.402888	3.73915	-0.955617	0.0631106	-1.83723	-0.411659	-0.204814
594	0.602656	2.25813	-0.555535	1.27991	-1.6635	0.156677	-0.671416
595	0.993832	0.852164	0.936974	1.50534	-0.858363	0.040219	-0.126357
596	0.810618	-1.43028	0.763784	0.737291	-1.5299	0.0430166	1.09466
597	0.862114	-1.0188	-0.443812	1.0893	-1.04891	-0.934779	0.127809
598	0.391062	-1.78527	0.17311	2.15068	-0.868224	-0.420833	0.215887
599	0.566418	2.26231	-0.354718	1.32846	-1.59464	-1.24626	0.499321
600	1.12327	2.98982	0.631831	1.81218	-1.4985	0.148544	0.679701
601	-0.0891837	0.0171064	0.595351	1.22082	-1.74852	-0.538588	0.69899
602	0.926856	-0.129512	1.06163	-1.01177	-1.63693	-0.386768	-0.0726586
603	0.946232	2.79768	0.517752	-0.838836	-1.22637	-0.315065	0.777829
604	1.07439	0.266654	-0.445233	-0.00828054	-1.6498	-0.141135	0.583708
605	0.452313	1.65031	-1.08442	-0.326096	-1.68309	-1.0989	0.418138
606	-0.289904	-1.56153	-0.597603	-0.276139	-1.87373	-0.00416804	-0.795689
607	0.357936	1.10272	0.332702	0.766302	-1.66076	-0.677126	0.821626
608	1.59497	1.74596	-1.03352	0.87262	-1.97417	-0.161187	0.603867
609	1.5883	0.990444	-0.853848	0.266898	-1.63413	-0.516607	-0.113942
610	1.5604	1.2142	-1.11184	-0.229238	-1.29744	-0.276535	0.343948
611	1.02509	-0.692302	-1.35034	1.74136	-1.93293	-0.97005	0.601607
612	-0.344597	1.82419	-1.64407	-1.58314	-1.77202	-0.502224	0.874288
613	-0.240296	2.31029	-1.01539	1.48643	-2.18284	0.426393	-0.684493
614	0.901422	3.01455	-1.22753	-0.262769	-1.35005	0.612367	0.0505074
615	1.27393	0.993262	0.877549	-0.0383216	-1.35118	-0.182162	-0.881745
616	0.3138	0.162427	-1.00435	-0.973235	-1.43827	-0.882317	-0.844998
617	0.0272507	2.40496	0.0204926	-0.0808733	-0.836268	-1.22658	-0.624457
618	0.100385	1.9444	-1.07407	0.160579	-1.50784	-1.29558	0.167191
619	-1.14964	2.22809	-0.321888	0.296048	-1.52506	-0.666793	-0.555418
620	-0.756759	3.32251	-1.72696	0.269035	-1.27314	-1.16378	-1.39232
621	-0.204771	2.87609	-1.75251	0.608329	-1.13653	-1.61578	-0.938483
622	0.0613767	3.58248	-1.86142	0.473803	-1.55238	-1.66869	-1.54282
623	-0.137742	1.67472	-1.24251	-0.0533998	-1.55701	-1.76152	-0.497609
624	-0.576499	2.2805	-1.65305	1.34537	-1.69799	-0.994452	0.446993
625	-0.481773	2.03601	-1.50652	1.18291	-1.79404	-1.04142	-0.930983
626	-0.702903	2.88302	-1.46992	0.453628	-2.29394	-0.827043	-0.101728
627	-0.164609	2.70717	-0.55354	0.146661	-1.05571	-0.945441	-0.0295717
628	-0.303195	2.51474	-0.743774	-0.204409	-2.13108	-1.28235	-0.597378
629	0.170119	1.31535	-1.07677	1.22713	-1.61591	-1.0405	-0.397277
630	-0.175503	1.14796	-0.744272	1.21818	-1.99908	-0.876797	1.03943
631	0.0955382	-0.0283257	-0.294435	-0.527025	-2.21412	-0.244876	-0.0867945
632	0.144326	-1.42103	-0.849389	1.16453	-1.81598	-0.395749	0.0221372
633	0.137711	1.34355	-1.27399	0.299395	-2.19181	-0.528426	-0.335897
634	-0.421465	2.49158	-0.45392	0.451065	-1.85385	-0.437022	0.893576
635	-0.194431	2.70743	-1.07123	0.610697	-2.27688	0.333898	-0.48888
636	0.377995	3.11332	-0.434228	1.7012	-1.64034	-0.168365	-0.853802
637	1.44741	1.21104	-0.494351	1.09917	-1.40519	-1.79379	-0.855671
638	0.857877	2.46075	-0.224555	0.84498	-1.7145	-0.791693	0.23514
639	0.342771	2.4883	0.108966	1.00178	-2.10087	0.244838	-0.80215
640	0.254306	2.5975	1.50114	0.977038	-1.90211	-0.518307	-1.05663
641	-0.556018		0.225037	-0.0697858	-2.20507	-0.458973	-0.1494
642	0.232383	-0.805077	0.802269	-0.375162	-2.19451	-0.841372	-1.16212
643	-0.175154	1.97721	0.963965		-1.7974	-0.605206
644		-0.405453	-0.7067	0.574357			1.50363
645	0.401381	1.92255		0.0387143	-1.24962	0.391919	1.00218
646	0.0774722	0.210347	-0.314155	0.0459691	-2.2637	0.0497289	0.130616
647	-0.200645	-0.886913	0.0264451	2.16561	-1.46535	-0.940888	-0.0248737
648	0.722101	-0.679839	-0.25097	0.206598	-1.20765	-0.713253	1.3176
649	-0.0846899		-0.567119	1.24942	-0.977526	-1.5496	-0.18096
650	-1.04301	2.17247	0.761334	2.04496	-2.08886	0.100457	1.72151
651	-1.13392	2.97466	0.301474		-1.15933	-0.742574
652		1.36882	0.027423	0.18795			0.56565
653	-0.379334	0.795385		0.940563	-0.818068	-0.30438	-0.693751
654	0.642342	2.55248	0.316007	-0.834641	0.597717	-0.754734	0.0506326
655	0.866228	0.328667	-1.05023	0.0682852	0.13812	-0.326972	-0.0498308
656	0.433905	-1.12411	-1.07148	1.78257	-1.50432	0.0495295	0.579249
657	0.517982	-0.306583	-1.41845	-0.378689	-1.55341	-0.103861	0.733035
658	1.11037	-1.07573	-1.78971	-1.94747	-1.43999	-0.734505	-0.366007
659	0.939406	-0.836027	-1.69863	-0.669404	-1.51324	0.447556	0.491607
660	0.55493	-1.23143	-0.808	0.684633	-1.83773	-0.917338	-0.994258
661	0.457517	-1.05781	-0.531031	-0.864975	-1.46401	-0.480064	-0.0686711
662	0.833755	-0.532613	-1.2185	-0.125003	-1.68161	0.758849	0.385801
663	0.841903	-1.18905	-0.581025	-0.244527	-1.08444	-0.129856	0.683048
664	0.125103	2.84066	-0.201333	-0.64038	-1.35506	-0.0276677	1.28675
665	0.702961	2.70698	0.946012	0.715814	-0.320781	-0.736777	0.24789
666	1.28766	3.95074	-0.347582	0.66549	-1.08732	-0.178142	0.166796
667	0.866555	3.30936	-0.281936	0.070524	-1.13883	-0.336418	1.82353
668	0.556201	3.28813	-1.08551	-0.701335	-1.50692	-0.243506	1.2355
669	0.382452	3.04299	0.255792	-0.0471153	-1.63396	-0.745545	0.0718981
670	0.600382	2.93327	-0.503147	0.0546231	-1.7441	-0.414006	0.499321
671	1.30915	-1.23085	0.111025	1.5011	-0.457617	-0.160416	0.278289
672	0.0889403	0.155155	0.06362	0.763101	-0.171527	-0.29089	0.745856
673	0.222775	1.71567	0.532491	-0.150134	-1.97455	-0.846992	1.34839
674	0.56468	2.31145	0.281421	-0.362532	-2.24424	-0.274695	-0.243366
675	0.448553	2.25004	-0.54996	0.155316	-1.72496	0.064525	0.322242
676	0.538841	3.69455	-0.56915	-1.15579	-1.82014	0.178458	-0.0380029
677	0.659696	3.19201	-0.44711	-0.0367488	-1.8188	-0.0319553	0.16038
678	1.44209	2.76372	0.929398	-0.759555	-2.35293	-0.503815	-1.2723
679	-0.163156	1.8692	0.713142	0.917148	-1.35084	-0.266824	1.37713
680	0.423727	2.99041	-0.08073	-0.047231	-1.13349	-0.176549	0.0950009
681	0.400111	1.13856	-0.384781	0.745007	-1.11386	-0.43264	1.28736
682	-0.0569751	-1.27439	-0.620175	0.783464	-1.97571	-0.417222	0.370309
683	0.517169	-0.314881	-0.132453	-0.381795	-2.16377	-0.275583	-0.80525
684	0.36853	1.00532	-0.498143	1.37993	-2.11688	-0.72144	-0.108336
685	0.318034	0.772395	0.369199	-0.627695	-1.74187	-0.468489	0.0125472
686	-0.0712828	1.0716	1.73014	1.89288	-1.95573	-0.404202	-0.935352
687	0.915619	1.47126	0.914596	1.7309	-2.2041	-0.632948	-0.867147
688	0.426845	1.11759	0.660721	0.705221	-1.78554	-0.653554	-0.263631
689	0.591165	1.94559	0.559903	0.467935	-2.18576	-0.809772	0.0138837
690	2.01013	2.85877	1.42216	0.217059	-2.28761	-0.644384	-1.02199
691	-0.0724598	3.67644	0.840453	1.05738	-2.07269	-0.217246	1.01412
692	0.440624	3.2142	-0.314455	0.51598	-1.59885	-0.47113	1.74476
693	0.187753	3.0455	-1.05586	-1.29291	-1.77479	-0.497379	0.453821
694	-0.142691	1.74949	-0.655234	0.481305	-1.87948	-0.416853	0.319605
695	1.08271	2.51997	-1.50877	1.44917	-1.96994	-0.0222581	-0.597367
696	1.17575	2.69257	-1.39178	1.63881	-1.37999	-0.923134	-0.143188
697	0.0375308	1.88402	-1.07455	1.16142	-2.16482	-0.899977	0.405758
698	0.328168	2.81844	-1.12362	1.60326	-1.36246	-0.75415	-0.324327
699	0.553924	2.65594	-1.26658	-0.0288209	-1.77277	-0.376382	-0.824762
700	-0.175894	2.32905	-1.52254	0.143208	-1.4649	0.163094	0.284792
701	-0.819872	-0.592417	-1.18819	-1.18562	-1.82674	-0.585143	-0.278239
702	-0.319966	2.27174	-1.20103	1.03103	-2.26414	-0.748909	-0.63985
703	-0.508902	2.54436	-1.381	0.0973097	-2.31525	-0.84198	0.112563
704	0.375132	1.60166	-1.59291	1.12064	-2.30462	-0.86059	0.152225
705	-1.7663	3.09597	-1.10069	1.95641	-1.40357	0.386966	0.115085
706	-0.748152	2.36547	-1.08025	0.641151	-1.63736	-0.596887	0.558201
707	0.369819	3.46632	-0.170342	-0.165407	-1.90965	-0.338733	1.01164
708	0.546481	1.47536	-1.26592	-0.82232	-2.14037	0.220709	0.234509
709	0.489111	3.50476	-1.72112	0.714045	-1.9118	-0.622352	-0.323657
710	0.276002	3.13183	-1.76598	-0.539966	-1.47816	-0.46052	-0.0227446
711	1.07062	1.33004	-1.12382	1.6452	-1.73279	0.269899	0.267442
712	-0.0658312	3.28057	-1.14634	0.748775	-1.99175	0.452706	0.586404
713	-0.0295098	2.63955	-1.51193	0.714421	-2.19511	-0.0167484	-0.740751
714	-0.428396	0.131106	-0.849508	0.274765	-2.16044	0.438032	0.296939
715	0.0525223	0.263442	-0.721218	0.0383196	-2.15194	-0.209674	0.0404881
716	-0.541596	-1.35077	-1.16803	-0.384355	-1.65478	-0.193359	0.401416
717	-0.827378	0.179442	-0.534444	-0.623194	-2.2133	-0.966419	-0.695721
718	-0.70912	1.00011	1.1677	0.137988	-1.79763	0.0359683	1.03449
719	-0.86008	1.58139	2.1464	1.41316	-1.73539	0.131969	0.344844
720	-0.213399	1.59096	2.38309	-0.895663	-1.51027	-0.0477589	-1.10814
721	1.38781	3.25943	-0.541994	0.150787	-0.733167	1.05456	-0.375794
722	0.894455	2.3128	-0.571677	-0.412533	-1.52347	-0.208075	0.246556
723	1.27342	2.98699	-0.498624	1.72837	-1.93248	1.4089	0.469036
724	-0.024388	1.41759	-0.808805	-0.438231	-1.99845	1.47828	0.0719978
725	-4.46836E-05	2.09085	0.131196	-0.639264	-2.27956	0.58543	-0.69236
726	-0.223759	3.52446	-0.39872	-0.734955	-1.79117	0.915026	0.436025
727	-0.473346	2.81112	-0.749522	-0.551283	-1.64503	0.284267	-0.504482
728	-0.244631	2.34367	-1.12502	-1.34258	-2.0899	-0.0149891	-0.36249
729	-0.611387	0.0954879	-1.30413	1.22384	-2.05559	0.0332644	0.608191
730	0.551928	0.781965	-1.11972	1.65109	-2.21567	-1.01061	0.164795
731	1.0579	1.84642	-0.031452	0.81691	-2.15964	0.0798793	0.36892
732	0.818796	1.574	2.25199	0.903175	-1.6499	-0.0075352	-0.775473
733	0.2504	2.84815	0.758751	-1.52318	-1.61311	-0.40105	-0.441025
734	-0.523682	2.51818	0.73601	-0.213549	-1.91766	-0.365999	-0.605232
735	-0.790273	0.044612	0.547418	-0.249153	-1.6405	-1.44103	0.130687
736	1.98631	0.683056	0.759796	0.374884	-2.05463	-0.429763	-0.992312
737	1.32348	0.517639	1.27724	0.505854	-2.31653	-1.08455	0.0809273
738	0.095348	2.38465	-0.454873	0.457275	-2.16667	-0.905402	-0.8252
739	-0.000243435	2.19442	-0.152492	-0.116477	-2.14011	-0.53888	-0.217827
740	0.247358	2.97719	0.472218	-0.756533	-2.25962	-0.138291	0.42072
741	0.714441	1.44395	2.14899	-0.420528	-2.24061	-1.74996	-0.50457
742	0.454955	3.14877	2.52955	-1.07515	-1.70178	-0.462899	0.23743
743	-0.52443	3.71388	1.04574	-2.06582	-1.5641	-0.281888	0.224056
744	-1.13197	3.49304	0.619134	1.68664	-2.14401	-0.0677936	0.377817
745	-0.387083	0.987032	-0.331376	0.636058	-1.9851	-0.313299	0.570839
746	0.521941	3.30462	-0.905173	0.957407	-1.92038	-0.694791	0.10484
747	0.615799	3.3023	-0.908312	2.15255	-1.88692	-0.21552	1.42285
748	0.616928	2.7652	0.225857	0.429979	-2.23144	-0.765216	0.252378
749	2.05974	0.937962	-1.35477	-0.257667	-1.91475	-0.231166	-0.50793
750	0.230314	3.45993	-0.83761	-0.0209147	-2.29166	-0.599859	0.145782
751	0.957245	2.66493	-0.0294088	-1.32806	-2.42245	-0.694119	-0.515692
752	0.760789	2.14468	0.0485575	-0.602637	-1.88714	-1.50477	-0.247234
753	1.01766	2.55044	0.568591	1.57459	-2.39398	-0.440635	0.573464
754	1.87468	2.8849	0.564703	-0.952624	-2.20292	-1.23691	0.00392414
755	2.70245	1.12054	-0.432305	0.364524	-2.1249	-0.640293	-0.820697
756	1.71589	-0.709044	0.813249	-0.0827507	-1.75263	-0.615117	1.70372
757	1.41073	0.736349	-0.738234	0.528014	-1.65491	-0.308051	0.857624
758	0.653207	3.42673	-1.11177	0.0770803	-1.33309	-0.144979	-0.702438
759	1.33535	1.80147	-1.10761	0.995864	-1.63021	-0.737153	0.915888
760	0.478416	1.07718	-1.84937	0.687833	-1.77614	-0.349605	-0.65762
761	0.731631	-0.179384	-0.80164	1.31472	-1.00702	-0.724647	-0.716551
762	0.654703	0.165381	-0.796967	0.214223	-1.59614	-0.556942	-0.866875
763	0.863256	3.38005	-0.989055	1.33244	-1.39011	0.0267592	-0.65762
764	2.06324		-1.17117	1.26727	-0.861777	-0.310015	0.776321
765	1.72997		-0.855237	0.555712	0.0370833	-0.0499563	0.138693
766	0.540305	2.62747	-1.11605		-0.261358	-0.44841
767		2.65332	-0.800902
768		-0.639962		-0.560267			0.162445
769	1.45894	-0.319435		-0.538582	0.957926	-0.821662	-0.53384
770	0.132471	-1.29243	0.906935	-0.0328741	0.577645	-0.463017	-0.603273
771	0.749038	0.65114	0.329459	0.246269	-0.145009	0.50877	-1.19146
772	-0.552962	2.01872	0.972675	0.336821	-2.24932	0.126374	-0.325811
773	-0.885061	1.40953	0.521306	0.369077	-2.20755	0.272846	-0.734547
774	0.181572	1.52425	0.0115168	-0.764795	-1.85031	0.121078	-0.101193
775	-0.126481	2.98541	0.878923	-0.61803	-1.22391	-0.290753	0.538236
776	-1.52742	-1.28905	1.23356	0.537046	-2.17465	-0.40704	-0.5647
777	-0.609833	1.22451	0.427968	0.61042	-1.89628	-0.103489	-0.967986
778	-0.529204	-1.33567	1.88312	-1.27304	-1.57065	-0.189862	-0.681114
779	-0.907785	0.931266	1.36612	0.730701	-0.918986	-0.0827011	0.894601
780	-0.0914958	3.17396	0.775197	0.127921	-1.36867	-1.53493	-0.331054
781	0.0167583	3.7638	0.0468157	0.672735	-0.575071	0.657418	-0.249639
782	-0.3314	3.84187	-1.15112	1.17402	-1.63424	-1.39113	-0.663729
783	0.652576	1.80401	-1.44509	1.12818	-1.22099	-0.0142317	-0.897086
784	-0.880178	0.772666	-1.18718	-0.244921	-1.28122	-0.532239	-1.01787
785	0.00303226	1.55966	-1.2985	0.767621	-1.18093	-0.774466	-0.358287
786	-0.799763	0.582919	-1.11348	1.49938	0.122886	-0.361912	1.26001
787	-0.186495	2.59421	-1.21969	-0.184797	-0.707188	-0.778853	0.371672
788	-0.640854	-1.16545	-0.246907	-0.787281	-1.38767	-0.303308	-0.916612
789	-0.113834	-1.6677	-1.27094	0.355231	-1.91955	-0.59582	0.408637
790	-0.621859	0.668378	-0.824886	1.15028	-1.55455	-0.703953	-0.0991739
791	0.231882	-0.969996	-0.709997	1.1938	-2.08183	-0.62813	0.432745
792	0.789393	0.695659	0.621406	1.77482	-1.57674	0.157348	0.0853351
793	0.608586	-1.35917	-0.764881	2.18461	-1.65122	0.212353	-0.405496
794	0.290126	1.67883	-2.06542	-0.914959	-1.21589	-0.982016	-0.275917
795	1.24277	0.176994	-1.65645	-1.27016	-1.3488	-0.208556	-1.21312
796	-0.117996	0.278127	-2.23593	-0.829156	-0.466445	-0.00309983	-1.15813
797	0.509267	0.345292	-1.76922	-0.127604	-0.837517	0.209922	-1.29837
798	0.588321	0.517943	-1.9691	0.84214	-1.54425	0.513721	0.0783404
799	-0.315984	-0.173059	-1.47905	2.13407	0.44451	0.0449083	-1.40051
800	0.528952	-0.00164744	-2.05807	2.10784	-0.425649	-0.523518	-0.513547
801	-0.931843	1.51006	-1.94869	0.740734	-1.67991	-1.04009	-0.88772
802	-0.0536254	-1.17299	-0.854058	0.343102	-1.81019	-0.368242	0.507205
803	1.74848	-1.87525	-1.27791	-0.0775312	-2.07734	-0.0479081	-0.553419
804	0.770752	-2.7412	-1.08491	-0.0858917	-1.80719	0.300859	-0.953983
805	0.788627	0.156245	-1.4867	-0.487306	-1.23027	0.106668	-0.131143
806	0.856171	-0.315862	-0.00887834	-0.595645	-1.738	-0.701953	0.0847267
807	0.284335	0.370403	-0.843666	-1.26825	-1.46112	-0.485888	-0.609905
808	1.06838	0.391762	-1.26807	-0.650281	-1.53611	-0.659444	0.0857946
809	-0.311123	0.30698	-1.25287	-1.1216	-1.50597	-0.585612	1.38735
810	0.516315	0.400613	-0.87631	-1.43058	-1.16703	-0.258074	-0.562354
811	0.730552	-2.18004	-0.515573	-2.08694	-1.81144	0.0697778	0.134153
812	0.169745	-1.1237	-1.37943	-1.20718	-2.11571	-0.018986	0.465152
813	0.945523	-1.11593	-1.28725	0.0111368	-1.99473	0.0697388	0.17805
814	1.2729	-0.14692	-0.949377	0.236212	-1.9736	0.307871	-1.11123
815	0.140348	-1.49624	-1.96036	2.06746	-1.36664	0.305858	0.553568
816	-0.00624493	-0.637131	-1.22473	0.291546	-1.92907	-0.266633	-0.0565888
817	-0.623176	1.24494	-1.22055	1.9524	-0.469402	-0.939795	-0.636552
818	-0.115339	-1.48662	-1.97523	1.50229	-1.41288	0.153746	-0.0394798
819	-0.692419	-2.53478	-0.648562	0.833846	-1.82301	-0.192616	0.080821
820	-0.217428	-1.40397	-0.000819379	0.480849	-1.41916	0.0382626	-0.106241
821	0.401351	-0.155045	0.155113	0.297801	-1.53755	-0.867228	0.0855404
822	0.24015	0.293307	0.2067	-0.371418	-0.6693	-0.511007	1.46212
823	0.256404	0.378192	-0.00468257	-0.0863976	-1.38729	-0.615358	1.88097
824	-0.233978	3.94834	-0.210285	1.89695	-1.71109	-0.933088	2.15437
825	0.338398	2.75212	-1.10938	1.60102	-1.41467	-0.244837	1.27639
826	-0.547488	0.6997	-0.95892	0.612114	0.25998	0.385089	0.595394
827	-0.80433	2.67269	0.0955806	0.206455	-1.51492	-1.47462	0.331415
828	-0.504335	3.1788	-2.16914	1.2874	-1.0499	-0.315786	-0.573728
829	-0.611579	3.32479	-2.06267	0.710456	-2.34081	0.92681	-0.289784
830	0.337376	3.08438	-1.54807	1.46902	-2.24633	-0.660105	1.43369
831	0.117088	2.55992	-1.50849	0.244942	-1.52913	0.383591	0.31915
832	0.0491114	1.11782	-1.3943	0.509078	-2.11042	0.338678	1.34034
833	1.19531	1.10755	-0.955584	1.28751	-1.30335	0.261282	1.16874
834	-0.72265	2.24274	-1.51793	-0.0623396	-1.04868	-0.0622718	0.981473
835	-0.120843	2.02942	-0.502044	0.955375	-2.0197	1.2011	0.322788
836	0.0135486	1.57595	-0.839637	-1.32791	-1.69321	-0.215573	0.125143
837	-0.476292	2.023	-0.289	-0.0927727	-1.98154	1.4601	0.721463
838	0.794477	1.12077	-0.527568	1.25185	-1.82975	0.173344	-0.609905
839	-0.449572	0.0751962	-0.128672	-0.738578	-1.93063	0.310051	1.39917
840	-0.0879294	2.60087	-0.230662	-0.240106	-1.83707	0.248226	-0.164605
841	-0.387146	2.09195	-0.0540858	1.25279	-1.78772	-0.449773	-0.0463061
842	-0.513537	2.76168	-0.645011	0.425806	-2.08372	0.584523	-0.385475
843	0.180021	2.97544	-0.892471	-0.54669	-1.70252	-0.117336	-0.162492
844	-0.656372	3.2856	-1.53159	0.624297	-2.33138	-0.393034	-0.539881
845	-0.350341	2.46595	-1.82937	-0.194496	-2.18489	0.257886	-0.0867945
846	-0.836478	2.16386	-0.486426	-0.0166496	-2.44165	-0.307503	0.191929
847	1.4839	1.03693	-1.34345	-0.144862	-2.00285	-0.0041347	0.651737
848	-0.854039	2.35369	-0.834457	1.21291	-2.09015	-0.304459	0.597657
849	-0.329275	2.79598	-1.0097	0.937023	-1.43319	-0.31247	-0.642585
850	0.471678	-0.404952	-0.281399	0.370556	-1.79432	-0.32835	0.435014
851	-0.153443	1.83337	-0.910771	0.347633	-1.74766	-0.734558	0.643985
852	0.660428	2.42311	-0.568787	-0.253766	-2.17592	0.698442	0.856966
853	0.216337	1.83697	0.10048	0.389908	-1.84575	-1.04695	0.444744
854	0.426943	2.28136	0.0590318	1.31794	-2.2356	0.176914	-0.139595
855	-0.903913	0.0912275	0.655904	1.27004	-1.90242	-0.682453	0.345362
856	-0.369876	2.4155	-0.478214	0.798385	-0.498762	-0.693274	0.6763
857	0.479454	1.71613	-0.852319	1.29108	-0.506037	0.964915	0.475988
858	-0.895694	1.5166	0.399237	1.16741	-1.083	0.423086	0.43795
859	-0.274148	0.14274	-0.482804	-0.822405	-1.57983	-0.125065	0.962539
860	0.210231	1.31581	0.23637	0.445196	-1.92878	-0.34362	0.236339
861	0.162642	1.32603	0.217807	0.73923	-1.62942	-1.18862	0.946288
862	0.212656	1.13036	0.360244	1.57975	-1.90288	-1.4249	0.102469
863	-0.206097	1.29428	-1.09388	-0.272963	-1.97936	-0.87836	0.577732
864	-0.553679	2.95642	-1.55966	0.545214	-2.17024	-0.639255	0.769442
865	0.847206	2.10351	-1.63425	1.46531	-1.86957	-1.51852	0.89684
866	-0.102524	-1.33373	-0.638367	0.745812	-1.4541	-1.62913	-0.50457
867	-0.58042	-0.0488585	-0.283803	2.20857	-1.8104	-1.37651	0.0821548
868	-0.842808	-0.829698	-0.520644	1.59426	-1.74995	-0.452882	0.168222
869	0.114295	0.774514	-0.76765	1.89344	-1.67898	-0.812995	0.836738
870	-0.286486	0.30152	-1.44905	1.91825	-1.72842	-0.174574	-1.49779
871	0.376353	2.48085	0.46485	0.216477	-1.94366	-0.0205019	-1.1498
872	0.372468	2.70672	-0.235069	0.0498231	-1.36647	-0.303375	-0.305257
873	-1.21476	2.34333	-1.19063	-0.014407	-1.61538	-0.7705	0.0499668
874	-0.435486	0.843366	-0.49519	0.490896	-0.699866	-0.425912	0.452402
875	0.229503	-0.266193	-0.910965	-0.889343	-2.12141	-1.20175	0.330045
876	-1.08125	1.32206	-1.50163	0.692434	-1.92992	-0.791343	-0.248142
877	-1.22701	-0.369556	-1.16817	0.114844	-1.37389	-1.06452	1.14225
878	-1.58516	-0.0608726	-1.05052	-0.509366	-1.81161	-1.51944	-0.948972
879	-0.70753	2.27822	-1.18877	0.147156	-2.08893	-0.903502	0.671348
880	-1.21274	1.38303	-0.326582	-0.82304	-0.983369	-1.11279	0.137661
881	-0.10282	0.526163	0.78852	-0.996646	-1.27107	-0.750915	-0.503634
882	-0.523511	2.98871	-0.390457	-1.30933	-1.87253	-1.35085	-1.31003
883	-0.0697671	0.22938	0.0535839	-0.676938	-1.4246	-0.0858784	-0.439236
884	-1.01926	2.29329	0.251926	1.13393	-1.67842	-0.331755	-0.538697
885	-0.131074	1.92929	-0.682424	-0.426047	-1.9159	-0.754929	0.100661
886	-0.485074	1.70934	0.265125	-0.610077	-2.23726	-0.878881	-0.602087
887	-1.19008	2.3674	-0.499497	0.308034	-2.17341	-1.21967	1.65229
888	-0.583266	2.86224	-1.65226	-0.89173	-2.04655	-0.704801	0.654846
889	-1.06009	1.52984	-0.274592	0.287992	-1.86714	-0.549954	-0.131343
890	-0.893114	0.97358	-0.935782	-1.07849	-2.23334	-0.261121	-1.08618
891	-0.189635	1.74319	-0.536936	-0.402258	-1.78673	-0.524897	0.843899
892	-0.419052	3.58774	-1.19386	0.473509	-1.93988	-0.886652	-0.237912
893	-0.629144	0.288327	-0.867701	-0.487404	-2.03388	-0.292699	-0.48148
894	0.130872	3.18726	-0.63653	-0.26425	-1.6751	-0.453763	-0.745416
895	0.521747	2.87481	-1.44357	0.472969	-1.37535	-0.630689	-1.09254
896	0.867161	0.462122	-1.69955	0.755595	-1.2591	-0.508208	-0.189181
897	1.32798	1.0871	-1.58778	-0.31665	-2.22667	0.224746	-0.368137
898	1.21129	2.4113	-1.31762	0.463692	-2.44602	-0.436424	-0.164998
899	0.374034	3.08663	-0.997746	0.632394	-1.76688	-0.764624	-0.429276
900	0.634593	3.02712	-1.16804	-0.652854	-1.59552	-0.33229	-1.30107
901	0.664391	3.2456	-0.33658	-0.952794	-1.68122	-0.313169	0.0125472
902	1.10298	2.17639	-1.51813	0.0554903	-2.23715	-0.455636	0.129626
903	1.10309	2.83468	-1.69253	-0.847615	-2.30351	-0.913886	-0.124465
904	0.742372	2.15774	-1.82807	0.202718	-2.24573	-0.580527	-0.134527
905	0.326624	2.80401	-1.7448	1.60475	-2.34024	-0.689254	1.62598
906	0.466029	2.15517	-0.305823	0.827641	-2.08268	-0.142798	0.120394
907	0.0175496	2.48674	-0.923723	0.235295	-2.52355	-0.366511	0.0800671
908	1.05373	2.77848	-1.31923	0.133025	-1.68964	-0.828207	2.5339
909	1.22242	2.69966	-0.348707	1.70901	-1.96707	-0.837007	-0.348102
910	1.31787	1.89152	-1.4813	-0.383806	-2.00754	-0.866203	-1.30101
911	1.27078	1.86205	-0.95837	1.67892	-1.08597	0.837418	-0.081735
912	1.60986	0.945848	-0.959556	0.424096	-1.49223	-0.482263	-1.63204
913	1.14109	2.45364	-1.01682	-0.0577388	-0.958143	-0.654831	-0.227433
914	0.67648	2.46655	-0.836631	-0.300743	-0.295068	-0.847543	0.138914
915	0.124808	-0.0540343	1.30836	-0.397093	-1.52467	-1.02443	1.78127
916	0.77067		1.33377	0.6547	-1.74769	-0.599593	1.95707
917	-0.683261	0.925401	1.04259	1.11908	-1.10906	-0.356241	0.931806
918	-0.10347	-1.18255	1.29723		-0.791909	0.371468
919	-0.138355	0.76752	1.96237	-0.735848	-1.09938		0.619283
920	0.712124	1.64205	-1.21045	-0.299061	0.0668481	0.686647	-0.0710601
921	1.31114	1.29194	-0.109291	-0.64618	-2.09324	-0.195667	-0.24672
922	2.25908	2.80987	-1.2574	-0.464632	-1.79346	-0.386636	0.166874
923	1.35543	3.0915	-0.381654	0.0283584	-1.73153	-0.58753	-0.218789
924	1.22357	0.462151	-0.229354	0.481577	-1.66505	-0.631087	-0.396118
925	1.08395	-0.71761	-0.547921	0.487132	-1.37427	-0.135372	-1.13558
926	1.19383	-0.0548378	0.433354	-0.262496	-1.51099	0.526802	0.118524
927	0.545707	1.8522	1.94175	0.291668	-1.74235	-0.633303	-0.270804
928	1.12345	0.980564	1.98892	0.711342	-2.00634	-0.124601	-0.79965
929	0.581064	0.674283	0.809241	-0.264622	-2.18133	-0.424888	-0.34628
930	1.21183	2.03005	-0.546616	1.09961	-1.92785	-0.473566	0.00134404
931	1.26923	0.0864691	-0.121555	-0.0609529	-2.04479	-0.134124	-1.10597
932	1.58937	3.25241	-1.33154	-1.32087	-1.9322	-0.404263	-0.0730632
933	-1.09948	-0.0381955	-0.945155	0.921689	-2.33407	-0.874712	0.363709
934	1.79199	0.0548656	-1.70328	1.02752	-1.61596	0.915065	-0.0932447
935	2.27192	2.61659	-1.12961	0.242484	-1.69836	-0.7465	-0.0468332
936	1.71097	2.51803	-1.64036	0.0334602	-1.98112	-0.557025	-0.770707
937	1.20326	2.18646	-0.498189	0.497704	-2.04409	-0.235833	-0.984227
938	1.30251	3.56663	-2.27224	0.846089	-1.55746	-0.115202	-0.591885
939	0.473642	-1.09813	-1.47308	1.29851	-1.53334	-0.751352	-0.170979
940	1.36595	1.3272	-1.67749	-0.658256	-1.57792	0.0183004	0.579102
941	0.926467	0.474968	-1.31524	2.72388	-1.58442	0.110168	-0.586727
942	0.744241	-2.21067	-1.69509	1.30294	-1.91106	-1.07638	-0.109754
943	-0.01772	-1.20489	-1.04468	0.165059	-1.56635	-0.89459	-0.330075
944	0.268709	-1.13629	-1.39182	1.00588	-1.69529	-0.821482	-0.777863
945	0.368987	1.74904	-1.55407	-0.324689	-0.65077	-0.7997	0.27378
946	0.511724	1.42485	-1.54276	0.842434	-1.82366	-0.615266	-0.542997
947	-0.0715146	2.04615	-1.05705	0.973308	-1.89396	-0.679688	-0.659497
948	0.487528	2.50728	-0.436104	0.328136	-1.84617	-0.473283	0.257551
949	-0.0671859	1.88978	0.0981278	2.71619	-1.95054	-0.839668	0.600223
950	0.350795	-0.621343	-0.641624	0.76753	-2.00346	-0.441549	-0.358287
951	1.00687	0.202726	-1.30859	1.11211	-1.94862	-0.964823	-0.905644
952	-0.200973	2.4873	-1.58006	1.4165	-2.11769	-1.16394	0.813894
953	0.847724	0.710811	-1.19978	0.658502	-1.66529	-0.3255	1.11669
954	0.291487	-0.12841	-1.82558	0.986641	-2.31317	-0.51753	-0.242868
955	0.387532	2.5684	-0.264573	0.568243	-2.21469	-0.29394	-0.898968
956	0.287804	1.26679	-0.281033	1.89454	-2.11774	-0.441474	0.278429
957	0.61969	1.18508	-0.178916	-0.776671	-1.98901	-0.43336	0.158279
958	0.457496	0.341477	-1.74644	-1.06841	-2.00714	-0.942756	-0.637004
959	0.547004	1.08696	-1.30927	0.523154	-2.3273	-0.492418	-0.215783
960	1.09267	0.651945	-0.660679	0.452601	-2.09252	-0.632098	-0.321199
961	0.439743	-1.05558	0.875483	1.20147	-2.20266	-0.682029	0.317022
962	0.627994	1.64868	0.219925	0.308568	-2.13609	-0.383636	0.998757
963	-0.240528	1.02867	-1.00073	1.22295	-1.96052	-0.670533	-1.1313
964	-0.344454	2.29163	-1.13498	1.49764	-1.39557	-0.9677	-0.675253
965	-0.0443431	3.14783	-0.604732	-0.745174	-1.85422	-0.983545	-0.286669
966	0.433402	2.07597	-0.775886	0.0238955	-1.42031	-0.338423	0.54403
967	0.265148	1.83267	-0.929093	2.1165	-1.48824	-0.271453	0.606467
968	0.0777518	1.52425	0.0101148	1.16996	-1.81673	-1.02825	0.549349
969	-0.657295	2.68122	-0.256732	1.21223	-1.48431	-0.660068	-1.31273
970	0.138243	1.8976	-1.18937	-0.60591	-1.74168	-0.448139	0.724905
971	-0.228974	1.474	-0.910596	-0.186535	-2.13768	-0.723315	0.345775
972	-0.190191	-1.65942	-0.283051	-0.823096	-1.4026	-0.399638	-0.700237
973	0.251929	-0.417901	-0.0169193	0.696965	-1.85758	0.515067	0.278266
974	0.116436	0.228355	-0.8675	-1.19324	-2.03096	-0.948146	-0.479097
975	0.68698	-0.162222	-0.630003	0.233288	-1.88793	-0.524659	-1.40607
976	1.58048	3.01066	0.283585	1.01294	-1.64437	-0.509698	-0.200749
977	0.974998	1.1682	0.696892	0.806865	-0.684659	0.720688	0.613408
978	1.05189	1.27007	1.53329	0.444008	-2.24318	0.122506	-0.869114
979	1.28281	1.60842	1.81811	0.246841	-1.40083	0.462694	0.116288
980	1.32607	0.679967	0.306177	-0.642808	-0.780274	0.225498	-0.848802
981	0.267789	0.497796	1.20128	-0.261789	-1.89974	-0.771378	0.220759
982	0.539372	0.214468	-1.67548	-0.318094	-1.48987	-0.992051	-0.375412
983	0.162381	-0.504379	-1.33397	0.157277	-1.82143	-0.611563	-0.335897
984	0.1668	-1.61438	-0.799595	-1.18828	-1.82455	-0.724958	-0.309497
985	0.371158	0.532318	-0.556646	-0.478877	-0.618925	-0.866203	-1.51323
986	0.0188075	-0.378288	-1.16125	1.36979	-2.03217	-0.419011	0.266591
987	-0.693448	3.50211	-0.000278844	0.847012	-1.51462	-1.07352	-1.26422
988	-0.368193	-0.91292	0.597479	-0.225943	-1.19696	-0.855566	-0.0320324
989	-0.172487	-1.72863	1.77135	-0.174177	-1.7248	-1.43361	-0.0455748
990	-0.222285	1.71147	2.57523	-0.46864	-1.33759	-0.340091	0.704712
991	0.168054		-0.55282	0.731497	-0.705529	0.465078	-0.233898
992	0.424505	1.3572	-1.05306	1.47775	-0.934267	0.0796086	-0.897311
993	1.23704	1.31324	-1.15957		-0.289198	-1.91859
994		-0.12938	-1.25935	-0.217894			1.37275
995	0.863586	3.28733		1.00568	-1.01056	0.185026	-0.481138
996	1.36681	1.66763	0.871963	1.98884	-1.19012	-0.326467	0.212161
997	1.09851	-1.07518	-0.208687	1.62568	-0.753011	0.0328337	-0.390183
998	0.600897	0.369485	0.00548109	1.56416	-0.729853	0.512356	0.673877
999	-1.03052	1.38866	0.649235	1.98843	-0.754894	0.0940677	-1.12159
1000	0.128439	1.87451	2.5361	0.631039	-0.0291524	0.692285	1.1815
1001	0.346349	1.93577	0.970686	1.12387	0.429692	2.05317	-1.30101
1002	0.218593	1.88888	-0.672582	-0.89831	-1.88327	-0.701215	-0.548081
1003	1.28211	2.54689	-1.30809	-0.948168	-1.3068	-0.298732	-0.559611
1004	1.34556	3.74167	0.983804	1.83607	-1.52643	-0.386509	-0.757448
1005	0.921233	3.16943	-0.510259	0.131362	-0.654934	-0.189757	-0.628437
1006	1.13971	1.83565	-0.0696886	1.92809	-2.12268	-1.16805	0.501539
1007	0.150447	3.04628	0.101054	2.86762	-1.97732	-1.71437	-0.131297
1008	2.50117	2.26387	-0.244662	2.11864	-1.96822	-1.09385	0.434939
1009	1.14372	-1.24639	1.03782	-0.940675	-1.60349	-0.94623	0.27809
1010	-0.350041	-1.51839	1.19425	1.17581	-0.83255	-1.11075	-1.38966
1011	-0.278917	-1.44761	0.325594	0.0024737	-0.889099	0.0323541	0.416873
1012	-0.356963	-0.197239	-0.283744	1.20016	-2.00618	-0.814547	-0.671572
1013	0.420014	-0.354834	-0.294003	-0.486919	-1.59717	-0.855142	0.633939
1014	0.385288	1.40762	-1.25559	0.514183	-1.7212	-0.736379	0.00980821
1015	0.619066	2.21686	-1.70753	0.0416211	-0.900005	-0.163722	0.663343
1016	0.128553	1.92929	-1.77783	-0.0410292	-1.82012	-0.678615	-0.733787
1017	0.359469	2.64658	-1.97796	0.353593	-1.31406	-1.34698	-0.312993
1018	1.09763	0.86403	-1.66972	0.0961095	-1.72139	0.223181	-0.311909
1019	1.49527	2.11093	-1.3016	0.621539	-1.81942	-0.184127	-0.429276
1020	0.690815	1.53119	0.994267	0.647639	-1.54694	0.127002	0.670466
1021	0.403866	1.4963	0.298075	-1.54703	-1.47859	-0.280513	-0.11089
1022	-0.596183	-1.85935	0.268727	-0.895459	-1.32824	0.431741	-0.541894
1023	0.620299	1.30016	0.554066	-0.39612	-1.7025	-1.01063	-0.133958
1024	0.130847	-0.624983	1.62433	0.532086	-1.59648	-0.685023	0.043428
1025	0.511888	2.74299	0.586846	-1.12842	-1.55927	-1.57412	0.472821
1026	1.24778	0.578491	-1.26932	-1.12703	-1.45902	-0.418264	-0.723501
1027	2.17902	-0.506874	-1.90029	-0.785003	-1.75946	-0.185825	-1.57976
1028	1.45673	2.22123	-0.962398	-1.43717	-1.85472	-0.347265	0.139995
1029	0.436503	1.85185	-0.638356	-1.56215	-1.57436	-0.372214	0.0379691
1030	0.479587	-1.04381	0.442227	2.16928	-1.89712	-1.05056	-0.145397
1031	1.71833	0.358518	-0.915487	2.53848	-2.05864	-0.340091	0.0414528
1032	0.671805	-0.675582	-1.59769	0.0630304	-1.89874	-0.910818	1.73183
1033	0.835966	-0.373959	-1.0657	1.55937	-1.25774	-0.473765	0.395733
1034	0.137816	1.42915	0.305614	1.27037	-1.87395	-0.418128	-0.570087
1035	-0.109001	2.53156	-0.201375	-0.110123	-1.91237	-0.454034	-0.833648
1036	0.659712	2.62693	-0.823384	0.473498	-2.22075	-0.535713	-0.251103
1037	0.886173	0.66414	-0.627013	-1.0069	-1.48978	-0.476408	0.427169
1038	0.3425	-1.09188	0.099956	-0.523672	-1.93863	-1.4662	-0.400037
1039	0.65001	0.477054	-0.178465	-0.0271422	-1.93147	0.511568	-0.769592
1040	1.29689	1.61467	-1.55897	-1.45964	-1.38771	-0.376299	-0.0720079
1041	0.76761	2.47641	-1.66749	-0.175419	-1.57013	-0.739112	0.58112
1042	0.690927	1.6243	-1.55715	-0.0685565	-1.24278	0.298756	-0.65206
1043	1.23084	0.514176	-0.928693	-0.0714767	-1.55488	0.14338	-0.709589
1044	1.0638	-0.0253791	-0.965856	-0.0371243	-1.21157	0.318713	-0.841643
1045	0.662432	-0.187746	-1.27236	-0.206035	-1.48805	-0.558298	-0.474909
1046	1.42234	1.51661	-0.0355092	0.186468	-1.78356	-0.322777	0.860426
1047	0.789406	0.950271	-0.0578872	-0.422716	-1.31196	0.043385	0.100661
1048	1.19594	-1.60975	0.337139	-1.28653	-1.25962	-0.688804	-1.02066
1049	1.03075	2.37152	0.221018	-0.553538	-1.48403	0.65346	-0.790103
1050	0.692196	0.523609	-0.326962	0.201117	-1.09944	-0.682898	-0.0208527
1051	0.685598	-1.5466	-1.62037	0.318816	-2.05143	0.365423	-0.56789
1052	0.801472	0.831512	-0.521491	-0.70572	-1.49654	-0.585762	-0.151855
1053	-0.360857	-2.53229	-0.704332	0.439889	-1.68705	0.0736948	0.20283
1054	-0.00661132	-2.10096	-0.596123	0.4824	-1.77041	-0.446558	0.683989
1055	-1.37281	3.33729	-0.0723532	1.65004	-1.74081	-0.820522	0.20121
1056	-1.25073	3.50834E-05	0.147153	1.93676	-1.51736	-0.428383	-0.259226
1057	-1.15391	1.77129	0.712608	1.21737	-1.57903	-0.0120133	-0.207618
1058	-0.495149	4.18998	0.178993	0.886219	-1.67509	-0.167392	-0.885481
1059	0.0551183	2.85479	-0.114207	0.376694	-1.48445	0.461582	0.74508
1060	0.827548	2.28075	-0.515831	-1.09414	-1.36555	0.0106805	0.820253
1061	1.33538	1.7497	0.435087	-0.907841	-0.961726	0.586158	0.722606
1062	0.640061	2.63321	-0.541052	0.819271	-1.76726	-0.146101	0.510925
1063	0.291452	1.07346	-0.643744	-0.414701	-2.09378	-0.478943	0.752741
1064	-0.277374	2.29771	-0.59479	0.497385	-1.24302	0.158387	-0.340909
1065	-0.0851149	-0.494585	-0.654645	-0.150146	-1.30207	1.43451	0.946242
1066	0.213608	2.65332	-0.148508	0.826063	-1.52236	0.263921	-0.201113
1067	1.08105	3.31465	-0.131252	2.98507	-1.25455	-0.0841968	-0.019981
1068	0.19393	3.2459	0.473133	-0.327376	-0.396564	0.297681	0.733036
1069	0.53474	1.52021	0.509328	-0.161223	-0.299678	0.225645	0.810844
1070	0.695368	0.458224	0.273411	0.347964	-1.45308	-0.208179	0.364267
1071	0.919332	2.306	-0.242077	0.715924	-1.61421	0.173968	-0.441025
1072	0.508681	2.69441	-1.00777	-1.06138	-1.76533	0.0194333	0.555426
1073	0.941107	2.63439	-1.21466	0.767278	-0.260214	-0.229313	1.02539
1074	1.15587	1.92411	-1.85134	1.22063	-0.285653	0.341663	-0.196948
1075	0.890161	3.04909	-0.918959	1.35145	-1.27947	-0.0153495	0.141448
1076	0.671252	3.02841	-0.768919	0.437373	-0.595874	-0.54712	-0.0208527
1077	0.925202	3.00001	0.60851	0.159018	-0.468024	0.0513332	1.11226
1078	-0.0355471	2.05092	-0.00774738	-0.49532	-0.928289	1.06742	-0.325811
1079	0.415899	1.7231	-0.160066	-0.524061	-1.50747	0.236298	0.0711395
1080	0.462053	2.53186	-0.549764	-0.101778	-0.976618	0.219538	0.256872
1081	0.570503	2.22686	-1.52472	-0.254281	-1.85387	-0.153555	0.852738
1082	-0.672614	2.5927	-1.36756	-0.204556	-1.47388	0.0295972	-0.177412
1083	0.587073	1.95965	-0.416196	0.296562	-1.926	-0.496467	0.271432
1084	0.210119	0.882827	0.220601	-1.5257	-1.15731	-0.543399	-0.722381
1085	0.862375	0.531085	-0.183307	0.811959	-0.980797	0.280994	0.714869
1086	0.76168	0.902382	-0.0389416	-1.5788	-1.05002	0.34857	0.678837
1087	0.113133	0.598319	-0.416935	-0.866867	-1.67604	0.615544	0.249783
1088	-0.216956	1.20348	0.679766	-0.143338	-1.47106	0.638483	1.24768
1089	-0.0221902	2.18513	0.329035	-0.280962	-1.41699	0.0616866	-0.0546031
1090	-0.267587	3.54291	0.69844	-1.20635	-1.2551	0.0322146	0.898097
1091	-0.550801	1.27342	1.44529	-0.0067549	-2.0178	-0.177032	0.199219
1092	-0.674514	0.300112	-1.16228	-1.17558	-1.89477	-0.00527629	-0.454102
1093	0.0236587	0.670678	-1.01149	0.1544	-1.70521	-0.363983	1.91245
1094	0.477414	0.551874	-1.57233	-1.77181	-1.53967	-0.590306	0.715347
1095	0.266635	0.176388	-0.894524	0.0958596	-2.08726	-0.249439	-0.212421
1096	0.491869	0.676274	-1.09333	0.498351	-1.30017	-0.668295	-0.352064
1097	-0.166798	1.58967	-0.93566	-0.961409	-1.01691	-0.408763	-0.930733
1098	0.072439	3.35747	-0.585889	0.404009	-1.09978	-0.910239	1.41272
1099	-0.39522	2.87424	0.549858	-0.738291	-0.920999	-0.184641	0.893823
1100	0.236896	-0.67008	0.438275	0.0357067	-1.34856	0.367332	-0.490489
1101	0.384107	1.77144	-0.807735	1.38547	-1.40963	-0.353558	0.53735
1102	0.341117	2.20035	-0.236125	1.22041	-1.99387	0.580087	1.14898
1103	1.02488	1.37797	0.0996132	1.81517	-1.96997	0.942323	1.72562
1104	1.34707	1.03407	-0.67781	0.271104	-2.0638	2.08784	-0.853305
1105	0.170382	2.21051	-0.948451	0.927537	0.675095	1.01951	1.01006
1106	0.413781	2.86666	-1.73288	1.41205	-1.22176	-0.304398	-0.749401
1107	0.235793	-0.573006	0.22513	-0.50958	-1.73408	0.485022	-0.41932
1108	0.522884		0.437217	-0.329431	-2.08848	-0.338331	0.55095
1109	0.931522	-1.5696	1.39557	1.45001	-1.92539	-0.855471	-0.451879
1110	0.693058	-2.55277	1.76597	0.0757429	-1.26901	-0.728316	0.313218
1111	-0.263755	-2.13267	1.65691	-0.315932	-1.77937	-0.798648	-0.0912969
1112	-0.462672	-1.99675	2.91793	-0.197477	-1.79065	-1.18901	0.215116
1113	-0.117342	1.80621	1.48934	0.746308	-2.24372	-0.407866	-0.203223
1114	-0.207537	1.86499	0.779329	2.16774	-1.90257	-2.18733	0.607629
1115	-0.25041	0.369767	1.70046	0.527842	-2.12472	-1.74155	0.00408068
1116	0.0645486	-0.258868	0.599517	0.141295	-1.64427	-1.04904	0.241596
1117	-0.205419	0.824902	0.294906	2.08991	-1.84651	-0.910081	-0.938112
1118	0.215768	-0.229927	-0.595814	2.19049	-1.98041	-0.656004	-0.673137
1119	-0.960425	1.08894	-0.0755831	1.52489	-2.15036	-1.96336	0.569413
1120	-1.16684	2.32997	-1.10252	0.260967	-1.39613	-0.588095	0.709306
1121	0.146602	3.3009	-1.62779	1.20315	-1.84083	-0.546172	1.39496
1122	0.859881	2.95674	-1.94075	-0.187299	-0.743858	-2.071	0.244666
1123	-0.0169696	3.44745	-0.982784	1.71308	-1.51794	-1.52837	0.673523
1124	0.0098863	3.71509	-1.10694	-0.865264	-1.69789	-1.26173	-0.636882
1125	-0.568188	3.63279	-0.790372	-0.0491521	-1.71238	-0.767038	0.0467459
1126	-0.0273941	3.32472	-0.53969	-0.0203138	-1.89382	0.161197	-0.241013
1127	-0.121575	3.28213	-0.940466	0.751518	-1.68386	-0.76244	-0.194603
1128	0.0416086	3.11522	-0.98141	1.51018	-0.489407	-0.834011	-0.272401
1129	0.000128838	3.68134	-1.02115	2.04682	-2.30054	-0.40709	-0.881503
1130	-0.281722	2.82823	0.0367647	-0.26436	-1.76623	-1.11937	0.615028
1131	0.433315	2.99739	-0.816583	-1.1543	-1.21933	-0.711881	1.32768
1132	0.489647	-0.871578	-1.20056	1.16852	-0.792847	-1.13582	1.14292
1133	0.11712	-2.18438	-0.975915	1.9001	-2.26162	-0.123763	0.584409
1134	-0.809211	2.89958	-0.994264	0.116491	-2.32921	0.6449	-0.313966
1135	-0.86905	1.64478	-1.35984	0.999309	-1.84794	-0.033282	0.269808
1136	-0.244438	2.57245	-1.7531	4.06406E-05	-1.90773	0.311402	-0.822233
1137	0.846057	1.01764	-0.627742	-0.340058	-1.21628	0.138216	1.13854
1138	1.10776	1.07338	-0.708132	-1.31261	-1.64509	0.229936	-0.326231
1139	-0.567711	-1.37231	-0.471366	0.984086	-0.0998654	0.0235952	0.635746
1140	-0.733027	2.26703	0.297475	2.08193	-1.64508	1.15609	-1.04599
1141	0.498471	2.74324	-0.571576	1.42508	-1.88412	-0.910899	-0.631948
1142	0.106886	3.14804	0.16456	1.61713	-1.59799	0.147174	-0.00692828
1143	-0.400698	2.31531	0.493093	-1.1632	-1.6576	-0.16141	-0.253225
1144	-0.879155	2.27923	1.11166	0.905308	-1.51487	0.657265	-0.43379
1145	-0.417358	-1.21593	0.711541	0.705024	-1.63189	-0.263252	-0.275675
1146	-0.547044	1.16442	1.17746	-0.123766	-1.99616	-0.846242	-0.765696
1147	-0.576875	2.54165	0.560985	-0.24825	-1.82229	-1.1657	-0.455305
1148	-0.427208	2.89785	-0.0589003	-0.624249	-1.18874	0.199948	0.116934
1149	-0.220146	1.91817	-0.193499	1.29462	-1.77971	-0.0110296	-0.138868
1150	0.45865	1.2711	0.437393	1.01355	-1.74812	-0.15994	1.05566
1151	-0.525332		-0.23677	-0.109343	-1.64632	-0.446477	-0.689786
1152	-0.330341		0.311972	-0.441077	-1.63593	0.385008	-0.269548
1153	-0.172093		0.0749338		-2.29419	-0.220514
1154	-0.151696		-0.951453
1155			0.218083
