# Supplementary material for: Recurrent introgression and geographical stratification shape Saccharomyces cerevisiae in the Neotropics
Source: Nat Commun. 2026 Feb 21;17:3024. doi: 10.1038/s41467-026-69138-0 (PMC13035892; doi:10.1038/s41467-026-69138-0)
Supplement: Supplementary file 10 — Source Data [file 41467_2026_69138_MOESM10_ESM.zip › CSV/SourceData4_IntrogressionsPerStrain.csv]

ID	Phylogenetic_Group	NumberofBlocks	MeanGenesPerBlock	Introgression_Number	heterozygosity	heterozygosity_threshold
UFMG-CM-Y260	Others	0	0	0	0	0
UFMG-CM-Y262	Others	11	3	33	0.212121212	0.212121212
UFMG-CM-Y264	Others	5	3.2	16	0.3125	0.3125
UFMG-CM-Y455	Others	6	2.833333333	17	0.352941176	0.352941176
UFMG-CM-Y461	Others	1	2	2	0	0
UFMG-CM-Y462	Others	5	2.6	13	0.230769231	0.230769231
UFMG-CM-Y464	Others	6	3.833333333	23	0.130434783	0.130434783
UFMG-CM-Y639	Others	0	0	0	0	0
UFMG-CM-Y640	Others	0	0	0	0	0
UFMG-CM-Y641	WB3	20	2.85	57	0.087719298	0.087719298
UFMG-CM-Y642	WB3	20	2.85	57	0.052631579	0.052631579
UFMG-CM-Y645	Others	4	3.25	13	0.153846154	0.153846154
UFMG-CM-Y646	Others	10	3	30	0.266666667	0.266666667
UFMG-CM-Y647	Others	9	3.333333333	30	0.233333333	0.233333333
UFMG-CM-Y649	Others	13	2.769230769	36	0.194444444	0.194444444
UFMG-CM-Y650	Others	11	3.454545455	38	0.157894737	0.157894737
UFMG-CM-Y257	Others	0	0	0	0	0
UFMG-CM-Y263	WB3	23	2.826086957	65	0.169230769	0.169230769
UFMG-CM-Y266	Others	5	3.2	16	0.3125	0.3125
UFMG-CM-Y456	Others	17	3	51	0.764705882	0.764705882
UFMG-CM-Y457	Others	5	3.2	16	0.3125	0.3125
UFMG-CM-Y463	Others	11	3.636363636	40	0.125	0.125
UFMG-CM-Y636	Others	2	2.5	5	0	0
UFMG-CM-Y643	Others	9	3.222222222	29	0.137931034	0.137931034
UFMG-CM-Y644	Others	5	3.4	17	0.294117647	0.294117647
YMX004198	MA2	27	3.222222222	87	0.344827586	0.344827586
DL5	MA2	41	2.951219512	121	0.58677686	0.58677686
1602a	MA2	30	2.866666667	86	0.104651163	0.104651163
MGL11	MA2	27	3.148148148	85	0.129411765	0.129411765
MGL21	MA2	34	3.058823529	104	0.230769231	0.230769231
MGL27	MA2	29	2.965517241	86	0.104651163	0.104651163
M4T3	MA2	29	2.793103448	81	0.086419753	0.086419753
1103	Tequila	11	2	22	0.545454545	0.545454545
1178	MA2	34	2.588235294	88	0.068181818	0.068181818
1147	MA2	32	2.8125	90	0.077777778	0.077777778
1168	MA2	33	2.757575758	91	0.076923077	0.076923077
CLIB274_1	Others	0	0	0	0	0
UCD_61-190-6A	Others	5	4.2	21	0.142857143	0.142857143
CBS1576	Others	0	0	0	0	0
CLQCA_20-184	Others	0	0	0	0	0
YS10(E)	Others	3	1.666666667	5	0.2	0.2
NC_02_b	Others	0	0	0	0	0
YPS128	Others	0	0	0	0	0
CLQCA_20-314	Others	0	0	0	0	0
YPS617	Others	0	0	0	0	0
N95-6-1C	Others	0	0	0	0	0
UFRJ_50613-2D(a)	Others	3	2.666666667	8	0	0
79	Others	3	1.666666667	5	0	0
CLQCA_10-003	Others	1	3	3	0	0
YPS163_1b	Others	0	0	0	0	0
CLQCA_20-246	Others	0	0	0	0	0
IY_03-5-26-5-1-1_(1)	Others	0	0	0	0	0
YPS1000_1b	Others	0	0	0	0	0
YPS670	Others	0	0	0	0	0
CLQCA_20-259	Others	0	0	0	0	0
PW5_b	SAM2	8	4.125	33	0.060606061	0.060606061
SBE-1C	Others	1	3	3	0	0
N163.01-5A	Others	1	3	3	0	0
CLQCA_20-156	Others	0	0	0	0	0
N95-5-1A	Others	0	0	0	0	0
YS19	Others	3	1.666666667	5	0.2	0.2
SD-15	Others	0	0	0	0	0
CLIB340	Others	2	2	4	0.25	0.25
CLIB324_2	Others	1	3	3	0.333333333	0.333333333
CLQCA_20-248	Others	0	0	0	0	0
CBS4734	Others	5	4.6	23	0.043478261	0.043478261
YS15	Others	2	1	2	0	0
646-3B	Others	1	1	1	0	0
S8BM-30-2D	Others	0	0	0	0	0
YS22(E)	Others	1	1	1	0	0
YPS615	Others	0	0	0	0	0
CBS1385	Others	1	3	3	0	0
CLQCA_10-386	Others	1	3	3	0	0
YPS129	Others	0	0	0	0	0
CLQCA_20-060	SAM2	12	2	24	0.375	0.375
UFMG-CM-Y251	Others	2	2	4	0	0
UFMG-CM-Y627	Others	6	1.666666667	10	0.7	0.7
UFMG-CM-Y629	Others	0	0	0	0	0
UFMG-CM-Y630	Others	3	2.333333333	7	0	0
UFMG-CM-Y631	Others	2	2	4	0	0
UFMG-CM-Y632	Others	3	2.333333333	7	0.714285714	0.714285714
UFMG-CM-Y633	Others	1	2	2	0	0
UFMG-CM-Y634	Others	4	2.25	9	0.222222222	0.222222222
UFMG-CM-Y635	Others	2	2.5	5	0.2	0.2
UFMG-CM-Y648	Others	5	3.2	16	0.3125	0.3125
A8	Alpechin	78	4.064102564	317	0.299684543	0.299684543
AP 5.4	Alpechin	64	4.09375	262	0.038167939	0.038167939
AP 6.2	Alpechin	60	3.3	198	0.050505051	0.050505051
AP 7.2	Alpechin	55	3.945454545	217	0.050691244	0.050691244
AP 16.1	Alpechin	59	3.86440678	228	0.043859649	0.043859649
AP 17.1	Alpechin	60	4.166666667	250	0.028	0.028
MM 11	Alpechin	65	3.769230769	245	0.044897959	0.044897959
NRRL-Y 12658	Alpechin	58	3.913793103	227	0.044052863	0.044052863
PYCC 2613	Alpechin	59	3.966101695	234	0.115384615	0.115384615
PYCC 2708	Alpechin	55	4.072727273	224	0.040178571	0.040178571
PYCC 4891	Alpechin	66	3.484848485	230	0.217391304	0.217391304
PYCC 4935	Alpechin	59	3.796610169	224	0.058035714	0.058035714
PYCC 6730	Alpechin	58	3.586206897	208	0.168269231	0.168269231
PYCC 6731	Alpechin	62	3.564516129	221	0.07239819	0.07239819
PYCC 6732	Alpechin	66	3.712121212	245	0.053061224	0.053061224
PYCC 6733	Alpechin	64	3.8125	244	0.245901639	0.245901639
S27	Alpechin	55	3.818181818	210	0.038095238	0.038095238
YO 652	Alpechin	46	3.543478261	163	0.049079755	0.049079755
YO 653	Alpechin	50	3.76	188	0.042553191	0.042553191
YO 654	Alpechin	61	4.278688525	261	0.038314176	0.038314176
ZIM 2221	Alpechin	72	3.722222222	268	0.291044776	0.291044776
L328	Others	7	1.571428571	11	0.181818182	0.181818182
DBVPG4410	Others	1	1	1	0	0
SBD	Others	0	0	0	0	0
CEY622	FG	11	2.090909091	23	0.304347826	0.304347826
DBVPG1631	Others	2	8	16	0	0
CBS4903	Alpechin	63	3.412698413	215	0.046511628	0.046511628
CBS7539	Others	4	5	20	0.1	0.1
CBS1602	Others	2	2	4	0	0
SJ5L11	Others	3	1.666666667	5	0.2	0.2
CBS6308	Others	0	0	0	0	0
CBS7993	Others	2	2	4	0	0
CLIB382_1b	Others	1	3	3	0	0
HN10	Others	1	1	1	0	0
2163	Others	0	0	0	0	0
L-958	Others	1	3	3	0.333333333	0.333333333
UWOPS03-433.3	Others	0	0	0	0	0
CECT10266	Alpechin	62	3.64516129	226	0.238938053	0.238938053
906	MA2	33	2.727272727	90	0.3	0.3
CEY651	FG	12	2.333333333	28	0.392857143	0.392857143
MAJ_G	Others	1	1	1	0	0
ES2M03-7A	Others	0	0	0	0	0
CEY625	FG	14	2.071428571	29	0.206896552	0.206896552
CBS3093	Alpechin	49	4.306122449	211	0.047393365	0.047393365
CLIB192_1b	Others	2	2	4	0	0
CBS2247	Others	0	0	0	0	0
SA.1.5.	Others	4	2.5	10	0.1	0.1
HE012	FG	11	1.636363636	18	0.166666667	0.166666667
CLIB1082	Others	2	9	18	0.777777778	0.777777778
CEY620	FG	12	1.916666667	23	0.173913043	0.173913043
CBS2910	Alpechin	52	4.076923077	212	0.047169811	0.047169811
ATCC_38618:2-2	Others	3	2	6	0	0
CBS1586	Others	2	2	4	0	0
CEY621	FG	11	1.727272727	19	0.263157895	0.263157895
CEY617	FG	11	1.909090909	21	0.142857143	0.142857143
CECT10171-5B	Alpechin	64	3.734375	239	0.037656904	0.037656904
L-960	Others	1	3	3	0.333333333	0.333333333
ZP_611	Others	1	1	1	0	0
LCBG-3Y8	MA1	51	4.450980392	227	0.713656388	0.713656388
HE015	FG	10	1.7	17	0.176470588	0.176470588
TL229S2.2	Others	2	1	2	0	0
Ksc2-2B	Others	1	1	1	0	0
MC6	Others	0	0	0	0	0
RIB6006	Others	0	0	0	0	0
HE005	FG	11	1.818181818	20	0.25	0.25
HE016	FG	13	2.384615385	31	0.322580645	0.322580645
LCBG-3Y3	MA1	51	4.37254902	223	0.717488789	0.717488789
DBVPG6302	Alpechin	59	3.525423729	208	0.0625	0.0625
CEY652	FG	9	1.777777778	16	0.125	0.125
SM.8.7.BR1	Others	5	1.8	9	0.666666667	0.666666667
CBS4507	Others	2	2	4	0	0
CBS403	Others	2	1	2	0.5	0.5
CLIB1413	Others	0	0	0	0	0
DBVPG1919	Others	1	1	1	0	0
HE009	FG	10	2.4	24	0.25	0.25
HE010	FG	9	1.888888889	17	0.117647059	0.117647059
YJM269_1b	Others	0	0	0	0	0
CBS5155	Others	1	1	1	0	0
UCD_11-601	Alpechin	67	3.895522388	261	0.049808429	0.049808429
CEY616	FG	11	2.181818182	24	0.291666667	0.291666667
NPA03.1	Others	2	1	2	0	0
CBS1190	Others	2	2	4	0	0
CBS3000	Others	1	3	3	0	0
B-17	Others	1	1	1	0	0
CBS2188	Others	0	0	0	0	0
CLIB1077	Others	2	2	4	0.25	0.25
N38-4A	Others	2	2	4	0	0
BJ20	Others	0	0	0	0	0
CBS6914	Others	2	2	4	0	0
A-18	Others	0	0	0	0	0
FTPW35	Others	1	1	1	0	0
CEY649	FG	12	1.75	21	0.142857143	0.142857143
CBS1196	Others	0	0	0	0	0
CBS1428	Others	0	0	0	0	0
SJ5L17	Others	2	2	4	0	0
CBS5112	Others	3	6.333333333	19	0	0
N3.00-7A	Others	1	3	3	0	0
HN6	Others	0	0	0	0	0
CLIB563	Others	2	1	2	0	0
LCBG-3D6	MA1	38	3.105263158	118	0.576271186	0.576271186
997	Others	3	3.333333333	10	0.7	0.7
CEY647	SAM2	26	2.538461538	66	0.106060606	0.106060606
DBVPG1581	Others	1	1	1	0	0
N51-1A	Others	1	1	1	0	0
CBS2165a	Others	0	0	0	0	0
LCBG-3D4	MA1	40	4.15	166	0.620481928	0.620481928
HE004	FG	10	1.8	18	0.222222222	0.222222222
MTF2554	Others	2	2	4	0.25	0.25
2187	Others	3	1	3	0	0
908	MA2	31	2.903225806	90	0.066666667	0.066666667
CBS5378	Others	1	1	1	0	0
CBS1239	Others	1	3	3	0	0
CBS1388a	Others	3	9.333333333	28	0.071428571	0.071428571
RP.10.13	Others	4	5	20	0.6	0.6
HE007	FG	8	1.875	15	0.2	0.2
SX3	Others	0	0	0	0	0
CBS1252	Others	3	1.666666667	5	0	0
VNL3	Others	0	0	0	0	0
RIB1003	Others	0	0	0	0	0
MC5	Others	2	2	4	0	0
Y10_1b	Others	0	0	0	0	0
RP11.4.14	Others	3	1.666666667	5	0.4	0.4
K1_1	Others	0	0	0	0	0
CECT10331:9-1	Others	2	2	4	0	0
EXF-7145	Alpechin	60	4.166666667	250	0.12	0.12
HE006	FG	11	1.727272727	19	0.210526316	0.210526316
EM14S01-3B	Others	1	1	1	0	0
UCD_05-780	Others	3	4	12	0	0
FTPW3	Others	1	1	1	0	0
CLQCA_20-221	Others	0	0	0	0	0
21-4-122	Others	3	4	12	0	0
CEY624	FG	12	1.833333333	22	0.272727273	0.272727273
CH06	Others	1	1	1	1	0
SG60	Others	2	2	4	0.25	0.25
N19-1C	Others	2	1	2	0	0
DBVPG1895	Others	1	1	1	0	0
FTPW32	Others	0	0	0	0	0
2162	Others	3	1	3	0	0
21-4-105	Others	0	0	0	0	0
DBVPG1085	Others	2	1	2	0	0
HE001	FG	13	2	26	0.230769231	0.230769231
CBS1236-a	Others	3	1.666666667	5	0.4	0.4
CBS1171	Others	1	3	3	0.333333333	0.333333333
HE013	FG	12	2.25	27	0.185185185	0.185185185
FIMA_3	Others	2	2	4	0	0
CECT1462	Others	0	0	0	0	0
UCD_09-448	Alpechin	65	3.969230769	258	0.050387597	0.050387597
CBS8292	Others	2	1	2	0.5	0.5
DBVPG1790	Others	2	2	4	0	0
TayTa	Others	0	0	0	0	0
HE020	FG	11	1.909090909	21	0.19047619	0.19047619
UCD_06-645	Others	1	3	3	0.333333333	0.333333333
ES2M03	Others	0	0	0	0	0
HE011	FG	13	2.230769231	29	0.379310345	0.379310345
DBVPG1918	Others	4	4	16	0.0625	0.0625
HN15	Others	0	0	0	0	0
E4	Others	0	0	0	0	0
UCD_40-346	Others	3	4.666666667	14	0.142857143	0.142857143
ZP_567	Others	3	1	3	0	0
YPS133	Others	0	0	0	0	0
CBS1540	Others	11	2.727272727	30	0.1	0.1
DJ66	Others	0	0	0	0	0
LCBG-Mosca3	MA1	37	2.756756757	102	0.392156863	0.392156863
SJ5L13	Others	0	0	0	0	0
YJM990	Others	2	2	4	0	0
CEY618	FG	13	2.153846154	28	0.357142857	0.357142857
CBS4458	Others	2	2	4	0	0
D-4	Others	2	2	4	0.25	0.25
CEY619	FG	14	2.285714286	32	0.25	0.25
RP11.4.11	Others	3	3	9	0.555555556	0.555555556
Y55_1b	Others	4	1.5	6	0	0
CEY653	FG	9	1.777777778	16	0.125	0.125
CCY_21-4-106	Others	1	3	3	0.333333333	0.333333333
LCBG-3D2	MA1	38	2.631578947	100	0.39	0.39
LCBG-4Y3	MA1	34	2.911764706	99	0.333333333	0.333333333
Y3_1b	Others	1	3	3	0	0
RP11.4.1	Others	3	3	9	0.555555556	0.555555556
CEY623	FG	10	1.8	18	0.166666667	0.166666667
DBVPG1659	Others	2	2	4	0	0
CBS6333	Others	1	1	1	0	0
CECT10497	Others	2	2	4	0	0
EXF-7197	Others	2	1	2	0	0
CBS3093_1b	Alpechin	59	3.457627119	204	0.058823529	0.058823529
CEY650	FG	12	1.833333333	22	0.136363636	0.136363636
CBS3081	Alpechin	66	3.757575758	248	0.048387097	0.048387097
L-1198	Others	1	3	3	0.333333333	0.333333333
CEY646	FG	10	2.4	24	0.125	0.125
CBS2909	Alpechin	65	3.738461538	243	0.222222222	0.222222222
DBVPG6590	Others	1	3	3	0	0
WL004	Others	0	0	0	0	0
SP004	Others	7	2.142857143	15	0.533333333	0.533333333
SP006	Others	0	0	0	0	0
YJM1250	Others	5	2	10	0.1	0.1
YJM1399	SAM2	9	3.555555556	32	0.0625	0.0625
YJM1434	Others	0	0	0	0	0
YJM1443	Others	0	0	0	0	0
YJM1450	Others	1	1	1	0	0
YMX003697	MA2	32	2.59375	83	0.13253012	0.13253012
YMX003553	MA2	31	2.709677419	84	0.119047619	0.119047619
YMX003194	MA2	33	2.636363636	87	0.126436782	0.126436782
YMX003625	MA2	24	3.083333333	74	0.067567568	0.067567568
YMX003673	MA2	28	2.928571429	82	0.304878049	0.304878049
YMX001298	MA2	32	3.03125	97	0.072164948	0.072164948
YMX001684	MA2	36	3.055555556	110	0.263636364	0.263636364
YMX000673	MA2	28	3.035714286	85	0.247058824	0.247058824
YMX001756	MA2	25	3.2	80	0.0875	0.0875
YMX001922	MA2	33	3.151515152	104	0.317307692	0.317307692
YMX001566	MA2	28	2.928571429	82	0.341463415	0.341463415
YMX002185	MA2	28	2.928571429	82	0.341463415	0.341463415
YMX002190	MA2	37	3.162162162	117	0.555555556	0.555555556
YMX002116	MA2	33	3.212121212	106	0.490566038	0.490566038
YMX002090	MA2	33	3.03030303	100	0.47	0.47
YMX002521	MA2	31	2.677419355	83	0.108433735	0.108433735
YMX002665	MA2	28	3.071428571	86	0.093023256	0.093023256
YMX003402	MA1	41	3.414634146	140	0.314285714	0.314285714
YMX003404	MA1	32	2.9375	94	0.404255319	0.404255319
YMX003390	MA1	35	3.428571429	120	0.608333333	0.608333333
YMX003337	Others	2	4	8	0.125	0.125
YMX001901	Others	14	2.571428571	36	0.222222222	0.222222222
YMX001945	Others	10	2	20	0	0
YMX001949	Others	4	3.5	14	0.214285714	0.214285714
YMX001951	MA1	34	3.470588235	118	0.508474576	0.508474576
YMX002449	MA2	31	2.774193548	86	0.069767442	0.069767442
YMX002458	MA2	31	2.709677419	84	0.071428571	0.071428571
YMX002461	MA2	30	2.7	81	0.061728395	0.061728395
YMX002466	MA2	31	2.612903226	81	0.111111111	0.111111111
YMX002450	MA2	31	2.709677419	84	0.071428571	0.071428571
YMX002468	MA2	31	2.580645161	80	0.0375	0.0375
YMX002452	MA2	31	2.741935484	85	0.082352941	0.082352941
YMX002642	MA2	34	2.882352941	98	0.336734694	0.336734694
YMX002573	MA2	31	2.709677419	84	0.130952381	0.130952381
YMX002401	MA2	41	2.780487805	114	0.543859649	0.543859649
YMX002497	MA2	33	2.909090909	96	0.541666667	0.541666667
YMX002713	MA2	36	2.861111111	103	0.572815534	0.572815534
YMX002378	MA2	38	2.815789474	107	0.523364486	0.523364486
YMX003889	MA2	31	2.774193548	86	0.139534884	0.139534884
YMX002479	MA2	40	2.775	111	0.369369369	0.369369369
YMX002547	MA2	41	2.829268293	116	0.362068966	0.362068966
YMX002427	MA2	31	3.129032258	97	0.154639175	0.154639175
YMX002353	MA2	29	2.689655172	78	0.294871795	0.294871795
YMX002690	MA2	30	2.566666667	77	0.103896104	0.103896104
YMX002934	MA2	28	3.25	91	0.087912088	0.087912088
YMX003265	MA2	32	2.4375	78	0.128205128	0.128205128
YMX003529	MA2	32	2.6875	86	0.151162791	0.151162791
YMX003313	MA2	28	2.607142857	73	0.068493151	0.068493151
YMX003051	MA2	35	2.828571429	99	0.090909091	0.090909091
YMX003409	MA2	34	2.764705882	94	0.085106383	0.085106383
YMX003433	MA2	37	2.648648649	98	0.06122449	0.06122449
YMX002833	MA2	36	2.611111111	94	0.127659574	0.127659574
YMX003938	MA2	34	2.764705882	94	0.053191489	0.053191489
YMX004057	MA2	30	2.7	81	0.086419753	0.086419753
YMX002857	MA2	30	2.6	78	0.128205128	0.128205128
YMX002809	MA2	34	2.970588235	101	0.108910891	0.108910891
YMX003002	MA2	33	2.606060606	86	0.081395349	0.081395349
YMX002905	MA2	28	2.642857143	74	0.067567568	0.067567568
YMX004033	MA2	36	2.944444444	106	0.235849057	0.235849057
YMX000818	MA2	34	2.735294118	93	0.559139785	0.559139785
YMX001011	MA2	29	3.034482759	88	0.454545455	0.454545455
YMX000743	Tequila	26	3.153846154	82	0.56097561	0.56097561
YMX000841	MA2	31	2.806451613	87	0.333333333	0.333333333
YMX001084	MA2	35	2.971428571	104	0.615384615	0.615384615
YMX000935	Tequila	25	3	75	0.44	0.44
YMX000988	Tequila	24	3.875	93	0.806451613	0.806451613
YMX001514	MA2	31	3	93	0.096774194	0.096774194
YMX002041	MA2	29	2.896551724	84	0.047619048	0.047619048
YMX000865	MA2	37	3.216216216	119	0.386554622	0.386554622
YMX001132	MA2	34	2.852941176	97	0.556701031	0.556701031
YMX000892	MA2	26	2.923076923	76	0.605263158	0.605263158
YMX000626	MA2	32	2.96875	95	0.452631579	0.452631579
YMX001273	MA2	32	2.9375	94	0.425531915	0.425531915
YMX001849	MA2	40	2.95	118	0.559322034	0.559322034
YMX002020	MA2	39	2.820512821	110	0.545454545	0.545454545
YMX001393	MA2	24	2.666666667	64	0.09375	0.09375
YMX001345	MA2	31	2.903225806	90	0.388888889	0.388888889
YMX001733	MA2	37	2.837837838	105	0.495238095	0.495238095
YMX001225	MA2	35	2.714285714	95	0.4	0.4
YMX001658	MA2	40	2.8	112	0.455357143	0.455357143
YMX001609	MA2	36	2.833333333	102	0.411764706	0.411764706
YMX000649	MA2	33	2.878787879	95	0.442105263	0.442105263
YMX003824	MA2	32	2.90625	93	0.150537634	0.150537634
YMX002071	Others	1	1	1	0	0
YMX001969	MA2	31	2.870967742	89	0.370786517	0.370786517
YMX001826	MA2	29	2.931034483	85	0.129411765	0.129411765
YMX001153	MA2	33	2.909090909	96	0.416666667	0.416666667
YMX000937	MA2	33	2.878787879	95	0.410526316	0.410526316
YMX000721	MA2	31	2.967741935	92	0.304347826	0.304347826
YMX000963	MA2	29	3.172413793	92	0.510869565	0.510869565
YMX001036	MA2	30	3	90	0.444444444	0.444444444
YMX004549	MA2	33	2.848484848	94	0.127659574	0.127659574
YMX004563	MA2	31	2.870967742	89	0.08988764	0.08988764
YMX004564	MA2	33	2.909090909	96	0.104166667	0.104166667
YMX004566	MA2	30	3	90	0.088888889	0.088888889
YMX004569	MA2	32	2.9375	94	0.436170213	0.436170213
YMX004594	MA2	31	3	93	0.096774194	0.096774194
YMX004642	MA2	31	2.580645161	80	0.1125	0.1125
YMX004648	MA2	30	2.533333333	76	0.118421053	0.118421053
YMX004659	MA2	35	2.514285714	88	0.454545455	0.454545455
YMX004668	MA2	33	2.848484848	94	0.085106383	0.085106383
YMX004678	MA2	25	2.96	74	0.067567568	0.067567568
YMX004685	MA2	27	2.814814815	76	0.289473684	0.289473684
YMX004688	MA2	36	2.805555556	101	0.069306931	0.069306931
YMX004695	MA2	30	2.8	84	0.238095238	0.238095238
YMX005538	MA2	35	3.142857143	110	0.409090909	0.409090909
YMX005539	MA2	34	2.941176471	100	0.4	0.4
YMX005541	MA2	30	3.433333333	103	0.126213592	0.126213592
YMX005542	MA2	32	2.6875	86	0.360465116	0.360465116
YMX005543	MA2	28	2.821428571	79	0.050632911	0.050632911
YMX005545	MA2	31	2.612903226	81	0.037037037	0.037037037
YMX005546	MA2	31	2.806451613	87	0.126436782	0.126436782
YMX005547	MA2	30	2.966666667	89	0.539325843	0.539325843
YMX005548	MA2	32	2.75	88	0.454545455	0.454545455
YMX005549	MA2	33	3.242424242	107	0.504672897	0.504672897
YMX005550	MA2	34	2.852941176	97	0.556701031	0.556701031
YMX005551	MA2	33	2.878787879	95	0.4	0.4
YMX005552	MA2	32	2.84375	91	0.384615385	0.384615385
YMX005553	MA2	41	2.975609756	122	0.459016393	0.459016393
YMX005554	MA2	37	3.27027027	121	0.561983471	0.561983471
YMX005555	MA2	34	2.882352941	98	0.37755102	0.37755102
YMX005556	MA2	32	3.1875	102	0.343137255	0.343137255
YMX005557	MA2	32	3	96	0.052083333	0.052083333
YMX005558	MA2	32	2.875	92	0.402173913	0.402173913
YMX005559	MA2	30	2.933333333	88	0.068181818	0.068181818
YMX005561	MA2	31	2.838709677	88	0.079545455	0.079545455
YMX005563	MA2	29	2.724137931	79	0.316455696	0.316455696
YMX005564	MA2	29	3.172413793	92	0.293478261	0.293478261
YMX005565	MA1	31	3.258064516	101	0.425742574	0.425742574
YMX005566	MA1	38	3.368421053	128	0.5859375	0.5859375
YMX005569	MA2	26	2.769230769	72	0.069444444	0.069444444
YMX005570	MA2	22	2.909090909	64	0.078125	0.078125
YMX005571	MA2	30	3.033333333	91	0.384615385	0.384615385
YMX005572	MA2	41	2.707317073	111	0.369369369	0.369369369
YMX005573	MA2	31	2.677419355	83	0.084337349	0.084337349
YMX005574	MA2	31	2.64516129	82	0.073170732	0.073170732
YMX005575	MA2	34	2.735294118	93	0.322580645	0.322580645
YMX005576	MA2	33	2.666666667	88	0.102272727	0.102272727
YMX005577	MA2	35	2.6	91	0.164835165	0.164835165
YMX005583	MA2	27	2.666666667	72	0.055555556	0.055555556
YMX005584	MA2	30	2.733333333	82	0.158536585	0.158536585
YMX005585	MA2	25	2.92	73	0.095890411	0.095890411
YMX005586	MA2	33	2.909090909	96	0.177083333	0.177083333
YMX005587	MA1	40	3.175	127	0.559055118	0.559055118
YMX005588	MA1	37	3.351351351	124	0.540322581	0.540322581
YMX005590	MA2	25	2.92	73	0.068493151	0.068493151
YMX005591	MA2	30	2.566666667	77	0.142857143	0.142857143
YMX005592	MA2	32	2.71875	87	0.137931034	0.137931034
YMX005593	MA2	31	2.612903226	81	0.098765432	0.098765432
YMX005594	MA2	27	3.037037037	82	0.097560976	0.097560976
YMX005595	MA2	24	2.916666667	70	0.171428571	0.171428571
YMX005596	MA2	35	2.914285714	102	0.529411765	0.529411765
YMX005597	MA2	34	2.735294118	93	0.139784946	0.139784946
YMX005599	MA2	31	2.774193548	86	0.081395349	0.081395349
YMX005600	MA2	31	2.774193548	86	0.081395349	0.081395349
YMX005601	MA2	32	3.09375	99	0.111111111	0.111111111
YMX005602	MA2	33	2.909090909	96	0.114583333	0.114583333
YMX005603	MA2	31	2.774193548	86	0.081395349	0.081395349
YMX005604	MA2	32	2.90625	93	0.075268817	0.075268817
YMX005608	MA2	29	2.862068966	83	0.072289157	0.072289157
YMX005609	MA2	29	2.862068966	83	0.072289157	0.072289157
YMX005610	MA2	32	2.8125	90	0.111111111	0.111111111
YMX005611	MA2	32	2.84375	91	0.076923077	0.076923077
YMX005612	MA2	31	2.741935484	85	0.070588235	0.070588235
YMX005616	MA2	30	3	90	0.355555556	0.355555556
YMX005617	MA2	27	2.814814815	76	0.078947368	0.078947368
YMX005618	MA2	27	2.814814815	76	0.065789474	0.065789474
YMX005619	MA2	35	2.942857143	103	0.54368932	0.54368932
YMX005620	MA2	30	2.866666667	86	0.104651163	0.104651163
YMX005621	MA2	29	2.862068966	83	0.096385542	0.096385542
YMX005622	MA2	35	2.628571429	92	0.054347826	0.054347826
YMX005625	MA2	33	2.757575758	91	0.098901099	0.098901099
YMX005626	MA2	33	2.787878788	92	0.108695652	0.108695652
YMX005627	MA2	33	2.939393939	97	0.06185567	0.06185567
YMX005628	MA2	30	2.8	84	0.047619048	0.047619048
YMX005629	MA2	35	2.857142857	100	0.11	0.11
YMX005630	MA2	34	2.647058824	90	0.055555556	0.055555556
YMX005632	MA2	31	2.774193548	86	0.081395349	0.081395349
YMX005633	MA2	31	2.774193548	86	0.081395349	0.081395349
L022	Others	3	1.666666667	5	0.2	0.2
L023	Others	1	3	3	0.333333333	0.333333333
YMX005637	Others	0	0	0	0	0
L024	Others	3	1.666666667	5	0.2	0.2
YMX005639	Tequila	20	2.25	45	0.4	0.4
L021	Others	3	1.666666667	5	0.2	0.2
YMX005642	Tequila	21	3.095238095	65	0.553846154	0.553846154
YMX005645	Tequila	24	2.291666667	55	0.727272727	0.727272727
YMX005646	Tequila	36	2.611111111	94	0.425531915	0.425531915
YMX005648	Others	3	1.666666667	5	0.2	0.2
YMX009795	MA1	55	5.818181818	320	0.715625	0.715625
YMX009814	MA2	30	2.8	84	0.5	0.5
YMX009815	MA2	25	2.96	74	0.608108108	0.608108108
YMX009816	MA2	38	2.710526316	103	0.398058252	0.398058252
YMX009821	MA2	35	2.828571429	99	0.141414141	0.141414141
YMX009823	MA1	48	4.458333333	214	0.635514019	0.635514019
YMX009824	MA1	47	4.531914894	213	0.680751174	0.680751174
YMX009825	MA1	40	2.875	115	0.4	0.4
YMX009826	MA1	50	4.52	226	0.712389381	0.712389381
YMX009832	Tequila	16	3	48	0.833333333	0.833333333
YMX009833	Tequila	18	2.277777778	41	0.707317073	0.707317073
YMX009834	Tequila	29	2.620689655	76	0.460526316	0.460526316
YMX009835	Tequila	14	3.214285714	45	0.511111111	0.511111111
YMX009836	Tequila	20	2.95	59	0.762711864	0.762711864
YMX009837	Tequila	27	3	81	0.641975309	0.641975309
YMX009838	Tequila	24	3.041666667	73	0.657534247	0.657534247
