# Supplementary material for: Recurrent introgression and geographical stratification shape Saccharomyces cerevisiae in the Neotropics
Source: Nat Commun. 2026 Feb 21;17:3024. doi: 10.1038/s41467-026-69138-0 (PMC13035892; doi:10.1038/s41467-026-69138-0)
Supplement: Supplementary file 10 — Source Data [file 41467_2026_69138_MOESM10_ESM.zip › CSV/SourceData5_IntrogressionOrigins.csv]

Introg_name	Strain	ClosestCladeSimilarity_IBS
YPS138_01G00040_2_YPS138_01G00040	UFMG-CM-Y262	SpA
YPS138_01G00820_2_YPS138_01G00830	UFMG-CM-Y262	SpB
YPS138_01G00820_2_YPS138_01G00830	UFMG-CM-Y262	SpB
YPS138_02G03750_2_YPS138_02G03840	UFMG-CM-Y262	SpB
YPS138_02G03750_2_YPS138_02G03840	UFMG-CM-Y262	SpB
YPS138_02G03750_2_YPS138_02G03840	UFMG-CM-Y262	SpB
YPS138_02G03750_2_YPS138_02G03840	UFMG-CM-Y262	SpB
YPS138_02G03750_2_YPS138_02G03840	UFMG-CM-Y262	SpB
YPS138_02G03750_2_YPS138_02G03840	UFMG-CM-Y262	SpB
YPS138_02G03750_2_YPS138_02G03840	UFMG-CM-Y262	SpB
YPS138_02G03750_2_YPS138_02G03840	UFMG-CM-Y262	SpB
YPS138_02G03750_2_YPS138_02G03840	UFMG-CM-Y262	SpB
YPS138_02G03750_2_YPS138_02G03840	UFMG-CM-Y262	SpB
YPS138_07G04900_2_YPS138_07G04920	UFMG-CM-Y262	SpB_MxAgave
YPS138_07G04900_2_YPS138_07G04920	UFMG-CM-Y262	SpB_MxAgave
YPS138_07G04900_2_YPS138_07G04920	UFMG-CM-Y262	SpB_MxAgave
YPS138_07G04940_2_YPS138_07G04960	UFMG-CM-Y262	SpB_MxAgave
YPS138_07G04940_2_YPS138_07G04960	UFMG-CM-Y262	SpB_MxAgave
YPS138_07G04940_2_YPS138_07G04960	UFMG-CM-Y262	SpB_MxAgave
YPS138_09G00050_2_YPS138_09G00050	UFMG-CM-Y262	SpB_Mx1
YPS138_14G03650_2_YPS138_14G03650	UFMG-CM-Y262	SpB_MxAgave
YPS138_14G03670_2_YPS138_14G03690	UFMG-CM-Y262	SpB_Mx2
YPS138_14G03670_2_YPS138_14G03690	UFMG-CM-Y262	SpB_Mx2
YPS138_14G03670_2_YPS138_14G03690	UFMG-CM-Y262	SpB_Mx2
YPS138_14G03710_2_YPS138_14G03710	UFMG-CM-Y262	SpC
YPS138_15G00070_2_YPS138_15G00130	UFMG-CM-Y262	SpB
YPS138_15G00070_2_YPS138_15G00130	UFMG-CM-Y262	SpB
YPS138_15G00070_2_YPS138_15G00130	UFMG-CM-Y262	SpB
YPS138_15G00070_2_YPS138_15G00130	UFMG-CM-Y262	SpB
YPS138_15G00070_2_YPS138_15G00130	UFMG-CM-Y262	SpB
YPS138_15G00070_2_YPS138_15G00130	UFMG-CM-Y262	SpB
YPS138_15G00070_2_YPS138_15G00130	UFMG-CM-Y262	SpB
YPS138_15G00290_2_YPS138_15G00290	UFMG-CM-Y262	NA
YPS138_02G00010_2_YPS138_02G00040	UFMG-CM-Y264	SpB_Mx2
YPS138_02G00010_2_YPS138_02G00040	UFMG-CM-Y264	SpB_Mx2
YPS138_02G00010_2_YPS138_02G00040	UFMG-CM-Y264	SpB_Mx2
YPS138_02G00010_2_YPS138_02G00040	UFMG-CM-Y264	SpB_Mx2
YPS138_06G00050_2_YPS138_06G00050	UFMG-CM-Y264	SpA
YPS138_14G03670_2_YPS138_14G03690	UFMG-CM-Y264	SpB_Mx2
YPS138_14G03670_2_YPS138_14G03690	UFMG-CM-Y264	SpB_Mx2
YPS138_14G03670_2_YPS138_14G03690	UFMG-CM-Y264	SpB_Mx2
YPS138_15G00070_2_YPS138_15G00130	UFMG-CM-Y264	SpB
YPS138_15G00070_2_YPS138_15G00130	UFMG-CM-Y264	SpB
YPS138_15G00070_2_YPS138_15G00130	UFMG-CM-Y264	SpB
YPS138_15G00070_2_YPS138_15G00130	UFMG-CM-Y264	SpB
YPS138_15G00070_2_YPS138_15G00130	UFMG-CM-Y264	SpB
YPS138_15G00070_2_YPS138_15G00130	UFMG-CM-Y264	SpB
YPS138_15G00070_2_YPS138_15G00130	UFMG-CM-Y264	SpB
YPS138_15G00290_2_YPS138_15G00290	UFMG-CM-Y264	NA
YPS138_02G00010_2_YPS138_02G00040	UFMG-CM-Y455	SpB_Mx2
YPS138_02G00010_2_YPS138_02G00040	UFMG-CM-Y455	SpB_Mx2
YPS138_02G00010_2_YPS138_02G00040	UFMG-CM-Y455	SpB_Mx2
YPS138_02G00010_2_YPS138_02G00040	UFMG-CM-Y455	SpB_Mx2
YPS138_06G00050_2_YPS138_06G00050	UFMG-CM-Y455	SpA
YPS138_10G00050_2_YPS138_10G00050	UFMG-CM-Y455	SpB_Mx2
YPS138_14G03670_2_YPS138_14G03690	UFMG-CM-Y455	SpB_Mx2
YPS138_14G03670_2_YPS138_14G03690	UFMG-CM-Y455	SpB_Mx2
YPS138_14G03670_2_YPS138_14G03690	UFMG-CM-Y455	SpB_Mx2
YPS138_15G00070_2_YPS138_15G00130	UFMG-CM-Y455	SpB
YPS138_15G00070_2_YPS138_15G00130	UFMG-CM-Y455	SpB
YPS138_15G00070_2_YPS138_15G00130	UFMG-CM-Y455	SpB
YPS138_15G00070_2_YPS138_15G00130	UFMG-CM-Y455	SpB
YPS138_15G00070_2_YPS138_15G00130	UFMG-CM-Y455	SpB
YPS138_15G00070_2_YPS138_15G00130	UFMG-CM-Y455	SpB
YPS138_15G00070_2_YPS138_15G00130	UFMG-CM-Y455	SpB
YPS138_15G00290_2_YPS138_15G00290	UFMG-CM-Y455	NA
YPS138_10G00060_2_YPS138_10G00070	UFMG-CM-Y461	SpB
YPS138_10G00060_2_YPS138_10G00070	UFMG-CM-Y461	SpB
YPS138_02G00010_2_YPS138_02G00040	UFMG-CM-Y462	SpB_Mx2
YPS138_02G00010_2_YPS138_02G00040	UFMG-CM-Y462	SpB_Mx2
YPS138_02G00010_2_YPS138_02G00040	UFMG-CM-Y462	SpB_Mx2
YPS138_02G00010_2_YPS138_02G00040	UFMG-CM-Y462	SpB_Mx2
YPS138_07G04900_2_YPS138_07G04920	UFMG-CM-Y462	SpB_MxAgave
YPS138_07G04900_2_YPS138_07G04920	UFMG-CM-Y462	SpB_MxAgave
YPS138_07G04900_2_YPS138_07G04920	UFMG-CM-Y462	SpB_MxAgave
YPS138_07G04940_2_YPS138_07G04960	UFMG-CM-Y462	SpB_MxAgave
YPS138_07G04940_2_YPS138_07G04960	UFMG-CM-Y462	SpB_MxAgave
YPS138_07G04940_2_YPS138_07G04960	UFMG-CM-Y462	SpB_MxAgave
YPS138_09G00050_2_YPS138_09G00050	UFMG-CM-Y462	SpB_Mx1
YPS138_10G00060_2_YPS138_10G00070	UFMG-CM-Y462	SpB
YPS138_10G00060_2_YPS138_10G00070	UFMG-CM-Y462	SpB
YPS138_02G00010_2_YPS138_02G00040	UFMG-CM-Y464	SpB_Mx2
YPS138_02G00010_2_YPS138_02G00040	UFMG-CM-Y464	SpB_Mx2
YPS138_02G00010_2_YPS138_02G00040	UFMG-CM-Y464	SpB_Mx2
YPS138_02G00010_2_YPS138_02G00040	UFMG-CM-Y464	SpB_Mx2
YPS138_02G03750_2_YPS138_02G03840	UFMG-CM-Y464	SpB
YPS138_02G03750_2_YPS138_02G03840	UFMG-CM-Y464	SpB
YPS138_02G03750_2_YPS138_02G03840	UFMG-CM-Y464	SpB
YPS138_02G03750_2_YPS138_02G03840	UFMG-CM-Y464	SpB
YPS138_02G03750_2_YPS138_02G03840	UFMG-CM-Y464	SpB
YPS138_02G03750_2_YPS138_02G03840	UFMG-CM-Y464	SpB
YPS138_02G03750_2_YPS138_02G03840	UFMG-CM-Y464	SpB
YPS138_02G03750_2_YPS138_02G03840	UFMG-CM-Y464	SpB
YPS138_02G03750_2_YPS138_02G03840	UFMG-CM-Y464	SpB
YPS138_02G03750_2_YPS138_02G03840	UFMG-CM-Y464	SpB
YPS138_07G04900_2_YPS138_07G04920	UFMG-CM-Y464	SpB_MxAgave
YPS138_07G04900_2_YPS138_07G04920	UFMG-CM-Y464	SpB_MxAgave
YPS138_07G04900_2_YPS138_07G04920	UFMG-CM-Y464	SpB_MxAgave
YPS138_07G04940_2_YPS138_07G04960	UFMG-CM-Y464	SpB_MxAgave
YPS138_07G04940_2_YPS138_07G04960	UFMG-CM-Y464	SpB_MxAgave
YPS138_07G04940_2_YPS138_07G04960	UFMG-CM-Y464	SpB_MxAgave
YPS138_09G00050_2_YPS138_09G00050	UFMG-CM-Y464	SpB_Mx1
YPS138_10G00060_2_YPS138_10G00070	UFMG-CM-Y464	SpB
YPS138_10G00060_2_YPS138_10G00070	UFMG-CM-Y464	SpB
YPS138_01G00040_2_YPS138_01G00040	UFMG-CM-Y641	SpA
YPS138_01G00820_2_YPS138_01G00860	UFMG-CM-Y641	SpB
YPS138_01G00820_2_YPS138_01G00860	UFMG-CM-Y641	SpB
YPS138_01G00820_2_YPS138_01G00860	UFMG-CM-Y641	SpB
YPS138_01G00820_2_YPS138_01G00860	UFMG-CM-Y641	SpB
YPS138_01G00820_2_YPS138_01G00860	UFMG-CM-Y641	SpB
YPS138_01G00820_2_YPS138_01G00860	UFMG-CM-Y641	SpB
YPS138_02G00620_2_YPS138_02G00620	UFMG-CM-Y641	NA
YPS138_02G01210_2_YPS138_02G01220	UFMG-CM-Y641	SpB
YPS138_02G01210_2_YPS138_02G01220	UFMG-CM-Y641	SpB
YPS138_06G00040_2_YPS138_06G00050	UFMG-CM-Y641	SpA
YPS138_06G00040_2_YPS138_06G00050	UFMG-CM-Y641	SpA
YPS138_06G00740_2_YPS138_06G00740	UFMG-CM-Y641	NA
YPS138_06G01160_2_YPS138_06G01190	UFMG-CM-Y641	SpB
YPS138_06G01160_2_YPS138_06G01190	UFMG-CM-Y641	SpB
YPS138_06G01160_2_YPS138_06G01190	UFMG-CM-Y641	SpB
YPS138_06G01160_2_YPS138_06G01190	UFMG-CM-Y641	SpB
YPS138_07G00010_2_YPS138_07G00020	UFMG-CM-Y641	SpB_MxAgave
YPS138_07G00010_2_YPS138_07G00020	UFMG-CM-Y641	SpB_MxAgave
YPS138_07G00050_2_YPS138_07G00060	UFMG-CM-Y641	SpB
YPS138_07G00050_2_YPS138_07G00060	UFMG-CM-Y641	SpB
YPS138_08G02190_2_YPS138_08G02200	UFMG-CM-Y641	SpA
YPS138_08G02190_2_YPS138_08G02200	UFMG-CM-Y641	SpA
YPS138_08G02470_2_YPS138_08G02540	UFMG-CM-Y641	SpB
YPS138_08G02470_2_YPS138_08G02540	UFMG-CM-Y641	SpB
YPS138_08G02470_2_YPS138_08G02540	UFMG-CM-Y641	SpB
YPS138_08G02470_2_YPS138_08G02540	UFMG-CM-Y641	SpB
YPS138_08G02470_2_YPS138_08G02540	UFMG-CM-Y641	SpB
YPS138_08G02470_2_YPS138_08G02540	UFMG-CM-Y641	SpB
YPS138_08G02470_2_YPS138_08G02540	UFMG-CM-Y641	SpB
YPS138_08G02470_2_YPS138_08G02540	UFMG-CM-Y641	SpB
YPS138_08G02470_2_YPS138_08G02540	UFMG-CM-Y641	SpB
YPS138_09G00070_2_YPS138_09G00130	UFMG-CM-Y641	SpB_Mx2
YPS138_09G00070_2_YPS138_09G00130	UFMG-CM-Y641	SpB_Mx2
YPS138_09G00070_2_YPS138_09G00130	UFMG-CM-Y641	SpB_Mx2
YPS138_09G00070_2_YPS138_09G00130	UFMG-CM-Y641	SpB_Mx2
YPS138_09G00070_2_YPS138_09G00130	UFMG-CM-Y641	SpB_Mx2
YPS138_09G00070_2_YPS138_09G00130	UFMG-CM-Y641	SpB_Mx2
YPS138_09G00070_2_YPS138_09G00130	UFMG-CM-Y641	SpB_Mx2
YPS138_09G01740_2_YPS138_09G01760	UFMG-CM-Y641	SpB
YPS138_09G01740_2_YPS138_09G01760	UFMG-CM-Y641	SpB
YPS138_09G01740_2_YPS138_09G01760	UFMG-CM-Y641	SpB
YPS138_10G00060_2_YPS138_10G00070	UFMG-CM-Y641	NA
YPS138_10G00060_2_YPS138_10G00070	UFMG-CM-Y641	NA
YPS138_11G00880_2_YPS138_11G00930	UFMG-CM-Y641	SpB_Brasil
YPS138_11G00880_2_YPS138_11G00930	UFMG-CM-Y641	SpB_Brasil
YPS138_11G00880_2_YPS138_11G00930	UFMG-CM-Y641	SpB_Brasil
YPS138_11G00880_2_YPS138_11G00930	UFMG-CM-Y641	SpB_Brasil
YPS138_11G00880_2_YPS138_11G00930	UFMG-CM-Y641	SpB_Brasil
YPS138_11G00880_2_YPS138_11G00930	UFMG-CM-Y641	SpB_Brasil
YPS138_12G01320_2_YPS138_12G01340	UFMG-CM-Y641	SpB
YPS138_12G01320_2_YPS138_12G01340	UFMG-CM-Y641	SpB
YPS138_12G01320_2_YPS138_12G01340	UFMG-CM-Y641	SpB
YPS138_13G02240_2_YPS138_13G02240	UFMG-CM-Y641	SpB
YPS138_15G00350_2_YPS138_15G00350	UFMG-CM-Y641	SpB_Brasil
YPS138_15G00380_2_YPS138_15G00380	UFMG-CM-Y641	SpB_Brasil
YPS138_15G04870_2_YPS138_15G04870	UFMG-CM-Y641	NA
YPS138_01G00040_2_YPS138_01G00040	UFMG-CM-Y642	SpA
YPS138_01G00820_2_YPS138_01G00860	UFMG-CM-Y642	SpB
YPS138_01G00820_2_YPS138_01G00860	UFMG-CM-Y642	SpB
YPS138_01G00820_2_YPS138_01G00860	UFMG-CM-Y642	SpB
YPS138_01G00820_2_YPS138_01G00860	UFMG-CM-Y642	SpB
YPS138_01G00820_2_YPS138_01G00860	UFMG-CM-Y642	SpB
YPS138_01G00820_2_YPS138_01G00860	UFMG-CM-Y642	SpB
YPS138_02G00620_2_YPS138_02G00620	UFMG-CM-Y642	NA
YPS138_02G01210_2_YPS138_02G01220	UFMG-CM-Y642	SpB
YPS138_02G01210_2_YPS138_02G01220	UFMG-CM-Y642	SpB
YPS138_06G00050_2_YPS138_06G00050	UFMG-CM-Y642	SpA
YPS138_06G00740_2_YPS138_06G00740	UFMG-CM-Y642	NA
YPS138_06G01160_2_YPS138_06G01190	UFMG-CM-Y642	SpB
YPS138_06G01160_2_YPS138_06G01190	UFMG-CM-Y642	SpB
YPS138_06G01160_2_YPS138_06G01190	UFMG-CM-Y642	SpB
YPS138_06G01160_2_YPS138_06G01190	UFMG-CM-Y642	SpB
YPS138_07G00010_2_YPS138_07G00020	UFMG-CM-Y642	SpB_MxAgave
YPS138_07G00010_2_YPS138_07G00020	UFMG-CM-Y642	SpB_MxAgave
YPS138_07G00050_2_YPS138_07G00060	UFMG-CM-Y642	SpB
YPS138_07G00050_2_YPS138_07G00060	UFMG-CM-Y642	SpB
YPS138_08G02190_2_YPS138_08G02200	UFMG-CM-Y642	SpA
YPS138_08G02190_2_YPS138_08G02200	UFMG-CM-Y642	SpA
YPS138_08G02470_2_YPS138_08G02540	UFMG-CM-Y642	SpB
YPS138_08G02470_2_YPS138_08G02540	UFMG-CM-Y642	SpB
YPS138_08G02470_2_YPS138_08G02540	UFMG-CM-Y642	SpB
YPS138_08G02470_2_YPS138_08G02540	UFMG-CM-Y642	SpB
YPS138_08G02470_2_YPS138_08G02540	UFMG-CM-Y642	SpB
YPS138_08G02470_2_YPS138_08G02540	UFMG-CM-Y642	SpB
YPS138_08G02470_2_YPS138_08G02540	UFMG-CM-Y642	SpB
YPS138_08G02470_2_YPS138_08G02540	UFMG-CM-Y642	SpB
YPS138_08G02470_2_YPS138_08G02540	UFMG-CM-Y642	SpB
YPS138_09G00040_2_YPS138_09G00050	UFMG-CM-Y642	SpB
YPS138_09G00040_2_YPS138_09G00050	UFMG-CM-Y642	SpB
YPS138_09G00070_2_YPS138_09G00130	UFMG-CM-Y642	SpB_Mx2
YPS138_09G00070_2_YPS138_09G00130	UFMG-CM-Y642	SpB_Mx2
YPS138_09G00070_2_YPS138_09G00130	UFMG-CM-Y642	SpB_Mx2
YPS138_09G00070_2_YPS138_09G00130	UFMG-CM-Y642	SpB_Mx2
YPS138_09G00070_2_YPS138_09G00130	UFMG-CM-Y642	SpB_Mx2
YPS138_09G00070_2_YPS138_09G00130	UFMG-CM-Y642	SpB_Mx2
YPS138_09G00070_2_YPS138_09G00130	UFMG-CM-Y642	SpB_Mx2
YPS138_09G01740_2_YPS138_09G01760	UFMG-CM-Y642	SpB
YPS138_09G01740_2_YPS138_09G01760	UFMG-CM-Y642	SpB
YPS138_09G01740_2_YPS138_09G01760	UFMG-CM-Y642	SpB
YPS138_10G00060_2_YPS138_10G00070	UFMG-CM-Y642	NA
YPS138_10G00060_2_YPS138_10G00070	UFMG-CM-Y642	NA
YPS138_11G00880_2_YPS138_11G00930	UFMG-CM-Y642	SpB_Brasil
YPS138_11G00880_2_YPS138_11G00930	UFMG-CM-Y642	SpB_Brasil
YPS138_11G00880_2_YPS138_11G00930	UFMG-CM-Y642	SpB_Brasil
YPS138_11G00880_2_YPS138_11G00930	UFMG-CM-Y642	SpB_Brasil
YPS138_11G00880_2_YPS138_11G00930	UFMG-CM-Y642	SpB_Brasil
YPS138_11G00880_2_YPS138_11G00930	UFMG-CM-Y642	SpB_Brasil
YPS138_12G01320_2_YPS138_12G01340	UFMG-CM-Y642	SpB
YPS138_12G01320_2_YPS138_12G01340	UFMG-CM-Y642	SpB
YPS138_12G01320_2_YPS138_12G01340	UFMG-CM-Y642	SpB
YPS138_13G02240_2_YPS138_13G02240	UFMG-CM-Y642	SpB
YPS138_15G00350_2_YPS138_15G00350	UFMG-CM-Y642	SpB_Brasil
YPS138_15G00380_2_YPS138_15G00380	UFMG-CM-Y642	SpB_Brasil
YPS138_02G00010_2_YPS138_02G00040	UFMG-CM-Y645	SpB_Mx2
YPS138_02G00010_2_YPS138_02G00040	UFMG-CM-Y645	SpB_Mx2
YPS138_02G00010_2_YPS138_02G00040	UFMG-CM-Y645	SpB_Mx2
YPS138_02G00010_2_YPS138_02G00040	UFMG-CM-Y645	SpB_Mx2
YPS138_06G00050_2_YPS138_06G00050	UFMG-CM-Y645	SpA
YPS138_15G00070_2_YPS138_15G00130	UFMG-CM-Y645	SpB
YPS138_15G00070_2_YPS138_15G00130	UFMG-CM-Y645	SpB
YPS138_15G00070_2_YPS138_15G00130	UFMG-CM-Y645	SpB
YPS138_15G00070_2_YPS138_15G00130	UFMG-CM-Y645	SpB
YPS138_15G00070_2_YPS138_15G00130	UFMG-CM-Y645	SpB
YPS138_15G00070_2_YPS138_15G00130	UFMG-CM-Y645	SpB
YPS138_15G00070_2_YPS138_15G00130	UFMG-CM-Y645	SpB
YPS138_15G00290_2_YPS138_15G00290	UFMG-CM-Y645	NA
YPS138_02G00010_2_YPS138_02G00040	UFMG-CM-Y646	SpB_Mx2
YPS138_02G00010_2_YPS138_02G00040	UFMG-CM-Y646	SpB_Mx2
YPS138_02G00010_2_YPS138_02G00040	UFMG-CM-Y646	SpB_Mx2
YPS138_02G00010_2_YPS138_02G00040	UFMG-CM-Y646	SpB_Mx2
YPS138_02G01210_2_YPS138_02G01220	UFMG-CM-Y646	SpB
YPS138_02G01210_2_YPS138_02G01220	UFMG-CM-Y646	SpB
YPS138_06G00050_2_YPS138_06G00050	UFMG-CM-Y646	SpA
YPS138_07G04900_2_YPS138_07G04920	UFMG-CM-Y646	SpB_MxAgave
YPS138_07G04900_2_YPS138_07G04920	UFMG-CM-Y646	SpB_MxAgave
YPS138_07G04900_2_YPS138_07G04920	UFMG-CM-Y646	SpB_MxAgave
YPS138_07G04940_2_YPS138_07G04960	UFMG-CM-Y646	SpB_MxAgave
YPS138_07G04940_2_YPS138_07G04960	UFMG-CM-Y646	SpB_MxAgave
YPS138_07G04940_2_YPS138_07G04960	UFMG-CM-Y646	SpB_MxAgave
YPS138_09G00030_2_YPS138_09G00050	UFMG-CM-Y646	SpB_Mx1
YPS138_09G00030_2_YPS138_09G00050	UFMG-CM-Y646	SpB_Mx1
YPS138_09G00030_2_YPS138_09G00050	UFMG-CM-Y646	SpB_Mx1
YPS138_11G00880_2_YPS138_11G00930	UFMG-CM-Y646	NA
YPS138_11G00880_2_YPS138_11G00930	UFMG-CM-Y646	NA
YPS138_11G00880_2_YPS138_11G00930	UFMG-CM-Y646	NA
YPS138_11G00880_2_YPS138_11G00930	UFMG-CM-Y646	NA
YPS138_11G00880_2_YPS138_11G00930	UFMG-CM-Y646	NA
YPS138_11G00880_2_YPS138_11G00930	UFMG-CM-Y646	NA
YPS138_12G01320_2_YPS138_12G01340	UFMG-CM-Y646	SpB
YPS138_12G01320_2_YPS138_12G01340	UFMG-CM-Y646	SpB
YPS138_12G01320_2_YPS138_12G01340	UFMG-CM-Y646	SpB
YPS138_12G04690_2_YPS138_12G04700	UFMG-CM-Y646	SpB_MxAgave
YPS138_12G04690_2_YPS138_12G04700	UFMG-CM-Y646	SpB_MxAgave
YPS138_14G03670_2_YPS138_14G03690	UFMG-CM-Y646	SpB_Mx2
YPS138_14G03670_2_YPS138_14G03690	UFMG-CM-Y646	SpB_Mx2
YPS138_14G03670_2_YPS138_14G03690	UFMG-CM-Y646	SpB_Mx2
YPS138_02G00010_2_YPS138_02G00040	UFMG-CM-Y647	SpB_Mx2
YPS138_02G00010_2_YPS138_02G00040	UFMG-CM-Y647	SpB_Mx2
YPS138_02G00010_2_YPS138_02G00040	UFMG-CM-Y647	SpB_Mx2
YPS138_02G00010_2_YPS138_02G00040	UFMG-CM-Y647	SpB_Mx2
YPS138_02G01210_2_YPS138_02G01220	UFMG-CM-Y647	SpB
YPS138_02G01210_2_YPS138_02G01220	UFMG-CM-Y647	SpB
YPS138_06G00020_2_YPS138_06G00050	UFMG-CM-Y647	SpA
YPS138_06G00020_2_YPS138_06G00050	UFMG-CM-Y647	SpA
YPS138_06G00020_2_YPS138_06G00050	UFMG-CM-Y647	SpA
YPS138_06G00020_2_YPS138_06G00050	UFMG-CM-Y647	SpA
YPS138_07G04900_2_YPS138_07G04920	UFMG-CM-Y647	SpB_MxAgave
YPS138_07G04900_2_YPS138_07G04920	UFMG-CM-Y647	SpB_MxAgave
YPS138_07G04900_2_YPS138_07G04920	UFMG-CM-Y647	SpB_MxAgave
YPS138_07G04940_2_YPS138_07G04960	UFMG-CM-Y647	SpB
YPS138_07G04940_2_YPS138_07G04960	UFMG-CM-Y647	SpB
YPS138_07G04940_2_YPS138_07G04960	UFMG-CM-Y647	SpB
YPS138_11G00880_2_YPS138_11G00930	UFMG-CM-Y647	SpB_Brasil
YPS138_11G00880_2_YPS138_11G00930	UFMG-CM-Y647	SpB_Brasil
YPS138_11G00880_2_YPS138_11G00930	UFMG-CM-Y647	SpB_Brasil
YPS138_11G00880_2_YPS138_11G00930	UFMG-CM-Y647	SpB_Brasil
YPS138_11G00880_2_YPS138_11G00930	UFMG-CM-Y647	SpB_Brasil
YPS138_11G00880_2_YPS138_11G00930	UFMG-CM-Y647	SpB_Brasil
YPS138_12G01320_2_YPS138_12G01340	UFMG-CM-Y647	SpB
YPS138_12G01320_2_YPS138_12G01340	UFMG-CM-Y647	SpB
YPS138_12G01320_2_YPS138_12G01340	UFMG-CM-Y647	SpB
YPS138_12G04690_2_YPS138_12G04700	UFMG-CM-Y647	SpB_MxAgave
YPS138_12G04690_2_YPS138_12G04700	UFMG-CM-Y647	SpB_MxAgave
YPS138_14G03670_2_YPS138_14G03690	UFMG-CM-Y647	SpB_Mx2
YPS138_14G03670_2_YPS138_14G03690	UFMG-CM-Y647	SpB_Mx2
YPS138_14G03670_2_YPS138_14G03690	UFMG-CM-Y647	SpB_Mx2
YPS138_01G00040_2_YPS138_01G00040	UFMG-CM-Y649	SpA
YPS138_01G00820_2_YPS138_01G00830	UFMG-CM-Y649	SpB
YPS138_01G00820_2_YPS138_01G00830	UFMG-CM-Y649	SpB
YPS138_02G03750_2_YPS138_02G03840	UFMG-CM-Y649	SpB
YPS138_02G03750_2_YPS138_02G03840	UFMG-CM-Y649	SpB
YPS138_02G03750_2_YPS138_02G03840	UFMG-CM-Y649	SpB
YPS138_02G03750_2_YPS138_02G03840	UFMG-CM-Y649	SpB
YPS138_02G03750_2_YPS138_02G03840	UFMG-CM-Y649	SpB
YPS138_02G03750_2_YPS138_02G03840	UFMG-CM-Y649	SpB
YPS138_02G03750_2_YPS138_02G03840	UFMG-CM-Y649	SpB
YPS138_02G03750_2_YPS138_02G03840	UFMG-CM-Y649	SpB
YPS138_02G03750_2_YPS138_02G03840	UFMG-CM-Y649	SpB
YPS138_02G03750_2_YPS138_02G03840	UFMG-CM-Y649	SpB
YPS138_07G04900_2_YPS138_07G04920	UFMG-CM-Y649	SpB_MxAgave
YPS138_07G04900_2_YPS138_07G04920	UFMG-CM-Y649	SpB_MxAgave
YPS138_07G04900_2_YPS138_07G04920	UFMG-CM-Y649	SpB_MxAgave
YPS138_07G04940_2_YPS138_07G04960	UFMG-CM-Y649	SpB
YPS138_07G04940_2_YPS138_07G04960	UFMG-CM-Y649	SpB
YPS138_07G04940_2_YPS138_07G04960	UFMG-CM-Y649	SpB
YPS138_09G00050_2_YPS138_09G00050	UFMG-CM-Y649	NA
YPS138_09G01770_2_YPS138_09G01770	UFMG-CM-Y649	SpB
YPS138_10G00060_2_YPS138_10G00070	UFMG-CM-Y649	SpB
YPS138_10G00060_2_YPS138_10G00070	UFMG-CM-Y649	SpB
YPS138_14G03650_2_YPS138_14G03650	UFMG-CM-Y649	SpB_Mx2
YPS138_14G03670_2_YPS138_14G03690	UFMG-CM-Y649	SpB_Mx2
YPS138_14G03670_2_YPS138_14G03690	UFMG-CM-Y649	SpB_Mx2
YPS138_14G03670_2_YPS138_14G03690	UFMG-CM-Y649	SpB_Mx2
YPS138_14G03710_2_YPS138_14G03710	UFMG-CM-Y649	SpC
YPS138_15G00070_2_YPS138_15G00130	UFMG-CM-Y649	SpB
YPS138_15G00070_2_YPS138_15G00130	UFMG-CM-Y649	SpB
YPS138_15G00070_2_YPS138_15G00130	UFMG-CM-Y649	SpB
YPS138_15G00070_2_YPS138_15G00130	UFMG-CM-Y649	SpB
YPS138_15G00070_2_YPS138_15G00130	UFMG-CM-Y649	SpB
YPS138_15G00070_2_YPS138_15G00130	UFMG-CM-Y649	SpB
YPS138_15G00070_2_YPS138_15G00130	UFMG-CM-Y649	SpB
YPS138_15G00290_2_YPS138_15G00290	UFMG-CM-Y649	NA
YPS138_01G00040_2_YPS138_01G00040	UFMG-CM-Y650	SpA
YPS138_01G00820_2_YPS138_01G00860	UFMG-CM-Y650	SpB_Mx1
YPS138_01G00820_2_YPS138_01G00860	UFMG-CM-Y650	SpB_Mx1
YPS138_01G00820_2_YPS138_01G00860	UFMG-CM-Y650	SpB_Mx1
YPS138_01G00820_2_YPS138_01G00860	UFMG-CM-Y650	SpB_Mx1
YPS138_01G00820_2_YPS138_01G00860	UFMG-CM-Y650	SpB_Mx1
YPS138_01G00820_2_YPS138_01G00860	UFMG-CM-Y650	SpB_Mx1
YPS138_02G03750_2_YPS138_02G03840	UFMG-CM-Y650	SpB
YPS138_02G03750_2_YPS138_02G03840	UFMG-CM-Y650	SpB
YPS138_02G03750_2_YPS138_02G03840	UFMG-CM-Y650	SpB
YPS138_02G03750_2_YPS138_02G03840	UFMG-CM-Y650	SpB
YPS138_02G03750_2_YPS138_02G03840	UFMG-CM-Y650	SpB
YPS138_02G03750_2_YPS138_02G03840	UFMG-CM-Y650	SpB
YPS138_02G03750_2_YPS138_02G03840	UFMG-CM-Y650	SpB
YPS138_02G03750_2_YPS138_02G03840	UFMG-CM-Y650	SpB
YPS138_02G03750_2_YPS138_02G03840	UFMG-CM-Y650	SpB
YPS138_02G03750_2_YPS138_02G03840	UFMG-CM-Y650	SpB
YPS138_07G04900_2_YPS138_07G04920	UFMG-CM-Y650	SpB_MxAgave
YPS138_07G04900_2_YPS138_07G04920	UFMG-CM-Y650	SpB_MxAgave
YPS138_07G04900_2_YPS138_07G04920	UFMG-CM-Y650	SpB_MxAgave
YPS138_07G04940_2_YPS138_07G04960	UFMG-CM-Y650	SpB_Mx2
YPS138_07G04940_2_YPS138_07G04960	UFMG-CM-Y650	SpB_Mx2
YPS138_07G04940_2_YPS138_07G04960	UFMG-CM-Y650	SpB_Mx2
YPS138_10G00060_2_YPS138_10G00070	UFMG-CM-Y650	SpB
YPS138_10G00060_2_YPS138_10G00070	UFMG-CM-Y650	SpB
YPS138_14G03650_2_YPS138_14G03650	UFMG-CM-Y650	SpB_Mx1
YPS138_14G03670_2_YPS138_14G03690	UFMG-CM-Y650	SpB_Mx2
YPS138_14G03670_2_YPS138_14G03690	UFMG-CM-Y650	SpB_Mx2
YPS138_14G03670_2_YPS138_14G03690	UFMG-CM-Y650	SpB_Mx2
YPS138_14G03710_2_YPS138_14G03710	UFMG-CM-Y650	SpB_Mx1
YPS138_15G00070_2_YPS138_15G00130	UFMG-CM-Y650	SpB
YPS138_15G00070_2_YPS138_15G00130	UFMG-CM-Y650	SpB
YPS138_15G00070_2_YPS138_15G00130	UFMG-CM-Y650	SpB
YPS138_15G00070_2_YPS138_15G00130	UFMG-CM-Y650	SpB
YPS138_15G00070_2_YPS138_15G00130	UFMG-CM-Y650	SpB
YPS138_15G00070_2_YPS138_15G00130	UFMG-CM-Y650	SpB
YPS138_15G00070_2_YPS138_15G00130	UFMG-CM-Y650	SpB
YPS138_15G00290_2_YPS138_15G00290	UFMG-CM-Y650	NA
YPS138_01G00780_2_YPS138_01G00780	UFMG-CM-Y263	Hawaii
YPS138_01G00820_2_YPS138_01G00820	UFMG-CM-Y263	SpB
YPS138_02G00010_2_YPS138_02G00040	UFMG-CM-Y263	SpB_Mx2
YPS138_02G00010_2_YPS138_02G00040	UFMG-CM-Y263	SpB_Mx2
YPS138_02G00010_2_YPS138_02G00040	UFMG-CM-Y263	SpB_Mx2
YPS138_02G00010_2_YPS138_02G00040	UFMG-CM-Y263	SpB_Mx2
YPS138_05G02460_2_YPS138_05G02540	UFMG-CM-Y263	SpB_Brasil
YPS138_05G02460_2_YPS138_05G02540	UFMG-CM-Y263	SpB_Brasil
YPS138_05G02460_2_YPS138_05G02540	UFMG-CM-Y263	SpB_Brasil
YPS138_05G02460_2_YPS138_05G02540	UFMG-CM-Y263	SpB_Brasil
YPS138_05G02460_2_YPS138_05G02540	UFMG-CM-Y263	SpB_Brasil
YPS138_05G02460_2_YPS138_05G02540	UFMG-CM-Y263	SpB_Brasil
YPS138_05G02460_2_YPS138_05G02540	UFMG-CM-Y263	SpB_Brasil
YPS138_05G02460_2_YPS138_05G02540	UFMG-CM-Y263	SpB_Brasil
YPS138_05G02460_2_YPS138_05G02540	UFMG-CM-Y263	SpB_Brasil
YPS138_06G00050_2_YPS138_06G00050	UFMG-CM-Y263	SpA
YPS138_06G00740_2_YPS138_06G00740	UFMG-CM-Y263	NA
YPS138_06G01150_2_YPS138_06G01190	UFMG-CM-Y263	SpB
YPS138_06G01150_2_YPS138_06G01190	UFMG-CM-Y263	SpB
YPS138_06G01150_2_YPS138_06G01190	UFMG-CM-Y263	SpB
YPS138_06G01150_2_YPS138_06G01190	UFMG-CM-Y263	SpB
YPS138_06G01150_2_YPS138_06G01190	UFMG-CM-Y263	SpB
YPS138_07G00010_2_YPS138_07G00020	UFMG-CM-Y263	SpB
YPS138_07G00010_2_YPS138_07G00020	UFMG-CM-Y263	SpB
YPS138_09G00050_2_YPS138_09G00050	UFMG-CM-Y263	NA
YPS138_09G00070_2_YPS138_09G00090	UFMG-CM-Y263	NA
YPS138_09G00070_2_YPS138_09G00090	UFMG-CM-Y263	NA
YPS138_09G00070_2_YPS138_09G00090	UFMG-CM-Y263	NA
YPS138_09G01700_2_YPS138_09G01760	UFMG-CM-Y263	SpB
YPS138_09G01700_2_YPS138_09G01760	UFMG-CM-Y263	SpB
YPS138_09G01700_2_YPS138_09G01760	UFMG-CM-Y263	SpB
YPS138_09G01700_2_YPS138_09G01760	UFMG-CM-Y263	SpB
YPS138_09G01700_2_YPS138_09G01760	UFMG-CM-Y263	SpB
YPS138_09G01700_2_YPS138_09G01760	UFMG-CM-Y263	SpB
YPS138_09G01700_2_YPS138_09G01760	UFMG-CM-Y263	SpB
YPS138_11G00890_2_YPS138_11G00930	UFMG-CM-Y263	NA
YPS138_11G00890_2_YPS138_11G00930	UFMG-CM-Y263	NA
YPS138_11G00890_2_YPS138_11G00930	UFMG-CM-Y263	NA
YPS138_11G00890_2_YPS138_11G00930	UFMG-CM-Y263	NA
YPS138_11G00890_2_YPS138_11G00930	UFMG-CM-Y263	NA
YPS138_12G01320_2_YPS138_12G01340	UFMG-CM-Y263	SpB
YPS138_12G01320_2_YPS138_12G01340	UFMG-CM-Y263	SpB
YPS138_12G01320_2_YPS138_12G01340	UFMG-CM-Y263	SpB
YPS138_12G02860_2_YPS138_12G02870	UFMG-CM-Y263	NA
YPS138_12G02860_2_YPS138_12G02870	UFMG-CM-Y263	NA
YPS138_12G04680_2_YPS138_12G04700	UFMG-CM-Y263	SpB_MxAgave
YPS138_12G04680_2_YPS138_12G04700	UFMG-CM-Y263	SpB_MxAgave
YPS138_12G04680_2_YPS138_12G04700	UFMG-CM-Y263	SpB_MxAgave
YPS138_14G03580_2_YPS138_14G03590	UFMG-CM-Y263	SpB_MxAgave
YPS138_14G03580_2_YPS138_14G03590	UFMG-CM-Y263	SpB_MxAgave
YPS138_14G03650_2_YPS138_14G03650	UFMG-CM-Y263	SpB_Mx2
YPS138_14G03670_2_YPS138_14G03690	UFMG-CM-Y263	NA
YPS138_14G03670_2_YPS138_14G03690	UFMG-CM-Y263	NA
YPS138_14G03670_2_YPS138_14G03690	UFMG-CM-Y263	NA
YPS138_15G00070_2_YPS138_15G00130	UFMG-CM-Y263	SpB
YPS138_15G00070_2_YPS138_15G00130	UFMG-CM-Y263	SpB
YPS138_15G00070_2_YPS138_15G00130	UFMG-CM-Y263	SpB
YPS138_15G00070_2_YPS138_15G00130	UFMG-CM-Y263	SpB
YPS138_15G00070_2_YPS138_15G00130	UFMG-CM-Y263	SpB
YPS138_15G00070_2_YPS138_15G00130	UFMG-CM-Y263	SpB
YPS138_15G00070_2_YPS138_15G00130	UFMG-CM-Y263	SpB
YPS138_15G00290_2_YPS138_15G00290	UFMG-CM-Y263	NA
YPS138_15G00350_2_YPS138_15G00350	UFMG-CM-Y263	SpB_Brasil
YPS138_15G00380_2_YPS138_15G00380	UFMG-CM-Y263	SpB_Brasil
YPS138_16G00010_2_YPS138_16G00010	UFMG-CM-Y263	NA
YPS138_02G00010_2_YPS138_02G00040	UFMG-CM-Y266	SpC
YPS138_02G00010_2_YPS138_02G00040	UFMG-CM-Y266	SpC
YPS138_02G00010_2_YPS138_02G00040	UFMG-CM-Y266	SpC
YPS138_02G00010_2_YPS138_02G00040	UFMG-CM-Y266	SpC
YPS138_06G00050_2_YPS138_06G00050	UFMG-CM-Y266	SpA
YPS138_14G03670_2_YPS138_14G03690	UFMG-CM-Y266	NA
YPS138_14G03670_2_YPS138_14G03690	UFMG-CM-Y266	NA
YPS138_14G03670_2_YPS138_14G03690	UFMG-CM-Y266	NA
YPS138_15G00070_2_YPS138_15G00130	UFMG-CM-Y266	SpB
YPS138_15G00070_2_YPS138_15G00130	UFMG-CM-Y266	SpB
YPS138_15G00070_2_YPS138_15G00130	UFMG-CM-Y266	SpB
YPS138_15G00070_2_YPS138_15G00130	UFMG-CM-Y266	SpB
YPS138_15G00070_2_YPS138_15G00130	UFMG-CM-Y266	SpB
YPS138_15G00070_2_YPS138_15G00130	UFMG-CM-Y266	SpB
YPS138_15G00070_2_YPS138_15G00130	UFMG-CM-Y266	SpB
YPS138_15G00290_2_YPS138_15G00290	UFMG-CM-Y266	NA
YPS138_01G00020_2_YPS138_01G00040	UFMG-CM-Y456	SpA
YPS138_01G00020_2_YPS138_01G00040	UFMG-CM-Y456	SpA
YPS138_01G00020_2_YPS138_01G00040	UFMG-CM-Y456	SpA
YPS138_01G00820_2_YPS138_01G00820	UFMG-CM-Y456	SpB
YPS138_02G00020_2_YPS138_02G00040	UFMG-CM-Y456	SpC
YPS138_02G00020_2_YPS138_02G00040	UFMG-CM-Y456	SpC
YPS138_02G00020_2_YPS138_02G00040	UFMG-CM-Y456	SpC
YPS138_02G03790_2_YPS138_02G03840	UFMG-CM-Y456	SpD_All
YPS138_02G03790_2_YPS138_02G03840	UFMG-CM-Y456	SpD_All
YPS138_02G03790_2_YPS138_02G03840	UFMG-CM-Y456	SpD_All
YPS138_02G03790_2_YPS138_02G03840	UFMG-CM-Y456	SpD_All
YPS138_02G03790_2_YPS138_02G03840	UFMG-CM-Y456	SpD_All
YPS138_02G03790_2_YPS138_02G03840	UFMG-CM-Y456	SpD_All
YPS138_06G00050_2_YPS138_06G00050	UFMG-CM-Y456	SpA
YPS138_06G00740_2_YPS138_06G00740	UFMG-CM-Y456	NA
YPS138_06G01150_2_YPS138_06G01190	UFMG-CM-Y456	SpB
YPS138_06G01150_2_YPS138_06G01190	UFMG-CM-Y456	SpB
YPS138_06G01150_2_YPS138_06G01190	UFMG-CM-Y456	SpB
YPS138_06G01150_2_YPS138_06G01190	UFMG-CM-Y456	SpB
YPS138_06G01150_2_YPS138_06G01190	UFMG-CM-Y456	SpB
YPS138_07G00050_2_YPS138_07G00060	UFMG-CM-Y456	SpB_Brasil
YPS138_07G00050_2_YPS138_07G00060	UFMG-CM-Y456	SpB_Brasil
YPS138_07G00080_2_YPS138_07G00090	UFMG-CM-Y456	SpB_Brasil
YPS138_07G00080_2_YPS138_07G00090	UFMG-CM-Y456	SpB_Brasil
YPS138_09G00040_2_YPS138_09G00090	UFMG-CM-Y456	SpB
YPS138_09G00040_2_YPS138_09G00090	UFMG-CM-Y456	SpB
YPS138_09G00040_2_YPS138_09G00090	UFMG-CM-Y456	SpB
YPS138_09G00040_2_YPS138_09G00090	UFMG-CM-Y456	SpB
YPS138_09G00040_2_YPS138_09G00090	UFMG-CM-Y456	SpB
YPS138_09G00040_2_YPS138_09G00090	UFMG-CM-Y456	SpB
YPS138_09G00110_2_YPS138_09G00120	UFMG-CM-Y456	SpB
YPS138_09G00110_2_YPS138_09G00120	UFMG-CM-Y456	SpB
YPS138_10G00060_2_YPS138_10G00060	UFMG-CM-Y456	NA
YPS138_11G00890_2_YPS138_11G00930	UFMG-CM-Y456	NA
YPS138_11G00890_2_YPS138_11G00930	UFMG-CM-Y456	NA
YPS138_11G00890_2_YPS138_11G00930	UFMG-CM-Y456	NA
YPS138_11G00890_2_YPS138_11G00930	UFMG-CM-Y456	NA
YPS138_11G00890_2_YPS138_11G00930	UFMG-CM-Y456	NA
YPS138_12G01320_2_YPS138_12G01340	UFMG-CM-Y456	SpB
YPS138_12G01320_2_YPS138_12G01340	UFMG-CM-Y456	SpB
YPS138_12G01320_2_YPS138_12G01340	UFMG-CM-Y456	SpB
YPS138_12G04690_2_YPS138_12G04700	UFMG-CM-Y456	SpB_MxAgave
YPS138_12G04690_2_YPS138_12G04700	UFMG-CM-Y456	SpB_MxAgave
YPS138_15G00070_2_YPS138_15G00130	UFMG-CM-Y456	SpB
YPS138_15G00070_2_YPS138_15G00130	UFMG-CM-Y456	SpB
YPS138_15G00070_2_YPS138_15G00130	UFMG-CM-Y456	SpB
YPS138_15G00070_2_YPS138_15G00130	UFMG-CM-Y456	SpB
YPS138_15G00070_2_YPS138_15G00130	UFMG-CM-Y456	SpB
YPS138_15G00070_2_YPS138_15G00130	UFMG-CM-Y456	SpB
YPS138_15G00070_2_YPS138_15G00130	UFMG-CM-Y456	SpB
YPS138_15G00290_2_YPS138_15G00290	UFMG-CM-Y456	NA
YPS138_02G00010_2_YPS138_02G00040	UFMG-CM-Y457	SpC
YPS138_02G00010_2_YPS138_02G00040	UFMG-CM-Y457	SpC
YPS138_02G00010_2_YPS138_02G00040	UFMG-CM-Y457	SpC
YPS138_02G00010_2_YPS138_02G00040	UFMG-CM-Y457	SpC
YPS138_06G00050_2_YPS138_06G00050	UFMG-CM-Y457	SpA
YPS138_14G03670_2_YPS138_14G03690	UFMG-CM-Y457	NA
YPS138_14G03670_2_YPS138_14G03690	UFMG-CM-Y457	NA
YPS138_14G03670_2_YPS138_14G03690	UFMG-CM-Y457	NA
YPS138_15G00070_2_YPS138_15G00130	UFMG-CM-Y457	SpB
YPS138_15G00070_2_YPS138_15G00130	UFMG-CM-Y457	SpB
YPS138_15G00070_2_YPS138_15G00130	UFMG-CM-Y457	SpB
YPS138_15G00070_2_YPS138_15G00130	UFMG-CM-Y457	SpB
YPS138_15G00070_2_YPS138_15G00130	UFMG-CM-Y457	SpB
YPS138_15G00070_2_YPS138_15G00130	UFMG-CM-Y457	SpB
YPS138_15G00070_2_YPS138_15G00130	UFMG-CM-Y457	SpB
YPS138_15G00290_2_YPS138_15G00290	UFMG-CM-Y457	NA
YPS138_01G00820_2_YPS138_01G00820	UFMG-CM-Y463	SpB
YPS138_02G00010_2_YPS138_02G00040	UFMG-CM-Y463	SpB_Mx2
YPS138_02G00010_2_YPS138_02G00040	UFMG-CM-Y463	SpB_Mx2
YPS138_02G00010_2_YPS138_02G00040	UFMG-CM-Y463	SpB_Mx2
YPS138_02G00010_2_YPS138_02G00040	UFMG-CM-Y463	SpB_Mx2
YPS138_02G03750_2_YPS138_02G03840	UFMG-CM-Y463	SpB
YPS138_02G03750_2_YPS138_02G03840	UFMG-CM-Y463	SpB
YPS138_02G03750_2_YPS138_02G03840	UFMG-CM-Y463	SpB
YPS138_02G03750_2_YPS138_02G03840	UFMG-CM-Y463	SpB
YPS138_02G03750_2_YPS138_02G03840	UFMG-CM-Y463	SpB
YPS138_02G03750_2_YPS138_02G03840	UFMG-CM-Y463	SpB
YPS138_02G03750_2_YPS138_02G03840	UFMG-CM-Y463	SpB
YPS138_02G03750_2_YPS138_02G03840	UFMG-CM-Y463	SpB
YPS138_02G03750_2_YPS138_02G03840	UFMG-CM-Y463	SpB
YPS138_02G03750_2_YPS138_02G03840	UFMG-CM-Y463	SpB
YPS138_06G00740_2_YPS138_06G00740	UFMG-CM-Y463	NA
YPS138_06G01150_2_YPS138_06G01190	UFMG-CM-Y463	SpB
YPS138_06G01150_2_YPS138_06G01190	UFMG-CM-Y463	SpB
YPS138_06G01150_2_YPS138_06G01190	UFMG-CM-Y463	SpB
YPS138_06G01150_2_YPS138_06G01190	UFMG-CM-Y463	SpB
YPS138_06G01150_2_YPS138_06G01190	UFMG-CM-Y463	SpB
YPS138_07G04900_2_YPS138_07G04920	UFMG-CM-Y463	NA
YPS138_07G04900_2_YPS138_07G04920	UFMG-CM-Y463	NA
YPS138_07G04900_2_YPS138_07G04920	UFMG-CM-Y463	NA
YPS138_07G04940_2_YPS138_07G04960	UFMG-CM-Y463	SpB_MxAgave
YPS138_07G04940_2_YPS138_07G04960	UFMG-CM-Y463	SpB_MxAgave
YPS138_07G04940_2_YPS138_07G04960	UFMG-CM-Y463	SpB_MxAgave
YPS138_10G00060_2_YPS138_10G00070	UFMG-CM-Y463	SpB
YPS138_10G00060_2_YPS138_10G00070	UFMG-CM-Y463	SpB
YPS138_14G03670_2_YPS138_14G03690	UFMG-CM-Y463	SpB_Mx2
YPS138_14G03670_2_YPS138_14G03690	UFMG-CM-Y463	SpB_Mx2
YPS138_14G03670_2_YPS138_14G03690	UFMG-CM-Y463	SpB_Mx2
YPS138_15G00070_2_YPS138_15G00130	UFMG-CM-Y463	SpB
YPS138_15G00070_2_YPS138_15G00130	UFMG-CM-Y463	SpB
YPS138_15G00070_2_YPS138_15G00130	UFMG-CM-Y463	SpB
YPS138_15G00070_2_YPS138_15G00130	UFMG-CM-Y463	SpB
YPS138_15G00070_2_YPS138_15G00130	UFMG-CM-Y463	SpB
YPS138_15G00070_2_YPS138_15G00130	UFMG-CM-Y463	SpB
YPS138_15G00070_2_YPS138_15G00130	UFMG-CM-Y463	SpB
YPS138_15G00290_2_YPS138_15G00290	UFMG-CM-Y463	NA
YPS138_06G01180_2_YPS138_06G01190	UFMG-CM-Y636	SpB
YPS138_06G01180_2_YPS138_06G01190	UFMG-CM-Y636	SpB
YPS138_07G00020_2_YPS138_07G00040	UFMG-CM-Y636	SpC
YPS138_07G00020_2_YPS138_07G00040	UFMG-CM-Y636	SpC
YPS138_07G00020_2_YPS138_07G00040	UFMG-CM-Y636	SpC
YPS138_01G00040_2_YPS138_01G00040	UFMG-CM-Y643	SpA
YPS138_01G00820_2_YPS138_01G00820	UFMG-CM-Y643	SpB
YPS138_02G03750_2_YPS138_02G03830	UFMG-CM-Y643	SpB
YPS138_02G03750_2_YPS138_02G03830	UFMG-CM-Y643	SpB
YPS138_02G03750_2_YPS138_02G03830	UFMG-CM-Y643	SpB
YPS138_02G03750_2_YPS138_02G03830	UFMG-CM-Y643	SpB
YPS138_02G03750_2_YPS138_02G03830	UFMG-CM-Y643	SpB
YPS138_02G03750_2_YPS138_02G03830	UFMG-CM-Y643	SpB
YPS138_02G03750_2_YPS138_02G03830	UFMG-CM-Y643	SpB
YPS138_02G03750_2_YPS138_02G03830	UFMG-CM-Y643	SpB
YPS138_02G03750_2_YPS138_02G03830	UFMG-CM-Y643	SpB
YPS138_07G04900_2_YPS138_07G04920	UFMG-CM-Y643	NA
YPS138_07G04900_2_YPS138_07G04920	UFMG-CM-Y643	NA
YPS138_07G04900_2_YPS138_07G04920	UFMG-CM-Y643	NA
YPS138_07G04940_2_YPS138_07G04960	UFMG-CM-Y643	SpB_MxAgave
YPS138_07G04940_2_YPS138_07G04960	UFMG-CM-Y643	SpB_MxAgave
YPS138_07G04940_2_YPS138_07G04960	UFMG-CM-Y643	SpB_MxAgave
YPS138_14G03650_2_YPS138_14G03650	UFMG-CM-Y643	SpB_Mx2
YPS138_14G03670_2_YPS138_14G03690	UFMG-CM-Y643	NA
YPS138_14G03670_2_YPS138_14G03690	UFMG-CM-Y643	NA
YPS138_14G03670_2_YPS138_14G03690	UFMG-CM-Y643	NA
YPS138_15G00070_2_YPS138_15G00130	UFMG-CM-Y643	SpB
YPS138_15G00070_2_YPS138_15G00130	UFMG-CM-Y643	SpB
YPS138_15G00070_2_YPS138_15G00130	UFMG-CM-Y643	SpB
YPS138_15G00070_2_YPS138_15G00130	UFMG-CM-Y643	SpB
YPS138_15G00070_2_YPS138_15G00130	UFMG-CM-Y643	SpB
YPS138_15G00070_2_YPS138_15G00130	UFMG-CM-Y643	SpB
YPS138_15G00070_2_YPS138_15G00130	UFMG-CM-Y643	SpB
YPS138_15G00290_2_YPS138_15G00290	UFMG-CM-Y643	NA
YPS138_02G00010_2_YPS138_02G00040	UFMG-CM-Y644	SpC
YPS138_02G00010_2_YPS138_02G00040	UFMG-CM-Y644	SpC
YPS138_02G00010_2_YPS138_02G00040	UFMG-CM-Y644	SpC
YPS138_02G00010_2_YPS138_02G00040	UFMG-CM-Y644	SpC
YPS138_10G00060_2_YPS138_10G00070	UFMG-CM-Y644	SpB
YPS138_10G00060_2_YPS138_10G00070	UFMG-CM-Y644	SpB
YPS138_14G03670_2_YPS138_14G03690	UFMG-CM-Y644	NA
YPS138_14G03670_2_YPS138_14G03690	UFMG-CM-Y644	NA
YPS138_14G03670_2_YPS138_14G03690	UFMG-CM-Y644	NA
YPS138_15G00070_2_YPS138_15G00130	UFMG-CM-Y644	SpB
YPS138_15G00070_2_YPS138_15G00130	UFMG-CM-Y644	SpB
YPS138_15G00070_2_YPS138_15G00130	UFMG-CM-Y644	SpB
YPS138_15G00070_2_YPS138_15G00130	UFMG-CM-Y644	SpB
YPS138_15G00070_2_YPS138_15G00130	UFMG-CM-Y644	SpB
YPS138_15G00070_2_YPS138_15G00130	UFMG-CM-Y644	SpB
YPS138_15G00070_2_YPS138_15G00130	UFMG-CM-Y644	SpB
YPS138_15G00290_2_YPS138_15G00290	UFMG-CM-Y644	NA
YPS138_01G00820_2_YPS138_01G00830	DD2a	SpB
YPS138_01G00820_2_YPS138_01G00830	DD2a	SpB
YPS138_02G01310_2_YPS138_02G01360	DD2a	SpB_MxAgave
YPS138_02G01310_2_YPS138_02G01360	DD2a	SpB_MxAgave
YPS138_02G01310_2_YPS138_02G01360	DD2a	SpB_MxAgave
YPS138_02G01310_2_YPS138_02G01360	DD2a	SpB_MxAgave
YPS138_02G01310_2_YPS138_02G01360	DD2a	SpB_MxAgave
YPS138_02G01310_2_YPS138_02G01360	DD2a	SpB_MxAgave
YPS138_02G01740_2_YPS138_02G01770	DD2a	SpB_MxAgave
YPS138_02G01740_2_YPS138_02G01770	DD2a	SpB_MxAgave
YPS138_02G01740_2_YPS138_02G01770	DD2a	SpB_MxAgave
YPS138_02G01740_2_YPS138_02G01770	DD2a	SpB_MxAgave
YPS138_05G02550_2_YPS138_05G02550	DD2a	SpB_MxAgave
YPS138_06G01150_2_YPS138_06G01190	DD2a	SpB_MxAgave
YPS138_06G01150_2_YPS138_06G01190	DD2a	SpB_MxAgave
YPS138_06G01150_2_YPS138_06G01190	DD2a	SpB_MxAgave
YPS138_06G01150_2_YPS138_06G01190	DD2a	SpB_MxAgave
YPS138_06G01150_2_YPS138_06G01190	DD2a	SpB_MxAgave
YPS138_07G00250_2_YPS138_07G00260	DD2a	NA
YPS138_07G00250_2_YPS138_07G00260	DD2a	NA
YPS138_07G04440_2_YPS138_07G04460	DD2a	NA
YPS138_07G04440_2_YPS138_07G04460	DD2a	NA
YPS138_07G04440_2_YPS138_07G04460	DD2a	NA
YPS138_08G00220_2_YPS138_08G00250	DD2a	SpB_MxAgave
YPS138_08G00220_2_YPS138_08G00250	DD2a	SpB_MxAgave
YPS138_08G00220_2_YPS138_08G00250	DD2a	SpB_MxAgave
YPS138_08G00220_2_YPS138_08G00250	DD2a	SpB_MxAgave
YPS138_08G00270_2_YPS138_08G00330	DD2a	SpB_MxAgave
YPS138_08G00270_2_YPS138_08G00330	DD2a	SpB_MxAgave
YPS138_08G00270_2_YPS138_08G00330	DD2a	SpB_MxAgave
YPS138_08G00270_2_YPS138_08G00330	DD2a	SpB_MxAgave
YPS138_08G00270_2_YPS138_08G00330	DD2a	SpB_MxAgave
YPS138_08G00270_2_YPS138_08G00330	DD2a	SpB_MxAgave
YPS138_08G00270_2_YPS138_08G00330	DD2a	SpB_MxAgave
YPS138_08G02180_2_YPS138_08G02210	DD2a	SpB_Mx2
YPS138_08G02180_2_YPS138_08G02210	DD2a	SpB_Mx2
YPS138_08G02180_2_YPS138_08G02210	DD2a	SpB_Mx2
YPS138_08G02180_2_YPS138_08G02210	DD2a	SpB_Mx2
YPS138_08G02470_2_YPS138_08G02510	DD2a	SpB_Mx2
YPS138_08G02470_2_YPS138_08G02510	DD2a	SpB_Mx2
YPS138_08G02470_2_YPS138_08G02510	DD2a	SpB_Mx2
YPS138_08G02470_2_YPS138_08G02510	DD2a	SpB_Mx2
YPS138_08G02470_2_YPS138_08G02510	DD2a	SpB_Mx2
YPS138_09G00030_2_YPS138_09G00050	DD2a	SpB
YPS138_09G00030_2_YPS138_09G00050	DD2a	SpB
YPS138_09G00030_2_YPS138_09G00050	DD2a	SpB
YPS138_10G00060_2_YPS138_10G00070	DD2a	SpB
YPS138_10G00060_2_YPS138_10G00070	DD2a	SpB
YPS138_10G00650_2_YPS138_10G00650	DD2a	SpB_MxAgave
YPS138_10G01140_2_YPS138_10G01170	DD2a	SpB_MxAgave
YPS138_10G01140_2_YPS138_10G01170	DD2a	SpB_MxAgave
YPS138_10G01140_2_YPS138_10G01170	DD2a	SpB_MxAgave
YPS138_10G01140_2_YPS138_10G01170	DD2a	SpB_MxAgave
YPS138_10G01700_2_YPS138_10G01710	DD2a	SpB_MxAgave
YPS138_10G01700_2_YPS138_10G01710	DD2a	SpB_MxAgave
YPS138_10G02960_2_YPS138_10G02970	DD2a	SpB_Mx2
YPS138_10G02960_2_YPS138_10G02970	DD2a	SpB_Mx2
YPS138_10G02990_2_YPS138_10G03040	DD2a	SpB_Mx2
YPS138_10G02990_2_YPS138_10G03040	DD2a	SpB_Mx2
YPS138_10G02990_2_YPS138_10G03040	DD2a	SpB_Mx2
YPS138_10G02990_2_YPS138_10G03040	DD2a	SpB_Mx2
YPS138_10G02990_2_YPS138_10G03040	DD2a	SpB_Mx2
YPS138_10G02990_2_YPS138_10G03040	DD2a	SpB_Mx2
YPS138_10G03300_2_YPS138_10G03330	DD2a	SpB_MxAgave
YPS138_10G03300_2_YPS138_10G03330	DD2a	SpB_MxAgave
YPS138_10G03300_2_YPS138_10G03330	DD2a	SpB_MxAgave
YPS138_10G03300_2_YPS138_10G03330	DD2a	SpB_MxAgave
YPS138_12G04680_2_YPS138_12G04700	DD2a	SpB_MxAgave
YPS138_12G04680_2_YPS138_12G04700	DD2a	SpB_MxAgave
YPS138_12G04680_2_YPS138_12G04700	DD2a	SpB_MxAgave
YPS138_13G00050_2_YPS138_13G00050	DD2a	SpB_MxAgave
YPS138_13G00510_2_YPS138_13G00520	DD2a	NA
YPS138_13G00510_2_YPS138_13G00520	DD2a	NA
YPS138_14G00020_2_YPS138_14G00050	DD2a	SpB_Mx2
YPS138_14G00020_2_YPS138_14G00050	DD2a	SpB_Mx2
YPS138_14G00020_2_YPS138_14G00050	DD2a	SpB_Mx2
YPS138_14G00020_2_YPS138_14G00050	DD2a	SpB_Mx2
YPS138_14G03600_2_YPS138_14G03640	DD2a	SpB_MxAgave
YPS138_14G03600_2_YPS138_14G03640	DD2a	SpB_MxAgave
YPS138_14G03600_2_YPS138_14G03640	DD2a	SpB_MxAgave
YPS138_14G03600_2_YPS138_14G03640	DD2a	SpB_MxAgave
YPS138_14G03600_2_YPS138_14G03640	DD2a	SpB_MxAgave
YPS138_15G00070_2_YPS138_15G00080	DD2a	SpB_Brasil
YPS138_15G00070_2_YPS138_15G00080	DD2a	SpB_Brasil
YPS138_15G00290_2_YPS138_15G00290	DD2a	NA
YPS138_15G03030_2_YPS138_15G03040	DD2a	SpB_MxAgave
YPS138_15G03030_2_YPS138_15G03040	DD2a	SpB_MxAgave
YPS138_01G00150_2_YPS138_01G00170	DL5	SpB_MxAgave
YPS138_01G00150_2_YPS138_01G00170	DL5	SpB_MxAgave
YPS138_01G00150_2_YPS138_01G00170	DL5	SpB_MxAgave
YPS138_01G00730_2_YPS138_01G00730	DL5	NA
YPS138_01G00800_2_YPS138_01G00830	DL5	SpB_Mx1
YPS138_01G00800_2_YPS138_01G00830	DL5	SpB_Mx1
YPS138_01G00800_2_YPS138_01G00830	DL5	SpB_Mx1
YPS138_01G00800_2_YPS138_01G00830	DL5	SpB_Mx1
YPS138_02G00500_2_YPS138_02G00500	DL5	NA
YPS138_02G01310_2_YPS138_02G01370	DL5	SpB_MxAgave
YPS138_02G01310_2_YPS138_02G01370	DL5	SpB_MxAgave
YPS138_02G01310_2_YPS138_02G01370	DL5	SpB_MxAgave
YPS138_02G01310_2_YPS138_02G01370	DL5	SpB_MxAgave
YPS138_02G01310_2_YPS138_02G01370	DL5	SpB_MxAgave
YPS138_02G01310_2_YPS138_02G01370	DL5	SpB_MxAgave
YPS138_02G01310_2_YPS138_02G01370	DL5	SpB_MxAgave
YPS138_02G01410_2_YPS138_02G01420	DL5	SpB_MxAgave
YPS138_02G01410_2_YPS138_02G01420	DL5	SpB_MxAgave
YPS138_02G01740_2_YPS138_02G01770	DL5	SpB_MxAgave
YPS138_02G01740_2_YPS138_02G01770	DL5	SpB_MxAgave
YPS138_02G01740_2_YPS138_02G01770	DL5	SpB_MxAgave
YPS138_02G01740_2_YPS138_02G01770	DL5	SpB_MxAgave
YPS138_02G03790_2_YPS138_02G03830	DL5	SpD_All
YPS138_02G03790_2_YPS138_02G03830	DL5	SpD_All
YPS138_02G03790_2_YPS138_02G03830	DL5	SpD_All
YPS138_02G03790_2_YPS138_02G03830	DL5	SpD_All
YPS138_02G03790_2_YPS138_02G03830	DL5	SpD_All
YPS138_04G07090_2_YPS138_04G07090	DL5	NA
YPS138_05G02550_2_YPS138_05G02550	DL5	SpB_MxAgave
YPS138_06G00740_2_YPS138_06G00740	DL5	NA
YPS138_06G01150_2_YPS138_06G01190	DL5	SpB_MxAgave
YPS138_06G01150_2_YPS138_06G01190	DL5	SpB_MxAgave
YPS138_06G01150_2_YPS138_06G01190	DL5	SpB_MxAgave
YPS138_06G01150_2_YPS138_06G01190	DL5	SpB_MxAgave
YPS138_06G01150_2_YPS138_06G01190	DL5	SpB_MxAgave
YPS138_07G00250_2_YPS138_07G00260	DL5	NA
YPS138_07G00250_2_YPS138_07G00260	DL5	NA
YPS138_07G04440_2_YPS138_07G04460	DL5	NA
YPS138_07G04440_2_YPS138_07G04460	DL5	NA
YPS138_07G04440_2_YPS138_07G04460	DL5	NA
YPS138_08G00210_2_YPS138_08G00210	DL5	SpB_Mx2
YPS138_08G00270_2_YPS138_08G00340	DL5	SpB_MxAgave
YPS138_08G00270_2_YPS138_08G00340	DL5	SpB_MxAgave
YPS138_08G00270_2_YPS138_08G00340	DL5	SpB_MxAgave
YPS138_08G00270_2_YPS138_08G00340	DL5	SpB_MxAgave
YPS138_08G00270_2_YPS138_08G00340	DL5	SpB_MxAgave
YPS138_08G00270_2_YPS138_08G00340	DL5	SpB_MxAgave
YPS138_08G00270_2_YPS138_08G00340	DL5	SpB_MxAgave
YPS138_08G00270_2_YPS138_08G00340	DL5	SpB_MxAgave
YPS138_08G02180_2_YPS138_08G02210	DL5	SpB_Mx2
YPS138_08G02180_2_YPS138_08G02210	DL5	SpB_Mx2
YPS138_08G02180_2_YPS138_08G02210	DL5	SpB_Mx2
YPS138_08G02180_2_YPS138_08G02210	DL5	SpB_Mx2
YPS138_08G02470_2_YPS138_08G02510	DL5	SpB_Mx2
YPS138_08G02470_2_YPS138_08G02510	DL5	SpB_Mx2
YPS138_08G02470_2_YPS138_08G02510	DL5	SpB_Mx2
YPS138_08G02470_2_YPS138_08G02510	DL5	SpB_Mx2
YPS138_08G02470_2_YPS138_08G02510	DL5	SpB_Mx2
YPS138_09G00030_2_YPS138_09G00050	DL5	SpB
YPS138_09G00030_2_YPS138_09G00050	DL5	SpB
YPS138_09G00030_2_YPS138_09G00050	DL5	SpB
YPS138_10G00060_2_YPS138_10G00070	DL5	SpB
YPS138_10G00060_2_YPS138_10G00070	DL5	SpB
YPS138_10G00650_2_YPS138_10G00650	DL5	SpB_MxAgave
YPS138_10G01140_2_YPS138_10G01170	DL5	SpB_MxAgave
YPS138_10G01140_2_YPS138_10G01170	DL5	SpB_MxAgave
YPS138_10G01140_2_YPS138_10G01170	DL5	SpB_MxAgave
YPS138_10G01140_2_YPS138_10G01170	DL5	SpB_MxAgave
YPS138_10G01700_2_YPS138_10G01710	DL5	SpB_MxAgave
YPS138_10G01700_2_YPS138_10G01710	DL5	SpB_MxAgave
YPS138_10G02380_2_YPS138_10G02400	DL5	SpB_Mx1
YPS138_10G02380_2_YPS138_10G02400	DL5	SpB_Mx1
YPS138_10G02380_2_YPS138_10G02400	DL5	SpB_Mx1
YPS138_10G02420_2_YPS138_10G02430	DL5	SpB_Mx1
YPS138_10G02420_2_YPS138_10G02430	DL5	SpB_Mx1
YPS138_10G02520_2_YPS138_10G02530	DL5	SpB_MxAgave
YPS138_10G02520_2_YPS138_10G02530	DL5	SpB_MxAgave
YPS138_10G02960_2_YPS138_10G02970	DL5	SpB_MxAgave
YPS138_10G02960_2_YPS138_10G02970	DL5	SpB_MxAgave
YPS138_10G02990_2_YPS138_10G03040	DL5	SpB_MxAgave
YPS138_10G02990_2_YPS138_10G03040	DL5	SpB_MxAgave
YPS138_10G02990_2_YPS138_10G03040	DL5	SpB_MxAgave
YPS138_10G02990_2_YPS138_10G03040	DL5	SpB_MxAgave
YPS138_10G02990_2_YPS138_10G03040	DL5	SpB_MxAgave
YPS138_10G02990_2_YPS138_10G03040	DL5	SpB_MxAgave
YPS138_12G02170_2_YPS138_12G02190	DL5	NA
YPS138_12G02170_2_YPS138_12G02190	DL5	NA
YPS138_12G02170_2_YPS138_12G02190	DL5	NA
YPS138_12G04680_2_YPS138_12G04700	DL5	SpB_MxAgave
YPS138_12G04680_2_YPS138_12G04700	DL5	SpB_MxAgave
YPS138_12G04680_2_YPS138_12G04700	DL5	SpB_MxAgave
YPS138_13G00050_2_YPS138_13G00050	DL5	SpB_MxAgave
YPS138_13G00510_2_YPS138_13G00520	DL5	NA
YPS138_13G00510_2_YPS138_13G00520	DL5	NA
YPS138_14G00030_2_YPS138_14G00050	DL5	SpB_Mx2
YPS138_14G00030_2_YPS138_14G00050	DL5	SpB_Mx2
YPS138_14G00030_2_YPS138_14G00050	DL5	SpB_Mx2
YPS138_14G03600_2_YPS138_14G03640	DL5	SpB_MxAgave
YPS138_14G03600_2_YPS138_14G03640	DL5	SpB_MxAgave
YPS138_14G03600_2_YPS138_14G03640	DL5	SpB_MxAgave
YPS138_14G03600_2_YPS138_14G03640	DL5	SpB_MxAgave
YPS138_14G03600_2_YPS138_14G03640	DL5	SpB_MxAgave
YPS138_15G00060_2_YPS138_15G00080	DL5	SpB_Brasil
YPS138_15G00060_2_YPS138_15G00080	DL5	SpB_Brasil
YPS138_15G00060_2_YPS138_15G00080	DL5	SpB_Brasil
YPS138_15G00110_2_YPS138_15G00110	DL5	NA
YPS138_15G00130_2_YPS138_15G00190	DL5	SpB_MxAgave
YPS138_15G00130_2_YPS138_15G00190	DL5	SpB_MxAgave
YPS138_15G00130_2_YPS138_15G00190	DL5	SpB_MxAgave
YPS138_15G00130_2_YPS138_15G00190	DL5	SpB_MxAgave
YPS138_15G00130_2_YPS138_15G00190	DL5	SpB_MxAgave
YPS138_15G00130_2_YPS138_15G00190	DL5	SpB_MxAgave
YPS138_15G00130_2_YPS138_15G00190	DL5	SpB_MxAgave
YPS138_15G00210_2_YPS138_15G00230	DL5	SpB_MxAgave
YPS138_15G00210_2_YPS138_15G00230	DL5	SpB_MxAgave
YPS138_15G00210_2_YPS138_15G00230	DL5	SpB_MxAgave
YPS138_15G00290_2_YPS138_15G00290	DL5	NA
YPS138_15G02690_2_YPS138_15G02700	DL5	SpB_MxAgave
YPS138_15G02690_2_YPS138_15G02700	DL5	SpB_MxAgave
YPS138_15G03030_2_YPS138_15G03040	DL5	SpB_MxAgave
YPS138_15G03030_2_YPS138_15G03040	DL5	SpB_MxAgave
YPS138_01G00820_2_YPS138_01G00830	1602a	SpB
YPS138_01G00820_2_YPS138_01G00830	1602a	SpB
YPS138_02G01310_2_YPS138_02G01360	1602a	SpB_MxAgave
YPS138_02G01310_2_YPS138_02G01360	1602a	SpB_MxAgave
YPS138_02G01310_2_YPS138_02G01360	1602a	SpB_MxAgave
YPS138_02G01310_2_YPS138_02G01360	1602a	SpB_MxAgave
YPS138_02G01310_2_YPS138_02G01360	1602a	SpB_MxAgave
YPS138_02G01310_2_YPS138_02G01360	1602a	SpB_MxAgave
YPS138_02G01410_2_YPS138_02G01420	1602a	SpB_MxAgave
YPS138_02G01410_2_YPS138_02G01420	1602a	SpB_MxAgave
YPS138_02G03800_2_YPS138_02G03810	1602a	SpB_Mx2
YPS138_02G03800_2_YPS138_02G03810	1602a	SpB_Mx2
YPS138_04G00050_2_YPS138_04G00060	1602a	NA
YPS138_04G00050_2_YPS138_04G00060	1602a	NA
YPS138_04G07090_2_YPS138_04G07090	1602a	NA
YPS138_06G00020_2_YPS138_06G00050	1602a	SpA
YPS138_06G00020_2_YPS138_06G00050	1602a	SpA
YPS138_06G00020_2_YPS138_06G00050	1602a	SpA
YPS138_06G00020_2_YPS138_06G00050	1602a	SpA
YPS138_06G00140_2_YPS138_06G00150	1602a	SpB_Mx1
YPS138_06G00140_2_YPS138_06G00150	1602a	SpB_Mx1
YPS138_06G01150_2_YPS138_06G01190	1602a	SpB_MxAgave
YPS138_06G01150_2_YPS138_06G01190	1602a	SpB_MxAgave
YPS138_06G01150_2_YPS138_06G01190	1602a	SpB_MxAgave
YPS138_06G01150_2_YPS138_06G01190	1602a	SpB_MxAgave
YPS138_06G01150_2_YPS138_06G01190	1602a	SpB_MxAgave
YPS138_07G00250_2_YPS138_07G00260	1602a	SpB
YPS138_07G00250_2_YPS138_07G00260	1602a	SpB
YPS138_07G04440_2_YPS138_07G04460	1602a	NA
YPS138_07G04440_2_YPS138_07G04460	1602a	NA
YPS138_07G04440_2_YPS138_07G04460	1602a	NA
YPS138_08G00210_2_YPS138_08G00240	1602a	SpB_Mx2
YPS138_08G00210_2_YPS138_08G00240	1602a	SpB_Mx2
YPS138_08G00210_2_YPS138_08G00240	1602a	SpB_Mx2
YPS138_08G00210_2_YPS138_08G00240	1602a	SpB_Mx2
YPS138_08G00270_2_YPS138_08G00340	1602a	SpB_MxAgave
YPS138_08G00270_2_YPS138_08G00340	1602a	SpB_MxAgave
YPS138_08G00270_2_YPS138_08G00340	1602a	SpB_MxAgave
YPS138_08G00270_2_YPS138_08G00340	1602a	SpB_MxAgave
YPS138_08G00270_2_YPS138_08G00340	1602a	SpB_MxAgave
YPS138_08G00270_2_YPS138_08G00340	1602a	SpB_MxAgave
YPS138_08G00270_2_YPS138_08G00340	1602a	SpB_MxAgave
YPS138_08G00270_2_YPS138_08G00340	1602a	SpB_MxAgave
YPS138_08G00420_2_YPS138_08G00430	1602a	NA
YPS138_08G00420_2_YPS138_08G00430	1602a	NA
YPS138_08G02180_2_YPS138_08G02210	1602a	SpB_Mx2
YPS138_08G02180_2_YPS138_08G02210	1602a	SpB_Mx2
YPS138_08G02180_2_YPS138_08G02210	1602a	SpB_Mx2
YPS138_08G02180_2_YPS138_08G02210	1602a	SpB_Mx2
YPS138_08G02470_2_YPS138_08G02510	1602a	SpB_Mx2
YPS138_08G02470_2_YPS138_08G02510	1602a	SpB_Mx2
YPS138_08G02470_2_YPS138_08G02510	1602a	SpB_Mx2
YPS138_08G02470_2_YPS138_08G02510	1602a	SpB_Mx2
YPS138_08G02470_2_YPS138_08G02510	1602a	SpB_Mx2
YPS138_09G00030_2_YPS138_09G00050	1602a	SpB
YPS138_09G00030_2_YPS138_09G00050	1602a	SpB
YPS138_09G00030_2_YPS138_09G00050	1602a	SpB
YPS138_10G00650_2_YPS138_10G00650	1602a	SpB_MxAgave
YPS138_10G01160_2_YPS138_10G01170	1602a	NA
YPS138_10G01160_2_YPS138_10G01170	1602a	NA
YPS138_10G01700_2_YPS138_10G01710	1602a	SpB_MxAgave
YPS138_10G01700_2_YPS138_10G01710	1602a	SpB_MxAgave
YPS138_10G02960_2_YPS138_10G02970	1602a	SpB_Mx2
YPS138_10G02960_2_YPS138_10G02970	1602a	SpB_Mx2
YPS138_10G02990_2_YPS138_10G03040	1602a	SpB_Mx2
YPS138_10G02990_2_YPS138_10G03040	1602a	SpB_Mx2
YPS138_10G02990_2_YPS138_10G03040	1602a	SpB_Mx2
YPS138_10G02990_2_YPS138_10G03040	1602a	SpB_Mx2
YPS138_10G02990_2_YPS138_10G03040	1602a	SpB_Mx2
YPS138_10G02990_2_YPS138_10G03040	1602a	SpB_Mx2
YPS138_12G00030_2_YPS138_12G00030	1602a	SpB_Brasil
YPS138_12G02170_2_YPS138_12G02190	1602a	NA
YPS138_12G02170_2_YPS138_12G02190	1602a	NA
YPS138_12G02170_2_YPS138_12G02190	1602a	NA
YPS138_13G00050_2_YPS138_13G00050	1602a	SpB_MxAgave
YPS138_13G00510_2_YPS138_13G00520	1602a	NA
YPS138_13G00510_2_YPS138_13G00520	1602a	NA
YPS138_14G00020_2_YPS138_14G00050	1602a	SpB_Mx2
YPS138_14G00020_2_YPS138_14G00050	1602a	SpB_Mx2
YPS138_14G00020_2_YPS138_14G00050	1602a	SpB_Mx2
YPS138_14G00020_2_YPS138_14G00050	1602a	SpB_Mx2
YPS138_15G00060_2_YPS138_15G00080	1602a	NA
YPS138_15G00060_2_YPS138_15G00080	1602a	NA
YPS138_15G00060_2_YPS138_15G00080	1602a	NA
YPS138_15G00290_2_YPS138_15G00290	1602a	NA
YPS138_15G04730_2_YPS138_15G04730	1602a	NA
YPS138_01G00820_2_YPS138_01G00830	MGL11	SpB
YPS138_01G00820_2_YPS138_01G00830	MGL11	SpB
YPS138_02G01310_2_YPS138_02G01360	MGL11	SpB_MxAgave
YPS138_02G01310_2_YPS138_02G01360	MGL11	SpB_MxAgave
YPS138_02G01310_2_YPS138_02G01360	MGL11	SpB_MxAgave
YPS138_02G01310_2_YPS138_02G01360	MGL11	SpB_MxAgave
YPS138_02G01310_2_YPS138_02G01360	MGL11	SpB_MxAgave
YPS138_02G01310_2_YPS138_02G01360	MGL11	SpB_MxAgave
YPS138_02G01410_2_YPS138_02G01420	MGL11	SpB_MxAgave
YPS138_02G01410_2_YPS138_02G01420	MGL11	SpB_MxAgave
YPS138_02G01740_2_YPS138_02G01770	MGL11	SpB_MxAgave
YPS138_02G01740_2_YPS138_02G01770	MGL11	SpB_MxAgave
YPS138_02G01740_2_YPS138_02G01770	MGL11	SpB_MxAgave
YPS138_02G01740_2_YPS138_02G01770	MGL11	SpB_MxAgave
YPS138_05G02550_2_YPS138_05G02550	MGL11	SpB_MxAgave
YPS138_06G01150_2_YPS138_06G01190	MGL11	SpB_MxAgave
YPS138_06G01150_2_YPS138_06G01190	MGL11	SpB_MxAgave
YPS138_06G01150_2_YPS138_06G01190	MGL11	SpB_MxAgave
YPS138_06G01150_2_YPS138_06G01190	MGL11	SpB_MxAgave
YPS138_06G01150_2_YPS138_06G01190	MGL11	SpB_MxAgave
YPS138_07G00020_2_YPS138_07G00040	MGL11	SpA
YPS138_07G00020_2_YPS138_07G00040	MGL11	SpA
YPS138_07G00020_2_YPS138_07G00040	MGL11	SpA
YPS138_07G00250_2_YPS138_07G00260	MGL11	SpB
YPS138_07G00250_2_YPS138_07G00260	MGL11	SpB
YPS138_07G04440_2_YPS138_07G04460	MGL11	NA
YPS138_07G04440_2_YPS138_07G04460	MGL11	NA
YPS138_07G04440_2_YPS138_07G04460	MGL11	NA
YPS138_08G00210_2_YPS138_08G00240	MGL11	SpB_Mx2
YPS138_08G00210_2_YPS138_08G00240	MGL11	SpB_Mx2
YPS138_08G00210_2_YPS138_08G00240	MGL11	SpB_Mx2
YPS138_08G00210_2_YPS138_08G00240	MGL11	SpB_Mx2
YPS138_08G00270_2_YPS138_08G00340	MGL11	SpB_MxAgave
YPS138_08G00270_2_YPS138_08G00340	MGL11	SpB_MxAgave
YPS138_08G00270_2_YPS138_08G00340	MGL11	SpB_MxAgave
YPS138_08G00270_2_YPS138_08G00340	MGL11	SpB_MxAgave
YPS138_08G00270_2_YPS138_08G00340	MGL11	SpB_MxAgave
YPS138_08G00270_2_YPS138_08G00340	MGL11	SpB_MxAgave
YPS138_08G00270_2_YPS138_08G00340	MGL11	SpB_MxAgave
YPS138_08G00270_2_YPS138_08G00340	MGL11	SpB_MxAgave
YPS138_08G00420_2_YPS138_08G00430	MGL11	NA
YPS138_08G00420_2_YPS138_08G00430	MGL11	NA
YPS138_08G02180_2_YPS138_08G02210	MGL11	SpB_Mx2
YPS138_08G02180_2_YPS138_08G02210	MGL11	SpB_Mx2
YPS138_08G02180_2_YPS138_08G02210	MGL11	SpB_Mx2
YPS138_08G02180_2_YPS138_08G02210	MGL11	SpB_Mx2
YPS138_08G02470_2_YPS138_08G02500	MGL11	SpB
YPS138_08G02470_2_YPS138_08G02500	MGL11	SpB
YPS138_08G02470_2_YPS138_08G02500	MGL11	SpB
YPS138_08G02470_2_YPS138_08G02500	MGL11	SpB
YPS138_08G02525_2_YPS138_08G02550	MGL11	SpB
YPS138_08G02525_2_YPS138_08G02550	MGL11	SpB
YPS138_08G02525_2_YPS138_08G02550	MGL11	SpB
YPS138_08G02525_2_YPS138_08G02550	MGL11	SpB
YPS138_09G00030_2_YPS138_09G00050	MGL11	SpB
YPS138_09G00030_2_YPS138_09G00050	MGL11	SpB
YPS138_09G00030_2_YPS138_09G00050	MGL11	SpB
YPS138_09G00070_2_YPS138_09G00130	MGL11	SpA
YPS138_09G00070_2_YPS138_09G00130	MGL11	SpA
YPS138_09G00070_2_YPS138_09G00130	MGL11	SpA
YPS138_09G00070_2_YPS138_09G00130	MGL11	SpA
YPS138_09G00070_2_YPS138_09G00130	MGL11	SpA
YPS138_09G00070_2_YPS138_09G00130	MGL11	SpA
YPS138_09G00070_2_YPS138_09G00130	MGL11	SpA
YPS138_10G00440_2_YPS138_10G00440	MGL11	SpA
YPS138_10G01140_2_YPS138_10G01170	MGL11	SpB_MxAgave
YPS138_10G01140_2_YPS138_10G01170	MGL11	SpB_MxAgave
YPS138_10G01140_2_YPS138_10G01170	MGL11	SpB_MxAgave
YPS138_10G01140_2_YPS138_10G01170	MGL11	SpB_MxAgave
YPS138_11G00010_2_YPS138_11G00010	MGL11	SpB_MxAgave
YPS138_13G00050_2_YPS138_13G00050	MGL11	SpB_MxAgave
YPS138_14G00050_2_YPS138_14G00050	MGL11	SpB
YPS138_14G03600_2_YPS138_14G03640	MGL11	SpB_MxAgave
YPS138_14G03600_2_YPS138_14G03640	MGL11	SpB_MxAgave
YPS138_14G03600_2_YPS138_14G03640	MGL11	SpB_MxAgave
YPS138_14G03600_2_YPS138_14G03640	MGL11	SpB_MxAgave
YPS138_14G03600_2_YPS138_14G03640	MGL11	SpB_MxAgave
YPS138_15G00060_2_YPS138_15G00090	MGL11	SpB
YPS138_15G00060_2_YPS138_15G00090	MGL11	SpB
YPS138_15G00060_2_YPS138_15G00090	MGL11	SpB
YPS138_15G00060_2_YPS138_15G00090	MGL11	SpB
YPS138_15G00120_2_YPS138_15G00130	MGL11	SpB
YPS138_15G00120_2_YPS138_15G00130	MGL11	SpB
YPS138_15G00290_2_YPS138_15G00290	MGL11	NA
YPS138_16G00010_2_YPS138_16G00010	MGL11	SpB
YPS138_01G00820_2_YPS138_01G00830	MGL21	SpB
YPS138_01G00820_2_YPS138_01G00830	MGL21	SpB
YPS138_02G01310_2_YPS138_02G01360	MGL21	SpB_MxAgave
YPS138_02G01310_2_YPS138_02G01360	MGL21	SpB_MxAgave
YPS138_02G01310_2_YPS138_02G01360	MGL21	SpB_MxAgave
YPS138_02G01310_2_YPS138_02G01360	MGL21	SpB_MxAgave
YPS138_02G01310_2_YPS138_02G01360	MGL21	SpB_MxAgave
YPS138_02G01310_2_YPS138_02G01360	MGL21	SpB_MxAgave
YPS138_02G01410_2_YPS138_02G01420	MGL21	SpB_MxAgave
YPS138_02G01410_2_YPS138_02G01420	MGL21	SpB_MxAgave
YPS138_02G01740_2_YPS138_02G01770	MGL21	SpB_MxAgave
YPS138_02G01740_2_YPS138_02G01770	MGL21	SpB_MxAgave
YPS138_02G01740_2_YPS138_02G01770	MGL21	SpB_MxAgave
YPS138_02G01740_2_YPS138_02G01770	MGL21	SpB_MxAgave
YPS138_04G00050_2_YPS138_04G00060	MGL21	SpB_MxAgave
YPS138_04G00050_2_YPS138_04G00060	MGL21	SpB_MxAgave
YPS138_04G07090_2_YPS138_04G07090	MGL21	NA
YPS138_05G02550_2_YPS138_05G02550	MGL21	SpB_MxAgave
YPS138_06G00020_2_YPS138_06G00050	MGL21	SpA
YPS138_06G00020_2_YPS138_06G00050	MGL21	SpA
YPS138_06G00020_2_YPS138_06G00050	MGL21	SpA
YPS138_06G00020_2_YPS138_06G00050	MGL21	SpA
YPS138_06G00140_2_YPS138_06G00150	MGL21	SpB_Mx1
YPS138_06G00140_2_YPS138_06G00150	MGL21	SpB_Mx1
YPS138_06G01150_2_YPS138_06G01190	MGL21	SpB_MxAgave
YPS138_06G01150_2_YPS138_06G01190	MGL21	SpB_MxAgave
YPS138_06G01150_2_YPS138_06G01190	MGL21	SpB_MxAgave
YPS138_06G01150_2_YPS138_06G01190	MGL21	SpB_MxAgave
YPS138_06G01150_2_YPS138_06G01190	MGL21	SpB_MxAgave
YPS138_07G00020_2_YPS138_07G00040	MGL21	SpA
YPS138_07G00020_2_YPS138_07G00040	MGL21	SpA
YPS138_07G00020_2_YPS138_07G00040	MGL21	SpA
YPS138_07G00250_2_YPS138_07G00260	MGL21	NA
YPS138_07G00250_2_YPS138_07G00260	MGL21	NA
YPS138_07G04440_2_YPS138_07G04460	MGL21	NA
YPS138_07G04440_2_YPS138_07G04460	MGL21	NA
YPS138_07G04440_2_YPS138_07G04460	MGL21	NA
YPS138_08G00210_2_YPS138_08G00240	MGL21	SpB_Mx2
YPS138_08G00210_2_YPS138_08G00240	MGL21	SpB_Mx2
YPS138_08G00210_2_YPS138_08G00240	MGL21	SpB_Mx2
YPS138_08G00210_2_YPS138_08G00240	MGL21	SpB_Mx2
YPS138_08G00270_2_YPS138_08G00340	MGL21	SpB_MxAgave
YPS138_08G00270_2_YPS138_08G00340	MGL21	SpB_MxAgave
YPS138_08G00270_2_YPS138_08G00340	MGL21	SpB_MxAgave
YPS138_08G00270_2_YPS138_08G00340	MGL21	SpB_MxAgave
YPS138_08G00270_2_YPS138_08G00340	MGL21	SpB_MxAgave
YPS138_08G00270_2_YPS138_08G00340	MGL21	SpB_MxAgave
YPS138_08G00270_2_YPS138_08G00340	MGL21	SpB_MxAgave
YPS138_08G00270_2_YPS138_08G00340	MGL21	SpB_MxAgave
YPS138_08G00420_2_YPS138_08G00430	MGL21	NA
YPS138_08G00420_2_YPS138_08G00430	MGL21	NA
YPS138_08G00520_2_YPS138_08G00520	MGL21	NA
YPS138_08G02180_2_YPS138_08G02210	MGL21	SpB_Mx2
YPS138_08G02180_2_YPS138_08G02210	MGL21	SpB_Mx2
YPS138_08G02180_2_YPS138_08G02210	MGL21	SpB_Mx2
YPS138_08G02180_2_YPS138_08G02210	MGL21	SpB_Mx2
YPS138_08G02470_2_YPS138_08G02510	MGL21	SpB_Mx2
YPS138_08G02470_2_YPS138_08G02510	MGL21	SpB_Mx2
YPS138_08G02470_2_YPS138_08G02510	MGL21	SpB_Mx2
YPS138_08G02470_2_YPS138_08G02510	MGL21	SpB_Mx2
YPS138_08G02470_2_YPS138_08G02510	MGL21	SpB_Mx2
YPS138_08G02525_2_YPS138_08G02550	MGL21	SpB
YPS138_08G02525_2_YPS138_08G02550	MGL21	SpB
YPS138_08G02525_2_YPS138_08G02550	MGL21	SpB
YPS138_08G02525_2_YPS138_08G02550	MGL21	SpB
YPS138_09G00030_2_YPS138_09G00050	MGL21	SpB
YPS138_09G00030_2_YPS138_09G00050	MGL21	SpB
YPS138_09G00030_2_YPS138_09G00050	MGL21	SpB
YPS138_10G00060_2_YPS138_10G00070	MGL21	SpB
YPS138_10G00060_2_YPS138_10G00070	MGL21	SpB
YPS138_10G00650_2_YPS138_10G00650	MGL21	SpB_MxAgave
YPS138_10G01140_2_YPS138_10G01170	MGL21	SpB_MxAgave
YPS138_10G01140_2_YPS138_10G01170	MGL21	SpB_MxAgave
YPS138_10G01140_2_YPS138_10G01170	MGL21	SpB_MxAgave
YPS138_10G01140_2_YPS138_10G01170	MGL21	SpB_MxAgave
YPS138_10G01700_2_YPS138_10G01710	MGL21	SpB_MxAgave
YPS138_10G01700_2_YPS138_10G01710	MGL21	SpB_MxAgave
YPS138_10G02960_2_YPS138_10G02970	MGL21	SpB_Mx2
YPS138_10G02960_2_YPS138_10G02970	MGL21	SpB_Mx2
YPS138_10G02990_2_YPS138_10G03040	MGL21	SpB_Mx2
YPS138_10G02990_2_YPS138_10G03040	MGL21	SpB_Mx2
YPS138_10G02990_2_YPS138_10G03040	MGL21	SpB_Mx2
YPS138_10G02990_2_YPS138_10G03040	MGL21	SpB_Mx2
YPS138_10G02990_2_YPS138_10G03040	MGL21	SpB_Mx2
YPS138_10G02990_2_YPS138_10G03040	MGL21	SpB_Mx2
YPS138_12G02170_2_YPS138_12G02190	MGL21	NA
YPS138_12G02170_2_YPS138_12G02190	MGL21	NA
YPS138_12G02170_2_YPS138_12G02190	MGL21	NA
YPS138_13G00050_2_YPS138_13G00050	MGL21	SpB_MxAgave
YPS138_13G00510_2_YPS138_13G00520	MGL21	NA
YPS138_13G00510_2_YPS138_13G00520	MGL21	NA
YPS138_14G00020_2_YPS138_14G00050	MGL21	SpB_Mx2
YPS138_14G00020_2_YPS138_14G00050	MGL21	SpB_Mx2
YPS138_14G00020_2_YPS138_14G00050	MGL21	SpB_Mx2
YPS138_14G00020_2_YPS138_14G00050	MGL21	SpB_Mx2
YPS138_14G03600_2_YPS138_14G03640	MGL21	SpB_MxAgave
YPS138_14G03600_2_YPS138_14G03640	MGL21	SpB_MxAgave
YPS138_14G03600_2_YPS138_14G03640	MGL21	SpB_MxAgave
YPS138_14G03600_2_YPS138_14G03640	MGL21	SpB_MxAgave
YPS138_14G03600_2_YPS138_14G03640	MGL21	SpB_MxAgave
YPS138_15G00060_2_YPS138_15G00080	MGL21	NA
YPS138_15G00060_2_YPS138_15G00080	MGL21	NA
YPS138_15G00060_2_YPS138_15G00080	MGL21	NA
YPS138_15G00290_2_YPS138_15G00290	MGL21	NA
YPS138_01G00820_2_YPS138_01G00830	MGL27	SpB
YPS138_01G00820_2_YPS138_01G00830	MGL27	SpB
YPS138_02G01310_2_YPS138_02G01360	MGL27	SpB_MxAgave
YPS138_02G01310_2_YPS138_02G01360	MGL27	SpB_MxAgave
YPS138_02G01310_2_YPS138_02G01360	MGL27	SpB_MxAgave
YPS138_02G01310_2_YPS138_02G01360	MGL27	SpB_MxAgave
YPS138_02G01310_2_YPS138_02G01360	MGL27	SpB_MxAgave
YPS138_02G01310_2_YPS138_02G01360	MGL27	SpB_MxAgave
YPS138_02G01410_2_YPS138_02G01420	MGL27	SpB_MxAgave
YPS138_02G01410_2_YPS138_02G01420	MGL27	SpB_MxAgave
YPS138_02G01740_2_YPS138_02G01770	MGL27	SpB_MxAgave
YPS138_02G01740_2_YPS138_02G01770	MGL27	SpB_MxAgave
YPS138_02G01740_2_YPS138_02G01770	MGL27	SpB_MxAgave
YPS138_02G01740_2_YPS138_02G01770	MGL27	SpB_MxAgave
YPS138_04G07090_2_YPS138_04G07090	MGL27	NA
YPS138_05G02550_2_YPS138_05G02550	MGL27	SpB_MxAgave
YPS138_06G01150_2_YPS138_06G01190	MGL27	SpB_MxAgave
YPS138_06G01150_2_YPS138_06G01190	MGL27	SpB_MxAgave
YPS138_06G01150_2_YPS138_06G01190	MGL27	SpB_MxAgave
YPS138_06G01150_2_YPS138_06G01190	MGL27	SpB_MxAgave
YPS138_06G01150_2_YPS138_06G01190	MGL27	SpB_MxAgave
YPS138_07G00020_2_YPS138_07G00040	MGL27	SpA
YPS138_07G00020_2_YPS138_07G00040	MGL27	SpA
YPS138_07G00020_2_YPS138_07G00040	MGL27	SpA
YPS138_07G00250_2_YPS138_07G00260	MGL27	NA
YPS138_07G00250_2_YPS138_07G00260	MGL27	NA
YPS138_08G00210_2_YPS138_08G00220	MGL27	SpB_Mx2
YPS138_08G00210_2_YPS138_08G00220	MGL27	SpB_Mx2
YPS138_08G00270_2_YPS138_08G00340	MGL27	SpB_MxAgave
YPS138_08G00270_2_YPS138_08G00340	MGL27	SpB_MxAgave
YPS138_08G00270_2_YPS138_08G00340	MGL27	SpB_MxAgave
YPS138_08G00270_2_YPS138_08G00340	MGL27	SpB_MxAgave
YPS138_08G00270_2_YPS138_08G00340	MGL27	SpB_MxAgave
YPS138_08G00270_2_YPS138_08G00340	MGL27	SpB_MxAgave
YPS138_08G00270_2_YPS138_08G00340	MGL27	SpB_MxAgave
YPS138_08G00270_2_YPS138_08G00340	MGL27	SpB_MxAgave
YPS138_08G00420_2_YPS138_08G00430	MGL27	NA
YPS138_08G00420_2_YPS138_08G00430	MGL27	NA
YPS138_08G02180_2_YPS138_08G02210	MGL27	SpB_Mx2
YPS138_08G02180_2_YPS138_08G02210	MGL27	SpB_Mx2
YPS138_08G02180_2_YPS138_08G02210	MGL27	SpB_Mx2
YPS138_08G02180_2_YPS138_08G02210	MGL27	SpB_Mx2
YPS138_08G02470_2_YPS138_08G02510	MGL27	SpB_Mx2
YPS138_08G02470_2_YPS138_08G02510	MGL27	SpB_Mx2
YPS138_08G02470_2_YPS138_08G02510	MGL27	SpB_Mx2
YPS138_08G02470_2_YPS138_08G02510	MGL27	SpB_Mx2
YPS138_08G02470_2_YPS138_08G02510	MGL27	SpB_Mx2
YPS138_09G00030_2_YPS138_09G00050	MGL27	SpB
YPS138_09G00030_2_YPS138_09G00050	MGL27	SpB
YPS138_09G00030_2_YPS138_09G00050	MGL27	SpB
YPS138_10G00060_2_YPS138_10G00070	MGL27	SpB
YPS138_10G00060_2_YPS138_10G00070	MGL27	SpB
YPS138_10G00650_2_YPS138_10G00650	MGL27	SpB_MxAgave
YPS138_10G01700_2_YPS138_10G01710	MGL27	SpB_MxAgave
YPS138_10G01700_2_YPS138_10G01710	MGL27	SpB_MxAgave
YPS138_10G02960_2_YPS138_10G02970	MGL27	SpB_Mx2
YPS138_10G02960_2_YPS138_10G02970	MGL27	SpB_Mx2
YPS138_10G02990_2_YPS138_10G03040	MGL27	SpB_Mx2
YPS138_10G02990_2_YPS138_10G03040	MGL27	SpB_Mx2
YPS138_10G02990_2_YPS138_10G03040	MGL27	SpB_Mx2
YPS138_10G02990_2_YPS138_10G03040	MGL27	SpB_Mx2
YPS138_10G02990_2_YPS138_10G03040	MGL27	SpB_Mx2
YPS138_10G02990_2_YPS138_10G03040	MGL27	SpB_Mx2
YPS138_10G03300_2_YPS138_10G03330	MGL27	SpB_MxAgave
YPS138_10G03300_2_YPS138_10G03330	MGL27	SpB_MxAgave
YPS138_10G03300_2_YPS138_10G03330	MGL27	SpB_MxAgave
YPS138_10G03300_2_YPS138_10G03330	MGL27	SpB_MxAgave
YPS138_11G00010_2_YPS138_11G00010	MGL27	SpB_MxAgave
YPS138_12G02170_2_YPS138_12G02190	MGL27	NA
YPS138_12G02170_2_YPS138_12G02190	MGL27	NA
YPS138_12G02170_2_YPS138_12G02190	MGL27	NA
YPS138_13G00050_2_YPS138_13G00050	MGL27	SpB_MxAgave
YPS138_13G00510_2_YPS138_13G00520	MGL27	NA
YPS138_13G00510_2_YPS138_13G00520	MGL27	NA
YPS138_14G00030_2_YPS138_14G00050	MGL27	SpB_MxAgave
YPS138_14G00030_2_YPS138_14G00050	MGL27	SpB_MxAgave
YPS138_14G00030_2_YPS138_14G00050	MGL27	SpB_MxAgave
YPS138_14G03600_2_YPS138_14G03640	MGL27	SpB_MxAgave
YPS138_14G03600_2_YPS138_14G03640	MGL27	SpB_MxAgave
YPS138_14G03600_2_YPS138_14G03640	MGL27	SpB_MxAgave
YPS138_14G03600_2_YPS138_14G03640	MGL27	SpB_MxAgave
YPS138_14G03600_2_YPS138_14G03640	MGL27	SpB_MxAgave
YPS138_15G00060_2_YPS138_15G00080	MGL27	NA
YPS138_15G00060_2_YPS138_15G00080	MGL27	NA
YPS138_15G00060_2_YPS138_15G00080	MGL27	NA
YPS138_15G00290_2_YPS138_15G00290	MGL27	NA
YPS138_01G00820_2_YPS138_01G00820	M4T3	SpB
YPS138_02G01410_2_YPS138_02G01420	M4T3	SpB_MxAgave
YPS138_02G01410_2_YPS138_02G01420	M4T3	SpB_MxAgave
YPS138_02G01490_2_YPS138_02G01500	M4T3	NA
YPS138_02G01490_2_YPS138_02G01500	M4T3	NA
YPS138_02G01760_2_YPS138_02G01770	M4T3	SpB_MxAgave
YPS138_02G01760_2_YPS138_02G01770	M4T3	SpB_MxAgave
YPS138_02G03800_2_YPS138_02G03810	M4T3	SpB_Mx2
YPS138_02G03800_2_YPS138_02G03810	M4T3	SpB_Mx2
YPS138_04G07090_2_YPS138_04G07090	M4T3	NA
YPS138_06G01150_2_YPS138_06G01190	M4T3	SpB_MxAgave
YPS138_06G01150_2_YPS138_06G01190	M4T3	SpB_MxAgave
YPS138_06G01150_2_YPS138_06G01190	M4T3	SpB_MxAgave
YPS138_06G01150_2_YPS138_06G01190	M4T3	SpB_MxAgave
YPS138_06G01150_2_YPS138_06G01190	M4T3	SpB_MxAgave
YPS138_07G00250_2_YPS138_07G00260	M4T3	SpB
YPS138_07G00250_2_YPS138_07G00260	M4T3	SpB
YPS138_07G04440_2_YPS138_07G04460	M4T3	NA
YPS138_07G04440_2_YPS138_07G04460	M4T3	NA
YPS138_07G04440_2_YPS138_07G04460	M4T3	NA
YPS138_08G00210_2_YPS138_08G00250	M4T3	SpB_Mx2
YPS138_08G00210_2_YPS138_08G00250	M4T3	SpB_Mx2
YPS138_08G00210_2_YPS138_08G00250	M4T3	SpB_Mx2
YPS138_08G00210_2_YPS138_08G00250	M4T3	SpB_Mx2
YPS138_08G00210_2_YPS138_08G00250	M4T3	SpB_Mx2
YPS138_08G00270_2_YPS138_08G00290	M4T3	SpB_Mx2
YPS138_08G00270_2_YPS138_08G00290	M4T3	SpB_Mx2
YPS138_08G00270_2_YPS138_08G00290	M4T3	SpB_Mx2
YPS138_08G00310_2_YPS138_08G00340	M4T3	SpB_MxAgave
YPS138_08G00310_2_YPS138_08G00340	M4T3	SpB_MxAgave
YPS138_08G00310_2_YPS138_08G00340	M4T3	SpB_MxAgave
YPS138_08G00310_2_YPS138_08G00340	M4T3	SpB_MxAgave
YPS138_08G00420_2_YPS138_08G00430	M4T3	NA
YPS138_08G00420_2_YPS138_08G00430	M4T3	NA
YPS138_08G00490_2_YPS138_08G00500	M4T3	NA
YPS138_08G00490_2_YPS138_08G00500	M4T3	NA
YPS138_08G02180_2_YPS138_08G02210	M4T3	SpB_Mx2
YPS138_08G02180_2_YPS138_08G02210	M4T3	SpB_Mx2
YPS138_08G02180_2_YPS138_08G02210	M4T3	SpB_Mx2
YPS138_08G02180_2_YPS138_08G02210	M4T3	SpB_Mx2
YPS138_08G02470_2_YPS138_08G02510	M4T3	SpB_Mx2
YPS138_08G02470_2_YPS138_08G02510	M4T3	SpB_Mx2
YPS138_08G02470_2_YPS138_08G02510	M4T3	SpB_Mx2
YPS138_08G02470_2_YPS138_08G02510	M4T3	SpB_Mx2
YPS138_08G02470_2_YPS138_08G02510	M4T3	SpB_Mx2
YPS138_09G00030_2_YPS138_09G00050	M4T3	SpB
YPS138_09G00030_2_YPS138_09G00050	M4T3	SpB
YPS138_09G00030_2_YPS138_09G00050	M4T3	SpB
YPS138_10G00650_2_YPS138_10G00650	M4T3	SpB_MxAgave
YPS138_10G01700_2_YPS138_10G01710	M4T3	SpB_MxAgave
YPS138_10G01700_2_YPS138_10G01710	M4T3	SpB_MxAgave
YPS138_10G02960_2_YPS138_10G02970	M4T3	SpB_Mx2
YPS138_10G02960_2_YPS138_10G02970	M4T3	SpB_Mx2
YPS138_10G02990_2_YPS138_10G03040	M4T3	SpB_Mx2
YPS138_10G02990_2_YPS138_10G03040	M4T3	SpB_Mx2
YPS138_10G02990_2_YPS138_10G03040	M4T3	SpB_Mx2
YPS138_10G02990_2_YPS138_10G03040	M4T3	SpB_Mx2
YPS138_10G02990_2_YPS138_10G03040	M4T3	SpB_Mx2
YPS138_10G02990_2_YPS138_10G03040	M4T3	SpB_Mx2
YPS138_12G02170_2_YPS138_12G02190	M4T3	NA
YPS138_12G02170_2_YPS138_12G02190	M4T3	NA
YPS138_12G02170_2_YPS138_12G02190	M4T3	NA
YPS138_13G00050_2_YPS138_13G00050	M4T3	SpB_MxAgave
YPS138_13G00510_2_YPS138_13G00520	M4T3	NA
YPS138_13G00510_2_YPS138_13G00520	M4T3	NA
YPS138_14G00020_2_YPS138_14G00050	M4T3	SpB_Mx2
YPS138_14G00020_2_YPS138_14G00050	M4T3	SpB_Mx2
YPS138_14G00020_2_YPS138_14G00050	M4T3	SpB_Mx2
YPS138_14G00020_2_YPS138_14G00050	M4T3	SpB_Mx2
YPS138_15G00020_2_YPS138_15G00090	M4T3	SpB_MxAgave
YPS138_15G00020_2_YPS138_15G00090	M4T3	SpB_MxAgave
YPS138_15G00020_2_YPS138_15G00090	M4T3	SpB_MxAgave
YPS138_15G00020_2_YPS138_15G00090	M4T3	SpB_MxAgave
YPS138_15G00020_2_YPS138_15G00090	M4T3	SpB_MxAgave
YPS138_15G00020_2_YPS138_15G00090	M4T3	SpB_MxAgave
YPS138_15G00020_2_YPS138_15G00090	M4T3	SpB_MxAgave
YPS138_15G00020_2_YPS138_15G00090	M4T3	SpB_MxAgave
YPS138_15G00120_2_YPS138_15G00130	M4T3	SpB
YPS138_15G00120_2_YPS138_15G00130	M4T3	SpB
YPS138_15G00290_2_YPS138_15G00290	M4T3	NA
YPS138_15G02700_2_YPS138_15G02700	M4T3	SpB_MxAgave
YPS138_02G01410_2_YPS138_02G01420	1103	SpB_MxAgave
YPS138_02G01410_2_YPS138_02G01420	1103	SpB_MxAgave
YPS138_06G01170_2_YPS138_06G01190	1103	SpB_MxAgave
YPS138_06G01170_2_YPS138_06G01190	1103	SpB_MxAgave
YPS138_06G01170_2_YPS138_06G01190	1103	SpB_MxAgave
YPS138_08G00270_2_YPS138_08G00290	1103	SpB_MxAgave
YPS138_08G00270_2_YPS138_08G00290	1103	SpB_MxAgave
YPS138_08G00270_2_YPS138_08G00290	1103	SpB_MxAgave
YPS138_08G00310_2_YPS138_08G00310	1103	SpB_MxAgave
YPS138_09G00040_2_YPS138_09G00050	1103	SpB_Mx1
YPS138_09G00040_2_YPS138_09G00050	1103	SpB_Mx1
YPS138_12G00030_2_YPS138_12G00030	1103	SpB_Brasil
YPS138_13G00510_2_YPS138_13G00520	1103	NA
YPS138_13G00510_2_YPS138_13G00520	1103	NA
YPS138_13G02790_2_YPS138_13G02800	1103	SpB_MxAgave
YPS138_13G02790_2_YPS138_13G02800	1103	SpB_MxAgave
YPS138_13G02820_2_YPS138_13G02820	1103	SpB_MxAgave
YPS138_14G00020_2_YPS138_14G00050	1103	SpB_Mx2
YPS138_14G00020_2_YPS138_14G00050	1103	SpB_Mx2
YPS138_14G00020_2_YPS138_14G00050	1103	SpB_Mx2
YPS138_14G00020_2_YPS138_14G00050	1103	SpB_Mx2
YPS138_14G01030_2_YPS138_14G01030	1103	SpA
YPS138_01G00060_2_YPS138_01G00060	1178	SpB_MxAgave
YPS138_01G00820_2_YPS138_01G00830	1178	SpB
YPS138_01G00820_2_YPS138_01G00830	1178	SpB
YPS138_02G01310_2_YPS138_02G01360	1178	SpB_MxAgave
YPS138_02G01310_2_YPS138_02G01360	1178	SpB_MxAgave
YPS138_02G01310_2_YPS138_02G01360	1178	SpB_MxAgave
YPS138_02G01310_2_YPS138_02G01360	1178	SpB_MxAgave
YPS138_02G01310_2_YPS138_02G01360	1178	SpB_MxAgave
YPS138_02G01310_2_YPS138_02G01360	1178	SpB_MxAgave
YPS138_02G01740_2_YPS138_02G01770	1178	SpB_MxAgave
YPS138_02G01740_2_YPS138_02G01770	1178	SpB_MxAgave
YPS138_02G01740_2_YPS138_02G01770	1178	SpB_MxAgave
YPS138_02G01740_2_YPS138_02G01770	1178	SpB_MxAgave
YPS138_04G07090_2_YPS138_04G07090	1178	NA
YPS138_05G02550_2_YPS138_05G02550	1178	SpB_MxAgave
YPS138_06G00140_2_YPS138_06G00150	1178	SpB_Mx1
YPS138_06G00140_2_YPS138_06G00150	1178	SpB_Mx1
YPS138_06G01150_2_YPS138_06G01190	1178	SpB_MxAgave
YPS138_06G01150_2_YPS138_06G01190	1178	SpB_MxAgave
YPS138_06G01150_2_YPS138_06G01190	1178	SpB_MxAgave
YPS138_06G01150_2_YPS138_06G01190	1178	SpB_MxAgave
YPS138_06G01150_2_YPS138_06G01190	1178	SpB_MxAgave
YPS138_07G00250_2_YPS138_07G00260	1178	SpB
YPS138_07G00250_2_YPS138_07G00260	1178	SpB
YPS138_07G04440_2_YPS138_07G04460	1178	NA
YPS138_07G04440_2_YPS138_07G04460	1178	NA
YPS138_07G04440_2_YPS138_07G04460	1178	NA
YPS138_07G04580_2_YPS138_07G04580	1178	NA
YPS138_08G00210_2_YPS138_08G00250	1178	SpB_Mx2
YPS138_08G00210_2_YPS138_08G00250	1178	SpB_Mx2
YPS138_08G00210_2_YPS138_08G00250	1178	SpB_Mx2
YPS138_08G00210_2_YPS138_08G00250	1178	SpB_Mx2
YPS138_08G00210_2_YPS138_08G00250	1178	SpB_Mx2
YPS138_08G00270_2_YPS138_08G00290	1178	SpB_Mx2
YPS138_08G00270_2_YPS138_08G00290	1178	SpB_Mx2
YPS138_08G00270_2_YPS138_08G00290	1178	SpB_Mx2
YPS138_08G00310_2_YPS138_08G00340	1178	SpB_MxAgave
YPS138_08G00310_2_YPS138_08G00340	1178	SpB_MxAgave
YPS138_08G00310_2_YPS138_08G00340	1178	SpB_MxAgave
YPS138_08G00310_2_YPS138_08G00340	1178	SpB_MxAgave
YPS138_08G00420_2_YPS138_08G00430	1178	NA
YPS138_08G00420_2_YPS138_08G00430	1178	NA
YPS138_08G02180_2_YPS138_08G02210	1178	SpB_Mx2
YPS138_08G02180_2_YPS138_08G02210	1178	SpB_Mx2
YPS138_08G02180_2_YPS138_08G02210	1178	SpB_Mx2
YPS138_08G02180_2_YPS138_08G02210	1178	SpB_Mx2
YPS138_08G02470_2_YPS138_08G02500	1178	SpB
YPS138_08G02470_2_YPS138_08G02500	1178	SpB
YPS138_08G02470_2_YPS138_08G02500	1178	SpB
YPS138_08G02470_2_YPS138_08G02500	1178	SpB
YPS138_09G00040_2_YPS138_09G00050	1178	SpB_Mx1
YPS138_09G00040_2_YPS138_09G00050	1178	SpB_Mx1
YPS138_10G00070_2_YPS138_10G00080	1178	SpB_MxAgave
YPS138_10G00070_2_YPS138_10G00080	1178	SpB_MxAgave
YPS138_10G00650_2_YPS138_10G00650	1178	SpB_MxAgave
YPS138_10G01700_2_YPS138_10G01710	1178	SpB_MxAgave
YPS138_10G01700_2_YPS138_10G01710	1178	SpB_MxAgave
YPS138_10G02960_2_YPS138_10G02970	1178	SpB_Mx2
YPS138_10G02960_2_YPS138_10G02970	1178	SpB_Mx2
YPS138_10G02990_2_YPS138_10G03040	1178	SpB_Mx2
YPS138_10G02990_2_YPS138_10G03040	1178	SpB_Mx2
YPS138_10G02990_2_YPS138_10G03040	1178	SpB_Mx2
YPS138_10G02990_2_YPS138_10G03040	1178	SpB_Mx2
YPS138_10G02990_2_YPS138_10G03040	1178	SpB_Mx2
YPS138_10G02990_2_YPS138_10G03040	1178	SpB_Mx2
YPS138_11G00010_2_YPS138_11G00010	1178	SpB_MxAgave
YPS138_12G02170_2_YPS138_12G02190	1178	NA
YPS138_12G02170_2_YPS138_12G02190	1178	NA
YPS138_12G02170_2_YPS138_12G02190	1178	NA
YPS138_13G00040_2_YPS138_13G00050	1178	SpB_MxAgave
YPS138_13G00040_2_YPS138_13G00050	1178	SpB_MxAgave
YPS138_14G00020_2_YPS138_14G00050	1178	SpB_Mx2
YPS138_14G00020_2_YPS138_14G00050	1178	SpB_Mx2
YPS138_14G00020_2_YPS138_14G00050	1178	SpB_Mx2
YPS138_14G00020_2_YPS138_14G00050	1178	SpB_Mx2
YPS138_14G03640_2_YPS138_14G03640	1178	SpB_MxAgave
YPS138_15G00070_2_YPS138_15G00080	1178	SpB_Brasil
YPS138_15G00070_2_YPS138_15G00080	1178	SpB_Brasil
YPS138_15G00100_2_YPS138_15G00130	1178	SpB
YPS138_15G00100_2_YPS138_15G00130	1178	SpB
YPS138_15G00100_2_YPS138_15G00130	1178	SpB
YPS138_15G00100_2_YPS138_15G00130	1178	SpB
YPS138_15G00290_2_YPS138_15G00290	1178	NA
YPS138_15G02700_2_YPS138_15G02720	1178	SpB_MxAgave
YPS138_15G02700_2_YPS138_15G02720	1178	SpB_MxAgave
YPS138_15G02700_2_YPS138_15G02720	1178	SpB_MxAgave
YPS138_15G04730_2_YPS138_15G04730	1178	NA
YPS138_16G00010_2_YPS138_16G00010	1178	SpB
YPS138_01G00060_2_YPS138_01G00060	1147	SpB_MxAgave
YPS138_01G00820_2_YPS138_01G00830	1147	SpB
YPS138_01G00820_2_YPS138_01G00830	1147	SpB
YPS138_02G01310_2_YPS138_02G01360	1147	SpB_MxAgave
YPS138_02G01310_2_YPS138_02G01360	1147	SpB_MxAgave
YPS138_02G01310_2_YPS138_02G01360	1147	SpB_MxAgave
YPS138_02G01310_2_YPS138_02G01360	1147	SpB_MxAgave
YPS138_02G01310_2_YPS138_02G01360	1147	SpB_MxAgave
YPS138_02G01310_2_YPS138_02G01360	1147	SpB_MxAgave
YPS138_02G01740_2_YPS138_02G01770	1147	SpB_MxAgave
YPS138_02G01740_2_YPS138_02G01770	1147	SpB_MxAgave
YPS138_02G01740_2_YPS138_02G01770	1147	SpB_MxAgave
YPS138_02G01740_2_YPS138_02G01770	1147	SpB_MxAgave
YPS138_04G07090_2_YPS138_04G07090	1147	NA
YPS138_05G02550_2_YPS138_05G02550	1147	SpB_MxAgave
YPS138_06G00140_2_YPS138_06G00150	1147	SpB_Mx1
YPS138_06G00140_2_YPS138_06G00150	1147	SpB_Mx1
YPS138_06G01150_2_YPS138_06G01190	1147	SpB_MxAgave
YPS138_06G01150_2_YPS138_06G01190	1147	SpB_MxAgave
YPS138_06G01150_2_YPS138_06G01190	1147	SpB_MxAgave
YPS138_06G01150_2_YPS138_06G01190	1147	SpB_MxAgave
YPS138_06G01150_2_YPS138_06G01190	1147	SpB_MxAgave
YPS138_07G00250_2_YPS138_07G00260	1147	SpB
YPS138_07G00250_2_YPS138_07G00260	1147	SpB
YPS138_07G04440_2_YPS138_07G04460	1147	NA
YPS138_07G04440_2_YPS138_07G04460	1147	NA
YPS138_07G04440_2_YPS138_07G04460	1147	NA
YPS138_07G04580_2_YPS138_07G04580	1147	NA
YPS138_08G00210_2_YPS138_08G00250	1147	SpB_Mx2
YPS138_08G00210_2_YPS138_08G00250	1147	SpB_Mx2
YPS138_08G00210_2_YPS138_08G00250	1147	SpB_Mx2
YPS138_08G00210_2_YPS138_08G00250	1147	SpB_Mx2
YPS138_08G00210_2_YPS138_08G00250	1147	SpB_Mx2
YPS138_08G00270_2_YPS138_08G00290	1147	SpB_Mx2
YPS138_08G00270_2_YPS138_08G00290	1147	SpB_Mx2
YPS138_08G00270_2_YPS138_08G00290	1147	SpB_Mx2
YPS138_08G00310_2_YPS138_08G00340	1147	SpB_MxAgave
YPS138_08G00310_2_YPS138_08G00340	1147	SpB_MxAgave
YPS138_08G00310_2_YPS138_08G00340	1147	SpB_MxAgave
YPS138_08G00310_2_YPS138_08G00340	1147	SpB_MxAgave
YPS138_08G00420_2_YPS138_08G00430	1147	NA
YPS138_08G00420_2_YPS138_08G00430	1147	NA
YPS138_08G02180_2_YPS138_08G02210	1147	SpB_Mx2
YPS138_08G02180_2_YPS138_08G02210	1147	SpB_Mx2
YPS138_08G02180_2_YPS138_08G02210	1147	SpB_Mx2
YPS138_08G02180_2_YPS138_08G02210	1147	SpB_Mx2
YPS138_08G02470_2_YPS138_08G02500	1147	SpB
YPS138_08G02470_2_YPS138_08G02500	1147	SpB
YPS138_08G02470_2_YPS138_08G02500	1147	SpB
YPS138_08G02470_2_YPS138_08G02500	1147	SpB
YPS138_09G00030_2_YPS138_09G00050	1147	SpB
YPS138_09G00030_2_YPS138_09G00050	1147	SpB
YPS138_09G00030_2_YPS138_09G00050	1147	SpB
YPS138_10G00070_2_YPS138_10G00080	1147	SpB_MxAgave
YPS138_10G00070_2_YPS138_10G00080	1147	SpB_MxAgave
YPS138_10G00650_2_YPS138_10G00650	1147	SpB_MxAgave
YPS138_10G01700_2_YPS138_10G01710	1147	SpB_MxAgave
YPS138_10G01700_2_YPS138_10G01710	1147	SpB_MxAgave
YPS138_10G02960_2_YPS138_10G02970	1147	SpB_Mx2
YPS138_10G02960_2_YPS138_10G02970	1147	SpB_Mx2
YPS138_10G02990_2_YPS138_10G03040	1147	SpB_Mx2
YPS138_10G02990_2_YPS138_10G03040	1147	SpB_Mx2
YPS138_10G02990_2_YPS138_10G03040	1147	SpB_Mx2
YPS138_10G02990_2_YPS138_10G03040	1147	SpB_Mx2
YPS138_10G02990_2_YPS138_10G03040	1147	SpB_Mx2
YPS138_10G02990_2_YPS138_10G03040	1147	SpB_Mx2
YPS138_11G00010_2_YPS138_11G00010	1147	SpB_MxAgave
YPS138_13G00040_2_YPS138_13G00050	1147	SpB_MxAgave
YPS138_13G00040_2_YPS138_13G00050	1147	SpB_MxAgave
YPS138_13G00510_2_YPS138_13G00520	1147	NA
YPS138_13G00510_2_YPS138_13G00520	1147	NA
YPS138_14G00020_2_YPS138_14G00050	1147	SpD_All
YPS138_14G00020_2_YPS138_14G00050	1147	SpD_All
YPS138_14G00020_2_YPS138_14G00050	1147	SpD_All
YPS138_14G00020_2_YPS138_14G00050	1147	SpD_All
YPS138_14G03600_2_YPS138_14G03640	1147	SpB_MxAgave
YPS138_14G03600_2_YPS138_14G03640	1147	SpB_MxAgave
YPS138_14G03600_2_YPS138_14G03640	1147	SpB_MxAgave
YPS138_14G03600_2_YPS138_14G03640	1147	SpB_MxAgave
YPS138_14G03600_2_YPS138_14G03640	1147	SpB_MxAgave
YPS138_15G00070_2_YPS138_15G00080	1147	SpB_Brasil
YPS138_15G00070_2_YPS138_15G00080	1147	SpB_Brasil
YPS138_15G00100_2_YPS138_15G00130	1147	SpB
YPS138_15G00100_2_YPS138_15G00130	1147	SpB
YPS138_15G00100_2_YPS138_15G00130	1147	SpB
YPS138_15G00100_2_YPS138_15G00130	1147	SpB
YPS138_15G00290_2_YPS138_15G00290	1147	NA
YPS138_15G02700_2_YPS138_15G02720	1147	SpB_MxAgave
YPS138_15G02700_2_YPS138_15G02720	1147	SpB_MxAgave
YPS138_15G02700_2_YPS138_15G02720	1147	SpB_MxAgave
YPS138_01G00060_2_YPS138_01G00060	1168	SpB_MxAgave
YPS138_01G00820_2_YPS138_01G00830	1168	SpB
YPS138_01G00820_2_YPS138_01G00830	1168	SpB
YPS138_02G01310_2_YPS138_02G01360	1168	SpB_MxAgave
YPS138_02G01310_2_YPS138_02G01360	1168	SpB_MxAgave
YPS138_02G01310_2_YPS138_02G01360	1168	SpB_MxAgave
YPS138_02G01310_2_YPS138_02G01360	1168	SpB_MxAgave
YPS138_02G01310_2_YPS138_02G01360	1168	SpB_MxAgave
YPS138_02G01310_2_YPS138_02G01360	1168	SpB_MxAgave
YPS138_02G01740_2_YPS138_02G01770	1168	SpB_MxAgave
YPS138_02G01740_2_YPS138_02G01770	1168	SpB_MxAgave
YPS138_02G01740_2_YPS138_02G01770	1168	SpB_MxAgave
YPS138_02G01740_2_YPS138_02G01770	1168	SpB_MxAgave
YPS138_04G07090_2_YPS138_04G07090	1168	NA
YPS138_05G02550_2_YPS138_05G02550	1168	SpB_MxAgave
YPS138_06G00140_2_YPS138_06G00150	1168	SpB_Mx1
YPS138_06G00140_2_YPS138_06G00150	1168	SpB_Mx1
YPS138_06G01150_2_YPS138_06G01190	1168	SpB_MxAgave
YPS138_06G01150_2_YPS138_06G01190	1168	SpB_MxAgave
YPS138_06G01150_2_YPS138_06G01190	1168	SpB_MxAgave
YPS138_06G01150_2_YPS138_06G01190	1168	SpB_MxAgave
YPS138_06G01150_2_YPS138_06G01190	1168	SpB_MxAgave
YPS138_07G00250_2_YPS138_07G00260	1168	SpB
YPS138_07G00250_2_YPS138_07G00260	1168	SpB
YPS138_07G04440_2_YPS138_07G04460	1168	NA
YPS138_07G04440_2_YPS138_07G04460	1168	NA
YPS138_07G04440_2_YPS138_07G04460	1168	NA
YPS138_07G04580_2_YPS138_07G04580	1168	NA
YPS138_08G00210_2_YPS138_08G00250	1168	SpB_Mx2
YPS138_08G00210_2_YPS138_08G00250	1168	SpB_Mx2
YPS138_08G00210_2_YPS138_08G00250	1168	SpB_Mx2
YPS138_08G00210_2_YPS138_08G00250	1168	SpB_Mx2
YPS138_08G00210_2_YPS138_08G00250	1168	SpB_Mx2
YPS138_08G00270_2_YPS138_08G00290	1168	SpB_Mx2
YPS138_08G00270_2_YPS138_08G00290	1168	SpB_Mx2
YPS138_08G00270_2_YPS138_08G00290	1168	SpB_Mx2
YPS138_08G00310_2_YPS138_08G00340	1168	SpB_MxAgave
YPS138_08G00310_2_YPS138_08G00340	1168	SpB_MxAgave
YPS138_08G00310_2_YPS138_08G00340	1168	SpB_MxAgave
YPS138_08G00310_2_YPS138_08G00340	1168	SpB_MxAgave
YPS138_08G00420_2_YPS138_08G00430	1168	NA
YPS138_08G00420_2_YPS138_08G00430	1168	NA
YPS138_08G02180_2_YPS138_08G02210	1168	SpB_Mx2
YPS138_08G02180_2_YPS138_08G02210	1168	SpB_Mx2
YPS138_08G02180_2_YPS138_08G02210	1168	SpB_Mx2
YPS138_08G02180_2_YPS138_08G02210	1168	SpB_Mx2
YPS138_08G02470_2_YPS138_08G02500	1168	SpB
YPS138_08G02470_2_YPS138_08G02500	1168	SpB
YPS138_08G02470_2_YPS138_08G02500	1168	SpB
YPS138_08G02470_2_YPS138_08G02500	1168	SpB
YPS138_09G00010_2_YPS138_09G00010	1168	SpB_Mx2
YPS138_09G00030_2_YPS138_09G00050	1168	SpB
YPS138_09G00030_2_YPS138_09G00050	1168	SpB
YPS138_09G00030_2_YPS138_09G00050	1168	SpB
YPS138_10G00070_2_YPS138_10G00080	1168	SpB_MxAgave
YPS138_10G00070_2_YPS138_10G00080	1168	SpB_MxAgave
YPS138_10G00650_2_YPS138_10G00650	1168	SpB_MxAgave
YPS138_10G01700_2_YPS138_10G01710	1168	SpB_MxAgave
YPS138_10G01700_2_YPS138_10G01710	1168	SpB_MxAgave
YPS138_10G02960_2_YPS138_10G02970	1168	SpB_Mx2
YPS138_10G02960_2_YPS138_10G02970	1168	SpB_Mx2
YPS138_10G02990_2_YPS138_10G03040	1168	SpB_Mx2
YPS138_10G02990_2_YPS138_10G03040	1168	SpB_Mx2
YPS138_10G02990_2_YPS138_10G03040	1168	SpB_Mx2
YPS138_10G02990_2_YPS138_10G03040	1168	SpB_Mx2
YPS138_10G02990_2_YPS138_10G03040	1168	SpB_Mx2
YPS138_10G02990_2_YPS138_10G03040	1168	SpB_Mx2
YPS138_11G00010_2_YPS138_11G00010	1168	SpB_MxAgave
YPS138_13G00040_2_YPS138_13G00050	1168	SpB_MxAgave
YPS138_13G00040_2_YPS138_13G00050	1168	SpB_MxAgave
YPS138_13G00510_2_YPS138_13G00520	1168	NA
YPS138_13G00510_2_YPS138_13G00520	1168	NA
YPS138_14G00020_2_YPS138_14G00050	1168	SpB_Mx2
YPS138_14G00020_2_YPS138_14G00050	1168	SpB_Mx2
YPS138_14G00020_2_YPS138_14G00050	1168	SpB_Mx2
YPS138_14G00020_2_YPS138_14G00050	1168	SpB_Mx2
YPS138_14G03600_2_YPS138_14G03640	1168	SpB_MxAgave
YPS138_14G03600_2_YPS138_14G03640	1168	SpB_MxAgave
YPS138_14G03600_2_YPS138_14G03640	1168	SpB_MxAgave
YPS138_14G03600_2_YPS138_14G03640	1168	SpB_MxAgave
YPS138_14G03600_2_YPS138_14G03640	1168	SpB_MxAgave
YPS138_15G00070_2_YPS138_15G00080	1168	SpB_Brasil
YPS138_15G00070_2_YPS138_15G00080	1168	SpB_Brasil
YPS138_15G00100_2_YPS138_15G00130	1168	SpB
YPS138_15G00100_2_YPS138_15G00130	1168	SpB
YPS138_15G00100_2_YPS138_15G00130	1168	SpB
YPS138_15G00100_2_YPS138_15G00130	1168	SpB
YPS138_15G00290_2_YPS138_15G00290	1168	NA
YPS138_15G02700_2_YPS138_15G02720	1168	SpB_MxAgave
YPS138_15G02700_2_YPS138_15G02720	1168	SpB_MxAgave
YPS138_15G02700_2_YPS138_15G02720	1168	SpB_MxAgave
YPS138_01G00820_2_YPS138_01G00830	UCD_61-190-6A	SpB
YPS138_01G00820_2_YPS138_01G00830	UCD_61-190-6A	SpB
YPS138_02G03790_2_YPS138_02G03840	UCD_61-190-6A	SpD_All
YPS138_02G03790_2_YPS138_02G03840	UCD_61-190-6A	SpD_All
YPS138_02G03790_2_YPS138_02G03840	UCD_61-190-6A	SpD_All
YPS138_02G03790_2_YPS138_02G03840	UCD_61-190-6A	SpD_All
YPS138_02G03790_2_YPS138_02G03840	UCD_61-190-6A	SpD_All
YPS138_02G03790_2_YPS138_02G03840	UCD_61-190-6A	SpD_All
YPS138_07G00010_2_YPS138_07G00020	UCD_61-190-6A	SpB_Mx2
YPS138_07G00010_2_YPS138_07G00020	UCD_61-190-6A	SpB_Mx2
YPS138_08G02525_2_YPS138_08G02550	UCD_61-190-6A	SpB
YPS138_08G02525_2_YPS138_08G02550	UCD_61-190-6A	SpB
YPS138_08G02525_2_YPS138_08G02550	UCD_61-190-6A	SpB
YPS138_08G02525_2_YPS138_08G02550	UCD_61-190-6A	SpB
YPS138_15G00070_2_YPS138_15G00130	UCD_61-190-6A	SpB
YPS138_15G00070_2_YPS138_15G00130	UCD_61-190-6A	SpB
YPS138_15G00070_2_YPS138_15G00130	UCD_61-190-6A	SpB
YPS138_15G00070_2_YPS138_15G00130	UCD_61-190-6A	SpB
YPS138_15G00070_2_YPS138_15G00130	UCD_61-190-6A	SpB
YPS138_15G00070_2_YPS138_15G00130	UCD_61-190-6A	SpB
YPS138_15G00070_2_YPS138_15G00130	UCD_61-190-6A	SpB
YPS138_06G00050_2_YPS138_06G00050	YS10(E)	NA
YPS138_07G00020_2_YPS138_07G00040	YS10(E)	NA
YPS138_07G00020_2_YPS138_07G00040	YS10(E)	NA
YPS138_07G00020_2_YPS138_07G00040	YS10(E)	NA
YPS138_10G00440_2_YPS138_10G00440	YS10(E)	NA
YPS138_02G03790_2_YPS138_02G03820	UFRJ_50613-2D(a)	NA
YPS138_02G03790_2_YPS138_02G03820	UFRJ_50613-2D(a)	NA
YPS138_02G03790_2_YPS138_02G03820	UFRJ_50613-2D(a)	NA
YPS138_02G03790_2_YPS138_02G03820	UFRJ_50613-2D(a)	NA
YPS138_07G00020_2_YPS138_07G00040	UFRJ_50613-2D(a)	NA
YPS138_07G00020_2_YPS138_07G00040	UFRJ_50613-2D(a)	NA
YPS138_07G00020_2_YPS138_07G00040	UFRJ_50613-2D(a)	NA
YPS138_15G00290_2_YPS138_15G00290	UFRJ_50613-2D(a)	NA
YPS138_06G00050_2_YPS138_06G00050	79	NA
YPS138_07G00020_2_YPS138_07G00040	79	NA
YPS138_07G00020_2_YPS138_07G00040	79	NA
YPS138_07G00020_2_YPS138_07G00040	79	NA
YPS138_10G00440_2_YPS138_10G00440	79	NA
YPS138_07G00020_2_YPS138_07G00040	CLQCA_10-003	NA
YPS138_07G00020_2_YPS138_07G00040	CLQCA_10-003	NA
YPS138_07G00020_2_YPS138_07G00040	CLQCA_10-003	NA
YPS138_01G00820_2_YPS138_01G00830	PW5_b	SpB
YPS138_01G00820_2_YPS138_01G00830	PW5_b	SpB
YPS138_02G03790_2_YPS138_02G03840	PW5_b	SpD_All
YPS138_02G03790_2_YPS138_02G03840	PW5_b	SpD_All
YPS138_02G03790_2_YPS138_02G03840	PW5_b	SpD_All
YPS138_02G03790_2_YPS138_02G03840	PW5_b	SpD_All
YPS138_02G03790_2_YPS138_02G03840	PW5_b	SpD_All
YPS138_02G03790_2_YPS138_02G03840	PW5_b	SpD_All
YPS138_06G01150_2_YPS138_06G01190	PW5_b	SpB
YPS138_06G01150_2_YPS138_06G01190	PW5_b	SpB
YPS138_06G01150_2_YPS138_06G01190	PW5_b	SpB
YPS138_06G01150_2_YPS138_06G01190	PW5_b	SpB
YPS138_06G01150_2_YPS138_06G01190	PW5_b	SpB
YPS138_08G02470_2_YPS138_08G02510	PW5_b	SpB_Mx1
YPS138_08G02470_2_YPS138_08G02510	PW5_b	SpB_Mx1
YPS138_08G02470_2_YPS138_08G02510	PW5_b	SpB_Mx1
YPS138_08G02470_2_YPS138_08G02510	PW5_b	SpB_Mx1
YPS138_08G02470_2_YPS138_08G02510	PW5_b	SpB_Mx1
YPS138_08G02525_2_YPS138_08G02550	PW5_b	SpB
YPS138_08G02525_2_YPS138_08G02550	PW5_b	SpB
YPS138_08G02525_2_YPS138_08G02550	PW5_b	SpB
YPS138_08G02525_2_YPS138_08G02550	PW5_b	SpB
YPS138_09G00030_2_YPS138_09G00050	PW5_b	SpB
YPS138_09G00030_2_YPS138_09G00050	PW5_b	SpB
YPS138_09G00030_2_YPS138_09G00050	PW5_b	SpB
YPS138_15G00070_2_YPS138_15G00130	PW5_b	SpB
YPS138_15G00070_2_YPS138_15G00130	PW5_b	SpB
YPS138_15G00070_2_YPS138_15G00130	PW5_b	SpB
YPS138_15G00070_2_YPS138_15G00130	PW5_b	SpB
YPS138_15G00070_2_YPS138_15G00130	PW5_b	SpB
YPS138_15G00070_2_YPS138_15G00130	PW5_b	SpB
YPS138_15G00070_2_YPS138_15G00130	PW5_b	SpB
YPS138_15G00290_2_YPS138_15G00290	PW5_b	NA
YPS138_07G00020_2_YPS138_07G00040	SBE-1C	NA
YPS138_07G00020_2_YPS138_07G00040	SBE-1C	NA
YPS138_07G00020_2_YPS138_07G00040	SBE-1C	NA
YPS138_04G06830_2_YPS138_04G06850	N163.01-5A	NA
YPS138_04G06830_2_YPS138_04G06850	N163.01-5A	NA
YPS138_04G06830_2_YPS138_04G06850	N163.01-5A	NA
YPS138_06G00050_2_YPS138_06G00050	YS19	NA
YPS138_07G00020_2_YPS138_07G00040	YS19	NA
YPS138_07G00020_2_YPS138_07G00040	YS19	NA
YPS138_07G00020_2_YPS138_07G00040	YS19	NA
YPS138_10G00440_2_YPS138_10G00440	YS19	NA
YPS138_06G00050_2_YPS138_06G00050	CLIB340	NA
YPS138_07G00020_2_YPS138_07G00040	CLIB340	NA
YPS138_07G00020_2_YPS138_07G00040	CLIB340	NA
YPS138_07G00020_2_YPS138_07G00040	CLIB340	NA
YPS138_07G00020_2_YPS138_07G00040	CLIB324_2	NA
YPS138_07G00020_2_YPS138_07G00040	CLIB324_2	NA
YPS138_07G00020_2_YPS138_07G00040	CLIB324_2	NA
YPS138_03G00500_2_YPS138_03G00640	CBS4734	SpA
YPS138_03G00500_2_YPS138_03G00640	CBS4734	SpA
YPS138_03G00500_2_YPS138_03G00640	CBS4734	SpA
YPS138_03G00500_2_YPS138_03G00640	CBS4734	SpA
YPS138_03G00500_2_YPS138_03G00640	CBS4734	SpA
YPS138_03G00500_2_YPS138_03G00640	CBS4734	SpA
YPS138_03G00500_2_YPS138_03G00640	CBS4734	SpA
YPS138_03G00500_2_YPS138_03G00640	CBS4734	SpA
YPS138_03G00500_2_YPS138_03G00640	CBS4734	SpA
YPS138_03G00500_2_YPS138_03G00640	CBS4734	SpA
YPS138_03G00500_2_YPS138_03G00640	CBS4734	SpA
YPS138_03G00500_2_YPS138_03G00640	CBS4734	SpA
YPS138_03G00500_2_YPS138_03G00640	CBS4734	SpA
YPS138_03G00500_2_YPS138_03G00640	CBS4734	SpA
YPS138_03G00500_2_YPS138_03G00640	CBS4734	SpA
YPS138_07G00020_2_YPS138_07G00040	CBS4734	SpA
YPS138_07G00020_2_YPS138_07G00040	CBS4734	SpA
YPS138_07G00020_2_YPS138_07G00040	CBS4734	SpA
YPS138_07G04900_2_YPS138_07G04920	CBS4734	SpB
YPS138_07G04900_2_YPS138_07G04920	CBS4734	SpB
YPS138_07G04900_2_YPS138_07G04920	CBS4734	SpB
YPS138_07G05000_2_YPS138_07G05000	CBS4734	SpB
YPS138_15G00350_2_YPS138_15G00350	CBS4734	SpC.
YPS138_06G00050_2_YPS138_06G00050	YS15	NA
YPS138_10G00440_2_YPS138_10G00440	YS15	NA
YPS138_06G00050_2_YPS138_06G00050	646-3B	NA
YPS138_06G00050_2_YPS138_06G00050	YS22(E)	NA
YPS138_07G00020_2_YPS138_07G00040	CBS1385	NA
YPS138_07G00020_2_YPS138_07G00040	CBS1385	NA
YPS138_07G00020_2_YPS138_07G00040	CBS1385	NA
YPS138_07G00020_2_YPS138_07G00040	CLQCA_10-386	NA
YPS138_07G00020_2_YPS138_07G00040	CLQCA_10-386	NA
YPS138_07G00020_2_YPS138_07G00040	CLQCA_10-386	NA
YPS138_06G00050_2_YPS138_06G00050	CLQCA_20-060	SpA
YPS138_06G00080_2_YPS138_06G00120	CLQCA_20-060	SpB
YPS138_06G00080_2_YPS138_06G00120	CLQCA_20-060	SpB
YPS138_06G00080_2_YPS138_06G00120	CLQCA_20-060	SpB
YPS138_06G00080_2_YPS138_06G00120	CLQCA_20-060	SpB
YPS138_06G00080_2_YPS138_06G00120	CLQCA_20-060	SpB
YPS138_07G00050_2_YPS138_07G00060	CLQCA_20-060	SpB
YPS138_07G00050_2_YPS138_07G00060	CLQCA_20-060	SpB
YPS138_07G04900_2_YPS138_07G04920	CLQCA_20-060	SpB
YPS138_07G04900_2_YPS138_07G04920	CLQCA_20-060	SpB
YPS138_07G04900_2_YPS138_07G04920	CLQCA_20-060	SpB
YPS138_08G02190_2_YPS138_08G02210	CLQCA_20-060	SpB
YPS138_08G02190_2_YPS138_08G02210	CLQCA_20-060	SpB
YPS138_08G02190_2_YPS138_08G02210	CLQCA_20-060	SpB
YPS138_09G00040_2_YPS138_09G00050	CLQCA_20-060	SpB_Brasil
YPS138_09G00040_2_YPS138_09G00050	CLQCA_20-060	SpB_Brasil
YPS138_10G00060_2_YPS138_10G00070	CLQCA_20-060	NA
YPS138_10G00060_2_YPS138_10G00070	CLQCA_20-060	NA
YPS138_12G00030_2_YPS138_12G00030	CLQCA_20-060	SpB_Brasil
YPS138_14G03690_2_YPS138_14G03690	CLQCA_20-060	NA
YPS138_14G03710_2_YPS138_14G03710	CLQCA_20-060	SpC
YPS138_15G00340_2_YPS138_15G00350	CLQCA_20-060	SpB_Brasil
YPS138_15G00340_2_YPS138_15G00350	CLQCA_20-060	SpB_Brasil
YPS138_16G00010_2_YPS138_16G00010	CLQCA_20-060	SpB_Brasil
YPS138_06G00050_2_YPS138_06G00050	UFMG-CM-Y251	SpA
YPS138_07G00020_2_YPS138_07G00040	UFMG-CM-Y251	SpA
YPS138_07G00020_2_YPS138_07G00040	UFMG-CM-Y251	SpA
YPS138_07G00020_2_YPS138_07G00040	UFMG-CM-Y251	SpA
YPS138_03G00500_2_YPS138_03G00500	UFMG-CM-Y627	SpA
YPS138_04G07080_2_YPS138_04G07090	UFMG-CM-Y627	NA
YPS138_04G07080_2_YPS138_04G07090	UFMG-CM-Y627	NA
YPS138_07G00020_2_YPS138_07G00040	UFMG-CM-Y627	SpA
YPS138_07G00020_2_YPS138_07G00040	UFMG-CM-Y627	SpA
YPS138_07G00020_2_YPS138_07G00040	UFMG-CM-Y627	SpA
YPS138_07G04910_2_YPS138_07G04920	UFMG-CM-Y627	SpD_All
YPS138_07G04910_2_YPS138_07G04920	UFMG-CM-Y627	SpD_All
YPS138_07G05000_2_YPS138_07G05000	UFMG-CM-Y627	SpB
YPS138_10G00070_2_YPS138_10G00070	UFMG-CM-Y627	NA
YPS138_06G00050_2_YPS138_06G00050	UFMG-CM-Y630	SpA
YPS138_07G00020_2_YPS138_07G00040	UFMG-CM-Y630	SpA
YPS138_07G00020_2_YPS138_07G00040	UFMG-CM-Y630	SpA
YPS138_07G00020_2_YPS138_07G00040	UFMG-CM-Y630	SpA
YPS138_07G04900_2_YPS138_07G04920	UFMG-CM-Y630	SpB
YPS138_07G04900_2_YPS138_07G04920	UFMG-CM-Y630	SpB
YPS138_07G04900_2_YPS138_07G04920	UFMG-CM-Y630	SpB
YPS138_06G00050_2_YPS138_06G00050	UFMG-CM-Y631	SpA
YPS138_07G00020_2_YPS138_07G00040	UFMG-CM-Y631	SpA
YPS138_07G00020_2_YPS138_07G00040	UFMG-CM-Y631	SpA
YPS138_07G00020_2_YPS138_07G00040	UFMG-CM-Y631	SpA
YPS138_04G07060_2_YPS138_04G07090	UFMG-CM-Y632	SpB
YPS138_04G07060_2_YPS138_04G07090	UFMG-CM-Y632	SpB
YPS138_04G07060_2_YPS138_04G07090	UFMG-CM-Y632	SpB
YPS138_04G07060_2_YPS138_04G07090	UFMG-CM-Y632	SpB
YPS138_06G00050_2_YPS138_06G00050	UFMG-CM-Y632	SpA
YPS138_06G01180_2_YPS138_06G01190	UFMG-CM-Y632	SpB
YPS138_06G01180_2_YPS138_06G01190	UFMG-CM-Y632	SpB
YPS138_06G01180_2_YPS138_06G01190	UFMG-CM-Y633	SpB
YPS138_06G01180_2_YPS138_06G01190	UFMG-CM-Y633	SpB
YPS138_01G00740_2_YPS138_01G00750	UFMG-CM-Y634	SpB
YPS138_01G00740_2_YPS138_01G00750	UFMG-CM-Y634	SpB
YPS138_04G07060_2_YPS138_04G07090	UFMG-CM-Y634	SpB
YPS138_04G07060_2_YPS138_04G07090	UFMG-CM-Y634	SpB
YPS138_04G07060_2_YPS138_04G07090	UFMG-CM-Y634	SpB
YPS138_04G07060_2_YPS138_04G07090	UFMG-CM-Y634	SpB
YPS138_06G00050_2_YPS138_06G00050	UFMG-CM-Y634	SpA
YPS138_06G01180_2_YPS138_06G01190	UFMG-CM-Y634	SpB
YPS138_06G01180_2_YPS138_06G01190	UFMG-CM-Y634	SpB
YPS138_04G07060_2_YPS138_04G07090	UFMG-CM-Y635	SpB
YPS138_04G07060_2_YPS138_04G07090	UFMG-CM-Y635	SpB
YPS138_04G07060_2_YPS138_04G07090	UFMG-CM-Y635	SpB
YPS138_04G07060_2_YPS138_04G07090	UFMG-CM-Y635	SpB
YPS138_06G00050_2_YPS138_06G00050	UFMG-CM-Y635	SpA
YPS138_02G00010_2_YPS138_02G00040	UFMG-CM-Y648	SpB_Mx2
YPS138_02G00010_2_YPS138_02G00040	UFMG-CM-Y648	SpB_Mx2
YPS138_02G00010_2_YPS138_02G00040	UFMG-CM-Y648	SpB_Mx2
YPS138_02G00010_2_YPS138_02G00040	UFMG-CM-Y648	SpB_Mx2
YPS138_06G00050_2_YPS138_06G00050	UFMG-CM-Y648	SpA
YPS138_14G03670_2_YPS138_14G03690	UFMG-CM-Y648	SpB_Mx2
YPS138_14G03670_2_YPS138_14G03690	UFMG-CM-Y648	SpB_Mx2
YPS138_14G03670_2_YPS138_14G03690	UFMG-CM-Y648	SpB_Mx2
YPS138_15G00070_2_YPS138_15G00130	UFMG-CM-Y648	SpB
YPS138_15G00070_2_YPS138_15G00130	UFMG-CM-Y648	SpB
YPS138_15G00070_2_YPS138_15G00130	UFMG-CM-Y648	SpB
YPS138_15G00070_2_YPS138_15G00130	UFMG-CM-Y648	SpB
YPS138_15G00070_2_YPS138_15G00130	UFMG-CM-Y648	SpB
YPS138_15G00070_2_YPS138_15G00130	UFMG-CM-Y648	SpB
YPS138_15G00070_2_YPS138_15G00130	UFMG-CM-Y648	SpB
YPS138_15G00290_2_YPS138_15G00290	UFMG-CM-Y648	NA
YPS138_01G00250_2_YPS138_01G00260	A8	NA
YPS138_01G00250_2_YPS138_01G00260	A8	NA
YPS138_01G00280_2_YPS138_01G00310	A8	NA
YPS138_01G00280_2_YPS138_01G00310	A8	NA
YPS138_01G00280_2_YPS138_01G00310	A8	NA
YPS138_01G00280_2_YPS138_01G00310	A8	NA
YPS138_02G01090_2_YPS138_02G01100	A8	NA
YPS138_02G01090_2_YPS138_02G01100	A8	NA
YPS138_02G01380_2_YPS138_02G01430	A8	NA
YPS138_02G01380_2_YPS138_02G01430	A8	NA
YPS138_02G01380_2_YPS138_02G01430	A8	NA
YPS138_02G01380_2_YPS138_02G01430	A8	NA
YPS138_02G01380_2_YPS138_02G01430	A8	NA
YPS138_02G01380_2_YPS138_02G01430	A8	NA
YPS138_02G01610_2_YPS138_02G01660	A8	NA
YPS138_02G01610_2_YPS138_02G01660	A8	NA
YPS138_02G01610_2_YPS138_02G01660	A8	NA
YPS138_02G01610_2_YPS138_02G01660	A8	NA
YPS138_02G01610_2_YPS138_02G01660	A8	NA
YPS138_02G01610_2_YPS138_02G01660	A8	NA
YPS138_02G01740_2_YPS138_02G01760	A8	NA
YPS138_02G01740_2_YPS138_02G01760	A8	NA
YPS138_02G01740_2_YPS138_02G01760	A8	NA
YPS138_03G01160_2_YPS138_03G01210	A8	NA
YPS138_03G01160_2_YPS138_03G01210	A8	NA
YPS138_03G01160_2_YPS138_03G01210	A8	NA
YPS138_03G01160_2_YPS138_03G01210	A8	NA
YPS138_03G01160_2_YPS138_03G01210	A8	NA
YPS138_03G01160_2_YPS138_03G01210	A8	NA
YPS138_03G01400_2_YPS138_03G01400	A8	NA
YPS138_04G00020_2_YPS138_04G00130	A8	NA
YPS138_04G00020_2_YPS138_04G00130	A8	NA
YPS138_04G00020_2_YPS138_04G00130	A8	NA
YPS138_04G00020_2_YPS138_04G00130	A8	NA
YPS138_04G00020_2_YPS138_04G00130	A8	NA
YPS138_04G00020_2_YPS138_04G00130	A8	NA
YPS138_04G00020_2_YPS138_04G00130	A8	NA
YPS138_04G00020_2_YPS138_04G00130	A8	NA
YPS138_04G00020_2_YPS138_04G00130	A8	NA
YPS138_04G00020_2_YPS138_04G00130	A8	NA
YPS138_04G00020_2_YPS138_04G00130	A8	NA
YPS138_04G00020_2_YPS138_04G00130	A8	NA
YPS138_04G01620_2_YPS138_04G01630	A8	NA
YPS138_04G01620_2_YPS138_04G01630	A8	NA
YPS138_04G02110_2_YPS138_04G02310	A8	NA
YPS138_04G02110_2_YPS138_04G02310	A8	NA
YPS138_04G02110_2_YPS138_04G02310	A8	NA
YPS138_04G02110_2_YPS138_04G02310	A8	NA
YPS138_04G02110_2_YPS138_04G02310	A8	NA
YPS138_04G02110_2_YPS138_04G02310	A8	NA
YPS138_04G02110_2_YPS138_04G02310	A8	NA
YPS138_04G02110_2_YPS138_04G02310	A8	NA
YPS138_04G02110_2_YPS138_04G02310	A8	NA
YPS138_04G02110_2_YPS138_04G02310	A8	NA
YPS138_04G02110_2_YPS138_04G02310	A8	NA
YPS138_04G02110_2_YPS138_04G02310	A8	NA
YPS138_04G02110_2_YPS138_04G02310	A8	NA
YPS138_04G02110_2_YPS138_04G02310	A8	NA
YPS138_04G02110_2_YPS138_04G02310	A8	NA
YPS138_04G02110_2_YPS138_04G02310	A8	NA
YPS138_04G02110_2_YPS138_04G02310	A8	NA
YPS138_04G02110_2_YPS138_04G02310	A8	NA
YPS138_04G02110_2_YPS138_04G02310	A8	NA
YPS138_04G02110_2_YPS138_04G02310	A8	NA
YPS138_04G02110_2_YPS138_04G02310	A8	NA
YPS138_04G02510_2_YPS138_04G02510	A8	NA
YPS138_04G02650_2_YPS138_04G02720	A8	NA
YPS138_04G02650_2_YPS138_04G02720	A8	NA
YPS138_04G02650_2_YPS138_04G02720	A8	NA
YPS138_04G02650_2_YPS138_04G02720	A8	NA
YPS138_04G02650_2_YPS138_04G02720	A8	NA
YPS138_04G02650_2_YPS138_04G02720	A8	NA
YPS138_04G02650_2_YPS138_04G02720	A8	NA
YPS138_04G02650_2_YPS138_04G02720	A8	NA
YPS138_04G04200_2_YPS138_04G04210	A8	NA
YPS138_04G04200_2_YPS138_04G04210	A8	NA
YPS138_04G04240_2_YPS138_04G04250	A8	NA
YPS138_04G04240_2_YPS138_04G04250	A8	NA
YPS138_04G04450_2_YPS138_04G04470	A8	NA
YPS138_04G04450_2_YPS138_04G04470	A8	NA
YPS138_04G04450_2_YPS138_04G04470	A8	NA
YPS138_04G04530_2_YPS138_04G04590	A8	NA
YPS138_04G04530_2_YPS138_04G04590	A8	NA
YPS138_04G04530_2_YPS138_04G04590	A8	NA
YPS138_04G04530_2_YPS138_04G04590	A8	NA
YPS138_04G04530_2_YPS138_04G04590	A8	NA
YPS138_04G04530_2_YPS138_04G04590	A8	NA
YPS138_04G04530_2_YPS138_04G04590	A8	NA
YPS138_04G05260_2_YPS138_04G05320	A8	NA
YPS138_04G05260_2_YPS138_04G05320	A8	NA
YPS138_04G05260_2_YPS138_04G05320	A8	NA
YPS138_04G05260_2_YPS138_04G05320	A8	NA
YPS138_04G05260_2_YPS138_04G05320	A8	NA
YPS138_04G05260_2_YPS138_04G05320	A8	NA
YPS138_04G05260_2_YPS138_04G05320	A8	NA
YPS138_04G05340_2_YPS138_04G05380	A8	NA
YPS138_04G05340_2_YPS138_04G05380	A8	NA
YPS138_04G05340_2_YPS138_04G05380	A8	NA
YPS138_04G05340_2_YPS138_04G05380	A8	NA
YPS138_04G05340_2_YPS138_04G05380	A8	NA
YPS138_04G05790_2_YPS138_04G05790	A8	NA
YPS138_04G05860_2_YPS138_04G05890	A8	NA
YPS138_04G05860_2_YPS138_04G05890	A8	NA
YPS138_04G05860_2_YPS138_04G05890	A8	NA
YPS138_04G05860_2_YPS138_04G05890	A8	NA
YPS138_04G06220_2_YPS138_04G06230	A8	NA
YPS138_04G06220_2_YPS138_04G06230	A8	NA
YPS138_04G06900_2_YPS138_04G06950	A8	NA
YPS138_04G06900_2_YPS138_04G06950	A8	NA
YPS138_04G06900_2_YPS138_04G06950	A8	NA
YPS138_04G06900_2_YPS138_04G06950	A8	NA
YPS138_04G06900_2_YPS138_04G06950	A8	NA
YPS138_04G06900_2_YPS138_04G06950	A8	NA
YPS138_04G06970_2_YPS138_04G07090	A8	NA
YPS138_04G06970_2_YPS138_04G07090	A8	NA
YPS138_04G06970_2_YPS138_04G07090	A8	NA
YPS138_04G06970_2_YPS138_04G07090	A8	NA
YPS138_04G06970_2_YPS138_04G07090	A8	NA
YPS138_04G06970_2_YPS138_04G07090	A8	NA
YPS138_04G06970_2_YPS138_04G07090	A8	NA
YPS138_04G06970_2_YPS138_04G07090	A8	NA
YPS138_04G06970_2_YPS138_04G07090	A8	NA
YPS138_04G06970_2_YPS138_04G07090	A8	NA
YPS138_04G06970_2_YPS138_04G07090	A8	NA
YPS138_04G06970_2_YPS138_04G07090	A8	NA
YPS138_04G06970_2_YPS138_04G07090	A8	NA
YPS138_05G00010_2_YPS138_05G00040	A8	NA
YPS138_05G00010_2_YPS138_05G00040	A8	NA
YPS138_05G00010_2_YPS138_05G00040	A8	NA
YPS138_05G00010_2_YPS138_05G00040	A8	NA
YPS138_05G00060_2_YPS138_05G00110	A8	NA
YPS138_05G00060_2_YPS138_05G00110	A8	NA
YPS138_05G00060_2_YPS138_05G00110	A8	NA
YPS138_05G00060_2_YPS138_05G00110	A8	NA
YPS138_05G00060_2_YPS138_05G00110	A8	NA
YPS138_05G00060_2_YPS138_05G00110	A8	NA
YPS138_05G00760_2_YPS138_05G00800	A8	NA
YPS138_05G00760_2_YPS138_05G00800	A8	NA
YPS138_05G00760_2_YPS138_05G00800	A8	NA
YPS138_05G00760_2_YPS138_05G00800	A8	NA
YPS138_05G00760_2_YPS138_05G00800	A8	NA
YPS138_05G00850_2_YPS138_05G00850	A8	NA
YPS138_05G01310_2_YPS138_05G01400	A8	NA
YPS138_05G01310_2_YPS138_05G01400	A8	NA
YPS138_05G01310_2_YPS138_05G01400	A8	NA
YPS138_05G01310_2_YPS138_05G01400	A8	NA
YPS138_05G01310_2_YPS138_05G01400	A8	NA
YPS138_05G01310_2_YPS138_05G01400	A8	NA
YPS138_05G01310_2_YPS138_05G01400	A8	NA
YPS138_05G01310_2_YPS138_05G01400	A8	NA
YPS138_05G01310_2_YPS138_05G01400	A8	NA
YPS138_05G01310_2_YPS138_05G01400	A8	NA
YPS138_05G01460_2_YPS138_05G01460	A8	NA
YPS138_05G02370_2_YPS138_05G02410	A8	NA
YPS138_05G02370_2_YPS138_05G02410	A8	NA
YPS138_05G02370_2_YPS138_05G02410	A8	NA
YPS138_05G02370_2_YPS138_05G02410	A8	NA
YPS138_05G02370_2_YPS138_05G02410	A8	NA
YPS138_05G02550_2_YPS138_05G02550	A8	NA
YPS138_06G00050_2_YPS138_06G00090	A8	NA
YPS138_06G00050_2_YPS138_06G00090	A8	NA
YPS138_06G00050_2_YPS138_06G00090	A8	NA
YPS138_06G00050_2_YPS138_06G00090	A8	NA
YPS138_06G00050_2_YPS138_06G00090	A8	NA
YPS138_06G00440_2_YPS138_06G00460	A8	NA
YPS138_06G00440_2_YPS138_06G00460	A8	NA
YPS138_06G00440_2_YPS138_06G00460	A8	NA
YPS138_06G00530_2_YPS138_06G00550	A8	NA
YPS138_06G00530_2_YPS138_06G00550	A8	NA
YPS138_06G00530_2_YPS138_06G00550	A8	NA
YPS138_06G00850_2_YPS138_06G00850	A8	NA
YPS138_06G01120_2_YPS138_06G01140	A8	NA
YPS138_06G01120_2_YPS138_06G01140	A8	NA
YPS138_06G01120_2_YPS138_06G01140	A8	NA
YPS138_07G01870_2_YPS138_07G01880	A8	NA
YPS138_07G01870_2_YPS138_07G01880	A8	NA
YPS138_07G01940_2_YPS138_07G02000	A8	NA
YPS138_07G01940_2_YPS138_07G02000	A8	NA
YPS138_07G01940_2_YPS138_07G02000	A8	NA
YPS138_07G01940_2_YPS138_07G02000	A8	NA
YPS138_07G01940_2_YPS138_07G02000	A8	NA
YPS138_07G01940_2_YPS138_07G02000	A8	NA
YPS138_07G01940_2_YPS138_07G02000	A8	NA
YPS138_07G02120_2_YPS138_07G02150	A8	NA
YPS138_07G02120_2_YPS138_07G02150	A8	NA
YPS138_07G02120_2_YPS138_07G02150	A8	NA
YPS138_07G02120_2_YPS138_07G02150	A8	NA
YPS138_07G04020_2_YPS138_07G04030	A8	NA
YPS138_07G04020_2_YPS138_07G04030	A8	NA
YPS138_08G01330_2_YPS138_08G01390	A8	NA
YPS138_08G01330_2_YPS138_08G01390	A8	NA
YPS138_08G01330_2_YPS138_08G01390	A8	NA
YPS138_08G01330_2_YPS138_08G01390	A8	NA
YPS138_08G01330_2_YPS138_08G01390	A8	NA
YPS138_08G01330_2_YPS138_08G01390	A8	NA
YPS138_08G01330_2_YPS138_08G01390	A8	NA
YPS138_08G01690_2_YPS138_08G01700	A8	NA
YPS138_08G01690_2_YPS138_08G01700	A8	NA
YPS138_08G02140_2_YPS138_08G02150	A8	NA
YPS138_08G02140_2_YPS138_08G02150	A8	NA
YPS138_09G00270_2_YPS138_09G00270	A8	NA
YPS138_09G00300_2_YPS138_09G00330	A8	NA
YPS138_09G00300_2_YPS138_09G00330	A8	NA
YPS138_09G00300_2_YPS138_09G00330	A8	NA
YPS138_09G00300_2_YPS138_09G00330	A8	NA
YPS138_09G00480_2_YPS138_09G00510	A8	NA
YPS138_09G00480_2_YPS138_09G00510	A8	NA
YPS138_09G00480_2_YPS138_09G00510	A8	NA
YPS138_09G00480_2_YPS138_09G00510	A8	NA
YPS138_09G00960_2_YPS138_09G01030	A8	NA
YPS138_09G00960_2_YPS138_09G01030	A8	NA
YPS138_09G00960_2_YPS138_09G01030	A8	NA
YPS138_09G00960_2_YPS138_09G01030	A8	NA
YPS138_09G00960_2_YPS138_09G01030	A8	NA
YPS138_09G00960_2_YPS138_09G01030	A8	NA
YPS138_09G00960_2_YPS138_09G01030	A8	NA
YPS138_09G00960_2_YPS138_09G01030	A8	NA
YPS138_09G01050_2_YPS138_09G01070	A8	NA
YPS138_09G01050_2_YPS138_09G01070	A8	NA
YPS138_09G01050_2_YPS138_09G01070	A8	NA
YPS138_09G01100_2_YPS138_09G01150	A8	NA
YPS138_09G01100_2_YPS138_09G01150	A8	NA
YPS138_09G01100_2_YPS138_09G01150	A8	NA
YPS138_09G01100_2_YPS138_09G01150	A8	NA
YPS138_09G01100_2_YPS138_09G01150	A8	NA
YPS138_09G01100_2_YPS138_09G01150	A8	NA
YPS138_09G01440_2_YPS138_09G01480	A8	NA
YPS138_09G01440_2_YPS138_09G01480	A8	NA
YPS138_09G01440_2_YPS138_09G01480	A8	NA
YPS138_09G01440_2_YPS138_09G01480	A8	NA
YPS138_09G01440_2_YPS138_09G01480	A8	NA
YPS138_09G01690_2_YPS138_09G01690	A8	NA
YPS138_10G00050_2_YPS138_10G00050	A8	NA
YPS138_10G00390_2_YPS138_10G00420	A8	NA
YPS138_10G00390_2_YPS138_10G00420	A8	NA
YPS138_10G00390_2_YPS138_10G00420	A8	NA
YPS138_10G00390_2_YPS138_10G00420	A8	NA
YPS138_10G00440_2_YPS138_10G00440	A8	NA
YPS138_10G01730_2_YPS138_10G01730	A8	NA
YPS138_10G03030_2_YPS138_10G03040	A8	NA
[truncated: 28,088 more rows]
